# Supplementary material for: Ultrafast photochemistry produces superbright short-wave infrared dots for low-dose in vivo imaging
Source: Nat Commun. 2020 Jun 10;11:2933. doi: 10.1038/s41467-020-16333-2 (PMC7286912; doi:10.1038/s41467-020-16333-2)
Supplement: Supplementary file 4 — Source Data [file 41467_2020_16333_MOESM4_ESM.zip]

Archive with 62 entries (62 files):
- MAIN TEXT/Figura 3d_Dif_Puls_width.xlsx
- MAIN TEXT/Figure 2 a-c-Optical and FLuorescence images treated and non-treated.xlsx
- MAIN TEXT/Figure 2 f.xlsx
- MAIN TEXT/Figure 2b.xlsx
- MAIN TEXT/Figure 2d.xlsx
- MAIN TEXT/Figure 2d-inset.xlsx
- MAIN TEXT/Figure 2e.xlsx
- MAIN TEXT/Figure 3.a_Dif_Powers.xlsx
- MAIN TEXT/Figure 3.b_Dif_Solventes.xlsx
- MAIN TEXT/Figure 3.c_Ag2S NPs  and Ag-Free-Ag2S NPs.xlsx
- MAIN TEXT/Figure 4 c SNR as function of intensity.xlsx
- MAIN TEXT/Figure 4-a Litime SUperdots and Dots.xlsx
- MAIN TEXT/Figure 4-b Fluorescence NIR-images.xlsx
- MAIN TEXT/Figure 5 a- Fluorescence In vivo Biodistribution.xlsx
- MAIN TEXT/Figure 5 b- Fluorescence In vivo Biodistribution.xlsx
- MAIN TEXT/Figure 5 c- Fluorescence In vivo Biodistribution.xlsx
- MAIN TEXT/Figure 5d-f.xlsx
- MAIN TEXT/Figure 5d-k.xlsx
- MAIN TEXT/Figure 5e.xlsx
- MAIN TEXT/Figure 5g-k.xlsx
- MAIN TEXT/Figure1 g-s.xls
- MAIN TEXT/Figure1 O-Ag.xls
- MAIN TEXT/Figure1 O-Cl.xls
- MAIN TEXT/Figure1 O-S.xls
- MAIN TEXT/Figure1G-Ag.xls
- MAIN TEXT/Figure4 f-j.xlsx
- SUPPORTING/FIGURE S15_17_19_26.xlsx
- SUPPORTING/Figure S5A.xlsx
- SUPPORTING/FigureS12.xls
- SUPPORTING/FigureS1D-EDX.xls
- SUPPORTING/FigureS2D-EDX.xlsx
- SUPPORTING/FigureS2E-XRD.xlsx
- SUPPORTING/FigureS3C1.xlsx
- SUPPORTING/FigureS3C2.xls
- SUPPORTING/FigureS3D1.xls
- SUPPORTING/FigureS3D2.xls
- SUPPORTING/FigureS4.xlsx
- SUPPORTING/FigureS4A.xls
- SUPPORTING/FigureS4B.xls
- SUPPORTING/FigureS5B.xls
- SUPPORTING/FigureS5C.xlsx
- SUPPORTING/Pictures S23.zip
- SUPPORTING/SI 16. In vivio laser-induced heating.xlsx
- SUPPORTING/SI 22 cytotoxicity.xlsx
- SUPPORTING/SI 4 Chacterization of Ag2S dots.xlsx
- SUPPORTING/SI 5 Charaterization of Ag2S superdots.xlsx
- SUPPORTING/SI- Fig 6 -a.xlsx
- SUPPORTING/SI- Fig 6 -d.xlsx
- SUPPORTING/SI-Fig 10-a-b SI.xlsx
- SUPPORTING/Si-Fig 11 -c SI Emission spectrum as a function o temperature.xlsx
- SUPPORTING/SI-Fig 11- d-SI Emission Intensity as a function o temperature.xlsx
- SUPPORTING/SI-Fig 11-a-SI Temperature increment as a function Irradiation time.xlsx
- SUPPORTING/SI-Fig 11-b-SI Emission Intensity as a function of Irradiation time.xlsx
- SUPPORTING/SI-Fig 6 -b.xlsx
- SUPPORTING/SI-Fig 6 -c.xlsx
- SUPPORTING/SI-Fig. 13 a-c Optical-Fluorescence-Thermal images treated at different radiation times.xlsx
- SUPPORTING/SI-Fig. 13 d- Intensity and temperature increment as a function treated at different radiation times.xlsx
- SUPPORTING/SI--Fig. 8 a.xlsx
- SUPPORTING/SI-Fig. 8 b.xlsx
- SUPPORTING/SI-Fig. 9 a.xlsx
- SUPPORTING/SI-Fig. 9 b.xlsx
- SUPPORTING/Supplementary Figure 24. Power density control during ultrafast irradiation.xlsx
