# Supplementary material for: Ultrafast photochemistry produces superbright short-wave infrared dots for low-dose in vivo imaging
Source: Nat Commun. 2020 Jun 10;11:2933. doi: 10.1038/s41467-020-16333-2 (PMC7286912; doi:10.1038/s41467-020-16333-2)
Supplement: Supplementary file 4 — Source Data [file 41467_2020_16333_MOESM4_ESM.zip › MAIN TEXT/Figura 3d_Dif_Puls_width.xlsx]

## Sheet: Plan1
Fs time (min)	CW	50 fs	100 fs	200 fs	550 fs
0	0.99723	0.9676	0.98182	1.00416	1.02811
1	0.97734	1.03944	1.08331	1.08998	0.9725
2	0.96117	1.30132	1.41052	1.17684	0.94914
3	0.94958	1.47164	2.43302	1.25925	0.95822
4	0.94051	1.61723	3.35309	1.34486	1.00024
5	0.92739	1.8345	4.38247	1.41819	1.06871
6	0.90981	1.99052	5.1504	1.48068	1.13947
7	0.89037	2.13273	5.91937	1.54767	1.2142
8	0.86791	2.30666	6.68893	1.62274	1.28003
9	0.84871	2.4919	7.4379	1.70448	1.36897
10	0.83502	2.67846	8.15809	1.77581	1.45992
11	0.8235	2.85927	8.87828	1.84745	1.52258
12	0.81417	3.02998	9.4892	1.89746	1.57026
13	0.80178	3.19207	9.98382	1.97323	1.6157
14	0.79139	3.34773	10.4784	2.03841	1.67596
15	0.78232	3.49918	10.9731	2.10767	1.72639
16	0.77176	3.64862	11.2594	2.16421	1.75379
17	0.76213	3.79825	11.5333	2.2311	1.7817
18	0.75776	3.95025	11.8071	2.30502	1.79459
19	0.75013	4.10379	12.081	2.36772	1.82623
20	0.74538	4.25294	12.3454	2.413	1.84392
21	0.74088	4.39144	12.6055	2.45964	1.88107
22	0.73726	4.52072	12.8656	2.50251	1.91534
23	0.73472	4.65324	13.1257	2.55606	1.96074
24	0.7333	4.80196	13.3858	2.62962	1.98933
25	0.73203	4.96725	13.6459	2.69156	2.02925
26	0.73123	5.13374	13.9037	2.75805	2.06353
27	0.7286	5.28522	14.1531	2.83404	2.10051
28	0.72578	5.41794	14.4026	2.90867	2.15374
29	0.72352	5.54811	14.6521	2.98164	2.20185
30	0.72308	5.68894	14.9015	3.03231	2.24357
31	0.72124	5.83291	15.151	3.07866	2.29479
32	0.722	5.96697	15.4002	3.11433	2.32594
33	0.72169	6.07824	15.6493	3.15203	2.36461
34	0.72302	6.16805	15.8984	3.18507	2.36797
35	0.72089	6.26225	16.1476	3.21265	2.40008
36	0.71833	6.38777	16.3967	3.25827	2.44074
37	0.71731	6.541	16.605	3.28947	2.49458
38	0.71686	6.68803	16.8	3.31998	2.53159
39	0.71572	6.79593	16.9949	3.33532	2.57093
40	0.71687	6.87256	17.1899	3.35911	2.59399
41	0.71635	6.96132	17.3059	3.36656	2.61338
42	0.71516	7.0995	17.2777	3.38765	2.6236
43	0.71449	7.26368	17.2494	3.38359	2.62912
44	0.71473	7.40029	17.2211	3.39602	2.62974
45	0.71449	7.4907	17.2082	3.39977	2.63619
46	0.71314	7.60167	17.3736	3.42373	2.6394
47	0.71422	7.72963	17.3261	3.45173	2.66305
48	0.71451	7.86199	17.144	3.5005	2.68196
49	0.71498	7.98765	17.0931	3.51851	2.70539
50	0.7132	8.11094	17.1545	3.5753	2.72229
51	0.71315	8.24534	17.195	3.62706	2.74495
52	0.71133	8.40286	17.195	3.65902	2.77993
53	0.70814	8.57271	17.195	3.69335	2.82292
54	0.7089	8.72719	17.1554	3.70799	2.87417
55	0.70724	8.85457	17.0983	3.73842	2.91363
56	0.70657	8.96512	17.0217	3.76191	2.94239
57	0.70715	9.07066	16.9063	3.77381	2.97178
58	0.70743	9.183	16.8058	3.80326	2.99858
59	0.7075	9.31396	16.7444	3.82758	3.02365
60	0.70584	9.47426	16.6497	3.88226	3.02827
61	0.70584	9.6502	16.4963	3.93024	3.0599
62	0.70489	9.80396	16.4052	3.98816	3.10161
63	0.70224	9.89805	16.3715	4.00431	3.13921
64	0.70078	9.94393	16.5963	4.02554	3.17784
65	0.69998	10.0148	16.7052	4.03315	3.20516
66	0.70063	10.1836	16.5384	4.01836	3.21144
67	0.70108	10.4124	16.3434	4.00786	3.21605
68	0.70281	10.5474	16.3434	3.98594	3.2147
69	0.70293	10.5394	16.3434	3.98175	3.21334
70	0.70398	10.5415	16.2418	3.98645	3.22106
71	0.70393	10.6245	16.0419	3.98181	3.19999
72	0.70457	10.7563	15.9895	3.97785	3.1852
73	0.70381	10.9003	15.9895	3.94911	3.1614
74	0.70163	11.0228	15.9895	3.92897	3.15654
75	0.70241	11.109	15.9895	3.92423	3.17094
76	0.70388	11.1524	15.9393	3.9215	3.16782
77	0.70273	11.1492	15.8311	3.90238	3.18302
78	0.7042	11.1443	15.767	3.90706	3.19118
79	0.70423	11.2105	15.7592	3.91343	3.20522
80	0.7047	11.3046	15.6659	3.92824	3.2023
81	0.705	11.3227	15.7137	3.93893	3.2156
82	0.70537	11.3398	15.7751	3.9376	3.21291
83	0.70459	11.4408	15.8285	3.9265	3.21946
84	0.70572	11.5054	15.8734	3.93079	3.24277
85	0.70577	11.4977	15.8155	3.93146	3.24807
86	0.70675	11.4804	15.8093	3.94398	3.24332
87	0.70694	11.4864	15.8784	3.94455	3.21215
88	0.70528	11.4957	15.8791	3.94363	3.1904
89	0.70368	11.4833	15.8799	3.94634	3.16101
	--
