# Supplementary material for: Ultrafast photochemistry produces superbright short-wave infrared dots for low-dose in vivo imaging
Source: Nat Commun. 2020 Jun 10;11:2933. doi: 10.1038/s41467-020-16333-2 (PMC7286912; doi:10.1038/s41467-020-16333-2)
Supplement: Supplementary file 4 — Source Data [file 41467_2020_16333_MOESM4_ESM.zip › MAIN TEXT/Figure 2 a-c-Optical and FLuorescence images treated and non-treated.xlsx]

## Sheet: Plan1
					NIR_II Fluorescence Imaging
				50-Fs laser treatment			Non-laser treatment
