# Supplementary material for: Ultrafast photochemistry produces superbright short-wave infrared dots for low-dose in vivo imaging
Source: Nat Commun. 2020 Jun 10;11:2933. doi: 10.1038/s41467-020-16333-2 (PMC7286912; doi:10.1038/s41467-020-16333-2)
Supplement: Supplementary file 4 — Source Data [file 41467_2020_16333_MOESM4_ESM.zip › MAIN TEXT/Figure 2 f.xlsx]

## Sheet: Plan1
Irradiation time(min)	Lifetime (ns)	Uncertainty (+-)
0	350	36
5	420	39.1367
10	558.604	55.8604
12	583.451	58.3451
15	808.526	80.8526
22	921.118	92.1118
31	1615.29	161.529
45	1782.42	178.242
50	2043.51	204.351
75	2096.96	209.696
100	2113.28	211.328
120	2144.86	214.486
--
