# Supplementary material for: Ultrafast photochemistry produces superbright short-wave infrared dots for low-dose in vivo imaging
Source: Nat Commun. 2020 Jun 10;11:2933. doi: 10.1038/s41467-020-16333-2 (PMC7286912; doi:10.1038/s41467-020-16333-2)
Supplement: Supplementary file 4 — Source Data [file 41467_2020_16333_MOESM4_ESM.zip › MAIN TEXT/Figure 2b.xlsx]

## Sheet: Plan1
Wavelegth (nm)	Counts	Counts
1500	0.0186	0.00157
1499	0.01857	0.0016
1498	0.01852	0.00167
1497	0.01853	0.00171
1496	0.01854	0.00169
1495	0.01859	0.00167
1494	0.01872	0.0017
1493	0.01866	0.00174
1492	0.01866	0.00178
1491	0.01871	0.00187
1490	0.01876	0.00179
1489	0.01873	0.00186
1488	0.01871	0.00186
1487	0.01869	0.00192
1486	0.01871	0.002
1485	0.01879	0.00198
1484	0.01883	0.00205
1483	0.01879	0.00205
1482	0.01877	0.00204
1481	0.01876	0.00205
1480	0.01879	0.00207
1479	0.01877	0.0021
1478	0.01882	0.00211
1477	0.01878	0.00215
1476	0.01881	0.00221
1475	0.01879	0.00213
1474	0.01887	0.00221
1473	0.01886	0.00224
1472	0.01892	0.00227
1471	0.01889	0.00226
1470	0.01894	0.00227
1469	0.01891	0.00223
1468	0.01888	0.00224
1467	0.01891	0.00231
1466	0.01889	0.00231
1465	0.01891	0.00227
1464	0.01894	0.00233
1463	0.01901	0.00231
1462	0.01896	0.00231
1461	0.01898	0.00232
1460	0.01898	0.0023
1459	0.01903	0.00227
1458	0.01904	0.00233
1457	0.01904	0.00227
1456	0.01907	0.00228
1455	0.01905	0.00227
1454	0.01905	0.0023
1453	0.0191	0.00231
1452	0.01912	0.0023
1451	0.01908	0.00223
1450	0.01903	0.00226
1449	0.01909	0.00227
1448	0.01916	0.00228
1447	0.01914	0.00227
1446	0.01912	0.00232
1445	0.01914	0.00232
1444	0.01919	0.00235
1443	0.01916	0.00236
1442	0.01918	0.00229
1441	0.01919	0.00241
1440	0.01917	0.0024
1439	0.0192	0.00248
1438	0.01926	0.00256
1437	0.0193	0.00255
1436	0.0193	0.00263
1435	0.01938	0.00282
1434	0.01942	0.00295
1433	0.01953	0.00305
1432	0.01968	0.00327
1431	0.01981	0.00349
1430	0.0199	0.00371
1429	0.02001	0.00394
1428	0.02016	0.00423
1427	0.02027	0.00457
1426	0.02041	0.00484
1425	0.02052	0.00518
1424	0.02071	0.00553
1423	0.02087	0.00583
1422	0.02099	0.00617
1421	0.02114	0.00644
1420	0.02125	0.00671
1419	0.02136	0.00704
1418	0.02143	0.00739
1417	0.0216	0.00767
1416	0.02172	0.00795
1415	0.02175	0.0082
1414	0.02178	0.00835
1413	0.02175	0.00847
1412	0.02167	0.0085
1411	0.02153	0.0086
1410	0.02141	0.00855
1409	0.02126	0.00838
1408	0.02101	0.00818
1407	0.0207	0.00796
1406	0.02034	0.00771
1405	0.02007	0.00737
1404	0.01979	0.00699
1403	0.01945	0.00663
1402	0.01906	0.00623
1401	0.01876	0.00583
1400	0.01842	0.00547
1399	0.0181	0.00505
1398	0.01781	0.00471
1397	0.01752	0.0044
1396	0.01727	0.00406
1395	0.01705	0.00373
1394	0.01685	0.00344
1393	0.0167	0.00323
1392	0.01659	0.00298
1391	0.01649	0.00276
1390	0.01647	0.0027
1389	0.01652	0.0026
1388	0.01654	0.00248
1387	0.01652	0.00238
1386	0.0165	0.0023
1385	0.01655	0.00223
1384	0.01665	0.0022
1383	0.01674	0.00221
1382	0.01682	0.0022
1381	0.017	0.0022
1380	0.01716	0.00219
1379	0.01728	0.00217
1378	0.01743	0.00216
1377	0.01764	0.00218
1376	0.01778	0.00218
1375	0.01799	0.00222
1374	0.0182	0.0023
1373	0.01839	0.00229
1372	0.01858	0.00232
1371	0.01872	0.0024
1370	0.01887	0.00245
1369	0.01902	0.0025
1368	0.01922	0.00248
1367	0.01938	0.00248
1366	0.01952	0.00256
1365	0.01963	0.00259
1364	0.0197	0.00259
1363	0.01979	0.00263
1362	0.01987	0.00258
1361	0.01992	0.00255
1360	0.02001	0.00258
1359	0.02009	0.00256
1358	0.02014	0.00253
1357	0.02017	0.00246
1356	0.02018	0.00244
1355	0.02024	0.00245
1354	0.02032	0.0024
1353	0.02032	0.0024
1352	0.02026	0.00238
1351	0.0203	0.00231
1350	0.02037	0.00232
1349	0.02042	0.00231
1348	0.02046	0.00226
1347	0.02043	0.00223
1346	0.02042	0.00225
1345	0.02044	0.00225
1344	0.02045	0.00222
1343	0.02048	0.00217
1342	0.02051	0.00217
1341	0.02054	0.00214
1340	0.02057	0.00216
1339	0.02056	0.00218
1338	0.02061	0.00216
1337	0.02066	0.00216
1336	0.02072	0.00218
1335	0.02077	0.00223
1334	0.02077	0.00225
1333	0.02079	0.00228
1332	0.02082	0.0023
1331	0.02083	0.00228
1330	0.02087	0.0023
1329	0.02094	0.00233
1328	0.02097	0.00235
1327	0.02099	0.00236
1326	0.02099	0.00238
1325	0.02103	0.0024
1324	0.02106	0.00238
1323	0.02105	0.00237
1322	0.02109	0.00237
1321	0.02116	0.00242
1320	0.02118	0.00244
1319	0.02121	0.00248
1318	0.02122	0.00244
1317	0.02124	0.00246
1316	0.02128	0.00247
1315	0.02127	0.00246
1314	0.0213	0.00247
1313	0.02138	0.00247
1312	0.02143	0.00245
1311	0.02144	0.00246
1310	0.02139	0.00253
1309	0.02135	0.0025
1308	0.0214	0.00247
1307	0.02143	0.00246
1306	0.02145	0.00242
1305	0.02148	0.00245
1304	0.02152	0.00246
1303	0.02148	0.00242
1302	0.02152	0.00247
1301	0.02156	0.00253
1300	0.02159	0.00245
1299	0.0216	0.00248
1298	0.02165	0.00253
1297	0.02168	0.0026
1296	0.02166	0.0026
1295	0.02161	0.0026
1294	0.02165	0.00261
1293	0.02172	0.00263
1292	0.02177	0.0026
1291	0.02175	0.00261
1290	0.02174	0.00263
1289	0.02178	0.00264
1288	0.02186	0.0027
1287	0.02187	0.00269
1286	0.02188	0.00273
1285	0.02189	0.00274
1284	0.02191	0.00273
1283	0.02196	0.00278
1282	0.02196	0.00282
1281	0.02202	0.00284
1280	0.02206	0.00282
1279	0.02209	0.00289
1278	0.02214	0.00288
1277	0.02217	0.00288
1276	0.02221	0.00292
1275	0.02225	0.00297
1274	0.02228	0.00303
1273	0.02236	0.00304
1272	0.02237	0.00303
1271	0.02243	0.0031
1270	0.02243	0.00312
1269	0.02247	0.00323
1268	0.02245	0.00319
1267	0.02251	0.00322
1266	0.02258	0.00323
1265	0.02261	0.00327
1264	0.02266	0.00334
1263	0.02266	0.00337
1262	0.02265	0.00343
1261	0.02273	0.0034
1260	0.02278	0.00346
1259	0.02276	0.00343
1258	0.02278	0.00348
1257	0.02284	0.00344
1256	0.02285	0.00353
1255	0.02287	0.0036
1254	0.0229	0.00356
1253	0.02297	0.00362
1252	0.02303	0.00367
1251	0.02305	0.00365
1250	0.02305	0.00368
1249	0.02301	0.00365
1248	0.02306	0.00373
1247	0.02313	0.00375
1246	0.02319	0.00383
1245	0.02329	0.00381
1244	0.02331	0.00385
1243	0.02331	0.00389
1242	0.02337	0.00391
1241	0.02347	0.00398
1240	0.02348	0.004
1239	0.02353	0.00408
1238	0.02361	0.00418
1237	0.02367	0.00429
1236	0.02374	0.00431
1235	0.02379	0.0044
1234	0.0239	0.00441
1233	0.02395	0.00447
1232	0.02394	0.00454
1231	0.02404	0.00454
1230	0.02415	0.00467
1229	0.02422	0.00464
1228	0.02425	0.0047
1227	0.02427	0.00483
1226	0.02433	0.00491
1225	0.02443	0.00499
1224	0.02439	0.00506
1223	0.02453	0.00515
1222	0.02465	0.00507
1221	0.02467	0.00526
1220	0.0247	0.00526
1219	0.02485	0.00529
1218	0.02489	0.00532
1217	0.02502	0.00544
1216	0.02498	0.00559
1215	0.02508	0.00565
1214	0.02518	0.00573
1213	0.02524	0.00581
1212	0.02525	0.00581
1211	0.02532	0.00588
1210	0.0254	0.00599
1209	0.02547	0.00602
1208	0.02558	0.0062
1207	0.02565	0.00617
1206	0.0257	0.00622
1205	0.02574	0.00628
1204	0.02588	0.00633
1203	0.02597	0.00644
1202	0.02598	0.00643
1201	0.02605	0.00653
1200	0.0261	0.0067
1199	0.02614	0.0067
1198	0.02618	0.00673
1197	0.0263	0.00682
1196	0.02633	0.00688
1195	0.0264	0.00698
1194	0.02646	0.00695
1193	0.02655	0.00719
1192	0.02661	0.00721
1191	0.02666	0.00723
1190	0.02679	0.00727
1189	0.02684	0.00745
1188	0.0269	0.00746
1187	0.02697	0.0075
1186	0.02702	0.00757
1185	0.02713	0.00769
1184	0.0272	0.00783
1183	0.02723	0.00781
1182	0.02733	0.00785
1181	0.02737	0.00791
1180	0.02745	0.00798
1179	0.02752	0.00805
1178	0.02754	0.00813
1177	0.02757	0.00819
1176	0.02777	0.00822
1175	0.02779	0.00821
1174	0.02782	0.00832
1173	0.02796	0.00843
1172	0.02799	0.00858
1171	0.02808	0.00862
1170	0.02813	0.00864
1169	0.02818	0.00871
1168	0.0282	0.00866
1167	0.02827	0.00874
1166	0.02832	0.00884
1165	0.02835	0.00883
1164	0.02832	0.00886
1163	0.02837	0.0088
1162	0.02835	0.00881
1161	0.0284	0.0089
1160	0.02845	0.00895
1159	0.02848	0.00895
1158	0.02847	0.00905
1157	0.0285	0.00913
1156	0.02865	0.00921
1155	0.02878	0.00927
1154	0.02891	0.00944
1153	0.02899	0.00951
1152	0.02912	0.00965
1151	0.02927	0.00976
1150	0.02944	0.00988
1149	0.02955	0.01001
1148	0.02969	0.01016
1147	0.02981	0.01028
1146	0.02994	0.01047
1145	0.03008	0.01066
1144	0.03026	0.01081
1143	0.03044	0.01096
1142	0.03065	0.01107
1141	0.03073	0.0112
1140	0.03088	0.01134
1139	0.03096	0.01151
1138	0.03109	0.01159
1137	0.0312	0.01175
1136	0.03139	0.01184
1135	0.03143	0.01194
1134	0.03152	0.01209
1133	0.03168	0.01223
1132	0.03188	0.01233
1131	0.03196	0.01249
1130	0.03199	0.01254
1129	0.0321	0.01265
1128	0.03226	0.01271
1127	0.03243	0.01286
1126	0.03255	0.01302
1125	0.03263	0.01315
1124	0.03271	0.01325
1123	0.03285	0.01337
1122	0.03296	0.01344
1121	0.03308	0.01356
1120	0.03323	0.01367
1119	0.03333	0.01381
1118	0.03349	0.01394
1117	0.0336	0.01405
1116	0.0337	0.01419
1115	0.03382	0.0143
1114	0.03396	0.0144
1113	0.0341	0.01451
1112	0.03422	0.01466
1111	0.03431	0.01475
1110	0.03439	0.01486
1109	0.03454	0.01499
1108	0.03467	0.01514
1107	0.03477	0.01524
1106	0.03491	0.01538
1105	0.03503	0.01549
1104	0.03518	0.01562
1103	0.03532	0.01576
1102	0.03545	0.01589
1101	0.03556	0.01598
1100	0.03571	0.01612
1099	0.03581	0.01624
1098	0.03592	0.0164
1097	0.0361	0.01658
1096	0.03624	0.01667
1095	0.03634	0.01679
1094	0.03648	0.01689
1093	0.03661	0.017
1092	0.03677	0.01714
1091	0.0369	0.01725
1090	0.03698	0.0174
1089	0.03713	0.01755
1088	0.03731	0.0177
1087	0.03743	0.01786
1086	0.03751	0.01796
1085	0.03767	0.01809
1084	0.03785	0.01821
1083	0.03798	0.01835
1082	0.03815	0.01849
1081	0.0383	0.0186
1080	0.0384	0.01872
1079	0.03854	0.01885
1078	0.03873	0.01901
1077	0.0388	0.0192
1076	0.03896	0.01938
1075	0.03916	0.01949
1074	0.03925	0.01963
1073	0.03938	0.01976
1072	0.03954	0.0199
1071	0.0397	0.02009
1070	0.03982	0.02023
1069	0.03995	0.02034
1068	0.04013	0.02044
1067	0.04031	0.02058
1066	0.04044	0.02074
1065	0.04058	0.02088
1064	0.04074	0.02101
1063	0.04093	0.02113
1062	0.04111	0.02126
1061	0.04122	0.02142
1060	0.04131	0.02159
1059	0.04147	0.02173
1058	0.04164	0.02185
1057	0.04178	0.02201
1056	0.04197	0.02217
1055	0.04216	0.02229
1054	0.04233	0.02246
1053	0.04246	0.02262
1052	0.04259	0.02276
1051	0.04275	0.02292
1050	0.04293	0.02304
1049	0.04308	0.0232
1048	0.04322	0.0233
1047	0.04338	0.02346
1046	0.04358	0.02362
1045	0.04372	0.02373
1044	0.04385	0.02391
1043	0.04402	0.02406
1042	0.04421	0.02418
1041	0.04442	0.02429
1040	0.04457	0.02446
1039	0.04473	0.02462
1038	0.04487	0.02481
1037	0.04506	0.02495
1036	0.04528	0.02511
1035	0.04548	0.02523
1034	0.04563	0.02542
1033	0.0458	0.02562
1032	0.04595	0.02571
1031	0.04618	0.02585
1030	0.04637	0.026
1029	0.04652	0.02617
1028	0.04675	0.02629
1027	0.04693	0.02639
1026	0.04704	0.02658
1025	0.04725	0.02671
1024	0.04741	0.02686
1023	0.04755	0.02704
1022	0.04768	0.0272
1021	0.04795	0.02734
1020	0.04812	0.02744
1019	0.04831	0.02758
1018	0.04847	0.02781
1017	0.04861	0.02794
1016	0.04879	0.02807
1015	0.04901	0.02819
1014	0.04921	0.02833
1013	0.04937	0.0284
1012	0.04954	0.02859
1011	0.04978	0.02879
1010	0.04995	0.02894
1009	0.05014	0.02908
1008	0.05035	0.02918
1007	0.05053	0.02944
1006	0.05069	0.02955
1005	0.05094	0.02973
1004	0.05109	0.02987
1003	0.05121	0.03
1002	0.05146	0.03016
1001	0.05167	0.03039
1000	0.05183	0.03051
999	0.05203	0.03065
998	0.05231	0.03081
997	0.05247	0.03104
996	0.05269	0.03116
995	0.05284	0.03124
994	0.05304	0.03141
993	0.05334	0.03157
992	0.05347	0.03175
991	0.05374	0.03194
990	0.05392	0.0321
989	0.05406	0.03218
988	0.05436	0.0324
987	0.05453	0.03252
986	0.05459	0.03264
985	0.05495	0.03279
984	0.05523	0.03299
983	0.0555	0.03322
982	0.05566	0.03339
981	0.05582	0.03356
980	0.05607	0.03369
979	0.05632	0.03387
978	0.05655	0.03411
977	0.05682	0.03428
976	0.057	0.03444
975	0.05725	0.03467
974	0.05747	0.03481
973	0.0577	0.03498
972	0.05799	0.03512
971	0.05808	0.03526
970	0.05835	0.03554
969	0.05858	0.03571
968	0.05894	0.03579
967	0.05911	0.03599
966	0.05932	0.03628
965	0.0597	0.03641
964	0.05992	0.03666
963	0.06009	0.03689
962	0.06035	0.03705
961	0.06062	0.03724
960	0.06087	0.03735
959	0.06108	0.03765
958	0.06135	0.03771
957	0.0616	0.03789
956	0.06181	0.0381
955	0.06199	0.03829
954	0.06226	0.03842
953	0.06252	0.03861
952	0.06279	0.03876
951	0.06298	0.03892
950	0.06326	0.03912
949	0.06347	0.03929
948	0.0637	0.03932
947	0.06402	0.0395
946	0.06423	0.03975
945	0.06448	0.03984
944	0.06478	0.0401
943	0.06505	0.04027
942	0.06528	0.04046
941	0.06562	0.04065
940	0.0658	0.04084
939	0.06616	0.04109
938	0.06646	0.04131
937	0.06665	0.04148
936	0.06706	0.0416
935	0.06736	0.0419
934	0.06755	0.04211
933	0.06793	0.04233
932	0.06823	0.04247
931	0.06856	0.04265
930	0.06885	0.04293
929	0.06914	0.0431
928	0.06947	0.04328
927	0.06983	0.0436
926	0.07011	0.04372
925	0.07035	0.04392
924	0.07076	0.04424
923	0.07119	0.04451
922	0.07145	0.04461
921	0.0718	0.0448
920	0.07208	0.0451
919	0.07227	0.04532
918	0.07265	0.0455
917	0.07296	0.04578
916	0.0733	0.04597
915	0.07357	0.04611
914	0.07401	0.0464
913	0.07433	0.0466
912	0.07466	0.04677
911	0.075	0.04703
910	0.07533	0.04726
909	0.0756	0.04748
908	0.0761	0.0477
907	0.0764	0.04798
906	0.07668	0.0482
905	0.07702	0.04847
904	0.07748	0.04864
903	0.07779	0.04887
902	0.07823	0.04914
901	0.07853	0.04934
900	0.0789	0.04955
899	0.07931	0.04984
898	0.07978	0.05001
897	0.0801	0.05033
896	0.08051	0.05058
895	0.08095	0.05081
894	0.08124	0.05099
893	0.08156	0.05127
892	0.08191	0.05144
891	0.08234	0.05184
890	0.08276	0.05209
889	0.08311	0.05212
888	0.08356	0.05232
887	0.0839	0.05266
886	0.08435	0.05286
885	0.08478	0.05302
884	0.08524	0.05336
883	0.08555	0.05356
882	0.08602	0.0538
881	0.08643	0.05414
880	0.08704	0.0545
879	0.0875	0.05483
878	0.08794	0.05514
877	0.08836	0.05537
876	0.08884	0.05571
875	0.08938	0.05602
874	0.08973	0.05625
873	0.09021	0.05647
872	0.09071	0.0568
871	0.0912	0.05709
870	0.0917	0.05732
869	0.09218	0.05758
868	0.09269	0.05789
867	0.0933	0.0583
866	0.09369	0.05856
865	0.09434	0.05894
864	0.09489	0.05911
863	0.09532	0.05937
862	0.09579	0.0597
861	0.09639	0.06002
860	0.10675	0.07236
859	0.10738	0.07315
858	0.10772	0.07317
857	0.10872	0.07355
856	0.10946	0.07327
855	0.10959	0.07371
854	0.10996	0.07373
853	0.11052	0.07451
852	0.11133	0.07448
851	0.11171	0.07488
850	0.11185	0.0751
849	0.11269	0.07522
848	0.11348	0.07568
847	0.1139	0.07597
846	0.11418	0.07598
845	0.11504	0.07632
844	0.11529	0.07669
843	0.11615	0.07716
842	0.11657	0.07752
841	0.11742	0.07773
840	0.11781	0.07787
839	0.11868	0.07837
838	0.11884	0.07849
837	0.11975	0.07878
836	0.12019	0.0789
835	0.12081	0.07951
834	0.12143	0.07963
833	0.12181	0.07997
832	0.12263	0.08026
831	0.1233	0.08056
830	0.12419	0.08073
829	0.12445	0.0812
828	0.1254	0.08149
827	0.12592	0.08204
826	0.12667	0.08225
825	0.12735	0.08256
824	0.12796	0.08288
823	0.12869	0.08325
822	0.12943	0.0837
821	0.1301	0.08396
820	0.13104	0.08438
819	0.13195	0.08492
818	0.13254	0.08508
817	0.13315	0.08545
816	0.13373	0.08575
815	0.13476	0.08612
814	0.13547	0.08653
813	0.1362	0.08677
812	0.13691	0.08718
811	0.13766	0.08761
810	0.13853	0.08797
809	0.13926	0.08844
808	0.14003	0.08901
807	0.14116	0.08936
806	0.1421	0.08964
805	0.1425	0.09001
804	0.14347	0.09044
803	0.14441	0.09096
802	0.14526	0.09149
801	0.14596	0.09196
800	0.14701	0.09226
799	0.1478	0.09238
798	0.1486	0.09296
797	0.1495	0.09321
796	0.15045	0.09352
795	0.15144	0.09404
794	0.15226	0.09455
793	0.15322	0.09509
792	0.15411	0.09547
791	0.1551	0.09582
790	0.15606	0.09636
789	0.15716	0.09671
788	0.15804	0.09709
787	0.15905	0.09748
786	0.1601	0.09789
785	0.16089	0.09846
784	0.16191	0.09884
783	0.16305	0.09932
782	0.1639	0.09972
781	0.16511	0.09996
780	0.16607	0.10041
779	0.16712	0.10097
778	0.1681	0.10134
777	0.16915	0.10182
776	0.17019	0.10231
775	0.17144	0.1027
774	0.17228	0.10299
773	0.17342	0.10354
772	0.17459	0.10411
771	0.17563	0.10434
770	0.17682	0.10479
769	0.17802	0.10544
768	0.17911	0.1059
767	0.18028	0.10633
766	0.18139	0.10679
765	0.18248	0.10732
764	0.18378	0.10767
763	0.18502	0.10816
762	0.18616	0.10865
761	0.18744	0.10899
760	0.18873	0.10952
759	0.18998	0.10998
758	0.19116	0.11042
757	0.19239	0.1109
756	0.19373	0.11147
755	0.19497	0.11202
754	0.19629	0.11232
753	0.1977	0.11282
752	0.19885	0.11334
751	0.20008	0.11373
750	0.20165	0.11422
749	0.20304	0.1147
748	0.20429	0.11538
747	0.20563	0.11577
746	0.20718	0.1162
745	0.20852	0.11664
744	0.20984	0.11709
743	0.21137	0.11769
742	0.21277	0.11821
741	0.21422	0.1187
740	0.21571	0.11924
739	0.21715	0.11957
738	0.21864	0.11997
737	0.2202	0.12042
736	0.22179	0.12092
735	0.22311	0.12148
734	0.22466	0.12203
733	0.22627	0.12254
732	0.22776	0.12304
731	0.22946	0.12354
730	0.23106	0.12406
729	0.23264	0.12459
728	0.23418	0.12511
727	0.23582	0.12559
726	0.2376	0.12613
725	0.23915	0.12664
724	0.24088	0.1271
723	0.24252	0.12765
722	0.24414	0.12824
721	0.24606	0.12872
720	0.24782	0.12908
719	0.24947	0.12964
718	0.25128	0.13014
717	0.25307	0.1306
716	0.25495	0.13118
715	0.25679	0.13172
714	0.25849	0.13225
713	0.26041	0.13286
712	0.26224	0.13335
711	0.26401	0.1338
710	0.26583	0.1343
709	0.26773	0.13486
708	0.26971	0.13542
707	0.27167	0.13589
706	0.27356	0.13645
705	0.2756	0.13703
704	0.2776	0.13758
703	0.27955	0.13814
702	0.28166	0.13853
701	0.28371	0.13913
700	0.28571	0.13977
699	0.28771	0.1403
698	0.28979	0.14071
697	0.292	0.14122
696	0.29402	0.14183
695	0.2961	0.14253
694	0.29825	0.14298
693	0.30041	0.14336
692	0.30263	0.14398
691	0.30478	0.14459
690	0.30707	0.14516
689	0.30927	0.14571
688	0.31155	0.14625
687	0.31369	0.14682
686	0.31592	0.14742
685	0.31828	0.14799
684	0.32051	0.14858
683	0.32282	0.14916
682	0.32519	0.14971
681	0.32756	0.15015
680	0.32996	0.15072
679	0.33228	0.15127
678	0.33457	0.15183
677	0.33709	0.15242
676	0.33964	0.15298
675	0.34209	0.15361
674	0.34445	0.15419
673	0.34684	0.1546
672	0.34936	0.15528
671	0.35192	0.15588
670	0.35441	0.15635
669	0.35686	0.15687
668	0.35947	0.15745
667	0.36195	0.15804
666	0.36453	0.15861
665	0.3671	0.15926
664	0.36974	0.15986
663	0.37246	0.16045
662	0.37501	0.16112
661	0.37768	0.16165
660	0.38019	0.1622
659	0.38305	0.16285
658	0.38564	0.16344
657	0.38855	0.16397
656	0.39131	0.16453
655	0.39402	0.16512
654	0.39675	0.16576
653	0.39943	0.1663
652	0.40229	0.16689
651	0.40505	0.16757
650	0.40795	0.1683
649	0.4108	0.16891
648	0.41366	0.1695
647	0.41648	0.17006
646	0.41931	0.17067
645	0.42218	0.17135
644	0.42506	0.17193
643	0.42805	0.17251
642	0.43093	0.17305
641	0.43382	0.17384
640	0.43678	0.17441
639	0.43984	0.17512
638	0.44274	0.17565
637	0.44569	0.17621
636	0.44872	0.17685
635	0.45166	0.1775
634	0.4547	0.17817
633	0.4578	0.17888
632	0.46069	0.1795
631	0.46381	0.18013
630	0.46692	0.18082
629	0.46996	0.18147
628	0.47306	0.18216
627	0.47628	0.18276
626	0.47925	0.18341
625	0.48239	0.18415
624	0.48539	0.18484
623	0.48834	0.18549
622	0.49163	0.18604
621	0.49472	0.18677
620	0.49793	0.18755
619	0.50117	0.18816
618	0.50434	0.18886
617	0.50755	0.18948
616	0.51065	0.19019
615	0.51385	0.19109
614	0.51698	0.19168
613	0.52021	0.19246
612	0.52352	0.19308
611	0.52655	0.19374
610	0.52978	0.19454
609	0.53315	0.19522
608	0.53624	0.19596
607	0.53953	0.19671
606	0.54295	0.1976
605	0.54616	0.19821
604	0.54936	0.1989
603	0.55259	0.19967
602	0.55598	0.20032
601	0.55923	0.20104
600	0.56251	0.20183
599	0.56588	0.20253
598	0.56931	0.2032
597	0.57262	0.20395
596	0.57599	0.2048
595	0.57927	0.20561
594	0.58254	0.20655
593	0.58604	0.20721
592	0.58949	0.208
591	0.59281	0.20875
590	0.59618	0.20938
589	0.59959	0.21017
588	0.60296	0.21123
587	0.60632	0.21196
586	0.60985	0.21277
585	0.61324	0.21354
584	0.61671	0.21426
583	0.62017	0.21525
582	0.62362	0.21584
581	0.62707	0.21671
580	0.63049	0.21752
579	0.63408	0.21866
578	0.63762	0.21944
577	0.64115	0.22038
576	0.64451	0.22107
575	0.64817	0.22188
574	0.65176	0.22283
573	0.65524	0.22374
572	0.65875	0.22455
571	0.66234	0.22558
570	0.6659	0.22637
569	0.66954	0.22716
568	0.67319	0.2281
567	0.67684	0.22913
566	0.68046	0.23009
565	0.68433	0.23094
564	0.68795	0.23193
563	0.69148	0.23293
562	0.69529	0.23396
561	0.6989	0.23488
560	0.70262	0.23587
559	0.70638	0.23675
558	0.71008	0.23775
557	0.71405	0.23888
556	0.71782	0.2399
555	0.72143	0.24094
554	0.72544	0.24199
553	0.72927	0.24313
552	0.73314	0.24433
551	0.73681	0.24532
550	0.74069	0.24644
549	0.7446	0.24757
548	0.74857	0.24884
547	0.75254	0.24997
546	0.75637	0.25108
545	0.76058	0.25241
544	0.7646	0.25367
543	0.76864	0.25497
542	0.77265	0.25626
541	0.77664	0.25748
540	0.78095	0.25886
539	0.78501	0.26024
538	0.7892	0.26166
537	0.7934	0.2631
536	0.79765	0.26447
535	0.80193	0.26602
534	0.80627	0.26748
533	0.81043	0.26906
532	0.81485	0.27067
531	0.81931	0.27229
530	0.82359	0.27395
529	0.82816	0.2757
528	0.83244	0.27752
527	0.83712	0.27918
526	0.84178	0.28106
525	0.84629	0.28308
524	0.85086	0.285
523	0.85554	0.28685
522	0.86023	0.28884
521	0.86493	0.29086
520	0.86958	0.29317
519	0.87456	0.29518
518	0.87938	0.29745
517	0.88426	0.2997
516	0.88927	0.30199
515	0.89429	0.30432
514	0.89931	0.30676
513	0.90442	0.30928
512	0.90948	0.31189
511	0.9147	0.31432
510	0.91974	0.31698
509	0.92487	0.31961
508	0.93017	0.32254
507	0.93553	0.32539
506	0.94115	0.3282
505	0.94663	0.33113
504	0.95202	0.33414
503	0.95746	0.33726
502	0.96287	0.34042
501	0.96851	0.34367
500	0.97411	0.3469
499	0.97974	0.35016
498	0.98557	0.35354
497	0.99129	0.35704
496	0.99712	0.36051
495	1.00314	0.36401
494	1.00904	0.36766
493	1.01498	0.3714
492	1.02085	0.37508
491	1.02686	0.37877
490	1.03291	0.38269
489	1.03899	0.38659
488	1.04524	0.39065
487	1.05147	0.39469
486	1.05754	0.39872
485	1.06366	0.40286
484	1.07	0.40706
483	1.07638	0.4114
482	1.08258	0.41568
481	1.08889	0.41997
480	1.09505	0.42416
479	1.10122	0.42851
478	1.10765	0.43281
477	1.11407	0.43717
476	1.12057	0.44166
475	1.12695	0.4461
474	1.13325	0.45068
473	1.13978	0.4553
472	1.14631	0.45987
471	1.1526	0.46462
470	1.1591	0.46924
469	1.16563	0.47393
468	1.17223	0.47874
467	1.17885	0.4835
466	1.18519	0.48832
465	1.19169	0.49316
464	1.19814	0.49794
463	1.20468	0.50281
462	1.21115	0.50771
461	1.21773	0.51254
460	1.22417	0.51744
459	1.23034	0.52239
458	1.23678	0.52747
457	1.24325	0.5326
456	1.24959	0.53756
455	1.25591	0.54249
454	1.26211	0.54761
453	1.26842	0.55275
452	1.27454	0.55786
451	1.28063	0.56288
450	1.28683	0.56788
449	1.29279	0.57311
448	1.29881	0.57842
447	1.30495	0.58361
446	1.31107	0.58872
445	1.31691	0.59396
444	1.32256	0.5992
443	1.32828	0.60439
442	1.33407	0.60955
441	1.33976	0.61476
440	1.34523	0.62014
439	1.35068	0.62547
438	1.3562	0.63086
437	1.36187	0.63626
436	1.36714	0.6417
435	1.37242	0.64714
434	1.37772	0.65256
433	1.38262	0.65802
432	1.38767	0.6635
431	1.39269	0.66904
430	1.3976	0.67474
429	1.40235	0.68041
428	1.40715	0.68613
427	1.41221	0.69197
426	1.41658	0.69767
425	1.42088	0.70349
424	1.42576	0.70925
423	1.43012	0.71507
422	1.43426	0.72099
421	1.4385	0.72687
420	1.44266	0.73297
419	1.44653	0.73901
418	1.45026	0.74505
417	1.45401	0.75141
416	1.45779	0.75758
415	1.46122	0.76379
414	1.46517	0.7701
413	1.4687	0.77646
412	1.472	0.7829
411	1.47504	0.78931
410	1.47782	0.79572
409	1.48112	0.80241
408	1.48402	0.8091
407	1.48669	0.81581
406	1.48952	0.82249
405	1.49177	0.82928
404	1.49441	0.83625
403	1.49692	0.84329
402	1.49896	0.85024
401	1.50122	0.85731
400	1.50323	0.86449
399	1.50519	0.8719
398	1.50701	0.87921
397	1.50871	0.88677
396	1.5106	0.89417
395	1.51213	0.90177
394	1.51341	0.90963
393	1.51471	0.91741
392	1.51608	0.92525
391	1.51723	0.93325
390	1.51836	0.94126
389	1.51961	0.94957
388	1.52033	0.95757
387	1.52112	0.96622
386	1.52197	0.97483
385	1.52275	0.98334
384	1.52337	0.9923
383	1.52426	1.00117
382	1.5248	1.01025
381	1.52585	1.0195
380	1.52634	1.02893
379	1.52669	1.03869
378	1.52717	1.04948
377	1.52672	1.05903
376	1.52653	1.06865
375	1.52732	1.07919
374	1.52788	1.08955
373	1.52872	1.10034
372	1.52984	1.1108
371	1.53001	1.12137
370	1.53117	1.13227
369	1.53141	1.14364
368	1.53224	1.15513
367	1.53301	1.16659
366	1.53382	1.17834
365	1.53484	1.19027
364	1.53574	1.20205
363	1.53616	1.21426
362	1.53708	1.22622
361	1.53751	1.23861
360	1.53861	1.25094
359	1.53932	1.26375
358	1.54038	1.27647
357	1.54197	1.28896
356	1.54232	1.30179
355	1.54343	1.31509
354	1.5444	1.32749
353	1.54556	1.34093
352	1.5463	1.35406
351	1.54721	1.36721
350	1.54771	1.38018
349	1.54944	1.39377
348	1.55021	1.4073
347	1.55177	1.42097
346	1.55222	1.43475
345	1.5533	1.44836
344	1.55464	1.4621
343	1.55556	1.47554
342	1.55667	1.48979
341	1.55775	1.50372
340	1.55908	1.51814
339	1.56045	1.53237
338	1.56088	1.54642
337	1.56331	1.56175
336	1.56405	1.57569
335	1.56477	1.59004
334	1.56562	1.60471
333	1.56644	1.61957
332	1.56717	1.63496
331	1.5686	1.64843
330	1.56919	1.6634
