# Supplementary material for: Ultrafast photochemistry produces superbright short-wave infrared dots for low-dose in vivo imaging
Source: Nat Commun. 2020 Jun 10;11:2933. doi: 10.1038/s41467-020-16333-2 (PMC7286912; doi:10.1038/s41467-020-16333-2)
Supplement: Supplementary file 4 — Source Data [file 41467_2020_16333_MOESM4_ESM.zip › MAIN TEXT/Figure 2d.xlsx]

## Sheet: Plan1
Wavelenght (nm)	Intensity	Intensity	Intensity	Intensity	Intensity	Intensity	Intensity	Intensity	Intensity	Intensity	Intensity	Intensity	Intensity	Intensity	Intensity	Intensity	Intensity	Intensity	Intensity	Intensity	Intensity	Intensity	Intensity	Intensity
853.77	3.17336	7.70572	21.6806	35.75	49.6785	34.5712	4.9431	-21.8861	-49.6425	-63.8858	-55.5626	-36.299	-18.7938	-11.3799	0.09877	9.58578	16.3235	27.2398	31.3862	46.4498	53.846	31.1095	5.18972	-16.5114
855.5	6.37077	7.71814	24.888	19.75	24.0812	21.795	20.9752	22.9312	7.98199	0.12904	11.6607	21.3088	19.598	11.0439	12.9182	9.60206	16.3235	27.2348	15.3905	17.6541	21.8412	18.3428	18.0023	15.4973
857.24	-1.23183	-0.86936	-8.30448	0.75	-6.31615	-14.181	0.20742	10.3487	5.6066	29.3439	17.6842	18.3167	10.7897	-4.13221	-6.66224	-5.38158	-11.2765	-13.9703	-7.00517	-4.74149	-19.7636	-19.2237	-8.78495	10.906
858.97	-10.6344	-12.0569	-14.097	-16.65	-8.51349	-16.3572	-14.3605	-11.634	-10.9689	-20.8413	-6.69247	-14.4754	-3.41856	-12.1084	-15.4428	-13.5653	-18.2765	-6.97528	-11.8009	-7.33714	-10.7684	-20.3905	-16.3723	-2.08529
860.7	-8.637	-4.64451	-4.68958	-3.25	-6.71084	-12.3333	-7.52844	-1.41664	11.8555	11.5735	10.7309	9.53243	6.5732	-2.08468	1.17663	-6.34904	-3.27647	-5.1803	-1.39654	-9.33278	-4.17314	-11.5572	-3.35969	8.12338
862.44	8.3604	-0.23201	4.51791	2.55	0.49183	-6.10933	7.10381	20.0008	17.6802	27.5884	29.5543	24.1403	25.1649	7.53922	-0.80382	-1.13267	1.92353	0.41466	-8.9922	-5.1284	-11.1779	-11.1238	-0.34699	18.3321
864.17	0.55782	9.58041	-1.07464	2.15	4.89449	-4.48549	2.73588	11.4181	11.5046	20.2032	19.1777	23.9482	9.55666	0.56299	0.41561	0.0836	2.72353	2.40964	4.61211	9.27595	-1.58274	-2.69054	3.26564	14.3408
865.9	3.35523	-2.20716	5.53281	12.95	5.09714	5.13835	0.56795	-4.96452	-8.4709	-10.182	-11.599	-11.044	0.34841	-8.21325	-2.96495	-2.90013	-3.07647	3.20463	4.21643	8.08031	14.4125	-1.85728	-8.52173	-1.45056
867.64	11.1526	3.80533	-1.05969	-7.05	-5.90019	-6.43767	0.60021	20.2529	23.5537	26.4329	32.8245	23.1639	20.5401	4.61066	4.2546	1.71623	-0.27647	3.79958	-6.77923	-4.31531	-13.5923	-10.6238	5.89097	17.5582
869.37	5.95005	8.61776	8.74776	24.35	24.7025	8.78617	10.0323	14.0703	0.97819	1.6477	-4.35217	9.97177	13.5319	7.63442	5.67403	7.3325	11.7235	13.5946	20.4251	25.289	23.6029	11.4094	6.9036	6.76682
871.1	0.94746	-5.96982	-1.44479	-6.45	-2.89488	-7.58999	-12.3356	-10.3124	-15.3973	-10.7375	-6.32883	-6.42038	-6.27637	-15.7418	3.09347	-7.65123	-10.0765	-8.61045	-3.3706	-3.5066	-6.80189	-15.9573	-11.6838	0.37549
872.83	-1.05512	15.4426	10.7627	14.95	14.9078	10.0338	-1.70359	4.70494	-2.17287	-8.3227	-6.50549	6.18747	5.31539	-2.91805	-1.28709	1.96504	5.32353	21.5845	11.4337	17.4978	24.3933	9.87593	7.72886	4.38416
874.57	10.7423	2.6551	9.57015	14.15	17.3104	8.05782	7.72867	16.3224	14.6517	13.6922	21.718	19.5954	24.5071	10.5059	6.53245	19.7814	9.12353	7.97949	6.83805	14.9021	7.78851	0.90937	9.74156	18.1929
876.3	-3.26031	1.26753	10.9776	27.55	25.9131	29.0817	-2.63926	-30.4603	-47.5238	-54.893	-46.2587	-32.5968	-15.3011	-10.6704	-0.84811	1.99768	8.92353	18.3745	29.6424	33.5065	41.1837	16.3426	-1.64581	-19.7984
878.03	13.5371	12.6799	17.9851	10.15	24.9158	9.7055	11.1928	27.1571	25.9007	19.9218	28.9646	25.0111	28.4906	17.7534	8.17133	15.614	16.9235	16.9695	12.2467	19.3108	11.579	7.17588	16.3668	24.8102
879.76	-12.2655	-13.1076	-16.6075	-8.45	-18.2816	-15.4707	-13.3751	-12.6256	-7.27484	-6.86341	-13.012	-5.98108	-6.31764	-14.8229	-14.8092	-13.7698	-16.8765	-14.8355	-25.149	-11.4848	-18.0258	-20.7909	-14.2205	-2.98111
881.5	0.33192	-2.09513	15.4	16.95	21.1211	12.3533	4.05713	-13.8082	-26.2502	-25.8485	-23.1885	-14.9732	-1.52593	-7.19895	0.41031	-1.15341	5.92353	11.5594	23.0553	17.9196	26.5694	10.2426	8.99215	0.62761
883.23	7.92934	16.3173	3.60744	1.35	5.32374	-2.62284	-0.1108	16.2092	21.7742	26.5663	30.6348	31.0347	23.8658	9.22481	4.02975	6.06286	-0.67647	-0.84561	-6.54035	3.32394	-3.43543	-9.12416	5.60478	21.6363
884.96	22.3268	16.7297	23.0149	42.55	38.5264	23.201	15.1213	10.2265	-6.80128	-12.2189	2.45814	-3.15748	10.8576	13.2486	18.2492	23.8791	20.5235	35.7494	39.664	37.1283	42.1598	25.3091	16.8174	7.24495
886.69	-4.67583	-2.45785	-5.17766	-13.85	-3.07095	-9.37516	-9.84666	4.04386	9.62319	10.1959	6.08148	10.2504	8.24933	-6.52766	-8.93138	-11.5046	-6.87647	-7.45564	-9.33172	-9.06735	-14.045	-18.0576	-3.16996	9.25361
888.42	2.92158	7.15457	12.0298	18.35	11.5317	11.6487	8.18541	4.6612	8.44766	0.01067	10.7048	11.8582	8.84109	3.89611	6.48806	10.7117	12.9235	10.3393	13.2726	13.537	12.5502	1.7756	3.24267	12.6623
890.15	4.519	-6.033	-3.56276	2.15	-1.46564	-11.5275	-8.18252	-3.92146	-5.72787	-0.97453	-6.07185	2.66607	0.03284	-6.28013	-11.8925	-3.27206	-2.27647	-1.86567	1.47691	-3.25864	-2.65456	-12.5911	-9.5447	-3.12905
891.88	5.11641	8.37942	13.6447	9.95	19.537	21.8964	6.04955	2.69588	0.69661	6.04027	-1.24851	2.27392	11.6246	5.34364	8.52693	8.14421	1.92353	16.3293	12.6812	20.1457	26.5407	10.6421	14.2679	7.07962
893.61	3.91383	8.59184	11.8521	18.75	16.7397	-0.4798	2.88161	-2.08678	-8.87892	-10.1449	4.37483	10.4818	3.01635	6.1674	-0.85364	5.16048	5.72353	11.5243	11.4855	15.1501	19.5359	1.87537	-1.91945	2.68829
895.34	-0.08876	1.00427	2.85959	12.15	13.3423	5.74404	4.11368	-2.06944	-2.45445	-10.5301	-11.2018	-3.31038	11.0081	-6.60883	2.1658	2.17675	9.92353	7.91928	11.6899	17.5544	10.9311	1.10862	3.49318	6.69696
897.07	10.3087	8.01669	13.467	17.55	28.745	17.1679	4.14575	-1.8521	-16.03	-19.1153	-17.3785	-7.30253	-1.40014	-5.98507	6.38524	9.59302	16.5235	13.3143	19.0942	31.5588	28.9263	21.3419	3.10581	0.30563
898.8	12.3061	18.4291	25.6745	35.55	38.7476	31.3917	11.1778	3.56524	-5.60551	-9.10052	-0.55516	1.70532	16.5916	17.8387	16.8047	19.4093	19.1235	36.3092	35.4985	36.9631	45.3215	24.3751	12.3184	19.3143
900.53	-4.89651	-13.1585	-14.9181	-19.45	-19.8497	-19.7844	-11.9901	4.78258	-2.78104	8.51428	5.46818	10.9132	-1.01663	-14.1375	-15.3759	-12.5744	-15.8765	-24.4958	-22.2972	-15.4325	-19.8833	-26.3916	-10.8689	-0.87703
902.26	0.5009	0.65397	6.88939	13.35	12.3529	-4.76061	0.44196	-1.00008	-0.75656	-6.67092	1.69152	1.32103	-0.62487	1.88623	1.84354	-5.75817	-0.47647	5.29922	6.70712	8.77184	0.91196	-2.55836	0.1437	4.13163
903.99	0.09831	1.46639	-3.50316	-6.25	-12.8444	-19.9368	-5.72597	13.4173	19.4679	24.3439	26.9149	17.3289	16.3669	0.50999	-7.53702	-7.94189	-8.47647	-7.30579	-11.8886	-16.8238	-14.6928	-22.5251	-4.64367	20.5403
905.72	12.6957	6.67882	3.10429	-0.45	5.15825	-1.51293	10.5061	10.0346	17.4924	24.7587	24.3382	28.1367	15.9586	3.73376	5.88242	3.47438	3.12353	1.68919	-0.28425	3.58055	-7.0976	-10.2919	4.56896	10.949
907.45	-4.90686	-11.9088	-0.68826	1.15	-4.2391	-1.48909	-9.06183	-6.34805	-15.6831	-15.2265	-17.2385	-11.2554	-6.24961	-13.4425	-10.2981	-12.1093	-8.27647	-4.51582	-6.87993	-0.41509	1.89762	-4.8586	-10.4184	-6.44236
909.18	-0.90944	1.10367	-10.4808	-10.25	-5.83644	-12.0653	-6.62976	8.46929	2.94132	14.9883	14.5849	15.1524	13.5421	-0.41871	-9.87871	-2.09308	-13.8765	-9.12084	-9.07562	-9.41074	-16.3072	-14.4253	-1.40578	-2.23369
910.91	10.088	5.51609	10.1266	12.75	7.56621	2.55859	4.20231	-2.11337	7.7658	3.60308	9.00821	-0.43972	6.3339	-2.39495	9.54073	-2.07681	6.52353	9.67415	7.9287	12.1936	9.68805	-9.39209	2.00684	9.17498
912.64	0.08539	-5.87148	4.93409	5.95	6.76887	5.58243	-5.36563	-3.49603	-10.6097	-15.5821	-2.56846	1.16813	2.52566	-1.97118	-4.63984	-3.06054	-0.87647	-0.13087	5.13301	15.198	5.08327	7.04116	-9.18053	-1.61635
914.37	-7.1172	-0.05906	-5.25846	-2.65	-2.42848	-9.59373	-3.13356	2.32131	0.61474	5.83268	2.25488	4.17598	-0.48259	-2.34742	-6.4204	-2.24427	-11.4765	-1.93588	-8.66267	-16.7977	-7.52152	-9.92558	-1.5679	2.19232
916.1	17.4802	10.1534	14.149	23.35	23.3742	13.2301	6.49851	9.73865	0.83921	-1.95252	-3.52178	10.9838	12.9092	4.87635	9.79903	11.172	15.5235	12.2591	17.1416	24.4067	22.0737	8.10767	6.64473	14.201
917.83	-10.3224	-13.8342	-16.6436	-20.25	-20.8232	-23.5461	-14.4694	-6.04401	4.46368	9.26228	12.7016	4.19168	0.90092	-15.4999	-18.3815	-23.8117	-20.0765	-14.5459	-21.654	-23.389	-29.1311	-31.8591	-12.1426	-8.39034
919.56	-5.12495	-2.82179	7.36389	14.95	18.5795	9.07779	-1.03735	-7.82667	-24.7118	-22.7229	-17.8751	-4.80047	-7.90732	-6.87612	-1.36209	-8.19546	5.32353	4.44907	14.5503	17.8154	18.8641	5.97418	1.66999	-2.18168
921.28	6.87248	12.3906	8.77129	13.55	18.1821	6.50149	4.99453	11.9906	2.31249	3.0918	7.5481	9.80734	13.6845	5.74751	7.45723	9.22072	6.52353	10.6441	10.1546	15.0197	16.2594	2.60724	3.88255	9.82694
923.01	0.66989	0.00299	4.77874	5.15	7.18478	2.12533	3.8266	-9.99209	1.13696	-11.2934	-7.62856	-3.18481	2.47623	-12.2287	-4.52333	-5.56301	-1.07647	7.43907	0.15888	10.4241	1.2546	-9.7595	-5.90483	-1.56439
924.74	-1.53269	-2.58458	5.18619	15.15	10.7874	0.94917	-2.74133	1.02525	-13.2386	-7.0786	-0.40523	1.62304	-1.13201	1.59504	-8.5039	-3.34674	3.52353	3.63405	2.36319	6.62844	4.84982	-4.52625	1.1078	-5.35572
926.47	2.26472	0.42784	0.99364	2.95	18.9901	1.37301	-2.90926	1.44259	-5.4141	-10.4638	-3.38189	0.23089	2.45974	0.6188	-5.68446	5.46953	2.12353	8.62904	1.56751	15.0328	6.04503	1.50701	4.92043	1.25295
928.2	0.66214	1.44026	-0.79891	4.75	6.19275	-1.00315	-7.27719	-10.1401	-7.18963	-2.049	3.04145	-6.76126	3.0515	-4.95744	-1.46503	-8.3142	-7.47647	-1.97598	-2.82818	-5.96285	0.64025	-4.25974	-5.26694	5.66162
929.92	-0.74043	-8.94738	-9.1915	-10.25	-10.6046	-14.5794	-9.24531	3.27717	0.6347	6.56571	9.26465	13.6465	0.8433	-9.73381	-13.2457	-2.69802	-12.2765	-10.981	-11.2239	-7.95852	-8.3645	-24.2267	-8.45438	1.07024
931.65	-6.94302	-5.73496	-2.98405	-3.05	-3.80196	-12.7556	-2.81324	-0.10549	0.25918	3.38051	10.888	7.8544	0.23506	-9.91004	-8.82627	-7.48175	-6.47647	-10.186	-13.4196	-3.35417	-11.3693	-12.3934	-9.44175	-3.32109
933.38	8.2544	7.47747	9.2234	6.35	11.4007	-1.13177	4.01883	10.7119	5.88365	13.3953	15.9113	11.0623	15.0268	5.91372	10.1932	6.93452	6.52353	10.609	11.1847	5.25019	6.22593	-3.36017	5.17088	15.2876
935.11	-3.94819	-15.5101	-15.9692	-15.25	-21.5967	-26.7079	-5.7491	3.72919	11.9081	22.4101	19.9347	26.8701	11.6186	-11.4625	-14.3874	-17.2492	-21.4765	-24.396	-22.4109	-29.5455	-32.9789	-36.3269	-14.2165	8.89624
936.83	2.64924	-4.89776	-4.96174	-5.05	-11.394	-7.08423	-5.31721	11.7464	26.7325	24.4248	31.7579	19.4779	17.8104	2.76111	4.03193	1.36697	-6.67647	-8.00099	-10.6067	-12.5411	-21.1836	-16.4938	-5.40394	13.1049
938.56	0.44666	8.31467	5.24571	15.55	14.4086	6.33961	6.51485	-3.83623	-6.64308	-15.3604	-9.0188	-6.71425	3.40212	1.78488	1.25137	1.18324	7.92353	9.39399	5.59766	17.6632	22.8116	12.1394	-2.79131	-3.48647
940.29	3.04407	-9.07291	-5.54684	-13.25	-7.3887	-15.4366	-11.8531	4.18111	8.98139	15.2544	13.6045	13.2936	2.79388	-4.39136	-6.9292	-9.80049	-19.6765	-6.01102	-15.998	-12.1324	-17.1932	-20.6273	-6.97868	7.5222
942.01	0.6415	7.13945	5.06056	4.55	1.01394	-2.61285	-3.62119	4.79835	2.40572	10.0691	12.2278	7.50141	10.7857	3.63227	2.09013	4.01568	5.72353	-3.61601	4.00627	0.27191	-2.99793	0.60572	5.63388	10.1308
943.74	-0.36108	-1.64813	-6.33199	0.75	1.21659	-1.18901	-5.98912	-0.98431	-8.96981	-4.31606	-1.14892	2.90926	-2.02256	-9.74396	-8.49044	-14.568	-7.47647	-6.62103	-4.58942	6.87627	-1.20271	-14.961	-6.1535	-8.26051
945.47	4.03633	10.3643	23.8755	33.75	41.2193	18.4348	8.84295	-12.167	-24.9453	-26.9013	-28.1256	-15.0829	-1.03081	-5.7202	2.529	16.2482	16.9235	25.774	31.4149	31.2806	35.1925	27.0722	8.65913	0.54816
947.19	8.83376	-2.22335	-3.51713	-0.65	-3.17811	-0.74147	-7.32517	6.45027	3.479	3.51346	7.49762	3.52491	5.161	1.90343	-4.85168	-0.7356	0.32353	-0.23103	-7.18081	3.88495	-0.21225	-12.0947	-5.12831	3.75678
948.92	-0.36883	6.38907	8.89032	18.95	20.4245	15.4824	7.7069	-8.53239	-10.0965	-13.0717	-9.67904	-1.26723	7.55275	2.32719	3.16776	2.08067	7.92353	10.964	15.2235	20.2893	20.183	6.33855	3.68432	2.56545
950.64	5.4286	1.40143	1.49773	-5.45	-0.37282	-5.89392	2.13878	8.68485	8.3278	6.94298	14.5442	11.5406	-0.05545	-3.04918	-2.41292	-2.70315	-2.07647	2.35897	-5.97221	-5.30636	-8.82178	-6.62839	-0.10313	3.17406
952.37	-3.17398	-8.18615	-14.2948	-15.85	-23.1702	-27.6701	-10.6291	2.50219	8.35227	18.9578	16.1675	10.3484	8.93631	-16.2254	-8.99348	-13.0869	-21.2765	-17.446	-16.9679	-20.702	-22.4266	-28.5951	-9.6905	5.38273
954.09	12.8234	2.2262	6.31258	4.75	4.43248	2.75362	5.40274	12.5194	14.5766	15.7725	24.9907	24.9562	11.3281	13.9982	-4.77416	6.1293	-0.67647	-5.45103	-0.7636	3.10232	-4.23132	-5.56208	2.12206	16.5913
955.82	-0.17914	3.63863	13.92	12.95	22.8351	8.17746	-0.3652	-0.26323	-12.9989	-18.8127	-14.386	-14.0359	-4.28013	-1.77802	1.04528	6.74557	7.52353	17.344	12.2407	25.9067	22.5639	9.47118	-2.26531	-1.79998
957.55	-3.78172	-1.14895	-13.8725	-8.85	-12.9622	-21.7987	-5.53313	2.35411	3.22555	12.6021	15.4374	7.97193	14.3116	0.84574	-5.53529	-11.6382	-6.07647	-8.86106	-6.15497	-15.889	-16.2409	-22.0956	-8.65268	0.80869
959.27	-1.98429	-9.93659	-6.46511	-0.25	0.84043	-0.575	-10.3012	-7.42865	-14.7501	-15.7832	-11.1394	-8.82027	-9.49658	-16.7306	-8.91596	-4.62198	-4.47647	-6.46605	-6.55068	-6.08464	1.55436	-7.2625	-11.0401	1.01731
961	0.81312	3.07583	-3.25766	-7.85	-12.9569	-9.75116	-1.46917	6.58869	18.6744	21.4316	18.6839	19.1876	4.29518	0.29314	-8.49653	3.39429	-16.0765	-16.0711	-9.94636	-9.68028	-15.2504	-21.8292	0.5725	1.42598
962.72	5.21055	5.68818	12.9497	11.95	23.8457	10.2725	4.76271	8.00593	1.69868	5.24632	4.90712	3.79539	13.887	5.31676	17.7228	9.21046	13.3235	20.124	6.65793	21.324	16.1448	7.00381	11.9851	10.6346
964.45	1.40797	9.30061	9.3572	8.55	8.44837	4.89638	-1.60522	11.4233	7.72315	11.0611	11.5305	16.4032	12.2787	5.14053	1.34223	8.22673	-0.67647	2.51894	8.06224	5.9284	5.74004	1.03707	4.39769	14.8433
966.17	-6.9946	-15.087	-10.6354	-6.45	-7.34899	-14.6799	-8.97334	-14.3595	-21.0525	-18.5242	-11.8463	-8.38896	-7.92946	-15.8358	-14.2384	-17.3571	-12.6765	-22.286	-16.5335	-9.06727	-9.26472	-15.3299	-16.5898	-7.94812
967.89	9.40283	6.32531	-2.42799	-7.25	-15.3463	-8.05622	-0.14145	26.8577	42.5718	36.8905	42.9769	33.2189	22.8623	10.3878	-0.81912	1.05909	-7.07647	-0.89103	-10.5292	-13.2629	-19.6695	-13.8968	4.2228	16.2605
969.62	-0.99976	-6.46226	5.57946	13.55	16.8563	6.56762	-1.50938	-7.72491	-20.6037	-13.8947	-13.7998	-12.5733	-1.3459	-4.58845	-1.19968	-3.92464	0.72353	10.904	10.8751	16.9414	18.9257	-2.46355	3.03543	-4.33083
971.34	15.3977	12.9501	9.78687	4.75	2.25895	-8.20868	3.1225	16.8923	27.2206	30.9201	30.4234	25.8345	20.0459	11.2352	11.8196	10.4915	3.52353	-0.30104	-0.52057	5.34575	-0.07901	-5.83049	11.048	25.6778
973.07	-4.20491	-1.83749	-1.40568	-1.45	12.4616	0.01516	-2.24543	-1.69033	-3.75492	-11.8651	-4.15325	1.04236	2.63765	-2.54106	-3.36092	2.5078	-4.67647	2.49395	10.0837	5.9501	7.11621	2.60276	-1.73939	-6.71354
974.79	-4.60748	-7.22513	-0.39828	-0.25	-7.33576	-7.56114	-10.0136	0.32691	-9.53058	2.34958	7.46995	0.85016	4.42946	-6.51743	-1.1416	-7.07602	-4.47647	-0.31104	-8.71197	-5.04557	-6.88855	-11.7642	-12.1268	6.69508
976.52	1.38993	3.98729	14.4092	26.15	29.8669	27.0627	2.81852	-12.4558	-29.9061	-35.8356	-37.5067	-25.742	-12.5788	-11.0937	-8.32216	5.34025	10.3235	20.484	22.8924	34.5588	36.5067	20.0691	13.4858	-7.49625
978.24	3.38736	-4.40035	-9.58342	-10.05	-2.53046	-14.5136	1.0504	10.5615	17.7182	16.3791	22.1165	14.0658	6.61301	1.12996	-0.70284	-3.84357	-8.67647	-6.32104	-3.50336	-6.63688	-14.8981	-17.2979	-9.30164	10.3124
979.96	3.38479	12.212	8.02399	8.55	10.4722	14.9101	0.08229	5.77873	-0.25745	1.99381	5.93969	12.8736	8.20482	4.35359	2.11648	11.1726	4.12353	8.07398	8.10093	13.1675	11.0972	1.9352	3.11091	4.32099
981.69	-1.01779	-4.57558	-0.36856	5.35	9.87483	-4.46605	-3.68564	-1.00393	-1.23298	-4.99139	-1.03697	-2.91853	9.19657	-2.82265	0.73592	4.18888	-5.87647	1.86896	-1.89476	6.1718	5.69238	-4.03154	0.72354	0.32965
983.41	-13.0204	-15.5632	-18.3612	-17.25	-17.5225	-19.6424	-13.6538	-9.58669	-3.20865	6.82333	5.78623	-4.11072	-3.41163	-16.799	-18.4448	-22.9949	-11.2765	-17.736	-17.8905	-19.2239	-23.5124	-23.5985	-14.6639	-5.86173
985.13	3.57706	0.24913	6.44625	14.15	11.2801	2.78135	2.77813	9.43055	-2.58432	-0.96196	0.40943	1.89708	6.18018	-0.97539	4.97457	13.2212	8.12353	8.05899	9.91382	12.9805	8.28287	3.43458	5.94865	6.14689
986.86	0.97448	7.86155	15.2537	12.75	32.4828	18.8052	0.41019	-21.5521	-32.7599	-35.5472	-30.5672	-16.6951	-11.8281	-12.1516	-0.806	7.6375	7.92353	11.454	14.1181	27.3848	31.0781	19.6678	2.56128	-6.64444
988.58	-18.2281	-9.92609	-24.9389	-30.65	-35.3146	-31.1711	-14.7579	5.66513	17.8645	31.4676	28.256	20.9127	5.16374	-7.328	-13.3867	-26.5463	-27.2765	-28.951	-32.4776	-34.6108	-41.3267	-40.8991	-18.4262	2.56418
990.3	1.76934	0.28626	8.86851	6.35	-0.91196	-1.34741	5.27396	4.68237	11.8888	12.8823	14.6792	12.7205	10.3555	4.49563	-1.56735	-3.13015	-1.87647	2.244	2.12672	6.79348	1.06857	-3.86604	2.78639	13.3728
992.03	4.16675	6.89868	11.676	18.95	33.8907	18.2764	5.30603	-14.9003	-37.0867	-50.1029	-37.2975	-21.0716	-16.2527	-11.4806	0.65209	8.48612	11.1235	17.039	18.931	35.7978	35.6638	14.5672	6.59902	-16.2185
993.75	5.36418	2.91104	11.8834	12.15	21.2933	10.7001	-0.66209	4.71695	0.13762	0.51179	3.72572	-0.4638	10.9391	3.94302	7.27141	11.9023	5.12353	13.634	19.5353	18.4022	18.059	16.6003	6.21158	10.5901
995.47	4.16161	15.9234	22.0908	29.35	37.696	26.7238	15.1698	1.93419	-11.4381	-7.2735	-8.65108	3.94401	10.1309	8.56665	10.6907	19.5185	24.1235	23.229	26.7396	33.8065	42.4543	19.6333	12.4241	5.99871
997.19	0.75904	2.93574	-3.10182	1.35	-6.10138	0.14754	1.20168	0.95143	-6.01372	-7.05878	3.77212	3.35181	1.9227	-7.00972	2.71006	-2.86535	-0.07647	-0.37597	-4.25609	-3.98918	-0.95047	-3.7336	-1.16331	3.40732
998.91	-15.0435	-10.2519	0.10559	14.35	26.7013	5.97124	-6.36643	-23.0313	-39.1894	-46.0441	-50.2047	-36.8404	-22.0855	-14.1861	-11.8706	-2.04917	0.52353	5.41904	10.3482	21.4152	27.6448	9.89946	-1.35075	-12.7841
1000.64	-2.64611	-3.03948	-3.48696	-10.65	-7.89609	-9.20492	-11.5344	0.98601	0.43508	2.97073	7.81867	1.56747	0.90626	-3.36233	-5.85118	-6.8329	-7.07647	-7.58597	-9.04749	-13.7805	-7.96001	-17.4673	-11.3381	-1.57539
1002.36	4.95132	4.57287	7.92045	6.95	8.70655	6.41878	5.69752	14.0032	12.0594	9.18545	11.2419	15.5753	17.0981	6.8613	2.76814	7.98328	2.32353	11.209	6.1568	13.0238	2.83523	0.76578	8.07443	13.4332
1004.08	-0.25125	1.58522	1.32786	6.55	12.1092	-2.15752	2.1294	3.62049	-1.71626	-4.79984	3.26507	3.78308	2.68986	-5.91508	1.98747	-1.80055	7.52353	-1.59595	12.1611	8.82817	1.83048	-2.80116	0.28699	7.84185
1005.8	-16.0538	-11.0024	-12.2647	-16.05	-15.6882	-13.1338	-17.2387	-8.36227	-1.09193	-0.58512	1.88827	-2.00912	-3.91833	-11.4915	-11.7932	-7.58437	-19.0765	-8.60093	-16.2346	-8.7675	-14.9743	-15.7681	-12.9005	-4.74953
1007.52	13.5436	6.20993	3.14267	-3.45	-7.88553	-6.11011	12.1932	22.455	28.1324	41.8296	39.3115	27.5987	34.8735	9.33218	8.42611	2.03181	3.92353	-1.20592	3.96967	-8.76317	-8.37903	-13.535	3.5121	20.6591
1009.25	-9.45898	-6.77765	-12.4499	0.95	-5.08288	-6.68627	-16.7748	-9.32769	-20.0431	-20.9556	-7.46519	-8.99346	-14.5348	-10.4441	-12.5544	-9.75192	-13.6765	-9.21093	-12.226	0.44118	-0.98381	-13.5018	-6.67527	-8.93224
1010.97	2.53845	-1.36529	10.1575	6.55	18.5198	6.33743	5.65712	-3.31045	-10.2188	-8.14089	-13.042	-5.78566	1.25703	-1.22043	10.4649	7.06425	10.7235	13.7841	20.5783	21.2455	17.8114	13.1313	0.53729	-3.32363
1012.69	10.1359	10.4471	12.5649	13.35	15.1224	14.7611	8.48901	14.9068	6.80553	10.0738	17.9812	17.4221	20.0488	13.6032	4.2842	14.6804	8.32353	7.37909	5.38257	14.4498	11.4067	11.9643	13.5498	19.285
1014.41	-5.86669	-14.5406	-17.2277	-16.85	-18.275	-22.4152	-6.27911	3.72403	25.8299	33.8885	34.8044	20.2299	12.8406	2.02683	-5.69648	-12.1034	-9.07647	-13.6259	-17.4131	-21.7458	-28.9981	-22.0026	-12.4376	8.29361
1016.13	4.33074	13.0718	22.5798	23.15	26.3277	20.4085	17.5528	7.94127	-3.14581	-9.89675	-9.97237	2.63776	10.0324	4.45045	8.52285	9.71278	15.3235	24.1691	27.1912	31.6585	32.9972	17.8305	18.3749	13.1022
1017.85	-8.47183	-8.51588	-11.4129	-16.65	-16.0697	-16.9678	-15.4153	-11.2415	-8.52148	-0.88203	2.45083	2.44556	-2.17576	-12.1259	-12.4578	-9.67104	-12.0765	-17.4359	-16.6046	-7.33717	-20.0076	-18.5365	-20.2125	-9.68915
1019.57	3.9256	0.49647	0.79456	5.55	9.13296	-3.94406	4.41654	17.1758	19.7029	12.1327	19.674	19.0534	13.616	13.2977	5.16149	3.74514	1.92353	3.75915	4.59973	1.86716	6.38766	-2.1034	9.20007	13.3195
1021.29	-12.077	-7.69118	-4.59803	-15.45	-5.2644	-7.12036	-10.9516	-6.20701	-5.07282	-3.8526	-2.30277	-0.73882	-6.39216	-12.2787	-4.21918	1.36131	-3.67647	-7.24584	-4.59598	-0.72851	-6.8171	-5.67034	-7.18738	-3.27191
1023.01	17.1205	19.5212	20.2094	28.35	24.3382	21.5033	21.0803	20.8102	18.5515	20.5621	21.1204	24.269	33.7996	20.545	14.8001	19.3775	19.7235	25.3492	26.2083	27.6758	27.1781	19.5627	25.2252	26.3367
1024.73	-1.08211	4.53353	2.61678	5.75	20.7409	6.72704	8.31219	7.22747	-4.02416	-10.4232	-5.25636	-3.52321	4.99145	1.56859	3.61946	7.59367	11.3235	11.7442	10.4126	13.6801	14.3734	10.5958	-3.56227	1.94533
1026.45	4.31532	6.14588	10.4242	7.55	12.5435	3.75075	8.74408	5.64471	-0.99982	2.19154	9.76684	9.68459	8.38325	2.99222	3.43879	4.20984	-2.47647	6.13921	8.01689	14.2845	11.5686	5.02884	4.45029	11.9539
1028.17	3.31275	7.15824	12.6316	18.35	20.3462	17.7745	5.37596	5.26195	2.02451	0.00626	1.59005	2.8924	8.57505	5.61585	15.0581	15.226	15.9235	21.3342	12.2212	20.6888	20.7639	16.2619	13.4628	5.56256
1029.89	13.7102	17.3706	15.239	22.35	27.3488	16.1981	11.0078	8.07919	-2.55116	-15.379	-2.38675	8.3002	9.16686	8.03947	12.4774	10.4422	20.7235	21.3292	26.8255	36.4931	36.3591	24.695	17.0754	13.5712
1031.61	-2.89239	-11.6171	-12.1536	-17.45	-12.8486	-16.1781	-0.16027	1.29643	16.0732	32.0357	27.4365	18.908	12.1587	2.2631	-6.10324	-7.34163	-6.27647	-11.2758	-10.3702	-14.1025	-18.2456	-21.872	-1.71204	5.5798
1033.33	3.70504	3.19529	2.65381	8.75	7.75407	7.24555	3.47161	18.3137	4.6975	1.6504	12.2597	12.5158	12.1505	3.08673	4.91608	7.27455	2.12353	8.51926	2.63405	11.3018	4.94962	4.16109	1.10051	13.3884
1035.05	15.5025	10.8077	21.6612	38.35	42.9567	31.4692	19.5035	1.33091	1.12183	-15.1349	-1.71714	-2.27638	8.14226	17.3104	24.1354	27.2907	31.9235	33.5143	38.0383	49.9061	52.5449	39.1942	17.9131	12.797
1036.77	-7.3001	0.02	-14.9314	-10.65	-22.2406	-10.107	-2.06462	7.94815	8.94616	25.2798	21.9061	20.9314	5.73407	6.33399	-3.44527	-1.6931	-4.67647	-8.29071	-5.55737	-9.08954	-14.6599	-14.7728	-1.07437	10.0057
1038.49	4.09733	6.03235	8.87603	9.15	25.962	11.9167	0.76726	4.96539	-4.22951	-7.30546	-7.87074	0.73923	4.72587	2.15761	6.57405	9.32308	18.1235	20.9043	21.8469	23.9148	28.5354	15.2603	13.1382	13.6143
1040.21	-4.30524	-0.5553	0.28344	1.35	2.16463	-0.45964	2.99915	9.18263	11.9948	12.3093	22.7525	10.147	19.5177	9.78124	9.19338	11.1393	3.92353	7.49932	1.65121	9.51912	1.9306	7.49334	7.15074	15.0229
1041.93	14.0922	4.05706	-2.10915	1.55	-2.23273	-3.23594	15.231	29.1999	38.2191	45.324	49.5757	35.9548	22.3095	15.6049	11.2127	4.95543	7.12353	7.69433	5.2555	3.12345	-3.47416	-7.6736	10.3633	28.6315
1043.65	5.68962	16.4694	29.2982	34.75	41.7699	32.7878	17.6629	7.61711	-14.5565	-10.0613	-18.2011	2.36264	15.1013	16.0285	20.432	26.9716	28.1235	32.6893	35.6598	48.5278	50.3211	42.3595	22.1759	18.0401
1045.37	-2.71295	-0.91824	-2.29434	-1.25	2.97255	-3.18854	4.8948	6.43435	18.4678	11.3534	20.0221	24.1704	14.2931	5.65212	9.45135	4.58779	9.72353	11.8844	9.86408	8.13211	3.51633	3.99253	13.3884	19.8487
1047.09	-4.91552	-7.90588	-6.08693	-15.45	-22.0248	-18.5648	-6.67332	7.05159	13.2921	28.5681	28.2453	16.7782	6.08488	3.07575	1.27067	1.40396	-12.4765	-9.92063	-7.33163	-3.26356	-15.4884	-18.7744	-1.19904	10.6574
1048.81	7.88191	16.5065	13.7205	26.55	27.1778	23.8589	18.5586	20.4688	13.3165	6.18283	18.0685	18.5861	20.2767	14.8994	18.29	25.8201	22.5235	25.8744	29.4727	33.7408	23.7068	27.0587	13.2135	19.266
1050.53	25.8793	12.9188	-0.67212	-11.85	-26.2195	-19.1174	16.5905	47.2861	76.9408	103.998	93.4917	75.7939	55.4685	35.923	21.3093	13.4363	3.72353	-0.3306	-10.523	-13.4549	-29.8979	-13.3083	21.8261	54.6746
1052.24	-4.32322	9.5311	13.7353	14.95	26.1831	18.3061	18.6222	8.90321	2.36499	-3.78782	5.91475	9.80162	14.0603	14.5465	10.1285	14.6524	16.1235	29.8644	29.2812	32.5494	33.8973	19.1246	20.0386	13.0832
1053.96	-4.72579	-15.4565	-20.4574	-14.45	-16.0143	-21.0702	2.45403	13.9205	26.1893	35.4269	36.538	32.2094	20.8521	2.37012	-2.65214	-5.13142	-4.27647	-4.94054	-11.7145	-16.0463	-15.9074	-15.0424	5.45111	26.2918
1055.68	9.07164	15.9558	12.7501	7.15	4.78837	8.35354	14.6859	34.7377	48.2137	52.2416	53.1612	48.4172	37.8439	33.7938	24.3672	27.8848	21.3235	16.0545	10.8898	14.7581	9.68783	8.99071	30.8637	41.3004
1057.4	0.86907	-1.23184	0.15747	-2.05	13.791	2.97724	10.7178	8.15493	0.23798	-2.74368	8.38436	8.82504	9.23575	10.0174	10.1865	11.9009	5.12353	16.8495	11.8941	17.9624	17.8831	15.8238	11.0762	14.909
1059.12	7.4665	12.1805	12.9649	11.55	12.1936	13.4009	20.7497	21.9722	26.4623	29.471	31.8076	38.6328	28.6275	26.641	26.2058	27.9171	22.5235	28.0445	23.4984	31.3667	24.0783	18.4568	26.0888	33.9177
1060.84	8.66393	11.7929	21.9723	26.55	32.5963	27.6246	17.1816	17.3894	11.0866	11.4857	11.2308	18.6407	21.8194	24.0646	21.8252	23.9333	35.7235	33.8395	35.3027	46.9711	42.2736	34.4899	23.1013	26.7263
1062.55	10.2614	13.6052	10.9796	18.95	20.9989	12.4482	19.2133	20.4065	24.3108	20.5004	23.8538	23.6484	29.8112	21.6881	27.8444	24.7494	20.9235	26.8346	30.1069	25.7754	29.2688	26.3228	25.5138	40.5348
1064.27	7.2588	11.4175	19.7871	24.95	35.4016	31.4719	28.2451	23.2238	20.3352	13.9151	20.477	28.6562	30.803	30.9118	27.8637	35.5655	34.3235	35.4296	41.3112	52.9797	47.8641	39.3558	36.5264	30.9435
1065.99	-0.94377	-3.57015	1.39446	3.75	0.80419	-2.70439	5.67703	28.241	31.5595	33.7298	41.1002	37.464	22.9948	15.5354	13.083	11.1817	15.5235	13.8246	13.7155	10.584	8.25933	7.18889	25.9389	27.7521
1067.71	5.45366	15.2422	10.8019	8.95	7.00683	9.31931	25.9089	27.8583	35.1838	39.5445	40.1234	32.4718	32.9866	30.359	31.3023	34.3979	20.3235	28.2196	25.1198	31.3883	22.6546	28.2219	22.5515	38.9607
1069.42	10.0511	10.8545	18.6092	22.75	26.2095	24.1429	23.3406	22.4754	16.408	23.3592	27.5465	32.8796	36.9785	26.1825	32.3215	24.814	40.3235	38.6146	38.9241	39.9927	39.4498	34.8548	39.364	40.1693
1071.14	12.2485	12.4668	8.21663	6.15	8.8121	3.76658	31.3725	49.2927	62.2323	72.3739	71.1697	58.6874	49.3703	47.0061	31.7409	28.4302	26.3235	27.2096	25.9284	19.597	9.64509	16.8879	28.9765	54.5779
1072.86	15.246	12.4792	21.024	17.55	28.4147	20.1903	23.8044	28.3099	32.4567	29.5886	41.7929	40.0952	39.1621	28.8298	34.9602	37.2463	33.1235	38.2047	36.3327	44.4013	47.6403	40.121	39.5891	44.3865
1074.58	14.2434	18.2916	10.6314	12.55	-3.38262	11.214	28.6363	49.7271	60.881	59.8033	65.8161	57.303	54.3539	43.8534	40.1795	34.0625	32.1235	32.9997	27.1369	25.2056	14.2356	28.954	44.4016	59.9951
1076.29	-1.15916	3.90383	11.4388	8.55	21.82	20.4376	25.868	23.5443	25.7052	31.0179	28.8392	31.7108	31.3457	33.0769	28.3987	25.0786	30.1235	32.9947	30.5412	35.2099	33.6309	29.3869	37.4141	32.2037
1078.01	22.0383	18.1162	8.24622	12.55	11.2226	16.0613	27.6999	51.7615	64.1295	75.4326	78.8624	69.3186	62.7375	48.1005	39.4181	50.0948	33.1235	33.1897	36.1455	33.6143	23.2261	23.0199	43.0267	67.0123
1079.73	13.8357	16.7285	37.4536	39.35	52.2253	42.685	40.7317	20.5787	10.3538	-4.75264	7.08559	17.1264	23.5293	32.5241	47.4374	51.3109	59.5235	70.5847	68.5498	72.8186	82.4213	69.653	47.8392	41.4209
1081.44	6.83315	8.14081	15.461	20.75	24.8279	21.5085	31.9634	37.5959	39.178	48.062	46.7087	43.1341	44.5212	43.1476	36.0566	40.327	43.9235	40.1798	44.554	51.6229	51.6166	44.4859	52.2517	53.4295
1083.16	12.2306	7.35317	18.0684	25.55	35.4305	35.5322	33.9953	35.6131	29.4024	31.8767	40.7319	44.7419	42.113	43.1712	46.4759	53.1432	40.9235	56.1748	48.9583	58.8272	49.4119	41.7189	48.8643	44.6381
1084.88	2.42801	11.1655	4.2758	-2.25	-9.76682	-0.84408	23.2272	51.6304	75.2267	87.2914	87.3551	75.5497	63.3048	43.7949	46.0952	28.9594	35.5235	22.5698	20.3626	21.0316	14.6071	19.552	38.4768	69.0467
1086.59	24.6255	35.7778	51.0832	62.15	81.6358	72.7795	56.4589	35.6475	27.6509	16.7061	26.5781	43.1575	45.4966	56.8184	66.5144	80.1755	75.5235	92.5649	99.1669	105.836	112.202	99.3849	85.0893	64.4553
1088.31	2.22288	8.99015	13.4906	14.35	23.2384	22.6032	25.4908	30.2647	29.4752	31.9208	37.4013	37.9653	44.0884	38.042	46.3338	37.5916	46.7235	39.9599	50.9712	53.4402	47.5976	46.4179	51.7019	46.4639
1090.03	26.6203	30.6025	36.498	43.15	45.8411	45.4269	54.5227	61.082	54.8995	57.7355	69.2245	71.7731	65.0802	67.0656	63.3531	72.2078	68.7235	78.3549	70.9755	79.2445	84.7929	74.451	73.7144	78.0725
1091.74	3.81775	14.8148	18.9053	29.95	38.8437	33.0504	38.1544	38.2991	35.7237	32.9501	42.2476	43.9809	46.6721	44.2891	48.7723	60.6239	56.9235	57.5499	65.1797	72.6488	65.1881	67.8839	52.7269	60.8811
1093.46	28.6152	32.2271	32.7127	39.15	44.6463	46.8742	48.9862	53.1164	60.5481	70.1648	64.0708	74.9887	65.8639	68.7127	67.5916	68.4401	67.7235	79.745	69.784	75.0532	77.3834	73.3169	81.5395	83.2897
1095.17	4.81263	-0.56058	18.1201	11.95	17.649	19.6977	36.8179	40.7335	45.1723	58.7794	60.2939	58.5964	58.6557	48.3362	50.0108	50.2562	47.7235	44.94	63.7883	57.0575	45.1787	49.9498	60.9519	63.4983
1096.89	22.4101	22.2518	33.1275	37.55	49.8516	47.1214	60.6498	50.3507	54.9966	54.1942	63.3171	65.2042	64.0475	60.7599	67.0302	71.6723	70.1235	78.935	82.9926	83.4618	84.5739	81.7829	73.7645	77.5069
1098.61	14.2075	19.0641	23.3349	35.75	42.6542	48.5451	43.4817	59.568	65.4209	63.2089	74.3403	72.0121	78.8393	71.5835	70.2495	73.0885	78.5235	75.93	74.7969	82.6661	75.5691	67.6159	84.9771	83.5155
1100.32	14.2049	24.6764	34.9423	48.75	60.4569	53.7687	48.5134	44.1851	28.0451	23.2235	30.9633	49.2198	52.8312	53.607	67.4687	81.3046	82.1235	79.7251	92.8011	98.6705	101.764	100.649	85.7895	75.7241
1102.04	18.2024	22.6888	36.1497	49.55	64.6595	57.5924	60.9453	61.4024	54.4694	54.0382	62.1865	70.6276	65.223	81.0306	83.488	84.1208	89.1235	99.1201	99.2054	114.275	108.96	99.8819	82.6021	90.9327
1103.75	24.3998	36.101	48.9571	55.75	54.4621	65.816	68.977	71.6195	71.8936	69.6529	76.4096	86.2354	90.4149	88.4541	87.3072	92.1368	94.5235	96.7151	103.81	103.479	104.155	101.915	97.8146	93.7413
1105.47	25.1972	29.9134	39.3645	29.55	50.0648	49.2396	74.8089	92.2368	97.118	111.268	112.633	107.643	104.007	89.2777	92.1266	91.553	93.5235	87.3101	87.214	92.2834	86.1502	85.3478	104.427	111.35
1107.18	25.7947	40.9257	43.3718	68.55	77.4674	79.4632	68.0406	61.0539	54.3421	50.4822	59.8559	70.0509	74.3985	85.7012	92.1458	100.369	106.124	110.305	118.018	120.088	132.745	120.781	93.6396	97.7585
1108.9	29.3921	39.138	55.7792	64.95	75.67	79.6869	77.4725	76.0711	70.1665	67.0969	78.2791	81.8587	94.1903	91.3248	98.7651	108.385	110.924	118.1	129.623	131.292	128.541	126.014	116.452	112.767
1110.61	19.3896	37.5503	46.3866	61.35	79.0727	78.3105	77.5041	63.8883	56.1907	54.5115	59.9022	75.4665	83.7822	92.9483	96.1843	106.001	111.724	117.295	119.627	133.496	133.736	123.647	109.865	99.5757
1112.33	26.987	25.9627	27.594	23.35	31.2753	41.7342	78.536	106.306	131.615	144.526	151.525	140.274	120.374	108.172	108.404	98.0175	92.3235	93.6903	89.4311	86.7007	73.1312	88.2797	107.077	133.584
1114.04	17.7844	40.3749	54.0014	71.35	80.2779	80.3577	86.9677	71.1226	73.2392	66.9409	71.5484	82.4821	86.7658	102.195	112.823	121.434	121.724	132.085	128.635	141.505	143.126	132.913	131.29	122.593
1115.76	39.9819	47.3873	51.8088	69.75	76.8806	76.3815	83.7996	98.9399	98.0635	98.1556	113.972	116.89	118.358	118.219	114.442	117.25	126.124	126.88	132.64	136.309	129.322	135.346	130.702	138.201
1117.47	14.7793	29.1996	41.2161	47.95	67.0832	71.405	77.8313	77.357	81.4877	82.1702	85.9947	92.0976	92.5495	96.4426	106.461	111.266	115.724	122.475	127.844	133.114	134.517	123.578	115.715	115.41
1119.19	31.5767	48.4119	60.0236	76.15	88.0858	91.0287	93.4632	96.7743	92.112	91.385	103.818	117.905	118.741	118.066	122.881	132.082	130.324	136.87	146.048	155.318	154.712	143.812	145.327	135.619
1120.9	26.9742	48.6242	54.2309	62.55	81.2885	84.0523	94.0949	107.191	113.736	113.8	125.041	128.113	128.533	125.69	128.7	129.098	133.924	144.865	148.852	146.922	143.908	147.444	143.54	153.227
1122.62	28.9716	27.2366	34.2383	40.75	33.4911	41.476	84.3268	120.809	146.361	167.214	176.664	160.721	141.725	136.113	123.719	120.314	118.124	111.46	107.057	102.127	95.3028	105.477	139.952	167.836
1124.33	50.9691	68.4488	76.6457	87.95	109.294	117.9	113.158	117.226	112.385	120.029	122.087	131.129	135.517	142.537	159.938	162.93	162.124	177.655	183.261	194.931	185.098	183.91	167.165	164.844
1126.04	28.1665	39.2611	50.053	57.75	75.4963	81.5231	103.19	110.243	127.609	124.844	141.71	137.337	134.309	135.16	131.358	146.546	139.324	146.25	147.865	153.535	144.893	148.543	150.177	162.853
1127.76	44.9639	66.8735	70.6605	95.55	107.299	112.747	119.622	122.66	111.633	116.258	126.534	132.744	147.3	155.784	157.977	170.163	168.724	173.046	187.07	187.14	193.289	187.776	182.19	165.862
1129.47	29.7614	48.0858	61.6678	72.75	90.5016	92.9704	101.654	118.277	119.857	119.473	132.757	134.752	136.292	143.407	143.596	143.979	155.924	163.641	169.674	172.944	176.884	168.209	162.602	169.07
1131.19	38.1588	59.6981	78.8752	100.35	116.304	125.994	127.686	108.495	102.482	106.088	110.38	128.76	146.284	149.431	171.416	182.595	184.924	194.636	200.878	210.348	215.279	199.842	183.615	168.279
1132.9	37.9562	47.1104	50.2826	55.75	64.1069	72.6176	111.717	145.312	170.706	185.902	192.003	187.568	173.276	165.455	150.835	153.611	159.924	157.231	159.082	158.752	142.874	150.875	180.427	198.087
1134.61	39.3537	60.7227	83.4899	108.35	134.109	138.441	123.349	128.329	119.13	116.717	123.426	141.375	144.668	166.278	174.654	187.427	189.124	202.626	205.287	226.757	226.27	222.908	195.44	180.296
1136.33	61.5511	79.535	94.2974	103.95	121.712	136.665	147.181	148.746	150.154	148.932	166.249	177.383	177.46	188.302	188.073	193.643	203.324	209.221	215.891	222.161	221.465	221.541	204.852	216.705
1138.04	49.5486	73.7473	85.3047	115.75	133.115	133.088	139.413	139.563	125.579	127.346	140.272	152.591	168.451	173.725	180.692	189.259	199.324	218.216	220.095	225.365	229.26	221.774	214.065	195.113
1139.75	26.146	35.5596	68.1121	74.15	90.7174	101.512	116.044	126.38	128.003	136.361	148.295	155.799	155.843	152.149	161.112	167.475	169.324	176.611	182.899	188.97	190.655	185.207	188.677	190.322
1141.47	50.1434	68.3719	72.7195	93.35	106.92	123.336	139.076	148.198	161.427	166.976	177.918	177.807	176.635	181.972	179.731	192.092	192.924	197.006	200.104	208.574	206.251	208.04	203.29	210.33
1143.18	28.1409	54.7842	65.7269	77.15	94.5226	97.5593	117.508	146.215	157.851	156.19	168.542	171.414	171.627	169.996	173.55	167.708	181.724	182.001	188.508	182.778	178.646	185.873	193.502	194.739
1144.89	47.9383	63.1965	85.3342	106.55	123.525	142.383	135.14	129.632	127.276	126.605	143.565	155.822	163.819	174.419	176.569	197.524	200.924	211.196	214.512	227.983	234.641	219.706	203.515	197.747
1146.61	45.5358	70.2088	86.9416	102.75	116.328	122.007	143.171	159.649	162.5	163.02	177.988	183.63	177.211	184.843	183.189	187.74	202.524	201.591	209.317	209.987	205.636	212.739	219.727	208.356
1148.32	45.5332	52.2211	64.949	72.35	87.7305	102.03	128.203	146.866	154.724	179.034	183.011	182.438	181.402	178.666	177.608	182.756	181.324	185.386	186.121	189.791	191.432	186.171	193.94	213.765
1150.03	28.1306	54.6334	69.7564	76.35	96.5332	100.854	135.235	154.283	170.948	182.849	184.034	188.845	181.994	180.09	182.227	186.772	187.924	198.581	198.325	206.396	190.427	191.204	211.552	217.573
1151.75	47.9281	66.2458	82.1638	105.95	117.336	138.877	141.067	152.101	161.973	153.663	173.257	184.053	185.986	193.913	197.446	206.788	216.324	222.976	234.129	239.6	244.022	242.637	228.565	219.782
1153.46	51.7255	76.4581	102.171	114.15	140.738	150.301	155.298	172.718	169.597	166.878	190.08	198.061	207.978	205.537	217.466	231.804	235.124	249.171	250.334	269.004	263.418	258.87	247.777	247.59
1155.17	47.523	75.8703	89.3785	109.95	124.141	140.725	167.73	179.335	199.021	205.093	213.703	224.869	223.97	226.16	233.485	230.22	239.724	248.166	250.538	252.809	248.013	250.503	262.39	264.199
1156.88	62.7204	95.2826	113.786	125.55	149.744	170.748	194.962	214.752	219.445	235.307	245.126	250.676	253.562	257.984	256.304	275.637	279.524	281.761	290.142	291.813	299.808	296.936	292.802	300.408
1158.6	64.5178	87.895	103.793	123.15	147.746	161.172	194.394	218.569	233.47	244.122	260.55	257.084	253.753	263.608	267.723	269.453	281.724	287.356	293.947	300.817	291.603	294.769	301.015	311.016
1160.31	82.1153	107.507	138.201	167.15	191.149	203.395	224.625	240.386	244.494	257.137	259.173	274.692	278.345	293.831	304.943	313.669	322.724	337.151	336.751	346.221	352.599	347.002	338.627	333.225
1162.02	62.7127	106.52	130.808	156.95	188.752	199.619	214.257	219.604	218.318	220.951	236.396	255.1	268.937	279.655	287.562	305.285	317.324	324.746	346.755	350.626	352.394	351.635	329.64	315.633
1163.73	88.1102	111.532	137.615	160.35	178.754	207.042	238.689	269.021	277.142	294.166	310.619	314.108	311.729	318.078	315.181	332.301	334.924	351.941	352.159	356.63	361.189	355.668	366.452	373.442
1165.45	80.9076	126.144	151.023	181.75	218.557	228.266	244.321	251.038	254.566	254.581	272.442	289.515	300.121	321.502	328.2	344.117	365.324	368.936	382.764	396.434	397.384	386.301	369.065	359.45
1167.16	79.305	102.556	128.23	159.75	175.559	205.29	236.552	256.455	274.391	284.995	302.065	311.123	309.713	320.725	328.02	331.733	336.724	348.731	357.568	359.639	363.18	364.934	364.877	373.659
1168.87	81.9025	129.769	160.237	197.15	243.762	252.113	259.384	250.672	245.015	243.21	262.888	282.531	296.704	328.149	336.839	361.549	383.324	401.726	410.972	428.643	432.375	418.166	386.69	366.468
1170.58	72.4999	108.981	136.845	168.15	184.565	212.937	246.016	282.689	292.639	309.025	316.111	338.139	327.496	338.972	348.058	359.165	362.724	373.121	378.976	380.447	387.17	386.599	390.102	398.676
1172.29	91.4974	134.193	167.852	188.15	230.167	247.56	270.848	290.707	297.063	308.839	325.934	333.746	341.288	359.396	362.677	376.781	389.324	399.516	412.781	423.452	421.165	425.232	413.315	411.885
1174.01	79.8948	117.806	127.66	163.95	189.77	222.384	246.879	287.924	303.087	315.654	338.757	341.554	343.88	351.019	349.697	368.598	376.124	389.511	392.385	393.656	395.361	395.865	402.727	410.093
1175.72	93.8923	130.618	168.467	195.75	223.373	241.008	281.911	296.141	313.112	321.269	341.18	350.962	353.872	367.843	379.116	393.614	405.324	416.506	420.189	434.66	432.156	432.898	429.74	421.302
1177.43	92.0897	127.43	153.474	186.75	217.975	243.231	274.343	314.358	337.536	348.083	362.204	375.17	373.064	376.266	386.535	392.03	411.324	418.102	422.593	425.265	433.151	432.331	436.152	444.911
1179.14	77.4871	118.842	155.082	179.15	206.978	240.455	279.774	309.375	324.96	340.098	361.427	365.777	368.856	383.29	383.754	398.446	400.124	408.297	423.398	432.869	423.347	435.964	440.165	433.519
1180.85	97.6846	136.855	161.689	188.95	216.98	248.078	296.606	323.392	350.384	360.912	378.05	398.185	389.247	397.313	397.373	411.862	422.724	426.092	440.202	445.273	432.742	442.597	449.977	466.528
1182.56	97.482	146.867	177.496	211.15	246.583	273.102	299.038	327.009	330.408	346.927	367.073	375.593	379.039	400.137	414.193	427.278	434.524	452.687	459.006	466.477	474.737	467.83	468.39	460.936
1184.27	86.8795	129.679	155.904	191.55	225.186	250.926	297.47	326.427	349.833	359.542	382.096	388.601	393.431	401.16	409.212	418.294	431.924	445.082	454.611	463.482	460.932	465.262	464.602	465.345
1185.99	98.6769	152.492	187.511	223.15	271.988	293.549	315.701	320.644	329.057	331.356	354.519	376.209	388.223	414.184	422.631	446.51	465.924	477.077	486.615	507.286	510.928	502.896	483.015	472.353
1187.7	106.274	145.904	184.919	218.95	246.391	287.973	320.933	361.861	380.081	393.371	413.942	419.016	421.815	438.007	441.85	458.526	468.124	479.472	488.219	500.49	500.923	504.328	505.827	508.362
1189.41	90.8718	134.516	170.126	204.35	249.794	271.796	307.765	340.078	353.505	371.986	391.765	408.424	407.407	426.631	426.47	436.142	460.324	468.867	481.223	487.895	484.718	491.761	478.44	489.971
1191.12	115.869	169.729	208.533	247.35	287.396	327.02	349.597	375.895	376.73	387.6	410.388	427.032	443.198	458.854	474.289	495.559	507.924	517.862	536.428	545.299	554.713	549.194	542.652	529.579
1192.83	92.2667	154.341	195.141	242.35	289.799	310.443	326.228	330.712	336.954	336.015	359.411	388.84	406.19	441.878	448.108	475.375	493.324	515.257	527.232	541.903	547.909	544.027	515.465	492.788
1194.54	102.264	159.353	206.948	248.35	288.601	320.267	348.66	376.33	385.578	397.43	421.034	436.047	448.182	458.101	474.727	495.991	511.924	527.452	544.036	552.308	556.704	555.06	543.477	535.796
1196.25	107.662	157.765	187.555	230.95	265.804	301.091	344.292	376.347	388.202	408.244	427.057	437.255	449.974	465.725	476.146	491.807	497.724	519.247	530.84	537.712	537.699	538.493	544.09	536.005
1197.96	121.059	181.578	221.763	267.55	317.207	347.514	368.923	386.364	394.626	400.659	428.681	454.863	466.566	487.148	503.166	522.823	545.124	560.642	567.445	589.716	597.294	587.126	563.702	557.613
1199.67	114.856	167.99	218.37	260.95	299.009	334.338	361.555	379.981	392.25	387.873	411.304	438.471	456.558	476.972	490.985	510.239	527.324	551.237	561.849	576.321	581.49	578.559	559.915	543.222
1201.38	106.054	169.002	219.177	262.95	308.612	338.961	362.187	389.198	392.875	408.088	432.727	454.878	466.35	499.195	503.804	527.855	543.124	565.232	574.853	588.725	589.485	584.191	575.927	570.231
1203.09	111.451	170.014	211.985	264.95	318.415	344.185	368.618	380.815	390.699	389.303	415.55	445.886	461.741	484.019	499.023	529.671	545.524	565.227	581.857	597.529	607.88	601.224	574.14	557.239
1204.8	112.249	178.227	214.992	260.15	296.817	336.008	376.05	411.432	430.323	441.117	461.573	488.494	492.333	507.842	515.242	540.287	558.724	573.222	577.062	591.933	588.076	596.657	586.352	581.248
1206.51	97.0463	158.239	212	244.55	296.42	321.832	359.482	382.45	409.347	417.532	440.996	456.702	464.325	488.266	506.462	517.103	534.724	549.817	572.066	577.338	580.871	577.69	565.965	566.656
1208.23	132.244	190.651	225.607	291.15	331.822	365.456	398.714	417.067	429.172	435.747	463.019	492.31	508.517	526.689	537.481	561.919	581.524	601.212	610.67	624.742	635.466	633.123	622.777	593.265
1209.94	107.041	173.464	218.014	256.75	303.425	336.879	383.145	408.284	427.996	446.561	471.642	486.717	490.309	515.713	522.1	546.136	557.124	570.807	582.875	602.746	604.261	596.756	592.79	593.273
1211.65	124.839	177.276	226.022	270.15	317.828	344.903	395.377	418.501	435.82	449.176	476.665	501.125	506.101	520.336	535.319	550.952	579.524	596.002	608.079	617.151	609.457	619.189	613.202	611.682
1213.36	107.836	182.088	229.629	278.55	322.03	359.926	388.809	425.318	440.644	447.391	475.488	500.733	505.492	535.16	539.939	562.768	574.124	598.997	606.083	617.955	628.452	625.022	614.015	604.691
1215.07	109.433	175.501	216.836	267.15	315.833	355.75	389.441	422.535	434.468	452.205	472.911	500.941	509.484	528.383	546.558	566.184	589.724	595.792	617.287	626.159	630.047	633.655	613.627	616.899
1216.78	118.231	188.913	233.444	292.55	344.036	374.374	408.472	418.352	423.692	430.82	455.134	488.548	512.276	541.607	550.177	578.2	594.724	623.587	631.492	652.364	658.442	649.087	632.64	610.508
1218.49	126.428	191.325	252.451	298.55	347.238	380.997	418.504	443.97	464.117	467.834	503.757	527.756	535.268	556.03	576.596	600.216	618.124	633.183	652.496	658.568	668.838	673.52	654.652	645.716
1220.19	110.826	178.537	224.458	256.75	305.441	349.62	406.135	447.187	467.141	486.449	511.98	526.564	531.66	553.054	552.815	570.632	591.724	608.578	610.1	627.972	625.233	626.153	628.265	636.725
1221.9	121.223	189.75	247.466	297.75	345.443	382.444	420.567	453.204	462.165	479.264	500.003	526.972	544.652	565.877	584.835	606.848	622.924	638.973	661.304	670.977	678.028	677.786	655.877	646.333
1223.61	133.421	204.962	247.073	295.95	340.646	386.468	427.599	461.621	490.589	501.478	534.627	546.379	556.044	571.901	584.054	605.064	620.324	641.568	651.709	664.181	655.824	668.019	671.09	666.142
1225.32	121.418	186.174	236.681	302.15	351.449	381.291	422.231	453.638	470.413	478.893	508.05	540.587	548.835	577.724	588.273	605.28	632.324	643.763	665.713	682.985	682.819	680.252	659.102	663.15
1227.03	107.616	190.586	251.488	312.15	374.251	405.515	417.862	424.455	422.037	429.908	455.273	495.795	524.227	561.548	582.492	615.496	636.724	660.158	675.317	698.789	706.814	701.484	661.515	636.759
1228.74	140.613	203.199	263.295	309.95	366.054	411.738	443.494	476.872	495.062	502.122	534.496	554.203	574.819	595.371	606.111	629.312	658.524	666.953	675.721	699.194	709.609	704.517	693.327	673.168
1230.45	106.61	180.211	221.303	272.55	318.457	357.562	416.926	456.889	480.286	495.737	520.519	543.41	541.611	564.395	575.531	599.528	608.524	624.548	635.926	647.598	645.805	652.55	650.939	653.576
1232.16	124.008	199.423	254.51	297.75	350.659	393.585	430.957	468.107	496.51	510.951	540.342	564.018	578.803	594.018	602.75	628.545	645.324	661.943	669.53	685.402	686	690.783	695.352	688.585
1233.87	121.005	188.636	238.117	296.75	343.462	380.209	428.389	467.924	486.934	509.566	531.565	558.226	556.595	588.842	593.569	613.761	636.524	650.938	665.534	675.007	677.995	683.016	675.964	677.993
1235.58	135.403	214.648	268.325	321.95	384.664	421.233	453.421	472.741	493.358	493.181	527.388	556.834	572.987	606.465	619.188	643.177	671.324	685.933	710.139	721.411	733.39	732.449	703.377	694.002
1237.29	122.6	198.06	263.532	309.35	363.067	407.056	444.452	462.358	471.783	486.995	523.411	538.641	566.378	580.289	601.608	630.593	643.924	665.328	673.543	692.215	699.186	694.482	682.389	666.21
1239	110.398	192.272	239.339	294.95	352.27	391.48	434.084	464.375	485.607	497.81	519.434	554.649	560.97	589.112	595.827	619.009	648.524	663.723	678.347	687.42	695.381	698.315	678.802	675.219
1240.71	123.595	199.685	253.347	310.55	355.472	398.703	435.116	470.592	485.431	502.425	535.857	546.057	564.562	590.336	603.646	629.225	646.124	662.718	678.551	692.624	691.576	699.747	692.214	675.628
1242.42	113.793	177.897	235.554	285.95	335.275	381.527	427.148	472.009	500.855	509.039	536.08	570.065	566.554	592.359	600.265	618.841	636.124	653.913	663.756	672.828	680.772	679.58	680.827	680.436
1244.12	136.39	208.309	259.162	312.75	365.678	404.15	452.379	477.026	491.079	504.854	532.503	558.872	574.146	599.182	608.684	630.057	658.524	670.908	695.56	711.832	711.767	708.013	693.639	687.045
1245.83	122.387	196.121	250.369	303.95	351.48	403.774	436.211	480.844	504.103	517.868	550.526	564.08	578.138	605.006	613.303	641.673	654.324	678.303	680.764	693.037	700.162	707.846	698.852	699.853
1247.54	108.385	178.934	241.776	279.55	344.483	372.397	423.042	450.061	472.528	487.483	512.949	538.888	546.73	571.629	588.323	610.889	630.524	638.898	662.768	674.441	675.557	675.679	674.264	657.662
1249.25	133.382	204.146	254.184	316.95	363.685	409.021	450.074	481.278	509.352	528.898	566.572	581.496	589.121	611.853	622.342	639.505	661.524	673.893	690.773	699.845	701.153	711.712	698.277	706.87
1250.96	123.38	206.558	260.591	314.95	376.688	417.845	452.306	468.895	473.576	486.912	506.995	546.503	562.513	590.276	605.561	639.121	647.524	670.488	683.577	711.45	715.948	713.744	693.089	677.679
1252.67	124.577	195.971	257.198	307.15	357.291	391.868	439.538	481.912	507.2	521.527	551.219	572.311	579.305	601.1	610.38	631.337	653.924	666.483	683.781	692.854	693.743	701.177	693.902	696.488
1254.38	115.375	193.183	246.006	302.55	358.693	396.692	435.169	455.529	462.824	476.942	506.642	534.719	554.297	577.123	597.2	618.354	638.324	659.478	674.185	689.258	694.739	691.41	680.514	666.496
1256.08	107.972	190.995	258.813	323.35	375.096	404.915	439.401	455.746	457.848	461.756	501.665	531.927	550.889	584.347	599.219	627.37	646.524	668.474	679.99	703.063	715.934	715.843	688.927	658.905
1257.79	133.97	204.607	264.02	323.35	386.099	427.339	427.632	437.764	443.473	442.171	477.288	518.734	544.081	579.17	604.238	628.586	653.524	677.669	698.594	713.267	726.129	718.876	684.339	655.713
1259.5	110.767	186.42	246.228	293.75	353.301	386.362	436.464	462.381	478.697	503.585	524.311	555.342	564.673	591.594	595.457	624.602	635.324	656.264	668.998	687.271	687.924	688.709	674.952	675.322
1261.21	128.565	200.832	254.635	316.15	366.904	400.786	432.696	466.598	476.121	494.2	520.134	542.75	553.664	584.617	598.876	612.218	643.724	649.859	672.602	683.675	692.52	682.541	679.364	669.73
1262.92	111.762	189.244	247.242	287.35	342.306	389.409	429.128	470.415	486.945	510.215	535.757	554.358	565.056	580.641	592.895	619.434	634.124	651.254	664.807	665.88	679.115	679.774	669.377	676.339
1264.63	120.759	187.856	233.85	288.75	336.109	375.633	423.959	455.032	482.769	495.229	517.98	551.165	556.848	573.864	579.915	598.85	621.524	636.249	646.011	660.684	655.91	672.007	666.389	658.747
1266.33	104.757	196.669	250.257	302.55	357.312	394.456	419.391	446.649	460.193	474.444	504.603	532.373	544.24	576.287	588.334	612.666	629.724	648.044	658.215	677.888	686.305	683.24	656.601	660.356
1268.04	115.354	180.481	233.665	282.55	324.114	368.48	424.022	460.266	485.018	503.058	526.626	543.581	558.832	571.511	573.153	594.282	613.724	624.639	640.619	642.093	644.901	652.273	655.614	654.765
1269.75	112.152	184.693	235.272	285.95	332.317	371.903	415.854	449.483	476.042	487.673	516.449	533.989	541.624	563.334	575.372	593.698	617.524	627.234	634.424	648.897	658.496	657.906	656.826	654.773
1271.46	105.149	184.906	238.479	298.35	356.519	389.727	408.286	410.501	417.266	424.088	454.872	491.196	510.216	544.958	562.991	589.114	606.124	627.229	647.828	669.901	669.691	672.938	640.639	621.782
1273.17	107.547	183.718	241.087	293.75	346.122	381.951	414.518	437.518	449.09	456.102	482.095	511.804	531.807	553.581	572.611	596.53	618.524	629.624	647.032	656.506	668.287	673.971	648.851	642.99
1274.87	108.144	170.13	227.894	277.15	323.725	357.174	401.349	431.135	444.514	453.517	492.318	508.412	521.199	539.405	549.03	570.546	591.124	599.619	614.237	635.91	633.082	641.604	627.664	616.799
1276.58	115.142	177.342	219.301	259.55	309.127	352.398	406.181	454.352	493.138	520.131	541.541	547.02	549.591	567.228	566.049	581.962	594.724	601.014	610.441	617.514	619.077	628.037	638.276	657.807
1278.29	103.939	186.155	247.509	304.95	358.93	387.221	405.212	413.969	412.563	404.546	441.164	474.427	502.783	538.252	547.868	572.378	604.724	617.009	633.445	653.118	662.072	660.27	624.889	599.616
1280	108.936	172.767	219.516	273.55	319.533	359.245	397.244	422.386	440.387	458.961	478.587	501.835	511.375	532.675	550.287	574.194	584.924	601.804	612.449	623.923	628.668	625.103	618.301	611.224
1281.7	110.134	185.979	231.923	290.35	343.135	373.468	399.676	415.203	420.011	430.775	467.21	489.243	506.367	531.099	548.506	558.21	584.124	597.199	620.254	634.927	640.463	638.935	619.314	608.833
1283.41	96.3313	150.991	201.531	239.35	278.738	324.692	372.507	423.82	462.035	490.59	506.033	519.851	518.959	529.922	520.526	551.227	554.724	558.594	568.858	577.131	569.458	587.768	598.726	613.042
1285.12	93.7288	167.804	220.738	268.75	319.34	342.915	378.539	396.437	407.659	419.805	450.856	469.858	483.15	504.946	524.945	541.643	558.324	575.989	587.262	598.336	606.454	606.601	597.539	581.25
1286.83	99.1262	171.216	220.145	263.95	312.343	346.339	385.171	408.655	428.683	432.619	466.279	492.666	498.742	520.769	535.364	550.259	562.524	575.784	588.866	606.74	610.449	612.834	599.551	594.259
1288.53	95.7237	158.228	216.153	257.35	301.546	339.162	369.402	394.072	407.307	422.234	444.702	458.674	476.334	504.392	499.983	528.075	549.324	555.579	580.871	576.544	584.644	590.467	587.563	576.867
1290.24	88.3211	159.64	201.36	256.35	298.548	332.386	368.034	384.689	407.132	417.048	450.925	473.282	479.926	499.016	508.402	526.091	541.524	554.975	565.275	585.349	580.439	590.499	577.976	576.276
1291.95	107.519	165.253	224.968	268.35	316.151	343.609	372.266	398.106	412.156	423.063	438.148	470.289	485.918	505.039	512.422	521.907	543.124	559.17	568.079	585.353	591.035	589.732	581.588	574.284
1293.66	94.116	158.865	194.975	233.95	270.154	310.033	357.897	399.323	422.78	447.478	474.372	481.497	478.71	499.063	503.841	512.923	526.724	535.165	543.283	555.357	541.43	552.165	559.201	580.493
1295.36	79.1135	143.077	189.582	225.35	269.156	304.056	348.729	382.74	407.604	432.292	444.994	462.505	459.502	469.286	486.66	489.339	496.724	514.16	528.488	521.561	529.625	541.198	550.413	546.301
1297.07	84.9109	157.889	204.39	246.55	303.959	330.88	354.161	369.557	378.828	387.707	416.618	435.713	455.694	484.11	480.679	506.155	521.124	537.955	542.692	567.766	564.221	572.231	555.026	551.51
1298.78	106.508	157.902	200.797	245.15	279.161	310.703	356.392	382.774	408.652	425.721	443.841	458.32	459.085	478.533	489.698	501.171	515.124	516.35	530.496	534.77	539.216	543.464	540.838	545.519
1300.48	81.3058	149.914	187.804	223.95	261.564	294.927	344.224	377.991	403.276	413.536	442.464	448.128	455.477	468.557	475.317	485.787	495.124	501.945	513.5	520.374	521.811	535.296	535.851	538.527
1302.19	74.1033	131.326	174.812	214.15	251.567	283.55	320.455	341.209	365.901	375.551	390.887	410.136	417.669	431.98	446.137	456.403	471.924	483.14	495.505	503.379	507.406	509.129	509.063	512.736
1303.9	86.3007	143.338	192.019	239.15	278.569	304.574	336.487	357.226	371.325	394.565	408.91	441.544	436.661	455.404	461.956	483.419	486.924	508.135	512.709	527.783	520.402	534.562	526.476	522.744
1305.61	86.6982	144.151	185.626	215.35	253.372	288.798	319.119	358.843	378.749	389.38	405.933	421.951	429.653	442.227	448.775	464.235	471.524	478.13	488.513	498.987	502.997	506.595	507.088	510.953
1307.31	83.4956	137.363	175.634	213.35	244.175	280.821	329.55	366.26	391.173	414.194	438.556	441.559	436.845	454.45	458.394	455.651	465.124	470.925	483.917	487.192	484.992	502.828	504.701	518.761
1309.02	79.6931	140.175	183.441	230.75	269.377	296.245	312.582	331.477	337.397	339.409	365.179	386.167	401.437	420.674	432.413	456.467	469.324	480.52	490.922	506.796	518.387	512.26	499.113	483.37
1310.73	77.6905	124.388	164.048	204.55	244.18	269.268	317.414	340.094	355.221	370.624	394.202	411.775	413.628	423.697	427.633	438.884	448.124	454.315	476.726	479.6	477.383	489.093	486.526	494.578
1312.43	67.688	123	160.456	196.15	230.182	263.692	296.045	322.111	346.246	360.838	378.625	391.182	401.22	409.521	410.052	423.299	437.324	439.31	443.73	459.204	456.978	467.126	468.338	468.987
1314.14	89.6854	128.412	165.063	190.95	218.985	253.115	304.477	355.528	381.27	408.853	424.848	424.59	417.212	415.544	433.271	432.316	440.924	440.905	445.134	448.809	445.973	458.959	480.35	496.596
1315.85	71.4829	126.424	167.27	204.15	242.988	272.139	298.309	313.945	331.494	339.467	364.071	378.998	386.404	397.168	404.09	420.732	428.324	443.9	453.339	462.813	467.169	470.792	457.563	460.404
1317.55	64.0803	124.437	168.478	202.55	237.59	259.362	284.74	307.162	322.918	328.082	343.694	367.006	372.396	397.791	404.509	414.348	431.524	441.695	446.743	462.017	463.564	455.624	463.575	453.413
1319.26	76.0778	127.849	157.485	200.35	233.393	264.786	293.972	309.38	313.142	326.897	357.117	370.613	373.188	391.015	395.328	405.964	415.924	430.49	434.747	449.622	445.559	451.657	443.988	445.421
1320.97	70.2752	117.061	160.292	182.15	215.995	244.209	286.404	320.997	349.166	370.911	380.74	390.621	393.38	392.838	392.348	406.98	406.324	418.685	426.952	431.626	427.554	436.49	445.2	458.03
1322.67	75.2727	124.273	153.3	178.75	206.398	237.833	282.035	319.814	338.99	362.326	383.363	381.829	382.971	385.061	383.567	398.196	398.524	405.28	410.956	413.03	411.35	422.523	440.013	446.038
1324.38	59.2701	98.6856	129.107	158.35	173.601	205.256	263.467	306.631	346.015	364.14	380.786	380.837	371.563	369.485	365.586	366.012	373.124	371.876	377.76	373.035	381.745	387.956	410.825	443.447
1326.08	61.0676	109.698	146.514	181.15	226.403	240.68	263.698	282.648	293.439	308.155	320.009	335.644	337.955	352.508	363.805	379.028	387.124	397.271	408.964	420.839	416.74	420.388	417.038	414.855
1327.79	68.265	122.91	157.322	195.55	229.406	248.703	266.93	281.465	290.663	290.17	315.832	332.252	341.747	362.532	373.424	379.044	395.124	408.666	417.969	430.843	431.336	435.821	418.85	411.664
1329.5	51.4625	109.322	143.529	181.75	217.209	246.127	250.962	269.482	271.087	273.784	290.055	318.06	332.139	340.755	345.843	369.26	376.524	382.261	400.973	407.647	406.331	407.054	393.263	386.673
1331.2	69.2599	108.335	141.937	167.55	197.211	220.35	260.793	286.699	307.911	324.799	339.078	339.468	326.931	356.579	355.863	360.676	368.324	375.256	383.177	384.252	386.726	395.487	403.275	415.281
1332.91	65.4574	125.347	160.944	194.95	231.614	251.974	252.625	252.316	250.135	242.413	274.901	300.275	318.723	334.002	344.082	366.292	386.924	389.451	403.581	425.256	431.321	428.52	396.687	378.49
1334.62	66.6548	110.159	147.151	186.55	219.416	246.197	257.057	274.734	279.559	290.028	303.724	318.683	325.315	339.826	356.701	361.708	365.324	377.646	391.186	403.06	399.517	404.553	399.1	391.098
1336.32	66.8523	105.771	140.159	173.75	202.419	217.221	247.488	253.151	266.983	269.243	295.347	304.091	308.706	329.249	328.52	340.524	353.324	355.841	361.39	379.865	378.312	382.785	373.512	372.907
1338.03	48.0497	87.7836	113.566	131.35	152.422	187.644	218.92	253.968	277.208	303.057	310.57	312.699	310.098	310.272	313.939	318.14	317.524	325.436	332.994	338.469	325.707	339.618	357.525	363.915
1339.73	52.0472	91.3958	121.973	159.35	182.424	201.668	227.551	241.585	256.432	264.272	284.393	298.906	296.09	303.296	312.958	319.356	331.324	331.031	345.198	347.673	347.703	350.251	353.137	354.324
1341.44	50.2446	97.4081	120.381	161.55	189.627	218.091	226.183	228.402	230.456	234.486	253.816	264.914	280.282	303.519	309.578	318.772	332.724	338.226	350.803	360.277	360.898	367.084	347.35	344.132
1343.15	57.2421	97.8204	133.588	151.95	176.23	201.315	230.815	258.219	270.28	274.701	288.639	295.522	298.874	300.143	301.797	317.988	323.524	325.421	323.807	344.482	340.293	344.117	353.362	356.541
1344.85	51.0395	95.0326	120.395	141.75	180.232	192.938	214.446	237.436	241.904	255.516	274.862	282.329	284.466	300.166	299.016	300.604	305.524	318.816	327.211	336.086	331.488	348.549	325.975	338.749
1346.56	57.437	94.0449	117.403	135.95	160.435	186.162	218.278	244.453	269.528	284.73	295.885	303.337	287.858	294.79	295.235	304.22	314.524	308.611	317.815	311.69	312.284	318.782	336.187	339.958
1348.26	36.0344	58.4571	73.01	91.15	91.6373	116.185	184.309	234.87	271.152	303.545	311.108	293.745	278.85	275.413	260.254	261.036	257.324	259.206	254.82	250.495	235.479	255.815	292.2	330.967
1349.97	47.4319	101.869	123.217	155.15	180.44	202.809	210.541	213.687	219.977	219.559	236.531	256.353	254.841	270.436	283.873	288.253	291.924	299.401	314.824	333.099	329.274	333.648	319.612	308.175
1351.68	40.4293	78.2816	106.425	130.75	169.443	175.232	196.973	207.905	214.601	212.774	225.554	237.56	250.633	261.86	268.493	272.869	289.924	298.996	305.828	315.503	308.67	311.08	306.424	300.184
1353.38	52.4268	95.6938	124.432	153.15	175.845	197.656	199.604	208.122	199.025	209.988	228.977	236.368	246.625	263.683	270.912	284.685	288.324	297.191	308.632	321.108	328.665	322.113	308.237	299.792
1355.09	44.2242	73.7061	97.8394	118.35	142.248	160.679	185.036	203.339	229.849	239.003	247.6	259.776	253.817	257.507	256.331	258.701	267.524	268.787	269.437	277.912	265.46	285.346	289.049	298.201
1356.79	31.2217	72.9183	87.6467	121.55	141.65	155.703	175.268	182.956	180.273	181.818	207.423	210.184	218.809	231.53	240.95	252.117	254.524	262.782	274.641	280.916	288.055	275.579	272.662	271.609
1358.5	55.4191	95.5306	129.254	160.35	186.053	197.326	201.299	201.973	206.897	206.632	218.446	236.991	242.801	260.354	266.169	282.333	290.124	299.577	310.245	317.12	316.651	320.212	303.874	289.818
1360.2	51.2166	81.7428	104.061	125.15	142.056	162.35	186.331	198.79	209.721	217.647	238.869	235.599	238.793	241.777	243.788	254.149	253.324	259.772	261.249	269.125	274.246	275.244	272.687	285.026
1361.91	24.414	53.7551	79.4688	104.35	122.658	143.773	156.363	167.407	176.345	185.261	190.292	204.807	210.584	222.8	224.008	232.965	235.924	241.367	249.854	258.129	251.441	255.077	250.699	248.235
1363.61	46.2115	83.5673	98.4761	119.95	142.661	155.597	178.994	197.024	203.57	216.676	233.115	236.815	233.776	237.824	242.227	244.781	246.924	249.362	262.058	262.933	266.837	272.91	270.712	274.043
1365.32	44.8089	80.7796	101.083	117.35	137.664	151.62	172.026	188.641	200.394	213.491	225.538	229.422	226.368	228.647	234.646	237.997	243.524	245.957	245.462	255.738	256.632	257.143	262.124	268.452
1367.03	14.0064	40.5919	52.4908	68.75	83.6662	102.644	133.657	153.858	183.018	193.905	201.961	198.43	190.56	194.271	190.665	198.013	196.924	193.152	194.466	201.742	187.427	200.376	210.337	234.261
1368.73	43.4038	73.0041	94.8981	106.75	127.269	139.067	166.689	188.875	196.842	205.52	218.584	214.238	216.752	226.094	223.484	226.629	230.924	234.347	237.471	239.146	236.222	244.608	247.949	254.269
1370.44	38.2013	73.8164	92.1055	114.35	136.871	145.291	148.521	160.693	165.066	171.134	183.007	198.046	199.344	200.318	213.503	220.845	223.524	220.142	238.075	243.95	246.418	249.041	239.361	233.278
1372.14	36.7987	59.8286	80.1128	99.35	127.074	139.114	147.952	148.71	149.09	158.149	170.03	172.053	185.136	189.341	196.123	202.461	206.924	223.937	222.079	236.755	225.613	231.674	219.374	225.686
1373.85	33.9962	61.4409	76.5202	88.55	99.6766	122.538	146.984	165.727	172.714	177.564	196.253	197.461	188.728	198.964	197.942	198.077	198.324	202.532	197.483	203.759	196.808	209.107	218.586	226.095
1375.55	29.5937	47.0531	64.3275	80.95	83.4792	100.761	131.015	170.544	193.538	206.778	220.876	214.869	192.719	193.788	184.161	186.293	185.524	179.927	186.288	182.163	181.004	184.539	213.599	224.903
1377.26	37.3911	60.0654	89.5349	98.15	118.282	123.785	148.247	147.761	151.563	151.793	167.899	176.077	179.111	182.611	188.38	197.309	197.924	205.922	207.692	210.568	211.999	226.572	208.811	216.912
1378.96	43.1885	69.8776	79.5422	100.15	114.084	126.008	141.879	154.178	161.787	163.007	183.122	185.884	180.103	192.635	187.999	193.725	194.924	198.917	210.296	213.972	211.794	211.205	211.024	216.52
1380.67	9.986	36.8898	35.5496	49.75	52.8871	72.6319	112.51	136.795	161.811	186.422	193.145	177.292	164.495	160.858	161.218	152.941	150.924	145.312	147.3	144.976	129.589	144.038	171.036	201.729
1382.37	16.5835	38.3021	51.5569	56.75	70.0897	85.6554	109.742	135.212	155.035	164.836	170.368	172.5	161.287	153.281	151.037	154.957	154.724	154.507	153.105	160.98	147.985	170.07	177.649	189.137
1384.08	33.3809	50.1143	47.3642	61.15	71.0923	83.4789	119.573	150.229	174.259	182.251	196.191	177.107	173.679	169.105	160.457	157.973	154.924	159.302	154.309	158.385	144.98	159.303	180.861	198.746
1385.78	20.7784	41.7265	56.3716	56.15	65.4949	77.7023	114.205	144.846	162.283	174.266	186.214	182.515	159.871	166.128	159.876	155.789	151.724	138.098	146.513	141.989	136.775	155.136	167.873	191.955
1387.49	23.5758	47.9388	52.3789	75.15	85.2976	94.9259	109.837	114.464	117.907	118.48	134.637	138.723	139.863	145.552	151.095	145.205	145.524	158.293	161.117	162.593	166.571	172.969	174.086	161.763
1389.19	29.5733	49.951	81.7862	86.55	104.9	121.549	120.668	119.281	128.931	130.695	137.06	142.531	144.654	158.775	153.314	170.021	169.724	172.488	185.122	184.798	179.166	183.002	172.498	181.372
1390.9	37.9707	57.9633	76.1936	103.95	126.903	127.773	119.1	110.898	94.7555	80.5095	93.0833	114.738	130.846	149.599	159.933	167.638	166.124	180.083	187.726	200.202	205.761	207.634	177.911	155.38
1392.6	24.3682	39.5755	49.6009	50.35	70.5054	77.5963	104.731	120.315	138.58	154.124	163.306	158.546	142.838	147.222	135.952	135.853	143.924	134.878	135.13	138.006	133.556	137.667	154.923	169.189
1394.31	17.5656	40.9878	39.6083	54.35	64.108	73.6199	90.9631	105.732	108.604	118.139	124.729	119.754	120.43	121.645	124.572	127.27	124.724	128.473	132.334	131.611	131.752	136.9	137.536	145.197
1396.01	20.3631	42.6	48.6156	53.15	56.9106	77.8433	98.1946	117.149	133.228	141.153	152.752	140.562	132.222	132.869	132.991	128.286	124.524	122.068	126.139	130.215	114.947	123.333	139.148	161.206
1397.72	31.7605	52.4123	55.823	69.75	85.1132	94.4669	101.026	94.966	97.652	92.9678	98.5753	106.169	109.414	121.692	124.01	130.102	130.524	135.263	142.143	146.619	143.742	157.365	136.961	133.614
1399.42	11.358	25.2245	41.0303	48.75	53.1159	62.8903	70.2578	91.3831	92.6761	99.3824	116.598	105.777	98.4057	100.716	101.029	109.118	102.124	96.458	100.547	109.423	96.7375	103.598	107.373	121.023
1401.13	15.1554	30.2368	40.4377	50.35	75.7185	77.7139	74.8895	54.6002	46.1002	43.397	44.2213	60.5849	71.9976	80.5392	86.4482	92.1337	92.9235	100.653	111.351	120.028	126.533	118.031	106.785	90.4314
1402.83	11.3529	30.249	43.045	64.95	67.1211	75.5373	64.7211	59.0173	44.3243	43.4115	60.4442	70.3926	75.5895	83.5625	93.8673	99.9497	96.9235	109.248	115.356	120.632	118.528	123.464	102.798	88.04
1404.54	7.15033	19.6613	16.4523	26.15	26.1237	29.7609	53.9528	65.2344	77.7485	77.8262	84.0673	78.8003	70.7813	72.786	64.0865	66.9658	66.3235	60.8432	61.76	65.8363	56.7234	61.8966	76.2104	87.2485
1406.24	11.3478	20.6735	32.2597	25.75	24.7263	34.5843	57.9843	75.8514	94.7725	111.041	115.49	101.208	82.7732	82.2094	76.3056	68.7818	63.1235	69.4382	60.7642	56.0406	54.1187	65.9292	76.8228	98.0571
1407.95	3.14523	15.2858	17.067	20.35	26.1289	31.6078	46.616	54.6686	57.9967	58.4553	69.7133	63.6158	62.5651	62.0329	55.7248	57.5979	58.1235	50.0333	57.3685	66.6449	54.914	67.7621	61.6352	71.6656
1409.65	-10.2573	-2.10203	-2.72565	-11.85	-7.06844	4.83128	39.0475	61.0856	86.6208	103.87	107.136	88.6235	71.157	57.0562	53.3439	43.6138	35.5235	37.0283	35.3727	31.4492	14.7093	27.1948	57.0477	80.6741
1411.36	11.5401	33.3103	31.0817	44.15	45.3342	61.0548	63.0792	72.3028	73.445	74.4845	82.5593	81.4313	75.7488	86.0797	77.5631	92.0299	80.1235	80.6234	84.177	85.0535	85.1045	95.6277	86.0601	96.2827
1413.06	19.3376	31.7225	38.889	48.95	56.7368	62.6783	77.1107	75.9198	73.469	67.699	79.7822	80.439	76.9407	87.3031	79.7823	92.2459	89.5235	91.6185	91.5812	103.458	95.4998	102.06	99.0726	100.291
1414.77	6.93504	19.9347	24.4964	24.35	28.7394	34.3018	52.7424	72.9369	79.2932	88.7137	93.0053	87.6468	81.7326	75.9266	82.0015	70.462	74.9235	69.4135	74.1855	72.4621	65.2951	74.6932	82.285	96.2998
1416.47	16.9325	34.7469	50.9037	52.15	66.742	73.7253	77.9739	73.154	76.3172	72.1282	85.4282	87.6545	85.7245	99.5499	100.621	97.678	98.1235	104.809	105.79	129.466	117.09	122.526	111.697	109.108
1418.18	2.12995	12.1592	18.1111	38.15	40.9447	55.9488	52.2056	59.7711	61.9414	64.3428	70.2513	77.6622	76.3163	79.3734	75.6398	89.0941	77.3235	85.6036	90.994	87.4706	94.6857	93.3588	97.3099	94.3169
1419.88	8.72741	35.3714	49.7184	67.35	88.7473	87.9723	77.8371	57.9882	48.7655	38.5574	52.4742	63.87	73.1082	92.5968	101.859	104.91	118.124	118.399	123.598	145.275	145.481	135.991	108.922	97.7254
1421.59	13.3248	33.3837	42.7258	43.55	52.1499	58.9958	70.4688	89.8053	103.19	101.772	112.097	108.878	102.1	99.8202	96.4781	96.7262	92.5235	95.5937	96.6025	100.479	87.2763	102.824	109.735	119.934
1423.29	12.5223	24.1959	25.5331	43.35	46.3525	53.4192	67.1003	78.8224	88.6137	92.3866	102.72	96.8854	86.092	95.2436	91.2972	89.9421	94.7235	94.7888	96.6067	93.0835	97.4716	97.457	104.147	112.142
1425	19.1197	34.2082	49.7405	53.95	66.5551	77.8428	88.332	76.6395	70.2379	70.4012	78.1433	86.4932	86.0838	97.6671	108.116	105.358	100.524	108.584	115.211	119.288	119.067	122.89	114.76	109.551
1426.7	13.7172	35.8204	38.5478	58.75	70.3577	70.6662	72.1635	67.0565	63.4619	64.8157	73.5662	76.3009	85.0757	87.6904	84.1355	101.174	101.324	102.979	109.415	120.292	112.662	119.723	105.572	109.16
1428.41	11.9147	22.0327	34.3551	49.35	53.1604	56.0898	73.1952	80.6737	86.2861	82.4304	93.7893	92.9087	88.2676	94.3139	92.1547	92.7903	93.3235	96.174	94.4195	97.8964	108.257	106.155	102.585	104.968
1430.11	4.11212	23.0449	21.1625	19.35	25.763	31.7132	58.6267	85.6907	111.11	123.245	119.212	117.116	104.859	90.5373	88.7738	77.4063	75.1235	75.969	79.4237	75.7007	59.0527	69.5881	92.997	118.977
1431.82	11.5096	33.0572	48.7698	63.35	88.1656	88.7368	74.6584	54.5078	27.9344	29.0595	42.4353	51.7241	67.4513	81.1608	95.793	102.422	99.7235	118.764	120.228	136.505	143.248	129.421	113.21	89.9852
1433.52	13.907	13.0694	26.5771	29.15	37.9682	47.5602	70.4899	79.1249	96.3584	101.074	114.658	103.932	90.6432	96.3841	89.0121	84.8384	86.9235	78.1591	86.2322	83.7093	70.6433	93.0536	88.6219	110.194
1435.22	20.7045	37.4816	43.5845	45.35	58.5708	61.9836	71.7215	77.9419	85.5825	90.4886	98.2812	97.9396	97.2351	95.6075	90.4312	95.2543	87.9235	96.9542	99.2365	103.914	96.6386	102.086	104.034	113.602
1436.93	-4.29807	5.69389	6.59183	6.55	9.37342	21.2072	48.3532	70.3591	80.2066	99.7033	105.704	93.5473	73.0269	70.231	69.4504	58.6704	66.3235	59.5493	57.8407	60.7178	47.4338	69.5192	74.8468	91.2108
1438.63	19.0994	35.3061	38.7991	46.95	49.376	58.4306	72.7847	78.9761	91.6307	92.9178	97.5272	100.755	90.2189	91.4543	98.6695	95.6864	87.3235	90.3443	96.045	94.5221	95.0292	94.1518	108.659	114.819
1440.34	0.29683	7.91838	16.4065	27.35	26.9786	34.2542	50.8164	61.1932	65.6549	65.5324	81.5502	70.9628	73.2107	72.6778	69.0887	71.9025	72.9235	69.3394	71.2493	74.1264	74.4244	82.1847	81.2717	81.6279
1442.04	10.8943	27.5306	26.2138	17.15	24.7813	33.2776	61.0479	81.2103	109.279	117.547	123.373	113.171	91.6026	85.3012	74.3078	79.5185	67.1235	63.3344	73.6535	66.3307	49.8197	69.8174	88.0841	112.236
1443.75	1.09174	3.74287	6.0212	6.55	6.58389	22.1012	47.6796	70.8274	78.7031	95.9616	101.196	87.7783	77.9945	70.1247	72.327	61.1346	57.9235	54.5295	50.2578	53.935	40.215	51.0503	63.4966	89.245
1445.45	24.6892	36.3551	46.4285	54.55	70.1865	77.9246	74.1111	69.2445	68.5272	68.7762	71.0192	79.786	83.1864	80.348	91.9462	92.3505	98.7235	95.7246	103.862	110.139	104.61	112.483	94.509	103.254
1447.16	11.2866	21.7674	32.8359	30.15	23.9891	36.7482	56.3428	75.2616	86.7514	92.9908	98.0422	87.9937	85.5782	84.3715	78.1654	73.1666	66.7235	68.5196	68.0663	71.9436	65.8056	72.7158	88.1215	90.2621
1448.86	5.2841	20.9796	16.0432	24.15	31.3917	36.3716	57.1743	64.2786	79.7754	79.2053	94.0652	87.2015	73.7701	76.7948	68.5845	69.7826	61.5235	64.1147	64.6705	60.1479	61.8009	67.9485	72.9339	87.0706
1450.57	-5.11846	7.19185	10.0506	10.55	22.3943	31.1952	40.806	59.4958	65.5996	77.42	81.2882	75.2092	68.7619	58.8183	64.4037	55.3987	52.5235	55.9097	55.4748	57.1522	47.1961	57.1814	76.1464	81.8792
1452.27	6.879	16.0041	33.4579	35.55	40.797	45.6186	48.8375	55.7128	59.8236	58.4345	62.7112	65.8169	62.7538	76.6417	72.0228	72.2147	69.5235	63.3048	74.879	78.9565	75.1914	81.414	70.9588	84.6877
1453.97	19.0765	34.4163	25.8652	23.55	32.3996	40.242	67.069	79.5299	90.0477	99.449	103.534	96.4246	84.5457	75.865	72.4419	67.4307	68.1235	66.8999	67.8833	67.5607	56.9867	73.8467	76.1712	101.296
1455.68	1.07391	19.0285	26.6726	36.95	54.4022	56.0656	45.9007	47.147	37.4719	35.2637	43.7572	48.2324	57.1376	58.8885	72.2611	71.8468	70.9235	77.6949	76.6875	86.9651	79.582	86.6796	74.1837	70.1048
1457.38	12.8714	15.8408	18.6799	17.35	20.0048	30.489	60.7323	73.364	92.4959	101.478	113.18	101.04	82.9295	85.1119	67.6802	65.4627	54.1235	51.89	55.8918	51.3693	47.7773	57.7123	81.7961	95.7133
1459.09	7.86881	25.253	39.2873	42.75	53.6074	57.5126	52.1639	51.7812	47.7201	41.6928	51.4032	53.6479	47.9213	56.1354	68.6994	70.6788	70.9235	75.885	84.096	86.3736	85.7726	84.9451	73.2086	69.9219
1460.79	2.26627	6.86525	10.6946	15.15	21.41	21.136	40.7955	43.5982	59.3442	61.7074	71.2261	60.8556	56.3132	57.1587	52.3185	57.2948	54.1235	44.6801	47.3003	54.5779	52.9679	56.9778	56.021	67.3304
1462.5	14.4637	32.6775	32.3019	41.95	56.0127	55.5596	54.2272	55.0154	47.9684	49.122	53.0492	61.8633	59.1051	64.3822	72.7377	70.3109	66.3235	76.2751	83.5045	82.9822	77.3632	83.2107	79.0335	68.739
1464.2	17.0612	19.2897	30.9093	25.95	31.0153	44.783	54.0587	66.8324	73.9924	70.3366	82.4721	78.6711	71.097	68.4056	64.3568	64.9269	62.7235	57.0702	58.1088	68.5865	60.1585	68.6434	72.4459	87.5475
1465.91	-2.94138	15.702	12.5166	20.15	22.0179	26.0066	37.0904	44.2495	54.6166	60.7512	58.8952	52.4788	48.0888	50.4291	49.376	49.543	50.7235	46.4652	53.713	52.5908	49.3537	49.8762	57.8584	58.7561
1467.61	4.85608	18.1142	27.3239	22.95	33.2205	43.63	52.9219	55.0666	54.4406	53.1657	68.5181	68.4865	60.0807	60.8524	59.9951	62.159	50.3235	64.0603	58.9173	65.5951	52.549	66.3089	53.0708	74.3646
1469.31	14.2535	10.9264	10.1313	19.35	16.6231	20.8534	46.1534	44.4836	64.0647	63.5803	72.341	64.8943	55.4726	57.8758	54.0142	50.775	49.9235	35.4554	50.9215	44.7994	46.3443	58.5416	57.6832	66.9731
1471.02	8.45099	23.7387	29.1386	38.35	38.0257	45.477	46.7851	61.1008	64.0889	52.9949	69.1641	62.902	62.2645	62.8993	69.6334	66.191	56.9235	69.0504	63.7258	70.2037	65.7396	68.5745	66.4957	81.5817
1472.72	7.04844	20.7509	26.746	35.75	48.0283	52.3004	45.4166	32.5178	27.3129	25.0095	31.187	33.3097	42.4564	54.3226	48.8525	60.207	60.5235	61.0455	70.53	77.0079	66.5349	68.4071	56.7081	55.1902
1474.43	4.84589	20.7632	27.7533	29.75	42.031	39.524	45.8483	33.5349	33.1371	34.0241	40.4101	42.5175	44.8482	53.3461	56.8717	53.8231	59.9235	59.8406	64.1343	68.0122	68.7302	74.84	63.5206	54.7987
1476.13	23.6434	30.3754	29.3606	26.75	29.4336	33.1474	53.0798	69.752	75.9612	80.6386	86.433	82.1252	66.0401	65.5695	64.8908	60.8391	56.9235	57.6356	55.9385	56.4165	41.3255	49.2727	66.533	76.8073
1477.84	6.24079	16.9877	33.968	45.95	57.0362	52.1709	47.9115	34.7691	26.7854	17.0532	27.4561	31.933	43.032	57.3929	51.31	69.2552	58.1235	62.8307	71.7428	83.0208	85.3208	87.9056	64.5455	58.6158
1479.54	6.23825	24.1999	18.7753	13.55	20.6388	24.9944	39.143	47.5862	56.0094	62.2678	68.279	59.9407	46.6239	45.6163	49.9291	44.6712	43.7235	40.6257	39.747	44.4251	37.7161	48.1382	49.7579	62.4243
1481.25	5.2357	11.8122	16.7827	10.55	19.8414	24.2179	40.3747	45.8033	56.8336	61.4824	65.3021	54.5484	50.6157	53.8398	50.9483	49.8873	41.9235	39.8208	37.9513	42.2294	36.9113	47.5711	47.7703	56.8329
1482.95	5.23316	8.8244	6.19	23.15	14.844	21.6414	29.6062	42.4203	46.4576	45.697	49.325	48.1562	38.2076	41.6631	43.3674	40.1032	37.7235	41.8158	43.5555	43.4337	36.7066	37.0038	39.7828	48.8414
1484.65	0.43062	10.0366	22.5973	18.75	30.0466	28.8648	40.8377	25.6374	34.4817	29.1115	47.348	39.1639	38.9995	41.4865	40.7865	43.3192	39.3235	36.4109	43.9598	50.838	49.7019	59.2365	49.5952	50.25
1486.36	14.2281	31.2489	34.0047	50.55	57.8493	62.8884	47.4695	33.4545	22.3059	8.52614	21.171	29.5716	37.9914	49.71	62.2058	57.3353	56.7235	65.006	70.764	87.0423	78.4972	76.8693	61.2077	54.0585
1488.06	1.42552	11.0611	7.01201	7.35	8.85188	11.3118	34.701	34.6716	41.5299	52.5407	52.594	47.3793	44.9833	44.3333	38.8249	41.9513	33.1235	27.801	34.3683	29.8466	25.4925	37.502	38.2201	46.867
1489.77	-7.77703	3.67338	6.01937	7.55	15.8545	17.1353	31.1327	35.2887	43.5541	34.7553	49.617	44.3871	24.5751	35.9568	35.2441	36.9674	32.5235	29.9961	33.7726	37.6509	31.0878	38.9349	38.2325	43.4756
1491.47	14.2204	31.6856	43.8267	57.15	66.0571	65.7588	47.1642	23.3057	8.77815	-6.23014	12.44	24.3948	36.367	43.3802	51.0632	68.5834	57.5235	62.9911	78.1768	88.6552	87.2831	78.7675	52.245	41.2841
1493.18	11.8179	18.0979	31.2341	51.35	69.2597	59.9823	45.1959	18.9229	8.80234	-7.41552	-2.33696	10.6026	25.7589	30.6037	45.2824	48.9995	53.5235	62.3862	68.7811	80.8594	86.8783	79.4004	54.2574	39.2927
1494.88	1.41533	14.5101	24.2414	24.35	33.4624	34.2058	31.4274	24.7399	22.0264	19.599	27.886	35.4103	26.1508	43.827	41.9015	45.4154	35.7235	45.7813	52.7853	52.2637	50.8736	52.0331	46.2698	37.3012
1496.59	9.21278	15.3224	14.8487	10.35	5.86497	15.8293	36.4591	61.757	73.2506	86.8137	83.709	69.418	55.3426	50.4505	47.5207	41.8315	32.7235	32.3763	19.5896	22.468	13.0689	31.466	44.6823	65.5098
1498.29	6.21023	15.1346	25.6561	30.75	38.4676	42.2527	38.2906	30.5741	25.8746	18.8282	30.532	35.2258	27.7345	41.8739	38.1398	45.0475	41.9235	39.5714	52.3938	57.6723	53.6642	61.2987	43.4947	48.1183
1499.99	14.2077	34.9468	42.6634	56.55	72.4702	66.0762	54.9221	26.1911	11.8987	-0.35725	5.7549	21.8335	34.9264	48.8972	57.1589	56.2635	56.9235	61.5665	76.5981	80.4766	87.2595	78.7313	57.3072	35.3268
1501.7	-5.19486	3.75906	13.0708	6.35	11.8728	15.2997	23.5538	28.6083	31.9229	31.6574	46.578	36.0412	25.9183	30.3207	29.9781	26.0796	25.3235	32.9615	27.8023	28.6809	32.8548	35.5642	37.5196	47.3354
1503.4	-4.5974	8.57127	-3.32193	-1.45	14.4754	10.9232	18.7853	27.0253	28.1469	35.0719	36.6009	26.849	22.1102	23.9441	23.3972	30.4956	18.1235	22.9566	18.8066	26.8852	12.2501	21.1969	23.132	26.1439
1505.11	20	30.7836	23.6854	37.95	35.8781	45.7467	43.617	37.2424	43.1711	35.8865	45.224	42.2567	47.902	52.5675	47.8164	51.3117	50.7235	47.5516	54.2108	58.0895	53.4454	62.2298	54.7445	54.5525
1506.81	-3.4025	3.99576	5.69275	-2.45	1.08066	0.57016	25.6485	43.8595	47.3951	53.5011	59.2469	48.0644	37.2939	32.5909	31.6355	19.7276	13.9235	8.94668	15.4151	9.49376	3.24067	19.2624	23.5569	44.561
1508.52	-1.80505	14.408	9.50012	5.95	6.48328	12.1937	30.6802	42.2766	53.6193	51.5157	63.07	51.0722	38.2858	41.6144	29.6547	37.7437	22.7235	28.3417	25.4193	25.8981	18.0359	22.0953	43.9694	44.7696
1510.22	-1.00759	3.02025	7.50744	7.75	12.0859	13.4171	14.7117	24.8937	24.8434	21.9303	31.0929	26.6799	26.0777	25.4377	26.6738	27.9597	11.7235	12.9368	21.6236	16.7023	17.8312	24.128	16.7818	27.7781
1511.93	11.1898	16.0325	10.9148	11.15	9.68851	20.0407	37.3434	37.5108	55.2676	60.5449	60.316	57.8877	43.6695	40.4612	36.693	33.5758	32.1235	30.5318	21.8278	27.3067	20.8265	32.9608	40.7943	53.3867
1513.63	-12.0127	-1.15526	5.12212	8.95	7.69112	14.8641	19.1749	19.7279	15.2916	16.1594	24.9389	23.4954	14.8614	17.4846	20.7121	16.5918	20.9235	16.9269	25.6321	19.7109	16.6218	23.3935	14.2067	21.1952
1515.33	17.3848	16.2569	14.5294	15.35	31.0937	26.8876	35.4065	37.5449	44.3157	44.774	54.5618	49.5031	46.4533	40.3079	37.5312	33.4078	31.5235	30.922	32.8363	35.3152	26.0171	33.8262	44.4191	41.8037
1517.04	-3.41778	-2.53077	0.33681	-2.05	-5.90365	-5.88887	15.8382	28.762	36.1399	31.9886	37.7849	24.5109	16.6452	20.5314	17.9504	20.2239	12.1235	6.51703	12.6406	11.7195	0.81238	21.2591	20.8316	32.4123
1518.74	6.97968	15.8814	11.7441	16.55	23.299	26.5345	25.6697	21.3791	7.1639	17.4032	21.4078	25.9186	18.8371	30.7548	30.1695	35.0399	18.9235	28.3121	30.6448	38.3238	31.8077	30.6917	28.644	26.8208
1520.45	5.97712	17.4937	35.5515	43.55	55.3016	53.1581	43.3014	23.3962	8.38809	-1.78222	5.03091	13.5263	21.6289	36.5783	45.1887	40.6559	41.5235	55.5071	54.4491	64.3281	74.803	69.9246	47.6565	27.2294
1522.15	-3.02542	-2.49407	-16.4412	-25.05	-31.4958	-18.4185	7.13289	37.2133	64.4121	79.8323	87.6538	62.534	36.0208	23.2016	11.6078	8.07192	-1.27647	-11.4978	-6.14668	-19.8676	-39.0017	-9.44271	13.8689	48.2379
1523.86	5.77202	10.1182	8.36617	9.35	5.30682	7.80511	24.1646	37.6304	40.8363	40.247	37.6769	36.5418	30.8127	32.4251	28.2271	22.088	11.1235	15.4973	11.8576	17.9367	9.59353	15.3902	27.4814	39.0464
1525.56	-2.03052	16.1304	16.9735	17.95	26.3094	25.4285	32.7961	20.4474	16.2604	10.6615	24.2998	18.1495	14.2045	19.6485	28.8462	32.704	27.9235	30.6923	36.2618	33.741	37.3888	41.0228	25.4938	27.055
1527.27	9.76693	13.7427	22.1809	17.95	25.7121	28.8521	24.6278	20.2646	31.4846	27.6761	33.9229	35.3573	31.7964	28.072	34.2654	34.3201	25.7235	24.2874	30.8661	37.7453	25.9841	34.8557	36.1063	42.4635
1528.97	-0.03561	0.55491	7.18818	8.95	12.7147	9.87552	17.4593	23.2816	21.3086	23.8907	29.7458	26.165	14.7883	21.4953	21.4845	13.3361	14.5235	11.2824	19.2703	26.9495	18.9794	21.8884	22.7187	29.2721
1530.68	-1.03817	7.56719	14.7955	20.55	28.3173	26.2991	27.291	14.0988	7.9328	0.5053	3.56891	10.9727	11.1801	16.5188	23.9037	26.3521	19.3235	31.8775	33.6746	33.3539	33.3747	40.9213	27.5312	13.0806
1532.38	-2.84071	2.5794	4.20286	-5.05	-13.0801	4.52251	16.5225	35.3158	49.5568	55.1198	59.3918	46.1805	33.3721	27.3422	19.7228	17.3681	12.1235	2.87256	5.07884	6.95813	-6.23002	1.15394	19.1436	41.8891
1534.08	6.15675	16.3916	15.0102	22.55	32.9225	24.3459	30.554	18.1328	12.3809	7.93439	21.0148	15.9882	22.1639	26.3655	31.5419	27.7841	22.1235	27.6676	33.4831	48.1624	34.1653	45.3866	28.756	24.6976
1535.79	-2.0458	5.00389	12.2175	15.75	17.5251	25.3695	19.7857	12.75	15.0051	8.74902	10.6379	13.9959	9.3558	18.189	17.3611	23.0002	19.7235	22.6627	34.6873	29.1667	23.5605	26.4195	21.3685	20.5062
1537.49	9.75166	14.8161	23.8249	32.75	37.5277	44.1929	32.0172	13.967	1.22913	-9.23644	2.06078	4.00365	16.9477	18.6123	26.9802	31.0162	32.3235	32.2578	39.8916	50.971	54.3558	51.6522	27.5809	22.9147
1539.2	-6.4509	-3.17162	-7.96777	-13.05	-7.06964	-8.78351	3.44895	7.78414	16.8533	19.1782	33.2839	25.6114	14.1395	16.6358	17.1994	8.63227	-4.87647	4.25279	-3.70415	3.9753	-4.04888	5.28503	10.7934	19.9233
1540.9	13.9466	21.4406	27.4396	33.75	26.933	35.2399	40.0805	27.8012	31.4774	28.5927	33.1068	33.0191	29.1315	32.4592	34.6185	30.8483	30.5235	29.4479	42.5001	34.7796	31.7464	39.9177	33.6058	34.3318
1542.61	-0.25599	9.05287	7.84692	4.15	15.1356	10.4635	25.9122	31.4183	29.7016	33.2074	38.3299	35.6269	20.7233	27.4827	23.0377	28.2643	19.1235	15.8429	9.90435	27.7839	11.5417	25.7506	29.0183	33.7404
1544.31	-1.05853	6.46508	3.85424	8.95	12.1382	16.0869	7.54367	6.63536	0.3256	-0.57809	11.1528	10.6346	10.7152	15.506	22.4568	18.2803	10.5235	17.438	27.1086	20.5882	20.337	22.3833	19.8307	12.3489
1546.02	3.93891	10.0774	12.8616	4.75	5.54083	17.1105	22.9754	22.8525	27.3498	33.2365	34.9759	31.0424	20.307	26.7295	21.276	14.4964	19.3235	11.433	10.1129	20.3925	7.33227	20.6161	20.4432	25.7575
1547.72	-15.0636	-5.71043	-12.1311	-20.45	-8.25657	-11.8661	1.20688	17.6695	29.3738	23.6511	33.1988	23.2501	13.0989	13.5529	9.69512	4.9124	-12.2765	-8.17191	-12.4829	-9.60325	-21.8724	-0.5512	4.05558	20.366
1549.43	5.13381	14.1019	8.47629	16.35	20.1461	17.1575	31.0386	30.2867	29.598	36.2657	37.6219	36.4578	30.8908	29.5764	29.5143	23.9285	23.9235	19.0231	27.9214	28.0011	24.3228	33.2817	33.4681	31.3746
1551.13	5.13127	7.11406	11.6836	6.35	11.9487	12.5809	25.6701	20.9037	26.8221	16.8803	20.2448	18.8655	17.8827	16.1997	25.3334	17.9445	10.9235	20.2182	18.7256	22.6053	18.3181	16.1144	16.8805	22.7831
1552.84	9.92872	9.72634	11.491	11.95	7.35129	17.4045	19.5018	30.9209	34.0463	39.6949	45.8678	40.0733	27.6745	29.2232	26.7526	22.7606	22.9235	10.4132	13.1299	22.0096	8.31341	20.3472	19.293	37.7917
1554.54	2.12618	9.53855	3.29829	15.95	17.5539	25.2279	16.7333	0.1379	5.87031	1.30943	4.49078	10.681	7.66644	8.44656	12.9717	18.7766	11.9235	23.6083	23.5341	27.0139	19.1087	30.5799	22.5054	13.8002
1556.24	3.52364	15.9508	19.7056	25.95	36.7565	30.4513	30.7648	22.7549	10.2944	-2.87603	9.71372	4.08874	9.85834	18.4699	30.5908	29.1925	19.7235	30.6034	32.5384	41.4182	35.104	45.2126	28.7178	22.2087
1557.95	14.3211	16.563	18.313	8.55	8.75913	15.6749	36.1965	39.5721	46.3186	54.7386	52.1368	54.6965	37.8502	32.6934	23.8101	25.2086	21.1235	9.79843	15.1426	15.6225	8.69929	17.0454	31.1303	40.8173
1559.65	-2.68146	5.77525	12.9203	18.95	26.1617	21.0983	8.22803	-2.81088	-13.0574	-18.8468	-12.8403	-10.8958	-5.55792	13.5168	16.8291	11.4246	9.52353	19.5935	24.7469	36.2268	37.4946	36.4781	3.94267	5.42578
1561.36	5.91599	9.58753	5.92766	6.15	6.56437	18.3219	26.4597	36.6063	40.9668	37.5678	46.9828	36.512	24.2339	18.1403	27.6484	11.2407	7.52353	8.98855	7.95112	10.6311	1.28986	15.111	18.7552	26.8344
1563.06	0.51345	-0.40026	-2.46502	-6.45	-7.43303	-3.25471	13.0912	21.8233	38.9908	44.1823	49.4057	39.7197	25.2258	33.1636	22.2675	16.6567	6.32353	-1.61638	6.55536	-3.56463	-5.51484	5.14367	19.3676	33.6429
1564.77	-1.48911	9.81202	10.3423	19.35	23.9696	28.1688	14.5229	4.04044	-6.38498	-14.8031	-9.37121	-8.87255	-5.58232	9.58709	2.28668	15.4728	17.7235	23.7787	27.7596	34.4397	31.6804	27.3765	10.38	2.85144
1566.47	23.7083	25.0242	30.1497	25.75	40.7722	36.1923	39.3544	37.8575	30.0391	27.8115	35.8517	36.7352	33.4096	32.6105	44.1058	35.8888	31.7235	37.3737	38.7639	48.2439	34.0757	49.4092	36.5924	39.26
1568.18	-9.2942	4.03651	9.75703	15.95	20.5748	24.0158	5.58615	-7.12538	-10.9367	-16.7739	-16.3252	-14.4571	-7.79857	8.03394	12.525	12.1048	11.9235	12.5688	24.5681	28.8483	29.871	26.0421	8.40494	4.66852
1569.88	2.90326	11.6487	11.7644	5.55	3.77744	8.63927	20.0177	31.2917	36.0873	34.8407	50.0977	33.9506	27.9933	31.4573	19.1441	19.5208	16.1235	11.3638	14.1724	9.85254	6.06631	13.4748	27.6173	33.277
1571.59	-8.8993	-7.939	1.57171	4.55	5.78006	7.66283	15.0494	1.1088	4.91149	2.85529	0.72079	8.1584	-3.21482	-3.71922	10.9633	3.5369	-0.07647	9.75889	17.1766	16.2568	15.4616	15.7076	9.22983	13.4856
1573.29	24.2982	32.0732	22.979	11.15	9.58267	23.0863	51.8809	72.7258	94.9355	105.27	106.344	93.7661	67.7771	69.3041	53.1824	49.5529	38.3235	28.354	19.3809	25.8611	12.2569	37.5403	48.4422	73.2941
1575	31.4956	44.8855	42.7864	49.75	48.7853	55.5098	66.3126	60.143	76.1597	71.4845	82.9668	73.3739	70.9689	72.1276	66.4016	72.169	61.1235	65.749	71.3851	76.6654	68.2522	77.9732	73.6547	93.3027
1576.7	51.2931	65.4977	66.1937	68.55	79.9879	87.5332	105.944	113.16	115.184	116.499	131.39	121.982	114.961	113.351	117.421	115.585	113.924	113.544	118.389	119.67	114.847	135.806	139.867	141.111
1578.41	65.0905	78.11	98.0011	96.35	113.391	118.357	126.776	128.977	151.608	147.114	161.413	158.389	145.153	153.774	154.44	159.801	153.724	151.339	157.994	161.674	167.243	166.839	178.08	195.52
1580.11	107.288	120.122	139.808	153.35	165.393	173.78	185.407	184.994	188.232	189.328	198.236	212.197	199.345	208.798	221.659	219.217	221.524	233.934	238.998	247.078	249.838	258.271	254.492	262.328
1581.82	124.085	148.334	153.616	161.95	173.196	182.804	218.639	241.811	266.056	271.743	284.259	272.005	254.536	261.821	253.478	255.233	249.124	241.529	252.802	251.483	246.433	269.704	292.505	309.937
1583.52	141.483	172.147	204.423	232.95	255.998	257.027	245.871	221.228	203.68	197.957	209.882	223.813	247.128	270.845	278.697	302.849	312.124	322.124	339.006	360.287	369.229	363.937	326.117	325.145
1585.23	137.88	158.359	180.83	196.75	198.801	220.251	236.502	243.246	259.504	264.572	279.505	279.02	264.92	282.668	283.117	288.465	282.724	289.319	287.411	304.291	294.224	319.97	330.929	337.954
1586.93	114.478	144.571	162.238	173.35	190.004	197.274	214.334	227.063	239.528	245.187	255.928	259.828	253.912	256.091	257.336	261.081	263.724	269.914	274.015	280.495	286.819	292.003	299.542	328.962
1588.64	107.875	123.583	141.045	148.95	149.806	165.698	201.765	222.28	235.353	247.801	263.751	242.036	237.304	243.515	237.955	245.697	233.524	236.309	237.019	247.1	235.814	259.235	282.554	302.571
1590.34	124.273	146.596	163.452	185.35	203.809	213.721	206.997	198.497	191.777	191.816	202.574	218.243	221.496	233.138	246.774	261.113	258.324	266.705	284.823	293.504	300.41	305.468	289.167	286.78
1592.05	78.2701	93.4079	104.86	101.55	116.811	124.745	150.829	172.114	195.801	195.83	210.797	201.251	186.288	193.562	181.593	179.529	174.924	178.9	181.828	177.908	179.205	199.501	215.579	240.188
1593.76	77.0676	103.62	114.067	124.95	131.614	142.568	141.06	142.131	127.425	129.245	141.42	147.659	145.28	159.185	172.212	168.345	169.324	171.295	188.432	202.513	196.4	196.134	193.592	200.997
1595.46	54.465	64.2324	76.0745	84.55	87.6167	94.5918	109.892	117.948	127.249	126.86	136.643	123.867	129.671	128.009	123.631	136.361	131.524	125.69	135.636	132.517	134.996	150.366	151.604	150.205
1597.17	55.4625	72.8447	75.6819	78.55	87.2193	88.2153	101.924	112.765	125.273	124.674	130.066	133.074	119.863	122.632	130.251	128.177	119.124	122.885	128.04	135.921	114.591	136.599	145.417	165.814
1598.87	41.4599	48.4569	50.8892	65.35	71.6219	69.6388	81.1551	70.5822	75.8974	72.4887	83.0888	84.6822	79.6552	87.8555	93.8698	89.5935	88.9235	92.8798	97.4447	101.926	103.386	110.232	103.029	106.222
1600.58	35.6574	53.4692	51.6966	47.35	47.4246	60.6623	79.9868	82.5994	87.7216	101.903	111.512	98.4899	85.647	89.679	82.889	89.0096	79.1235	78.8748	82.049	82.3298	84.3814	90.6649	100.841	111.831
1602.28	21.0548	34.2814	36.1039	41.35	45.8272	55.6857	56.2183	59.8164	65.3456	68.3179	74.1348	73.4977	65.2389	65.5024	66.7081	63.2255	57.1235	63.8699	72.2532	73.9341	61.5767	71.4976	76.8539	89.4394
1603.99	30.2523	37.0937	35.5112	37.55	44.8298	51.9093	56.45	55.0335	50.9698	47.1325	59.5579	54.5054	49.2308	64.1259	65.1273	67.4416	58.9235	61.465	67.0575	78.5384	67.572	79.9304	68.0663	75.448
1605.69	17.4497	29.7059	33.5186	31.95	39.6324	28.9327	53.8815	61.6506	61.7939	71.947	83.7808	74.1131	65.4227	56.5492	51.1464	49.8576	57.3235	44.06	53.6617	47.5427	44.3673	59.9631	64.4788	73.6565
1607.4	14.4472	19.1182	29.7259	28.55	37.235	41.7563	41.7132	42.4677	51.818	52.3616	41.4039	56.3209	39.2145	51.3727	50.9656	52.6737	40.5235	46.2551	47.666	55.547	48.7626	53.396	56.2912	62.065
1609.1	19.0447	29.3304	35.9332	38.75	43.8376	47.1797	48.1447	38.8848	35.6421	35.5762	51.6268	39.5286	40.6064	51.3961	52.9847	59.0897	49.7235	51.0502	62.8702	62.5513	58.9579	63.4287	58.5037	60.8736
1610.81	17.6421	21.1427	23.7406	12.75	12.6402	26.2033	30.7764	40.9019	38.4663	46.1908	44.8499	42.7364	37.7983	37.6195	34.2039	40.3058	31.3235	30.4452	31.4745	41.9556	27.1532	48.0615	44.3161	51.0821
1612.52	18.8395	19.755	26.348	26.55	36.8429	34.6268	39.0081	36.319	39.0905	33.8055	44.0729	35.9441	32.5901	36.843	37.2231	44.3218	39.1235	39.2402	47.0787	43.9599	41.1484	54.2944	44.9286	47.0907
1614.22	5.837	4.76716	-1.24471	-5.05	-3.75452	6.05028	21.8396	37.3361	49.5145	55.62	68.0959	55.1519	32.782	40.0664	30.6422	19.7378	11.1235	13.4353	8.48297	14.3642	-0.05627	14.5271	30.341	49.2992
1615.93	5.23444	24.5794	21.7627	28.95	28.4481	34.2738	29.6713	22.9532	30.9387	25.4346	26.3189	16.7596	33.5739	25.0899	32.6615	36.7539	29.7235	30.6303	39.4872	39.5685	34.339	45.16	28.3535	40.1078
1617.63	18.8319	20.5917	18.37	25.15	29.2507	31.8973	34.9028	36.9703	23.5628	32.0492	34.5419	37.9673	25.5658	33.7132	36.4805	27.5699	30.3235	29.6254	31.8915	44.7728	41.7343	42.9926	44.1659	33.5163
1619.34	-10.9706	-1.79606	0.37734	3.75	7.65334	7.12083	10.5345	2.98741	13.9869	2.8638	10.1649	1.77508	0.75761	8.53672	2.29976	12.186	0.12353	1.42047	10.8957	7.17705	5.92957	11.4255	17.9784	16.5249
1621.04	17.2268	16.2161	23.7847	20.35	34.2559	33.5443	33.166	22.0044	10.011	7.27835	10.9879	20.9828	16.9495	30.3601	33.1189	31.402	22.1235	29.6155	34.3	50.5813	33.9249	46.6582	29.1908	28.1334
1622.75	2.22425	11.4284	6.39202	6.55	12.2586	12.3678	19.5977	19.0216	18.6352	23.693	39.6109	19.5906	19.5414	22.5836	18.5381	16.2181	7.12353	8.01058	16.5042	9.38563	15.1202	20.6911	22.2033	31.742
1624.46	-4.3783	4.44071	10.9994	10.55	0.2612	20.3914	9.02941	10.0387	9.85937	11.1076	17.234	9.79832	1.13321	10.007	9.55728	10.2341	13.5235	6.20563	9.10851	14.1899	10.7154	14.7239	7.41578	10.1505
1626.16	23.2191	26.4529	26.8067	25.55	42.8638	35.8148	39.2609	26.8558	31.2834	32.7221	36.4569	35.406	36.1251	32.6304	33.1764	40.8501	30.1235	35.6007	41.1127	41.1942	36.1107	42.9566	37.0282	45.1591
1627.87	-6.9834	-6.7348	-13.5859	-14.05	-15.9336	-7.76163	5.49263	13.8729	9.70761	14.7368	23.68	10.0138	-2.08304	10.6539	-2.60441	-5.33378	-9.47647	-13.8043	-16.683	-13.0015	-20.294	-1.21054	1.24068	12.9676
1629.57	-10.1859	2.67741	1.22139	-2.25	-6.33096	2.4618	8.72414	12.89	14.7317	18.3513	22.7029	13.0215	2.10885	2.47725	11.0147	6.28221	-10.0765	0.19081	-10.4787	-4.3972	-7.49871	2.42214	0.85309	7.37615
1631.28	-1.3885	-0.31031	-0.77124	-12.25	-8.52834	-2.91464	9.55584	19.5071	31.9558	25.9659	38.926	22.0293	18.3007	15.9007	2.8339	2.49829	-0.87647	-4.81414	-3.87448	-6.99289	-13.3034	-1.14499	4.46557	23.7847
1632.98	-3.99104	3.9019	4.23608	4.35	2.67427	1.90879	14.9873	6.52413	12.1799	16.1805	20.9489	10.637	1.8926	3.32409	15.453	7.71428	0.32353	-2.81907	8.92976	15.6114	1.69186	13.6877	8.07798	10.7932
1634.69	14.4064	20.3142	1.84344	2.95	0.2769	5.93235	25.6191	36.5413	47.6041	52.3951	59.172	50.0447	32.8845	30.3476	16.0722	16.5304	6.92353	0.57597	-1.66597	2.41569	-10.1129	3.32056	17.6905	36.4018
1636.4	2.80385	5.12646	21.0508	13.15	32.4795	23.3559	11.8507	-2.4416	-9.17173	-13.9902	-8.80492	-5.7475	-4.7237	10.9711	12.6914	10.7464	14.5235	17.571	14.9383	23.02	30.6824	34.1534	9.30294	4.01037
1638.1	-2.19869	12.5387	7.05812	20.35	24.6821	29.7793	17.6823	9.97544	6.45232	-6.7757	1.41801	0.86021	4.0682	11.7944	10.3105	19.1624	7.52353	11.7661	18.7425	30.8243	20.0777	20.1861	13.3154	8.81889
1639.81	6.19876	12.7509	20.6655	16.55	16.6848	14.8029	20.514	19.1926	20.0765	9.23893	24.6411	19.868	8.66005	18.0179	15.1297	19.9785	16.7235	9.36113	17.9468	13.2286	15.273	23.419	24.3278	20.8275
1641.52	-2.2038	-4.03677	-0.72715	-3.25	-0.31262	9.62647	16.1457	12.6097	4.10069	13.8536	17.8641	12.4757	7.8519	6.2414	6.94894	5.3946	-5.27647	0.55617	-3.64893	4.03289	-3.73174	8.25185	5.14032	16.036
1643.22	0.79366	16.7754	4.68017	-0.65	-1.11002	-4.7501	12.5772	18.2268	28.3247	25.6681	29.6871	17.8834	9.8438	15.8648	10.368	14.4106	6.52353	0.35124	1.95531	3.23717	-9.93644	1.08452	3.55273	13.2446
1644.93	5.79111	10.1877	11.2875	14.35	22.0926	26.6735	23.4089	14.6439	14.9489	4.28273	13.9101	18.0912	10.4357	14.2882	12.9872	12.0267	12.7235	15.1463	16.9596	13.6415	19.8588	18.3174	15.9652	17.4531
1646.63	16.3886	13.7999	14.4949	0.15	4.89522	8.49689	18.8404	27.4609	31.773	42.6973	38.1331	26.0989	25.2276	30.7116	24.4063	11.8427	8.72353	2.54136	7.36381	7.64575	1.45413	17.9501	9.37762	23.4616
1648.34	-9.01399	6.61221	10.7022	16.55	25.0978	8.92045	16.4721	-3.72192	-1.80283	-6.0881	-3.44385	-6.09332	-3.7806	3.73509	-0.77444	14.2587	5.72353	4.9364	13.1681	21.8501	17.4494	17.7829	12.5901	5.6702
1650.05	2.58346	3.82449	-3.29042	-6.45	-14.0995	-3.45598	17.5038	20.2952	30.4214	26.1265	37.1792	25.1144	7.61125	9.15858	8.24477	1.87482	-5.67647	-9.06856	-4.62766	-5.54564	-19.5553	-2.78419	6.20259	12.4788
1651.75	-4.81909	1.6367	2.5169	-4.85	9.50307	10.1674	6.93529	7.71226	8.6454	0.34107	12.8021	10.5222	-3.79685	10.7819	2.66387	2.29081	-8.07647	2.52652	4.17658	7.05864	1.43997	8.64849	4.015	0.48729
1653.46	-6.22164	1.44898	5.52427	15.35	11.7057	17.991	11.167	-5.6706	-12.9304	-12.4443	-6.57478	-11.0701	-12.405	-7.79458	1.28309	12.9069	2.92353	5.52156	14.1808	10.8629	14.6352	11.8814	2.22748	-4.10414
1655.17	-13.4242	-12.3387	-14.0684	-20.05	-18.6917	-12.1854	0.99869	7.34654	14.0938	14.5703	20.4483	7.13768	5.58685	-0.57109	-5.0977	-11.277	-15.2765	-23.4834	-24.4149	-26.3328	-29.9695	-16.6858	-9.36003	4.70443
1656.87	12.7733	20.4735	17.7389	13.75	23.3109	24.638	23.6302	25.5636	33.1178	20.5849	26.0712	25.9454	9.17875	24.8523	22.9214	22.539	4.72353	18.3117	21.9894	22.6715	18.4258	21.5469	18.0524	21.7129
1658.58	-4.82929	0.48575	8.54632	5.75	17.7136	14.0616	8.6619	-8.41928	-20.458	-23.0005	-15.9057	-17.2468	-13.4294	-0.92424	2.54061	4.15505	-2.67647	1.10672	8.39362	11.8758	12.0211	7.77978	3.46486	-6.87849
1660.29	-4.23185	0.49803	12.9537	6.15	1.11618	0.68513	6.8936	6.19786	12.5662	12.4141	13.5174	4.96091	3.96245	4.89925	4.15982	3.17113	6.92353	-2.49824	1.59788	6.08014	-0.18364	7.01265	-5.92266	9.33008
1661.99	-12.4344	3.11024	-7.239	0.95	4.71879	3.30855	8.52511	7.6149	-4.20975	-8.17132	3.14029	0.96863	-8.04566	2.3226	-0.02108	0.98712	-11.8765	-5.30317	-0.79788	7.28442	-0.98833	8.64533	1.08975	-5.4614
1663.7	-5.43694	-14.8775	-5.23164	-11.25	-4.07859	-3.86788	2.35681	0.23204	2.81444	-2.75669	-0.23665	3.37639	-9.2538	2.14609	1.99813	-0.3968	-12.0765	-1.10813	-5.39361	-0.71128	-8.99306	4.0782	-5.89776	-2.85283
1665.41	4.1605	6.7348	3.37573	-0.25	-4.47596	4.95568	13.3885	23.0492	30.6386	36.0579	41.3864	25.1841	13.5381	14.5696	8.61734	6.41928	-4.07647	-4.71308	-3.78935	-9.70697	-6.39779	-1.48893	6.11472	27.7557
1667.11	17.358	27.947	23.1831	27.55	32.5266	34.9791	28.22	2.26622	2.66268	-1.92752	6.60936	3.99186	6.12994	11.7929	23.6364	22.2353	21.1235	20.882	32.4149	40.4973	32.3975	30.3437	25.3271	8.96426
1668.82	-7.84459	-8.84071	-2.40959	-1.45	2.12927	12.2027	-1.54828	4.68336	-0.11313	-2.11289	1.23242	-1.80038	-7.07821	2.01642	-0.74435	-0.34865	-9.47647	-15.523	-5.78084	-4.69839	-4.40722	6.17661	-4.66039	0.97283
1670.53	-7.44715	7.97157	2.19778	0.95	17.7319	4.62623	8.88342	-1.4995	-6.08894	-12.8983	-5.94451	-5.79262	-12.0864	-2.56009	-1.52514	1.26744	-2.87647	1.07207	6.02343	12.9059	2.18806	11.2095	-0.44791	1.78139
1672.23	3.95031	19.1838	26.8051	23.55	38.3345	38.0497	24.9149	-3.48246	-13.6649	-25.8837	-11.7216	-13.1849	-4.29446	6.66326	13.094	24.8834	17.1235	23.2672	37.4277	41.1102	48.1834	44.4422	13.9645	5.98991
1673.94	-12.6522	0.79606	0.41246	14.75	19.9371	11.4732	1.14663	-7.86532	-25.8407	-28.6691	-27.4985	-19.1772	-28.5026	1.68675	1.11317	-1.30049	-1.67647	6.66219	10.8319	13.1145	12.3786	12.675	-2.62301	-10.4015
1675.65	4.1452	11.6083	15.2198	13.95	13.5397	29.2968	19.9783	4.35182	11.5835	-7.65446	1.32456	-2.96939	1.08924	8.51024	4.93238	13.1156	6.32353	-0.14277	15.2362	26.1188	24.1739	24.3079	12.1895	2.60705
1677.36	-15.4573	-9.37937	-20.5728	-18.65	-6.25763	-11.2797	-4.98998	-0.23104	0.00767	-2.23983	-1.45237	-5.56163	-13.7189	-7.46627	-10.0484	-12.4683	-21.8765	-18.3477	-21.5595	-21.8769	-23.0308	-18.2592	-13.398	-6.58438
1679.06	-4.0599	-3.96716	1.03451	-15.25	-12.055	-6.85622	8.64154	12.386	19.6317	22.7747	25.9706	15.6461	2.27299	0.55709	-4.82931	-0.85234	-14.0765	-15.5526	-9.7553	-10.0726	-21.8355	-7.42655	-6.18564	6.42414
1680.77	16.7375	21.0451	19.4419	30.15	28.9476	36.5673	25.6732	9.60314	7.25591	1.58934	12.9936	13.2538	12.2648	14.7806	22.7899	21.9637	21.1235	24.0424	22.249	33.1317	28.5598	32.8063	21.2268	8.43271
1682.48	-3.86501	6.0574	2.84924	-3.85	-4.04977	-2.60909	15.7049	18.0203	19.8801	17.804	28.4167	21.4616	0.85669	13.2041	5.60912	-3.82017	-11.6765	-12.9626	-3.34677	-13.064	-13.845	-5.16081	-2.56067	14.2413
1684.18	2.53245	4.46961	3.65656	-2.05	4.55284	10.4143	11.1364	7.03732	8.70414	7.01852	5.63963	-0.13068	-0.55141	-0.57258	3.42822	4.59581	1.52353	3.0325	-0.34253	8.34028	-0.64968	12.0719	3.85174	2.44979
1685.89	-3.4701	-4.91811	-11.9361	-11.85	-16.2445	-9.5621	-1.03185	5.85446	14.7283	15.4331	16.8627	11.8771	-4.15956	-1.34909	-2.95257	-8.1881	-18.8765	-14.7724	-16.7383	-16.8554	-18.6544	-10.8953	-9.73578	-2.74164
1687.6	-3.67266	2.29417	6.87129	5.55	8.95809	11.8615	5.59984	-4.9284	7.15252	-8.95222	8.48577	0.48484	-4.36771	-0.5256	1.26664	0.62798	-0.47647	-7.97741	5.266	6.94889	0.34087	10.3376	1.87671	5.06693
1689.31	4.12479	10.7065	9.47865	18.75	21.1607	14.285	24.0315	6.48874	5.57671	0.46241	5.70883	3.0926	2.82414	11.8979	13.8858	13.8441	5.72353	14.2176	20.6703	20.7532	15.9361	19.1705	13.6892	10.8755
1691.01	4.92225	15.3187	11.086	6.35	7.36332	17.5084	18.4631	21.7058	23.4008	12.877	24.3318	17.5003	9.21604	18.1212	11.105	8.46005	0.92353	-3.3873	1.67451	13.5575	2.53144	14.2032	8.3016	8.48402
1692.72	-11.8803	-8.46906	-11.9067	-19.65	-11.434	-12.868	-6.30525	-8.47708	-15.1751	-12.9084	-7.24517	-5.49192	-16.7921	-10.0553	-10.8758	-9.32387	-18.6765	-12.3923	-14.5212	-15.0382	-22.4733	-18.564	-17.0859	-10.1074
1694.43	5.31714	15.7432	11.7007	23.95	29.3686	23.5556	16.5265	10.1401	14.0491	4.10621	9.5779	-1.68416	1.59974	7.96822	18.7434	14.0922	10.9235	12.0028	16.483	21.1661	25.322	29.0689	5.12657	7.30116
1696.14	0.71458	14.5555	26.5081	29.55	35.3712	33.9791	24.1581	5.55719	-13.3267	-24.8792	-13.199	-9.4764	-1.40841	19.3917	13.7626	22.3083	18.3235	19.7978	32.4873	36.7704	30.7173	37.3018	14.939	1.70972
1697.85	0.71203	0.36778	3.31542	5.75	16.5738	16.0027	11.3898	5.37433	-5.30249	-10.2645	-7.57596	-2.66864	-11.8166	-1.7848	2.7818	5.32438	-0.67647	8.19288	11.0916	11.7747	7.11253	10.9346	3.95153	2.51829
1699.55	-14.8905	-4.42001	-10.0772	-13.25	-14.2236	-14.3739	3.62136	3.39137	9.12156	8.15001	17.047	9.73907	-4.22466	-0.76144	-7.19911	-12.0596	-21.4765	-24.612	-21.9042	-16.621	-23.0922	-13.8327	-14.6361	-4.07319
1701.26	9.90693	13.5923	26.9301	46.15	53.179	56.8497	24.4531	-15.5915	-44.4543	-65.2354	-47.53	-38.2532	-17.0328	0.26205	12.8201	24.1564	28.5235	33.783	55.9001	60.1833	65.7031	56.4002	21.5764	-8.26462
1702.97	4.70438	22.8045	15.5375	17.55	19.5817	20.8733	24.2848	24.4257	18.7699	16.7793	15.2931	18.9546	11.559	20.2855	16.6393	16.3725	10.9235	6.37803	11.3043	19.3876	9.69837	24.8331	16.1889	17.144
1704.68	-2.29818	0.81683	16.1448	14.35	8.7843	10.4968	12.5165	2.64279	-3.20587	1.5939	7.51618	1.36235	-11.4491	10.309	1.85853	8.18862	0.52353	4.77308	7.50861	12.7919	8.69365	8.06592	1.60139	-1.64748
1706.39	-18.7007	-5.57088	-13.0478	-6.85	-3.21308	2.12039	-2.45185	-4.34007	-2.98168	-18.9915	-5.86076	-6.22989	-12.6573	-9.06748	-4.52226	-6.3953	-11.2765	-14.2319	-5.88713	-8.80381	-9.71108	9.09879	-15.7861	-5.23891
1708.09	-1.70328	9.64133	5.75952	-1.25	6.18953	10.7438	-0.22033	2.87697	1.64236	4.22307	1.56218	-0.82218	-6.86536	4.75587	4.89684	-0.37931	-7.47647	-5.83681	2.31711	12.0005	-4.31578	9.53147	0.82628	0.56961
1709.8	1.69417	5.85361	4.36688	16.95	21.3922	13.5674	19.2114	3.49411	0.66655	-15.9623	2.58524	-0.21442	1.52649	9.17936	5.91605	14.6368	5.52353	11.5582	13.3214	20.0048	16.4795	19.3643	7.03877	-1.82183
1711.51	-6.10839	-5.53411	-5.22575	-13.05	-11.6052	-7.40906	8.84306	15.5113	21.4907	20.0523	16.4083	10.1933	-2.48166	3.40285	-1.66474	-13.7471	-9.87647	-16.8467	-11.8744	-9.59092	-18.1252	-6.40279	-5.54875	9.18674
1713.22	-15.1109	-6.12183	-7.81839	-19.65	-18.4026	-18.9855	-2.92524	0.72839	7.31493	14.667	21.2314	14.2011	-6.28981	-4.37366	0.15447	-13.5311	-22.8765	-18.8517	-16.4701	-21.5866	-29.73	-19.3699	-6.73627	-0.20469
1714.93	6.0865	15.2904	8.18898	9.55	19.8	21.4381	21.1065	16.7455	18.7391	10.0816	25.4545	15.2089	8.10204	13.8498	13.5737	11.485	2.72353	-1.65664	-0.06583	2.01769	9.66531	12.4629	1.47622	5.00388
1716.63	-25.716	-14.2973	-30.4037	-32.25	-37.1974	-29.7385	-11.062	-2.03743	16.5632	18.2961	14.4774	2.01658	-5.30606	-11.5268	-17.4072	-22.499	-34.0765	-37.6616	-31.4616	-30.778	-49.7394	-27.7044	-16.1114	3.8124
1718.34	7.88141	7.31494	15.8037	19.75	27.8053	20.8851	17.1697	10.1797	-6.61264	-15.2892	-3.69955	3.22434	0.28579	10.0967	8.812	7.91709	8.12353	18.7335	17.3427	30.4263	26.4559	24.7285	12.3011	5.02097
1720.05	-2.72115	5.32722	6.01102	-6.85	3.60788	0.10862	2.80137	4.79685	17.4115	17.3254	27.7235	16.0321	6.67764	13.7202	5.83121	2.93317	-0.47647	-12.0715	-7.85306	-5.36942	-11.9488	9.96137	-6.08641	2.62954
1721.76	2.8763	7.7395	3.81839	2.95	-4.38949	5.13219	12.2331	15.414	28.0357	30.74	34.3466	15.2399	4.86949	1.94366	7.65042	7.14926	-13.4765	-6.87644	-5.04879	-7.56511	-11.7536	-6.00576	-1.27392	16.6381
1723.47	1.47374	7.35178	0.42575	-3.85	-0.78687	1.75575	19.8648	26.2311	20.8599	14.5547	24.5696	14.8476	0.86134	10.5671	5.86963	-3.63466	-7.67647	-13.4814	-6.24453	-10.1608	-20.1583	-5.17289	6.93856	14.0467
1725.18	-9.52881	-6.83594	-8.16688	-19.25	-11.7842	-7.22068	-1.10353	14.8483	24.4841	19.1693	27.1927	16.6554	6.85319	2.39064	0.88884	3.58142	-13.8765	-15.4863	-13.4403	-18.1565	-20.563	-8.54002	-9.04896	3.45524
1726.89	5.86863	22.1763	25.0405	34.95	35.8184	28.0029	26.9282	0.86541	-11.4917	-25.6161	-18.1842	-3.93686	-10.955	7.21413	10.5081	22.1975	18.5235	19.9087	37.164	36.6478	37.0322	33.4928	16.3635	6.86381
1728.59	1.86609	-1.61145	1.8478	14.75	22.021	34.2263	12.9597	-14.7175	-21.0677	-24.4016	-24.1613	-17.7292	-13.7631	2.83748	14.3271	5.61349	1.52353	8.70376	11.5683	27.8521	17.4276	32.9255	-4.82407	-8.52767
