# Supplementary material for: Ultrafast photochemistry produces superbright short-wave infrared dots for low-dose in vivo imaging
Source: Nat Commun. 2020 Jun 10;11:2933. doi: 10.1038/s41467-020-16333-2 (PMC7286912; doi:10.1038/s41467-020-16333-2)
Supplement: Supplementary file 4 — Source Data [file 41467_2020_16333_MOESM4_ESM.zip › MAIN TEXT/Figure 2d-inset.xlsx]

## Sheet: Plan1
Wavelenght (nm)	Intensity (Counts)	Intensity (Counts)
853.77	-0.02336	0.04227
855.5	0.02192	0.00676
857.24	0.01543	-0.01687
858.97	-0.00295	-0.02863
860.7	0.01149	-0.02851
862.44	0.02593	-0.012
864.17	0.02029	0.02438
865.9	-0.00205	0.05284
867.64	0.02484	0.04422
869.37	0.00957	0.03965
871.1	0.000531206	0.03045
872.83	0.0062	0.04178
874.57	0.02574	0.02202
876.3	-0.02801	0.01128
878.03	0.0351	-1.13814e-05
879.76	-0.00422	0.02737
881.5	0.000887868	0.02721
883.23	0.03061	0.04275
884.96	0.01025	0.03876
886.69	0.01309	0.06317
888.42	0.01791	0.04829
890.15	-0.00443	0.02075
891.88	0.01002	0.00759
893.61	0.0038	0.05175
895.34	0.00947	0.04726
897.07	0.000432368	0.04194
898.8	0.02732	0.02481
900.53	-0.00124	0.03483
902.26	0.00584	0.02915
903.99	0.02906	0.00233
905.72	0.01549	0.0099
907.45	-0.00911	0.03478
909.18	-0.00316	0.00861
910.91	0.01298	0.02489
912.64	-0.00229	0.01522
914.37	0.0031	0.01363
916.1	0.02009	0.00469
917.83	-0.01187	-0.00417
919.56	-0.00309	0.00169
921.28	0.0139	0.00397
923.01	-0.00221	-0.00936
924.74	-0.00758	0.02224
926.47	0.00177	0.000593808
928.2	0.00801	-0.00504
929.92	0.00151	-0.00412
931.65	-0.0047	-0.0014
933.38	0.02163	-0.00425
935.11	0.01259	0.00372
936.83	0.01854	0.01187
938.56	-0.00493	0.01303
940.29	0.01064	-0.00104
942.01	0.01433	0.02108
943.74	-0.01169	0.01821
945.47	0.000775471	0.03054
947.19	0.00531	0.01898
948.92	0.00363	0.03278
950.64	0.00449	0.03859
952.37	0.00761	0.02786
954.09	0.02347	0.01399
955.82	-0.00255	0.00908
957.55	0.00114	0.00266
959.27	0.00144	0.01148
961	0.00202	-0.01515
962.72	0.01504	0.00625
964.45	0.021	0.00344
966.17	-0.01124	0.02397
967.89	0.023	0.0302
969.62	-0.00613	0.02285
971.34	0.03633	0.02199
973.07	-0.0095	0.02093
974.79	0.00947	0.00575
976.52	-0.0106	0.01661
978.24	0.01459	-0.01389
979.96	0.00611	-0.00251
981.69	0.000466357	0.00706
983.41	-0.00829	-0.02542
985.13	0.0087	-0.04419
986.86	-0.0094	-0.04543
988.58	0.00363	-0.02764
990.3	0.01892	-0.00145
992.03	-0.02294	0.01203
993.75	0.01498	0.01503
995.47	0.00849	0.01449
997.19	0.00482	-0.01181
998.91	-0.01809	-0.01083
1000.64	-0.00223	-0.0431
1002.36	0.019	-0.02651
1004.08	0.01109	-0.02083
1005.8	-0.00672	-0.01051
1007.52	0.02923	-0.00344
1009.25	-0.01264	-0.00696
1010.97	-0.0047	0.01748
1012.69	0.02728	0.01883
1014.41	0.01173	0.0033
1016.13	0.01854	-0.00917
1017.85	-0.01371	-0.01395
1019.57	0.01884	-0.01531
1021.29	-0.00463	0.00783
1023.01	0.03726	0.00588
1024.73	0.00275	0.04284
1026.45	0.01691	0.04181
1028.17	0.00787	0.0427
1029.89	0.0192	0.03947
1031.61	0.00789	0.04842
1033.33	0.01894	0.04338
1035.05	0.0181	0.01848
1036.77	0.01415	0.01224
1038.49	0.01926	0.03526
1040.21	0.02125	0.03012
1041.93	0.0405	0.01032
1043.65	0.02552	0.01274
1045.37	0.02808	0.0362
1047.09	0.01508	0.05355
1048.81	0.02726	0.02942
1050.53	0.07735	0.04481
1052.24	0.01851	0.04819
1053.96	0.03719	0.04005
1055.68	0.05843	0.01912
1057.4	0.02109	0.0168
1059.12	0.04798	0.06423
1060.84	0.03781	0.06523
1062.55	0.05734	0.0487
1064.27	0.04378	0.05026
1065.99	0.03926	0.04289
1067.71	0.05512	0.05021
1069.42	0.05683	0.07674
1071.14	0.07721	0.07659
1072.86	0.06279	0.09663
1074.58	0.08487	0.10437
1076.29	0.04556	0.09778
1078.01	0.0948	0.09982
1079.73	0.0586	0.07628
1081.44	0.07559	0.09513
1083.16	0.06315	0.08748
1084.88	0.09768	0.0869
1086.59	0.09118	0.08575
1088.31	0.06573	0.12011
1090.03	0.11045	0.11588
1091.74	0.08613	0.13127
1093.46	0.11783	0.12052
1095.17	0.08983	0.1345
1096.89	0.10965	0.11273
1098.61	0.11815	0.13315
1100.32	0.10713	0.1278
1102.04	0.12864	0.16106
1103.75	0.13261	0.17573
1105.47	0.15753	0.19591
1107.18	0.1383	0.21252
1108.9	0.15953	0.19312
1110.61	0.14087	0.20696
1112.33	0.18898	0.19668
1114.04	0.17343	0.19885
1115.76	0.19551	0.20166
1117.47	0.16327	0.20037
1119.19	0.19186	0.22889
1120.9	0.21677	0.24448
1122.62	0.23744	0.26381
1124.33	0.2332	0.29931
1126.04	0.23039	0.2972
1127.76	0.23464	0.3047
1129.47	0.23918	0.28344
1131.19	0.23806	0.2888
1132.9	0.28023	0.35206
1134.61	0.24506	0.34791
1136.33	0.25691	0.37919
1138.04	0.27602	0.38538
1139.75	0.28903	0.41215
1141.47	0.31235	0.43509
1143.18	0.32535	0.45268
1144.89	0.32956	0.47447
1146.61	0.33453	0.48365
1148.32	0.35709	0.48709
1150.03	0.37238	0.49282
1151.75	0.3655	0.50276
1153.46	0.39494	0.53641
1155.17	0.41865	0.55706
1156.88	0.42498	0.567
1158.6	0.43999	0.57503
1160.31	0.47141	0.59109
1162.02	0.44652	0.61744
1163.73	0.5283	0.63909
1165.45	0.50851	0.63503
1167.16	0.52861	0.64019
1168.87	0.51844	0.65146
1170.58	0.564	0.64094
1172.29	0.58269	0.67708
1174.01	0.58015	0.6806
1175.72	0.59601	0.69355
1177.43	0.62941	0.724
1179.14	0.61329	0.71404
1180.85	0.65999	0.72628
1182.56	0.65208	0.74385
1184.27	0.65832	0.74999
1185.99	0.66823	0.79708
1187.7	0.71917	0.7918
1189.41	0.69315	0.80127
1191.12	0.74919	0.80947
1192.83	0.69714	0.81928
1194.54	0.75798	0.84791
1196.25	0.75828	0.87756
1197.96	0.78885	0.87745
1199.67	0.76849	0.90653
1201.38	0.8067	0.88346
1203.09	0.78832	0.88857
1204.8	0.82228	0.86961
1206.51	0.80164	0.90034
1208.23	0.83928	0.92142
1209.94	0.8393	0.91637
1211.65	0.86534	0.91386
1213.36	0.85545	0.93666
1215.07	0.87272	0.90676
1216.78	0.86368	0.92214
1218.49	0.91349	0.93581
1220.19	0.90077	0.98441
1221.9	0.91436	0.96656
1223.61	0.94238	0.98707
1225.32	0.93815	0.97549
1227.03	0.90081	0.9841
1228.74	0.95232	0.95585
1230.45	0.92461	0.95952
1232.16	0.97413	0.99457
1233.87	0.95915	0.9952
1235.58	0.9818	0.97513
1237.29	0.94248	0.97882
1239	0.95522	0.96786
1240.71	0.9558	0.97946
1242.42	0.9626	0.94934
1244.12	0.97195	0.97269
1245.83	0.99007	0.99022
1247.54	0.93039	0.99211
1249.25	1	1
1250.96	0.9587	0.9515
1252.67	0.98531	0.97466
1254.38	0.94288	0.96397
1256.08	0.93214	0.94836
1257.79	0.92763	0.94902
1259.5	0.95537	0.96148
1261.21	0.94746	0.95794
1262.92	0.95681	0.94622
1264.63	0.93192	0.915
1266.33	0.9342	0.91229
1268.04	0.92629	0.88037
1269.75	0.9263	0.87396
1271.46	0.87963	0.87051
1273.17	0.90963	0.87626
1274.87	0.87258	0.86276
1276.58	0.93059	0.87676
1278.29	0.84827	0.88018
1280	0.86469	0.85586
1281.7	0.86131	0.83125
1283.41	0.86726	0.80768
1285.12	0.82229	0.77669
1286.83	0.84069	0.76386
1288.53	0.81609	0.77242
1290.24	0.81525	0.7733
1291.95	0.81243	0.74039
1293.66	0.82122	0.7419
1295.36	0.77285	0.74403
1297.07	0.78021	0.7184
1298.78	0.77174	0.68143
1300.48	0.76185	0.68615
1302.19	0.72536	0.69175
1303.9	0.73952	0.67146
1305.61	0.72284	0.65261
1307.31	0.73388	0.64746
1309.02	0.68382	0.65204
1310.73	0.69967	0.6354
1312.43	0.66347	0.60848
1314.14	0.70253	0.59851
1315.85	0.65133	0.58665
1317.55	0.64144	0.59246
1319.26	0.63013	0.58332
1320.97	0.64797	0.54246
1322.67	0.631	0.55588
1324.38	0.62734	0.5279
1326.08	0.58689	0.49902
1327.79	0.58238	0.49202
1329.5	0.54702	0.49077
1331.2	0.58749	0.52621
1332.91	0.53544	0.52169
1334.62	0.55328	0.50591
1336.32	0.52755	0.48855
1338.03	0.51483	0.45028
1339.73	0.50126	0.42533
1341.44	0.48684	0.42633
1343.15	0.50439	0.41177
1344.85	0.47922	0.41904
1346.56	0.48093	0.38944
1348.26	0.46821	0.37764
1349.97	0.43597	0.37004
1351.68	0.42467	0.34321
1353.38	0.42411	0.33688
1355.09	0.42186	0.38
1356.79	0.38424	0.35335
1358.5	0.41	0.34584
1360.2	0.40322	0.35327
1361.91	0.35117	0.32556
1363.61	0.38769	0.3093
1365.32	0.37978	0.27197
1367.03	0.33141	0.27522
1368.73	0.35971	0.29606
1370.44	0.33001	0.26807
1372.14	0.31928	0.26964
1373.85	0.31985	0.32016
1375.55	0.31817	0.28165
1377.26	0.30686	0.24566
1378.96	0.30631	0.22994
1380.67	0.28538	0.21026
1382.37	0.26757	0.18785
1384.08	0.28116	0.16383
1385.78	0.27156	0.18538
1387.49	0.22884	0.23845
1389.19	0.25658	0.23426
1390.9	0.21981	0.20654
1392.6	0.23935	0.22448
1394.31	0.20541	0.20534
1396.01	0.22806	0.17804
1397.72	0.18902	0.15287
1399.42	0.17121	0.13975
1401.13	0.12793	0.12627
1402.83	0.12455	0.10512
1404.54	0.12343	0.05081
1406.24	0.13872	0.03453
1407.95	0.10138	0.03251
1409.65	0.11413	0.0342
1411.36	0.13621	0.06112
1413.06	0.14188	0.07101
1414.77	0.13623	0.08772
1416.47	0.15435	0.09983
1418.18	0.13343	0.07283
1419.88	0.13825	0.07509
1421.59	0.16967	0.09679
1423.29	0.15865	0.10805
1425	0.15498	0.1185
1426.7	0.15443	0.10408
1428.41	0.1485	0.0871
1430.11	0.16831	0.10281
1431.82	0.1273	0.07802
1433.52	0.15589	0.09322
1435.22	0.16071	0.08714
1436.93	0.12903	0.09189
1438.63	0.16243	0.05515
1440.34	0.11548	0.05604
1442.04	0.15878	0.06847
1443.75	0.12625	0.10306
1445.45	0.14607	0.07419
1447.16	0.12769	0.06818
1448.86	0.12318	0.06602
1450.57	0.11583	0.05562
1452.27	0.11981	0.03677
1453.97	0.1433	0.06082
1455.68	0.09918	0.06609
1457.38	0.1354	0.07349
1459.09	0.09892	0.08001
1460.79	0.09525	0.06849
1462.5	0.09724	0.06978
1464.2	0.12385	0.06123
1465.91	0.08312	0.06809
1467.61	0.1052	0.07077
1469.31	0.09475	0.04245
1471.02	0.11541	0.06328
1472.72	0.07808	0.09341
1474.43	0.07752	0.08971
1476.13	0.10866	0.07943
1477.84	0.08292	0.08172
1479.54	0.08831	0.06028
1481.25	0.0804	0.05495
1482.95	0.0691	0.0411
1484.65	0.07109	0.03064
1486.36	0.07648	0.0254
1488.06	0.0663	0.03818
1489.77	0.0615	0.03892
1491.47	0.0584	0.04697
1493.18	0.05559	0.03834
1494.88	0.05277	0.07565
1496.59	0.09268	0.08159
1498.29	0.06807	0.02999
1499.99	0.04998	0.04141
1501.7	0.06696	0.04584
1503.4	0.03699	0.02905
1505.11	0.07717	0.01019
1506.81	0.06304	0.02081
1508.52	0.06333	0.01327
1510.22	0.0393	0.01862
1511.93	0.07553	-0.00337
1513.63	0.02998	0.02354
1515.33	0.05914	0.03712
1517.04	0.04585	0.03091
1518.74	0.03794	0.02875
1520.45	0.03852	0.03186
1522.15	0.06824	0.01293
1523.86	0.05524	0.0302
1525.56	0.03827	0.02015
1527.27	0.06007	0.01081
1528.97	0.04141	0.01914
1530.68	0.0185	0.000740365
1532.38	0.05926	0.01658
1534.08	0.03494	-0.00518
1535.79	0.02901	0.01949
1537.49	0.03242	0.0312
1539.2	0.02819	0.02969
1540.9	0.04857	0.03508
1542.61	0.04773	0.01536
1544.31	0.01747	-0.00824
1546.02	0.03644	-0.00879
1547.72	0.02881	-0.01531
1549.43	0.04439	0.00878
1551.13	0.03223	0.01515
1552.84	0.05346	0.04426
1554.54	0.01952	0.0636
1556.24	0.03142	0.04898
1557.95	0.05774	0.0441
1559.65	0.00768	0.01366
1561.36	0.03796	0.04377
1563.06	0.04759	0.03548
1564.77	0.00403	0.03385
