# Supplementary material for: Ultrafast photochemistry produces superbright short-wave infrared dots for low-dose in vivo imaging
Source: Nat Commun. 2020 Jun 10;11:2933. doi: 10.1038/s41467-020-16333-2 (PMC7286912; doi:10.1038/s41467-020-16333-2)
Supplement: Supplementary file 4 — Source Data [file 41467_2020_16333_MOESM4_ESM.zip › MAIN TEXT/Figure 2e.xlsx]

## Sheet: PLQY (Irradiation times)
Original Ag2S sample PLQY's in chloroform at different irradiation times
PLQY correction factor (due to OD filter when measuring straight beam):	24.79
				a) Emissions		time	0 min	5 min	10 min	12.5 min	15 min	22 min	31 min	45 min	60 min	75 min	100 min	120 min			b) Straight beam with QD's		time	0 min	5 min	10 min	12.5 min	15 min	22 min	31 min	45 min	60 min	75 min	100 min	120 min		c) Reference		Reference
						Wavelength (nm)	# Counts	# Counts	# Counts	# Counts	# Counts	# Counts	# Counts	# Counts	# Counts	# Counts	# Counts	# Counts					Wavelength (nm)	# Counts	# Counts	# Counts	# Counts	# Counts	# Counts	# Counts	# Counts	# Counts	# Counts	# Counts	# Counts			Wavelength (nm)	# Counts
						1000	177.644	-173.584	-284.231	-762.349	-255.808	-546.13	-676.064	-380.667	-329.911	-811.074	-322.805	-227.385					770	-1035.79	-1029.94	-912.9	-310.152	-842.677	-813.417	-602.748	-2498.77	-1041.64	1568.31	-1562.46	-2621.66			770	-263.336
						1005	512.7	20.3452	-100.709	-316.368	-241.091	-807.706	-645.961	-338.748	-195.314	-408.939	303.144	405.887					771	615.602	-1582.15	2836.37	1058.6	-937.786	-2502.68	-23.0131	-230.131	1737.49	609.848	-1173.67	1110.38			771	-2997.46
						1010	-11.208	-131.44	67.2482	-209.896	-1.01891	-339.298	-5.09456	1.01891	-3.05674	-468.699	1.01891	2.03782					772	1705.54	-1885.99	430.751	-1204.94	1536.73	-2974.51	5.82096	1746.29	-46.5677	-256.122	-1583.3	-681.053			772	46.5677
						1015	4.08339	-2.0417	644.155	-519.612	85.7512	312.379	-260.316	297.067	728.885	4.08339	350.151	448.152					773	2919.48	-1219.31	-1631.47	-400.713	143.112	-2679.05	-45.7958	887.293	1625.75	-1757.41	366.366	57.2447			773	-2507.32
						1020	4.06574	-237.846	-1.01644	2.03287	554.974	194.139	784.688	1213.62	1372.19	1056.08	1257.33	765.376					774	2887.4	-400.233	2978.88	-646.091	1829.64	-314.469	1292.18	-720.42	-11.4352	3276.2	600.35	1909.69			774	-1395.1
						1025	13.1604	27.3332	450.492	-71.8763	472.764	1.01234	1258.34	1635.94	1913.33	1203.67	1605.57	1566.09					775	1050.7	375.252	1246.99	-1858.94	-975.654	-2586.35	-167.42	-975.654	-1939.76	282.882	-496.487	-2170.69			775	-3250.26
						1030	175.198	36.6693	335.117	386.047	517.445	844.413	1275.28	1594.1	3280.89	1530.94	2264.33	2342.76					776	-321.618	-591.548	580.062	17.2296	1142.89	-2268.56	482.428	1257.76	-671.953	867.221	-551.346	-1234.78			776	-2940.51
						1035	397.907	290.31	602.951	-170.532	1122.67	703.443	1857.58	2874.68	3527.37	2673.69	2938.63	2917.31					777	562.741	-2160.02	-1386.96	-1000.43	-1324.43	-261.476	-414.95	1779.17	-119.369	-733.268	596.846	1006.11			777	1051.59
						1040	627	-10	523	717	990	1330	2066	3438	4348	3661	4074	3498					778	470.385	791.623	1583.25	866.196	22.9456	22.9456	1072.71	11.4728	-619.531	1078.44	-1330.84	11.4728			778	-3126.34
						1045	688.51	268.539	1369.95	170.613	1684.93	1343.71	3632.34	4505.6	5398.04	4669.15	4872.07	4780.2					779	798.201	-1899.94	1607.64	370.995	185.497	-2332.77	2383.36	2962.34	-28.1057	-16.8634	348.51	-882.518			779	-1056.77
						1050	412.908	129.858	1794.68	1138.29	2219.76	2843.69	4256.91	5784.77	6884.5	5786.79	6540.58	6207.82					780	-11.2166	-22.4332	-5.60829	-2047.03	-549.612	1531.06	0	3617.35	0	734.686	16.8249	1054.36			780	5.60829
						1055	556.765	675.42	1940.06	1036.46	3338.56	3194.55	5844.51	6915.45	8517.8	7571.6	7372.83	7551.32					781	2463.6	1500.56	615.901	363.941	-599.104	-839.865	4143.33	4232.92	-145.577	3353.86	2866.74	-1511.76			781	862.261
						1060	747.608	613.997	2518.2	1884.83	3824.73	4246.98	7107.88	9011.07	10211.5	9176.3	8796.88	8917.24					782	4767.77	3979.67	4974.58	2565.54	4851.62	4063.51	4052.33	6573.16	2682.92	3336.88	7517.77	2207.82			782	7869.9
						1065	762.522	548.606	2366.38	1645.82	4089.98	5427.72	8653.85	10327.3	12619	10812.5	10384.6	10617					783	10972.5	7709.04	7793.88	8319.88	9615.09	8947.69	9994.04	15010.9	10050.6	11894.4	14852.5	11232.7			783	20695.1
						1070	884.595	839.389	2854.13	2411.32	5156.54	6302.1	10053.1	12538.4	14934.3	13069.6	11981.6	12244.6					784	14734.2	14177.7	15023.5	19691.9	17221.4	18067.2	21194.3	25595.6	22195.8	24582.9	23158.5	22713.3			784	49655.5
						1075	459.218	691.916	3788.04	2873.72	6027.5	7450.46	12453.5	15187.2	18027.9	15865.7	14899.9	14790.7					785	31888.4	25670.7	29653.3	32688.2	31324.2	34386.4	39125.1	42713.3	39968.7	42861.2	44482.7	42538			785	83372.2
						1080	645.923	831.356	4041.4	3270.82	7707.81	8272.35	16790.9	17770.6	20362.6	18551.5	17340	17621.2					786	51221.3	50095.5	58547.4	59174	64614.5	66882.8	76865.2	80331.4	79111.3	82289.1	81390.6	82355.6			786	169625
						1085	702.76	1008.98	4690.95	3479.54	8550.42	9892.62	17897	20721.6	24399.4	21471	20410.1	20805.6					787	79887.6	77970	89866.6	95602.8	99168	104507	117622	122498	125507	126967	127182	121066			787	262723
						1090	734.171	1309.32	5460.33	4721	9622.69	11351.2	20413.2	24203.9	28158.7	25726.9	23455.2	23633.9					788	125304	121662	143101	147459	151046	165184	182637	190926	196148	200279	196863	195516			788	420256
						1095	973.412	1818.14	5875.76	5271.79	12024.4	13362.1	23661.8	28764.4	32695.5	30133.2	27963.3	27505.6					789	165203	157194	189167	197730	202355	215384	245365	252346	259516	264288	268950	260285			789	554413
						1100	936.443	2026.71	7145.44	6311.89	13377.3	16045.3	27462.4	33260.9	38286.1	34832.3	32300.5	32944.9					790	215323	214348	241826	258795	264775	282697	315702	330145	337350	341795	340010	332906			790	722724
						1105	1528.49	2363.73	8361.81	7770.88	15989.7	18957.9	32499.2	38677.9	44337.8	41213.9	37099.3	37970.1					791	265573	263649	295706	316726	324952	350809	383888	405745	412853	409604	419128	411264			791	896900
						1110	1395.13	2918.61	9289.04	8907.13	18144	21320.4	36686.6	43349.2	50783	46268.9	42556.2	43276.2					792	301723	302315	340154	360846	375245	398981	441255	469248	473257	473424	478511	468273			792	1.03524e+06
						1115	1694.51	2734.44	11009.6	10478.5	20695.2	24645.9	42216	50293.6	58548.7	53641.5	49530.3	49402.6					793	338564	345338	384332	414880	419547	449929	498466	522837	533665	534805	541058	527230			793	1.16139e+06
						1120	1043.05	3235.58	12369.7	11691.7	23119.5	27243.8	48045.2	57318.7	64973.4	59835.9	54308.8	56043.6					794	382596	387693	433925	465131	470880	500808	558764	593678	601611	601600	606176	591988			794	1.29948e+06
						1125	1903.39	3582.6	14006	13624.4	26581.7	31889.8	54772.5	65004.1	73930.4	69393.9	63416.5	63586.8					795	415044	422062	465314	499906	517046	550288	609124	637854	648877	652029	655469	643293			795	1.4152e+06
						1130	1863.08	4044.75	15385.7	14364.5	29114	35237	59640.6	71253.7	80922.5	76285.9	69748.2	69964.5					796	463359	470524	520015	552302	565390	609237	674193	712575	725426	716653	722780	715372			796	1.56198e+06
						1135	2185	4548.86	17221.4	15424.3	32178.2	38605	65703.1	78686	89154.2	83427.7	76320	75981.6					797	508057	511614	575224	612980	623141	670989	742842	778524	797359	789814	794812	783075			797	1.70123e+06
						1140	1975.94	4714.08	17884.9	16084	33459.7	39748.4	68512.1	81128.9	91800.7	86955.3	79742.2	79432.7					798	528487	541219	599772	641308	653166	702433	777881	811902	834468	834046	832065	819844			798	1.77631e+06
						1145	2333.22	4463.78	15984.1	14807.8	30932.3	36007.3	61618	73465.3	82899	78711.9	72189.3	70921.9					799	547201	559325	621264	660860	678065	723465	796383	840680	856958	854897	864184	837473			799	1830038
						1150	1322.01	2958.39	11647.3	10671.4	22120.7	25733.2	44446.7	53426.6	60720.5	57148.2	52523.8	51164.7					800	558589	569148	630482	673752	686416	738978	815573	857168	869528	871565	868119	853381			800	1852799
						1155	1235.62	3658.16	14833.8	13649	28507.2	33649.8	56673.5	68049.2	76832	72731.3	67238.2	65229.7					801	546272	559595	620115	653500	664240	714283	790596	829632	842774	852931	840124	827812			801	1.79794e+06
						1160	3055.05	6235.32	23751.7	22226.9	46146.2	55481.2	94559.1	113457	125387	120299	110967	108429					802	547847	553968	609688	643877	656938	704614	778698	819743	837092	839745	833971	820352			802	1.76571e+06
						1165	3343.79	7558.56	28349.1	27072.6	55214.2	67374	115096	137687	151108	147109	135357	133100					803	526280	540513	591038	626871	639779	683618	758323	798990	808547	809265	809270	795713			803	1707057
						1170	2993.57	8320.94	30953.1	30034	59780.5	72686.4	125170	150451	165316	161891	148380	146098					804	498164	513557	564273	594041	610390	649356	725001	754128	767297	773065	765627	755642			804	1.61292e+06
						1175	2922.52	8788.51	32361.4	31596.5	64562.6	78950.9	135353	163057	176577	175315	160106	156809					805	480408	489019	535609	570951	587730	619806	687508	727051	736152	740078	733737	722696			805	1.5364e+06
						1180	3632.81	9194.13	35074.4	33014.2	68299.1	83603	143294	172924	187332	184612	170290	167113					806	459237	465682	518326	544377	558925	590412	657661	692414	701157	704351	697620	691702			806	1.46162e+06
						1185	4041.56	9480.23	36341.4	34482.5	71234	87124	150729	180393	193555	194626	178653	174763					807	436060	441382	485884	513354	523581	559853	619754	649303	659053	657944	654951	653576			807	1.37038e+06
						1190	3361.65	9250.35	37392.9	36153.1	75111.8	92074.1	156836	188127	203133	203249	187154	182828					808	409227	417283	455245	479487	489277	515162	575934	601800	614916	616208	613384	600614			808	1268870
						1195	3659.34	9890.34	38599.1	37250	77433.2	94055.2	163056	194689	212921	211600	194283	189823					809	369498	378255	417677	440500	450643	473297	527308	549813	559512	564901	555555	551099			809	1.15886e+06
						1200	3601.74	9652.16	39630.8	37983.5	78976.5	95886	165990	198861	215628	215848	198007	192363					810	340459	344630	377722	399385	407441	431226	478647	499003	507234	509442	504687	498942			810	1.05022e+06
						1205	3529.2	10511.3	39871.5	38809.5	78955.5	96944.8	167286	201415	217116	218046	199581	194118					811	291968	299855	325697	342590	348548	366337	409731	427162	434661	436550	428522	427353			811	891427
						1210	3684.38	9781.45	38146.3	37991.2	77979.7	95091.6	165940	197920	215263	215352	199690	190719					812	245063	247558	270262	286101	289928	302992	341466	351941	358288	364091	358357	353892			812	733348
						1215	3956.15	10154.3	38116	37054	76230.9	92683.2	160644	192958	211294	212099	194602	187791					813	203229	205778	225008	239547	239210	254126	282629	294793	299032	303441	297768	294431			813	608845
						1220	3974.93	10943.3	41513	40599.7	82671.1	102030	177103	212143	230748	231423	213539	205559					814	170091	170239	190029	197735	202522	208842	235277	240108	248915	248276	246266	242998			814	505148
						1225	4153.8	11203.4	44461.5	43540.7	89315.7	109341	190883	229450	249208	251681	232810	225280					815	135887	138043	151660	159265	156642	164158	187899	194084	197753	197577	193381	195911			815	400218
						1230	4272.61	10869.9	46053.6	45507.8	93464.3	115107	199529	240344	260199	262749	244259	236900					816	111024	112400	124788	131184	131473	137909	151170	158837	163977	165298	158264	159136			816	324539
						1235	4068.55	11318.5	47290.3	46869.9	96034	119717	206059	248618	268670	271063	252059	245935					817	88094.7	87419.5	94342.8	99974.4	99509.6	101579	117114	119560	120940	124634	118068	121082			817	240564
						1240	4676.39	12161.5	47953.2	47233.3	97541	120774	210927	255221	274351	275677	257964	251938					818	65609.7	67593.7	72339.8	75904.2	74376.6	77321.3	87918.4	91180.1	92357.1	95085.6	89494	90920.7			818	182807
						1245	3978.41	11941.8	47612.8	47778.1	98131.8	122881	211196	257669	277479	278531	262009	255121					819	47425.1	46129.3	54598.1	53049.9	51812.4	55005.8	60572.3	64848	67226	68555.8	64056.9	64061.8			819	131317
						1250	4481.01	11088.7	47465.2	47208.1	98724.3	121312	210052	256824	275356	279117	261872	256579					820	32015.8	31038.3	35679	35982.7	33586.4	38440.7	42887	41828.8	44932.2	46607.2	43333	44419.7			820	88099.1
						1255	3714.94	12252	47473.5	46598	97293.5	119789	208844	254285	274665	276611	260596	255806					821	23474.6	20503.5	22162.6	25081.5	23184.7	23541.2	27463.2	29317.2	26056	30253.7	29426.5	29730.8			821	56846.9
						1260	3335.33	10839.8	46742.3	45499.7	96339.6	118797	205176	250191	269264	271816	254535	250914					822	13124.2	12541.9	15457.9	11997.2	12837.7	14302.8	17866.7	17312.6	17326.7	17796.3	15819.4	16871.3			822	31408.8
						1265	4081.13	11030.9	45464.8	45766.8	94576.8	116658	201629	245455	265608	268235	252658	247574					823	9692.82	6294.65	10445.3	10497.4	7643.51	7842.29	9479.84	10469	11254.7	9636.03	11576.5	8206.71			823	18865
						1270	3841.5	10417.9	43616.3	43577.1	91204.1	114084	196590	240222	257649	261163	246877	241431					824	4864.2	2332.93	4335.28	5874.83	3386.05	3362.44	5204.23	7074.35	5662.31	7721.33	3310.49	6413.19			824	8273.87
						1275	3176.88	9932.68	42507.7	42526.4	88350.5	110356	189989	232535	251390	254742	239684	233896					825	4788.48	678.72	2190.63	2031.48	2485.52	210.637	4226.79	4077	3543.39	3931.89	1708.5	2714.88			825	2883.39
						1280	3707.17	9763.22	40854	40989.8	85829.3	106195	185851	227055	243434	245845	234413	230100					826	3475.17	1380.92	2263.43	2441.76	-800.203	2793.85	2839.58	5080.14	2373.17	2277.15	3612.34	18.2903			826	973.961
						1285	2786.74	9380.14	39823.4	39421.7	81967.5	103236	178586	218075	235308	238659	226396	221977					827	2665.75	584.833	2294	104.273	834.181	172.276	1691.03	3703.94	1632.09	2239.59	1722.76	2702.02			827	530.43
						1290	3021.57	8864.9	37431.9	37996.7	79140.1	99475.1	171122	209350	224915	227988	218124	212792					828	3740.13	797.527	4491.82	930.448	1255.88	440.015	2259.66	2837.18	806.694	2915.1	-1090.87	2190.91			828	-462.932
						1295	3189.92	8885.31	35975.5	35822.9	75673.8	95011.9	163109	199965	214134	218713	208029	203712					829	1950.94	2337.54	1069.87	1825.08	85.41	-674.289	-107.886	917.033	2279.1	1290.14	1640.77	125.867			829	-2090.3
						1300	2895.6	7579.28	34919.3	34878.5	72481.6	90697.7	157734	191190	205916	210273	200982	195517					830	1340.15	2720.77	2122.65	1043.34	-1079.32	2585.86	2203.6	1609.98	-89.943	-2783.74	2194.61	2199.11			830	-1753.89
						1305	2462.41	8174.62	32934.4	32893.3	68627.4	86354.3	150100	183126	196207	200267	191176	187140
						1310	2815.73	7742.96	30664.5	31223	65916.7	82386.6	142218	175826	186813	191367	183367	179680
						1315	2587.72	6842.44	30084.6	29796.9	62589.3	78570.8	135307	165392	177735	183957	174006	170875
						1320	2874.12	6157.33	28277.5	27959	58628.3	74044.9	128874	157050	167185	174169	165668	161682
						1325	2515.26	5676.93	26599.1	25950.4	55343.9	70249	122321	148867	159440	164364	156726	153783
						1330	1685.94	5910.28	25521.5	24705.8	52446.8	66212.9	113608	139883	149400	153823	148707	143884
						1335	2208.25	5323.75	23418.3	23259.1	49354.8	62016.6	107725	131328	140118	143659	138012	135055
						1340	2374.67	5191.08	22445.9	21721	45837.5	58353.9	101493	122824	129745	135676	130850	126821
						1345	1956.53	5429.15	19897.8	19799.8	42376.2	53562	92190.2	113738	119388	125148	120728	117467
						1350	1883.84	4556.8	18140.2	18428.7	39061.4	50314.5	86417.1	105627	110410	117047	112230	108428
						1355	1262.99	3662.52	18284	16316.5	37051.2	46410	80859.9	100831	101479	110726	106967	103130
						1360	1643.5	2966.72	16295.9	15401.4	32931.6	41964.4	72535.8	90030.4	92044.4	98382.2	95459.1	92785.2
						1365	1158.06	3038.52	14508.2	12483.6	29203.3	38358.5	64631.1	79700.1	79746	87595.8	85061	82909.7
						1370	1722.63	2934.65	13466.4	12025.7	28409.6	36151.1	62291.3	76858	77891.2	84993.2	83280.9	80052.2
						1375	1134.42	1883.95	12983.2	10819.4	25653.4	32100.8	55444.8	68262.3	69879.2	77052.2	73632.4	71667.4
						1380	2958.35	1279.29	12499.7	10039.7	24245.1	30260.5	52786.6	66965.3	68572.4	74267.9	72085.1	68433.8
						1385	981.147	943.32	9286.62	7144.64	17665.4	23500.3	41614.8	50750.1	50076.3	55102.7	52854.3	52329.4
						1390	1289.32	1508.7	7379.98	6405.23	14995.9	19811.7	34749.7	43495.5	41693	47123.5	46413.6	42791.9
						1395	1442.19	571.475	7262.68	6097.23	13839.1	18154.5	31572.9	39980.7	39308	43497.3	44107.1	41056.2
						1400	740.011	-16.6295	4371.47	4284.17	11102.3	14729.6	24212.5	30793.6	29141.1	32884.8	33117.6	32830.7
						1405	629.832	96.2244	2437.1	2186.92	5362.32	6929.9	11489.2	15208.7	14703.1	16970.5	18251.1	16961.7
						1410	347.897	208.41	968.203	991.178	2561.64	3474.04	5635.27	6657.63	7297.63	7451.88	8854.96	7934.34
						1415	289.784	835.916	2415.4	1511.02	3517.22	5743.14	8510.42	11393.9	8682.38	13070.5	13686.7	12213.9
						1420	692.324	-141.323	3455.27	1926.12	6419.87	8177.68	14642	19210.4	13797.3	21673.2	20823.7	20002.8
						1425	895.436	597.995	3840.25	2905.88	8209.98	10860.5	19142.1	25128.3	18796.4	26305.6	26246.4	25033.3
						1430	164.647	-13.8488	3897.68	2819.01	9001.74	10885.2	19994.6	25881.9	23906.2	28371.6	27488.4	26597.4
						1435	376.08	549.537	3828.34	3974.17	8204.68	11474.3	19697.4	24491.3	23871.1	26449.9	26674.1	26525.2
						1440	1113.74	1167.73	3196.22	3392.13	8106.24	10545.1	17529.8	23302.2	22461.5	24735.2	25520.4	24095.1
						1445	138.6	291.537	3168.68	2999.81	8378.11	9971.21	17552.8	22088.3	22007.1	24035.1	24908.1	24060.6
						1450	593.065	731.867	3624.63	2302.86	6886.49	9416.48	15626.3	20287.2	21172.1	22960.8	23205.2	21922.9
						1455	3.10091	317.844	3042	1812.48	6868.52	9034.51	14551	18658.2	18864.4	20647.4	21377.7	20249
						1460	221.215	426.96	2926.84	2176.57	5869.16	7399.1	13450.8	17305.8	16527.7	19118.9	20043.9	19264.3
						1465	974.484	307.157	2716.08	1640.25	6118.2	7271.99	12415.7	15671.3	15256.5	16867.2	17596.8	17787.1
						1470	464.429	22.2671	2563.9	1552.34	4874.91	6517.9	11815.9	15160.7	14548.4	15781	16916.7	15766.7
						1475	1127.01	-65.8335	2210.13	2040.84	4544.08	5619.36	10762.2	13162	12845.4	14832.9	15527.3	14116.6
						1480	1289.07	-158.949	2495.49	1301.79	3840.2	4565	9155.44	12889.1	11709.7	14090.8	13658.4	13537.6
						1485	672.859	-82.133	2462.41	1315.71	4133.5	5327.59	8191.18	11070.6	11155.9	12338.9	12752.7	12485.8
						1490	-472.897	-90.758	1754.65	367.809	2889.93	3924.88	7881.61	9402.21	9723.84	10516.8	11711	11400.5
						1495	942.633	-115.228	2336.58	187.246	3287.21	3559.28	6684.85	9087.04	9352.71	10263.3	10404.2	9403.92
						1500	1129.3	615.395	774.882	-122.435	2331.09	3168.8	5145.48	7450.79	7665.05	8296.56	8583.31	8639.7

## Sheet: PLQY (Sample 1,2,3,4)
PLQY of Sample 1/2/3/4
PLQY correction factor (due to OD filter when measuring straight beam):	25.52
Labels:
Sample 1 = New untreated Ag2S sample
Sample 2 = New treated Ag2S sample
Sample 3 = Cod: Ag2S – Peg: Suzhou
Sample 4 = Cod: JRR9 – Ag2S-fs-Peg
	a) Emissions		Sample 1	Sample 2	Sample 3	Sample 4		b) Straight beam with QD's		Sample 1	Sample 2	Sample 3	Sample 4		c) Reference		Reference
		Wavelength (nm)	# Counts	# Counts	# Counts	# Counts			Wavelength (nm)	# Counts	# Counts	# Counts	# Counts			Wavelength (nm)	# Counts
		1000	1.02	1.02	-33.5	1.02			770	1492.24	2065.73	-1620.98	1480.54			770	-2212.03
		1005	136	-63.1	220	276			771	11.5066	1714.48	5.75329	2192			771	-23.0131
		1010	251	304	-19.4	205			772	919.712	17.4629	-2543.76	3154.96			772	1757.93
		1015	75.5	586	190	1870			773	3119.84	-22.8979	-3898.36	601.069			773	-406.437
		1020	463	946	232	1740			774	3201.87	-566.044	-1440.84	11.4352			774	1766.74
		1025	578	1690	1.01	2820			775	1899.35	150.101	-4982.19	132.781			775	1374
		1030	369	2300	-63.2	3840			776	987.828	-723.641	-1648.29	1797.62			776	2159.44
		1035	675	2100	371	4850			777	1381.27	1381.27	-4240.45	1796.22			777	818.532
		1040	887	3250	456	6410			778	1382.47	-671.159	-2300.3	2833.78			778	321.238
		1045	1860	4170	659	7780			779	1843.73	-601.461	-860.033	3237.77			779	-258.572
		1050	2560	5520	790	10100			780	-566.437	-319.672	-4211.82	2916.31			780	1581.54
		1055	2830	6800	848	12000			781	5823.06	2620.38	-531.914	3829.78			781	3314.67
		1060	3210	8270	1140	15200			782	5522.35	5242.88	-1218.49	6902.93			782	6914.11
		1065	4760	9640	1000	17700			783	10949.9	11442	6278.09	12776.8			783	26130.4
		1070	5120	11300	1130	20100			784	23842.9	19903.4	5842.48	19547.3			784	52827.1
		1075	5620	13300	1450	24400			785	41371.1	42050.4	14774.6	33186.7			785	97883.9
		1080	6770	15300	1420	29000			786	74275.3	82538.6	29930.9	66411.4			786	189130
		1085	7460	18300	1990	33100			787	114630	125187	49989	101730			787	289602
		1090	9230	20700	2090	38300			788	173578	196248	82896.8	156734			788	449507
		1095	10900	25200	2690	44600			789	235585	262175	107408	209324			789	598469
		1100	12900	28900	2920	51500			790	298915	340905	137941	269688			790	771664
		1105	14400	33900	3720	58500			791	372391	415761	170792	328487			791	936778
		1110	16800	38500	3540	65900			792	419727	475898	196538	377616			792	1.07635e+06
		1115	19100	44500	4020	74900			793	478993	530493	223892	420751			793	1.20122e+06
		1120	21100	49900	4820	83300			794	535118	597436	247444	472225			794	1.3413e+06
		1125	24200	56800	5320	92200			795	578309	647469	265518	513254			795	1.44781e+06
		1130	26100	62400	5420	97700			796	640889	717088	294731	568338			796	1.58616e+06
		1135	28400	68900	6620	102000			797	698895	787530	324102	629934			797	1.73468e+06
		1140	29300	71200	6030	102000			798	730078	822579	338511	652739			798	1807663
		1145	26400	66600	6150	101000			799	754096	851398	343715	674083			799	1854849
		1150	19000	49200	5510	100000			800	762729	856712	350983	680749			800	1873083
		1155	23200	60200	5670	104000			801	740212	828477	342834	662559			801	1.80613e+06
		1160	38200	97100	8010	107000			802	729924	816354	336164	652304			802	1.77696e+06
		1165	45100	116000	8650	110000			803	704605	788082	323684	629821			803	1.70669e+06
		1170	48700	125000	9130	113000			804	665135	743740	309379	600806			804	1607072
		1175	51400	135000	8970	117000			805	640289	711128	292918	575445			805	1.5369e+06
		1180	53600	142000	9200	119000			806	607023	673791	279166	547806			806	1.4519e+06
		1185	55300	148000	9050	121000			807	567746	641164	265637	517622			807	1.35502e+06
		1190	55800	154000	9940	127000			808	537897	595513	249229	479568			808	1.26186e+06
		1195	58000	159000	9840	131000			809	490329	536310	228125	439992			809	1.1469e+06
		1200	56900	160000	10700	133000			810	440594	487841	206606	400948			810	1.03683e+06
		1205	56600	162000	10300	135000			811	374868	413810	175596	338495			811	872369
		1210	55700	159000	10400	138000			812	308425	339757	146710	280332			812	714012
		1215	53200	154000	10300	140000			813	256610	281379	120988	231757			813	588222
		1220	56800	167000	11300	144000			814	208877	229709	100241	189155			814	481755
		1225	61400	178000	11800	147000			815	162630	184097	78745.7	151346			815	375784
		1230	63500	183000	12200	151000			816	137620	146030	65829	124355			816	303302
		1235	64500	188000	12800	152000			817	103698	110073	50116.9	93829.1			817	224633
		1240	65200	188000	12800	153000			818	77210.8	83033	37810.4	71095.6			818	166196
		1245	65000	188000	13700	152000			819	58286.5	58699	25251	51725			819	117990
		1250	63700	186000	12800	152000			820	38265.2	41382.8	16755.2	37003			820	81014.5
		1255	62600	183000	13200	149000			821	25129	25038.7	11599.5	25371.4			821	50372.1
		1260	59900	177000	12400	144000			822	14471.8	14302.8	6724.09	15824.1			822	28887.3
		1265	58600	174000	12400	141000			823	9621.83	6427.17	3066.87	11903			823	15263.4
		1270	55700	167000	11900	134000			824	6800.44	6262.07	47.2253	7792.17			824	9199.49
		1275	53100	162000	12300	129000			825	3524.66	528.933	-304.254	5294.01			825	2874.03
		1280	51700	156000	11500	122000			826	567.001	644.735	1175.15	4741.77			826	-22.8629
		1285	48200	150000	11400	114000			827	1786.23	525.896	716.307	-4.53359			827	2638.55
		1290	47000	143000	10700	106000			828	550.018	453.765	-1576.72	4918.08			828	-1136.7
		1295	43900	137000	10300	98100			829	1204.73	-1051.89	-161.829	3308.51			829	-1353.07
		1300	41800	129000	9770	91000			830	1956.26	-1762.88	692.561	2648.82			830	188.88
		1305	39500	124000	9300	82800
		1310	36800	117000	9600	74300
		1315	35200	111000	9170	66100
		1320	32600	104000	8430	58700
		1325	31100	97200	7580	51200
		1330	29000	90900	7530	44500
		1335	27000	85200	7310	37300
		1340	24900	80200	5860	32200
		1345	22800	73700	6340	27400
		1350	21700	69400	5510	24300
		1355	19700	67600	5210	21300
		1360	18200	60600	4420	18300
		1365	15100	52900	4030	15200
		1370	15100	52500	3680	12800
		1375	12000	45400	3190	8870
		1380	11800	42700	3640	7130
		1385	8730	32100	2070	2560
		1390	7310	28000	2210	971
		1395	6210	25900	2180	-1360
		1400	4150	19000	646	-1090
		1405	1420	10500	-205	-1460
		1410	-1050	3750	368	-1640
		1415	-234	7350	974	-2140
		1420	2110	12000	413	-1890
		1425	3230	14800	1070	-2190
		1430	3450	15400	386	-1780
		1435	3150	14100	657	-2950
		1440	2670	13000	1430	-2850
		1445	2500	12400	924	-2220
		1450	1830	11500	740	-2330
		1455	1200	10900	1270	-2530
		1460	998	9190	970	-2090
		1465	992	8430	254	-2440
		1470	1610	8140	132	-2270
		1475	516	7330	1290	-3110
		1480	629	6790	46.1	-2840
		1485	703	5290	657	-2380
		1490	-11.1	5140	320	-3220
		1495	-664	3490	-118	-2800
		1500	-718	3710	596	-2100

## Sheet: PLQY Relative Error Calculation
Sample (JRR): "H3" (Ag2S 25%)
PLQY correction factor (due to OD filter when measuring straight beam):	34.36
*Different Excitation/Emission slits were used for these results however, the same apparatus and NIR detector was used and therefore the results produced accurate relative error values at different sample absorptions that can be applied to all measurments using this setup.
		a) Emissions
			Sample	H3 (1)	H3 (2)	H3 (3)	H3 (4)	H3 (5)		Sample	H3 Diluted A (1)	H3 Diluted A (2)	H3 Diluted A (3)	H3 Diluted A (4)	H3 Diluted A (5)		Sample	H3 Diluted B (1)	H3 Diluted B (2)	H3 Diluted B (3)	H3 Diluted B (4)	H3 Diluted B (5)		Sample	H3 Diluted C (1)	H3 Diluted C (2)	H3 Diluted C (3)	H3 Diluted C (4)	H3 Diluted C (5)		Sample	H3 Diluted D (1)	H3 Diluted D (2)	H3 Diluted D (3)	H3 Diluted D (4)	H3 Diluted D (5)		Sample	H3 Diluted E (1)	H3 Diluted E (2)	H3 Diluted E (3)	H3 Diluted E (4)	H3 Diluted E (5)		Sample	H3 Diluted F (1)	H3 Diluted F (2)	H3 Diluted F (3)	H3 Diluted F (4)
			Wavelength (nm)	# Counts	# Counts	# Counts	# Counts	# Counts		Wavelength (nm)	# Counts	# Counts	# Counts	# Counts	# Counts		Wavelength (nm)	# Counts	# Counts	# Counts	# Counts	# Counts		Wavelength (nm)	# Counts	# Counts	# Counts	# Counts	# Counts		Wavelength (nm)	# Counts	# Counts	# Counts	# Counts	# Counts		Wavelength (nm)	# Counts	# Counts	# Counts	# Counts	# Counts		Wavelength (nm)	# Counts	# Counts	# Counts	# Counts
			1000	0	0	-3.00674	-5.01124	3.00674		1000	1.00225	-5.01124	4.00899	-3.00674	-5.01124		1000	-1.00225	3.00674	-2.0045	-4.00899	3.00674		1000	-1.00225	-4.00899	-4.00899	-5.01124	-2.0045		1000	-3.00674	-2.0045	3.00674	-5.01124	-1.00225		1000	-5.01124	-5.01124	-5.01124	1.00225	2.0045		1000	-5.01124	3.00674	-3.00674	-4.00899
			1005	118.004	434.697	3.02573	-127.081	45.386		1005	113.969	598.086	225.921	55.4717	358.045		1005	-50.4289	-360.062	170.45	74.6347	420.577		1005	26.223	111.952	-216.844	-34.2916	506.306		1005	176.501	164.398	380.234	-42.3602	124.055		1005	-195.664	-278.367	-278.367	-154.312	187.595		1005	-376.199	-146.244	-633.386	-15.1287
			1010	518.848	571.135	56.3091	-61.3367	-42.2318		1010	-14.0773	376.064	111.613	211.159	-170.938		1010	25.138	-402.208	72.3974	-128.707	-115.635		1010	413.269	372.042	121.668	601.301	400.197		1010	-61.3367	124.684	324.783	-66.3643	169.933		1010	-322.772	46.2539	46.2539	-320.761	-74.4085		1010	-246.352	120.662	-132.729	276.518
			1015	-39.3007	536.102	-140.072	-179.373	80.6169		1015	5.03855	-51.3933	398.046	-80.6169	337.583		1015	400.061	-227.743	312.39	128.987	271.074		1015	487.732	455.485	376.884	458.508	598.58		1015	262.005	-207.588	433.316	-357.737	5.03855		1015	226.735	313.398	313.398	69.5321	24.1851		1015	-43.3316	-56.4318	-516.956	305.336
			1020	16.1083	715.813	437.945	611.109	443.985		1020	140.948	1022.88	654.4	199.34	542.649		1020	-133.9	-303.038	515.466	-38.2572	298.004		1020	489.29	573.859	751.05	907.099	399.687		1020	130.88	443.985	489.29	-144.975	468.148		1020	-27.1828	320.153	320.153	-36.2437	-137.927		1020	-35.2369	143.968	199.34	700.712
			1025	603.465	580.371	542.215	468.916	563.301		1025	266.087	1129.62	774.163	431.764	721.95		1025	719.941	-43.1764	176.722	185.759	849.471		1025	462.891	862.524	399.633	628.568	1076.4		1025	883.61	276.128	547.236	-36.1477	783.2		1025	412.686	253.034	253.034	309.264	215.882		1025	440.801	13.0533	145.595	710.904
			1030	815.083	1046.24	765.836	465.331	689.454		1030	796.992	1132.67	569.855	611.061	1189.96		1030	427.14	524.628	774.882	463.321	480.406		1030	527.643	1113.58	1146.74	1079.41	1070.36		1030	861.315	283.42	837.194	105.529	1142.72		1030	330.656	716.59	716.59	554.779	1140.71		1030	300.505	474.376	404.024	877.395
			1035	776.275	1053.73	347.571	897.474	806.324		1035	1025.68	1147.88	1297.13	731.201	1613.65		1035	1313.16	979.608	1139.87	507.834	928.525		1035	988.623	1091.79	1518.49	1342.2	1415.32		1035	973.599	1073.76	1156.9	660.084	1394.29		1035	420.691	1053.73	1053.73	731.201	1393.29		1035	784.288	704.156	638.048	789.296
			1040	873.871	1341.87	439.942	999.14	964.065		1040	884.895	1285.75	1498.21	1003.15	1526.27		1040	1121.4	939.011	1505.22	829.777	1218.61		1040	1670.58	1718.68	1767.79	2119.54	1761.77		1040	1494.2	1148.46	1463.13	1128.42	1445.09		1040	786.685	1273.73	1273.73	922.977	1359.91		1040	908.947	702.504	1057.26	1176.52
			1045	1069.59	1553.31	1181.76	1327.98	1165.73		1045	1616.4	1697.52	1649.45	1500.23	1663.47		1045	2131.17	1427.12	1865.77	1608.39	1639.44		1045	1969.93	2228.31	2028.02	1850.75	2171.23		1045	2044.04	1448.15	2059.06	1265.88	2187.25		1045	1287.92	1306.94	1306.94	1275.9	1745.6		1045	1225.82	609.907	1222.82	1414.1
			1050	1938.05	1918.01	1056.21	1440.01	1669.49		1050	2222.65	2630.5	2681.61	2081.35	2674.59		1050	2777.81	2013.21	2880.02	2259.72	2655.55		1050	2572.38	2747.74	2862.98	2641.52	2510.25		1050	2707.66	2497.22	2818.89	1751.66	2261.73		1050	1873.92	2100.39	2100.39	1943.06	2479.18		1050	2380.98	2060.31	1995.17	2336.89
			1055	1806.81	2758.93	2138.25	1896.2	2005.67		1055	3263.11	2947.75	3037.13	3006	3352.5		1055	3432.85	3027.09	4280.51	3047.18	2986.92		1055	3211.89	3644.76	3540.31	3825.54	3635.72		1055	3317.35	3422.8	3503.15	2914.6	3757.25		1055	3216.91	3103.42	3103.42	2853.34	2966.83		1055	3165.69	2679.59	3018.05	3305.29
			1060	2593.12	3125.42	2323.44	2544.82	2356.65		1060	3682.89	3601.38	4014.95	3637.61	4218.22		1060	4308.78	3669.81	4512.04	3604.4	3886.15		1060	4018.98	4462.74	3889.17	4726.37	4282.62		1060	4143.75	4148.78	4583.49	3631.57	4452.67		1060	4080.36	4322.87	4322.87	4248.4	4335.95		1060	3882.13	3792.57	4053.19	4898.44
			1065	2956.73	3304.28	2958.74	3083.66	3278.09		1065	4355	4012.48	4820.42	4352.99	4587.71		1065	5078.32	4432.57	5118.61	4602.82	4792.21		1065	5369.46	5115.59	4877.84	5087.38	5572.95		1065	5159.92	4661.25	5090.4	4742.85	5450.05		1065	4827.47	4740.84	4740.84	5219.35	4724.72		1065	4424.51	4664.27	4636.07	5225.4
			1070	3461.39	4405.49	3672.09	3897.99	3571.8		1070	5117.63	4684.07	5556.25	4888.69	5533.97		1070	5577.52	5217.91	5713.26	5259.45	4783.34		1070	5890.54	5725.42	5660.59	5594.75	6009.06		1070	5306.04	5305.03	5449.89	5050.77	5612.98		1070	4894.77	5598.8	5598.8	4919.08	5318.2		1070	4897.81	4982.9	4819.81	5187.52
			1075	3878.49	4598.49	4247.1	4383.81	4185.33		1075	5940.27	5968.62	6135.71	5640.52	5688.12		1075	6388.88	5637.48	6765.59	5999	5662.8		1075	6103.31	6346.34	6259.26	6176.22	6570.14		1075	6110.4	5476.47	6112.42	5295.2	5734.7		1075	5497.73	5570.65	5570.65	5486.6	5304.32		1075	4820.27	4716.97	4981.28	5645.58
			1080	4427.2	5490.66	4942.21	4876.31	5052.71		1080	6578.46	6303.72	6717.35	6389.89	7329.67		1080	7734.17	7084.34	7387.46	6928.21	6849.14		1080	6948.49	7077.24	7134.01	7152.26	7079.27		1080	6485.19	6372.66	7177.6	5746.14	6660.57		1080	6071.56	6429.43	6429.43	6185.11	6606.84		1080	5176.39	4961.47	5532.23	5685.31
			1085	5266.2	6304.24	5343.25	5877.47	5571.33		1085	8050.86	7803.51	7919.07	7776.14	8381.32		1085	8374.23	8329.63	8431	7701.13	8082.28		1085	8082.28	8507.02	8090.39	8161.35	8387.41		1085	7866.36	7333.15	7780.2	6747.23	7599.76		1085	6725.94	7446.69	7446.69	7031.07	7260.17		1085	5252.01	5748.73	6215.03	6426.9
			1090	6588.46	7416.08	6597.59	7595.6	6915.05		1090	8996.25	8738.64	9301.54	8904.97	8825.86		1090	10143.4	9292.41	10423.3	9344.14	9534.81		1090	9660.58	9491.2	9545.97	9369.49	9322.84		1090	8558.11	8521.59	8940.47	7855.24	8682.86		1090	8466.82	8765.01	8765.01	8328.89	8597.66		1090	6870.42	6456.61	7030.67	7453.6
			1095	7737.41	8636.07	7951.19	8451.68	8299.71		1095	10553	10698.8	10744.4	10678.6	10560		1095	11957.2	11288.5	11779.9	11083.8	10909.6		1095	11110.2	10576.3	11209.5	10611.7	11357.4		1095	10376.7	9672.53	10109.2	9320.96	10225.7		1095	9452.67	9718.12	9718.12	9289.55	9732.3		1095	7422.32	7798.2	8187.25	8758.67
			1100	9278.12	10373.2	9360.26	9506.27	9946.35		1100	12505.7	12359.7	12426.6	12467.2	12390.1		1100	14138.2	13156.7	13743.8	12556.4	12440.8		1100	13071.5	12572.6	12611.2	12595.9	12529		1100	12145.7	11071.9	11423.8	11022.2	11487.6		1100	11504.9	11129.7	11129.7	11658	11564.7		1100	9005.36	8750.84	9769.92	9471.8
			1105	10734.7	11891	11184.4	11437.2	11754.9		1105	14777.2	14815.7	14417.8	13933.5	14770		1105	17479.6	15420.8	15826.9	14765	15070.5		1105	14837	14861.4	14647.2	14453.3	14784.3		1105	13525.4	12901.1	13479.7	12405.7	13415.8		1105	12871.6	13031	13031	12950.8	13179.2		1105	10158	10610.8	10706.2	10849.4
			1110	12810.7	14278.1	13172.2	13630.7	13752.2		1110	17193.6	17224.2	17272.2	17165	17084.3		1110	18443.5	17761.3	18007.4	17020	20053.9		1110	17462.1	16832.1	16642.1	17385.5	17034.3		1110	15905.9	14965.3	15554.6	14474.2	15200.2		1110	14785.6	15054.2	15054.2	14866.3	15222.7		1110	12064.2	12176.5	12762.7	13264.1
			1115	14806.5	16592.4	15405.9	15379.2	16116.2		1115	19880.9	19437.5	19555.6	19381.1	19182		1115	21834.1	21039.7	20667.1	19393.4	20006.2		1115	19351.3	19188.1	19132.7	19342.1	19361.6		1115	18201.8	17286.3	17394	16604.7	18000.6		1115	17304.7	17040.9	17040.9	16916.8	17350.9		1115	13377.8	13894.1	14749	15032.3
			1120	17463.8	18649	17895.9	18290.6	17944.7		1120	22911.8	22240.8	23098.8	21804.5	21959.3		1120	24436.6	24006.6	23455.1	22573.2	22289.6		1120	22078.8	22610.6	22074.6	21965.5	21994.6		1120	20247.5	19653.4	20092.8	18937.7	20432.4		1120	19819.6	19231.7	19231.7	19852.8	19186		1120	15473.6	15342.7	17095	16955.9
			1125	20398.3	21618.1	20619.6	21467	21227.9		1125	26142.4	25663.1	25889.6	25403	25562.4		1125	28024.9	26809.4	27121.9	26564	25984		1125	25778.5	25174.4	25276.1	25082.1	25462.8		1125	23278.2	22189.6	22817.8	21257.3	23028.6		1125	22301.8	22576.6	22576.6	21452.4	22005		1125	17723	17945.3	19522.6	18982.5
			1130	22646.7	24143.3	23090.6	23407.9	23636.6		1130	28298.4	28229.3	28808.2	27673.1	28074.8		1130	30549.9	29376.8	29274.8	28790.7	28649.6		1130	27258	27185.9	27889.4	27584.6	27423.9		1130	25081.6	24566.6	24821.1	23693.2	25216.6		1130	24671.7	24086.7	24086.7	23850.8	24191.7		1130	18945.9	19322.9	20719.6	20429.1
			1135	25186	26843.6	26011.1	25899.8	26807.9		1135	31723.9	31067.8	31867.8	31212.7	30717.2		1135	34101.7	33018.3	32846.1	31413.2	31548.6		1135	30700.4	30421.2	30180.8	30127.2	30571.3		1135	27725.4	26930.7	27145.9	25941.8	28021.4		1135	26132.9	26485.6	26485.6	25931.3	26685.1		1135	21352.2	21217.9	22939.5	22719
			1140	26491	28226.1	27348.7	27182.2	27797.8		1140	31877.4	32347.1	32253	31872.2	31425.2		1140	34208.4	33200.7	32621.3	31744.9	31911.5		1140	30379.2	30691.7	30236.4	30418.5	30563.4		1140	28552	26945.2	27314.6	26316.2	28528.2		1140	26091.7	26104.1	26104.1	26388.6	27096.3		1140	21127.4	20863.6	22515.9	22267.6
			1145	25121	26351.3	25848.2	25717.5	26548.4		1145	29970.9	29575.6	29693.9	29211.5	28989.5		1145	31961.7	30070.4	30065.3	28732.2	29045.5		1145	28457.3	28041.3	28377.4	26970.7	27929.2		1145	25709.2	24855.4	25308.7	23957	25457.1		1145	23793.1	23385.4	23385.4	24063.8	23319		1145	18588.4	18527.2	20087.4	19590.5
			1150	23731.1	24433.8	23673.5	23820.6	24457.5		1150	27022.5	26830.1	26443.2	26820.8	26546.1		1150	27718	26920.6	26452.5	25932.9	25601.6		1150	25056.3	25699.3	24507.9	24729.1	25209.6		1150	22820.5	21831.8	22338	21412	21974.8		1150	20585.8	20115.6	20115.6	20093	20442.8		1150	15930.1	15996	16954.9	17228.6
			1155	27693.7	29118.6	27706	27804.6	28371.2		1155	31831.8	31084.5	31188.1	30707.7	30031.2		1155	32460.1	31680.9	31732.2	30781.6	30288.9		1155	29554.9	28781.9	28873.2	29262.3	29196.6		1155	26643.5	25778.1	26000.9	25022.6	26744.1		1155	24241.4	24039.1	24039.1	23802	24760.8		1155	18729.7	19143.4	20070.4	20242.9
			1160	36751.8	39949	37961.6	37759.3	39093.7		1160	42548.4	42653.7	43319.9	42962.2	41649.2		1160	45200	43537.5	43972.8	41970.1	41051.5		1160	40569.2	39830.4	39613.8	39203.1	40010.3		1160	36283.8	35825	35852.6	34311.8	35824		1160	34310.7	34269.9	34269.9	34225.9	34228		1160	27242	27260.4	28901.4	28412.9
			1165	46056.2	49718.2	46855.5	47225.1	48517.6		1165	54463.3	53718.1	54326.5	53672.1	52650.2		1165	57620	54963.6	55305.6	53232.1	53084.1		1165	50941.2	50835	50225.6	49563	50148		1165	46211.4	45026.1	44932.2	43250.7	46170.5		1165	44313.5	44131.8	44131.8	44192	44110.3		1165	35396.9	34698.6	37046.7	36728.1
			1170	51937.9	54522.5	53195	53248	54312.4		1170	61017.1	60594	60541	60215.7	59622.3		1170	64546.9	61936.8	61486.1	59534.7	59369.5		1170	57201.9	56822.6	56411.7	55529.8	55744.9		1170	51453.6	50335.1	49975.2	48966.8	51454.6		1170	50095.5	49091.2	49091.2	49828.4	49553.1		1170	39544	38610.1	41603.5	41082.5
			1175	56858	58721.9	58049.9	57954.1	58815.7		1175	65856.2	65616.6	65575.9	64409.4	64025		1175	69318.9	66887.1	66474.1	64310.5	64507.3		1175	61691	60270.7	60738.7	60501.1	60149.3		1175	55815.9	54544.4	53564.5	51835.2	55096		1175	53521.7	53077.2	53077.2	54199.8	53080.2		1175	42508.6	42154.8	45211.7	43820.9
			1180	61437.9	63759.4	61684.2	63373.1	63594.9		1180	70505	69908.3	69667.1	69764.2	69016.3		1180	73843	71262.1	71354	68552.4	68385.8		1180	66121.6	65382.9	64958.9	63785.9	64368.3		1180	58703.7	58135.6	57365.2	56395.6	58018.1		1180	56806.3	56552.9	56552.9	57520.5	56845.2		1180	45018.4	44892.7	48117.4	46854.5
			1185	64967.9	67808.2	66228.6	66572.1	67614		1185	74904.9	74136	74327.2	73662.6	72574.8		1185	78123.5	76111.4	75904.8	72828.4	72158.7		1185	70623	68327.6	69044.4	68033.2	67986.1		1185	62096	61687	62265.7	58900.9	62202.3		1185	60082.8	60426.3	60426.3	60475.4	59775.1		1185	47113.3	47061.2	50373.9	49645.9
			1190	69327	71573.8	70351.6	71577.9	72334.4		1190	79737.4	78864.2	79242.9	78178.4	76627.5		1190	82228.9	80114.1	80178.5	76970.5	76709.4		1190	73545.4	72252.5	72648.7	71529.8	71480.7		1190	65754.5	64227.2	63731.7	62364.2	65669.5		1190	63919.1	64045	64045	63226.1	63881.2		1190	49471.4	49592.2	52917	52029.5
			1195	73856	76149.1	75636.6	76505.8	77268.5		1195	83533.8	82899.3	83171.9	81766.6	80525.2		1195	86497.3	83898.7	83740.9	80493.4	80205.4		1195	77205	74966.2	75022.6	74664.8	75351.6		1195	68409.8	66722.5	66404.7	64658	67412.4		1195	66444.7	65978.3	65978.3	65982.4	66892.6		1195	51936.7	51630.2	55305.1	53697.8
			1200	77182.2	80378.8	79957.9	80582	80798.6		1200	87060.2	85458.9	85973.2	84638.7	83823.7		1200	89709.6	86340.6	86562.4	84010.5	83366.9		1200	80226.8	78048.6	77005.7	77583.6	77107.3		1200	69815.1	69626.2	68818.4	67201.6	70316		1200	68637.7	67920.2	67920.2	68404.7	68970.3		1200	53215.6	53337.8	56977.7	55527.3
			1205	80197.3	81783.5	82158.4	82997.8	83062.5		1205	89758.5	87772.7	87809.7	87006.3	85848.6		1205	90723.2	88480.5	87753.2	85478.7	84786.3		1205	81740.3	78897.8	79126.8	78657.4	79066.2		1205	72138	70265.2	69924.2	68138.7	71776.4		1205	69025.3	68650.3	68650.3	68951.3	69204		1205	54142.6	54251.4	57231.7	55863.3
			1210	80912.8	82635.7	81781.9	83470.9	84237.4		1210	91692	87629.7	87921.5	87144.8	85375.7		1210	90017.4	88320.1	87113	84214.8	84408.9		1210	80946.7	78635.1	78477.9	78602.2	77831.7		1210	71276	69638.4	69675.4	67555.9	71325.3		1210	68564.8	67615.5	67615.5	67751.1	67928.8		1210	53780.9	52825.4	56428.4	55416.5
			1215	81933.7	85122.6	84191.3	85748.2	86210.3		1215	89885.9	89375.5	89137.8	87587.1	86057		1215	90847	88600.7	87409.1	84747	85163.8		1215	81592	79008.2	78803.4	78627.4	78734.5		1215	71257.6	69044.2	69804.6	67642.6	70818.2		1215	68312.5	67424.5	67424.5	67983.2	67951.3		1215	52870	52806.2	56641.4	54857.1
			1220	86518.6	88532.7	88369	89968.1	90853.6		1220	93722.3	92447.6	92727.6	91823.6	89713.7		1220	94572.8	92235.4	91253.1	88999.1	88495.6		1220	84465.4	82690.2	82211.4	81868.5	82599.6		1220	73858.6	71510.9	73378.7	70316.4	74118.1		1220	70668.6	71082.5	71082.5	70340.1	70440		1220	54754.8	54585.9	58060.1	56933.6
			1225	91042.8	94658	94278.3	95622.3	95716.9		1225	98582.9	98084.9	97923.3	96470.2	95687.1		1225	99172.6	97230.7	96029.8	93278	93226.6		1225	88306.5	86103.2	86318.3	86309.1	85911.8		1225	77754.3	75798	77299.5	73634.9	77112.2		1225	74911	74493.2	74493.2	74922.3	74444.8		1225	57577.1	57215.9	61992.9	59806.1
			1230	94458.2	97255.5	96792	98844.6	99198.9		1230	100588	100060	100224	99807.6	96673.5		1230	101905	99252.5	98007.3	95515.9	95505.6		1230	90606.2	87585.4	87154.9	87691.5	87237.3		1230	79362.4	77411.8	77930.8	74993.5	78711.5		1230	77283	76845.3	76845.3	76254.1	76242.8		1230	58925.5	58537.2	62745.5	61783.6
			1235	96188.8	99936	98674.5	99388.6	100866		1235	102801	101693	101007	101040	97677.9		1235	102423	99761.1	98721.1	97172.9	96603.7		1235	90900.5	88079.5	88274	88265.7	88481		1235	79528.3	77849.7	77635.5	74880.6	79558.3		1235	77140.8	75876.2	75876.2	76258	76587.1		1235	58643.4	58775.9	62737.4	61398.2
			1240	96451.4	100575	100125	101279	101813		1240	103773	102642	101050	100314	98164.7		1240	102822	100002	98296.9	96624.2	96129.8		1240	91409.6	88912.6	88017.4	89510	89014.6		1240	79528.2	77830.6	77042.7	74938.1	79129.6		1240	76984.4	75895.7	75895.7	76220.4	76631.6		1240	58819.5	59134.9	61862.9	61143.7
			1245	97341	100516	100184	101365	102534		1245	103064	101587	101227	100900	97723.8		1245	101231	99145.9	97497.4	96069.2	95878.2		1245	90190.1	88166.1	87840.6	88113.9	88088.9		1245	78406.9	76935.9	76952.6	73908.2	78275.5		1245	76736.6	75922.8	75922.8	74910.8	76208.7		1245	58094.7	57424.9	61678.5	60141.7
			1250	96754.9	100121	99794.5	100871	102694		1250	101551	100260	100134	99052.1	97392.9		1250	100418	98922.6	97382.5	94866.1	94556		1250	89436.5	87187.4	86339.6	86314.5	86716.5		1250	76906.7	76342.9	75426.1	73255.3	77298.3		1250	77081.1	74455.1	74455.1	74659.7	75052.3		1250	56376.7	56224.2	60228.6	59104
			1255	95328.5	98483	98752.3	100163	100817		1255	99715.1	98993.5	98915.5	97367.4	95227.6		1255	97625.2	96148.8	94676.6	92784.3	92396.5		1255	87386	84834.5	84884.4	85190.1	85605		1255	75796.2	74656.6	73972.5	71308.7	75284.6		1255	75119.3	73219.7	73219.7	72550.1	73204.1		1255	55050.5	55250.1	59177.1	57465.8
			1260	93405.9	96518.5	95781	97820.1	98312.8		1260	97040.2	96138.9	96054.8	94503.2	93152.8		1260	96106.7	93479.5	93142.4	90665.6	90599.2		1260	84521.3	83603.4	83356.6	82966.6	83121.1		1260	74004.3	72441.2	71254.7	69547.5	73944.1		1260	71522.3	71411.3	71411.3	71004.7	71561.7		1260	53492.9	53740.8	57066	55141
			1265	90801.2	94907.9	94462.6	95784	95812.1		1265	93941.3	93796.7	93967.3	92684.4	91026.9		1265	93669.8	91602.3	90060.3	87613.1	88633.9		1265	83021.5	81355.7	80631.6	80174.8	80343.4		1265	71840.6	71012.4	69555.7	67868.1	72040.4		1265	69479.8	68371.7	68371.7	68105.3	69819		1265	52167.3	52445.1	54342.9	53823.7
			1270	88695.8	92550.7	91068.9	93695	93461.8		1270	92254.9	91346.9	90961.6	90338.9	88075.2		1270	90530.5	88204.3	87394.1	85146	84446.2		1270	79706.2	78392.1	77877.7	77454.9	78244.3		1270	68912.1	67730.3	66725.4	65802.8	70073.2		1270	66923.2	66271.4	66271.4	65449.8	68389.4		1270	50137.5	50332.2	52610.6	51945.2
			1275	84684.2	89066.4	88079.6	89711.1	90595.6		1275	88472.9	87979.5	88119.3	87056.3	85171.4		1275	86336.6	84826.1	84329.6	82455.1	81682.1		1275	76858.7	75869.8	75128.1	76071.1	74305.1		1275	66498.4	65449	64811.6	63048.7	66287.6		1275	64575.9	63843.6	63843.6	63406.5	64004.2		1275	47968.2	47773.2	50250.6	49951.2
			1280	83652	86759.1	84136.4	88681.2	87861.2		1280	86151.9	85205	84460.5	84303.2	81921.7		1280	83955	82007.7	82588.6	79354.6	79383		1280	73837.8	73075.4	72781.8	73010.4	71741.5		1280	64171.4	63357.7	61904.3	61211.1	64000.5		1280	62021.7	61227.9	61227.9	61740.7	61758.5		1280	45527.7	45788.8	48650.5	48330.7
			1285	80607.5	83628.2	82540	83850.1	84703.9		1285	82729.3	82356	81178.4	80412.9	79153.3		1285	80435	78733.8	77943.1	76461.6	75455.4		1285	70613.5	69461.2	69280.3	70481.1	69707.2		1285	61856.1	60650.1	59580.8	58307.5	61149.5		1285	59834.2	58663.9	58663.9	58138.2	59160.2		1285	43553.7	43839.7	46094	45352.7
			1290	77705.3	80705.7	78452.5	80448.9	81620.9		1290	79820	78821.3	77999.1	77460.1	75898		1290	77641.9	75347.4	74215.5	73310.9	73287.6		1290	67928.3	67500.3	67416.8	66655.8	67056.4		1290	58897.5	57966.4	56809.1	56521.7	58735.8		1290	57420	56134.9	56134.9	55992.2	56961.3		1290	41870.5	42174.9	44623.6	44075.1
			1295	73217.4	76358.1	75189.9	77585.7	77513.6		1295	75689.6	75131.5	74979.8	73869.9	72134		1295	73597.2	72372.8	72318.6	69836.8	70032.1		1295	64810.6	63959.6	63220.1	63430.1	63817.4		1295	55616.5	54943.8	54240.3	53563.3	56233		1295	53733.1	53218.5	53218.5	53009.5	53872.1		1295	39790.8	39997.7	42351.1	41442.9
			1300	70366.1	72127.8	72397.1	74355.4	74424.8		1300	71860.7	71575.5	71155.6	70578.7	69892.8		1300	69924.9	68464.4	67496.5	66408.9	66630.1		1300	62032.9	61207.1	60333.2	60796.9	59882.4		1300	53376.1	52712.6	51681.7	50439.2	53220.1		1300	51916.7	51667.8	51667.8	50747.9	51628.2		1300	37860.4	37517.4	40416.9	39528.1
			1305	66269.6	69301.5	68177.9	71151.7	70910.6		1305	68960.4	68068.1	68345.8	67305	65288		1305	66460.1	64644.4	64981.3	63464.8	62935.2		1305	59176.8	57421.4	58003.7	58113.5	57220.1		1305	50910.9	49805.5	49999.3	48233.1	50619.2		1305	49147.9	48723.9	48723.9	47713.2	48718.5		1305	35273.4	35777.1	37831.8	37184.9
			1310	63154.6	65123.9	65523	67408.8	67418.6		1310	65482.9	64795.3	65280.1	64283.5	62777.2		1310	63460.4	62038.7	61459.7	59748.4	59801.6		1310	55755.6	54930.3	54697.2	54808.9	54649.5		1310	48523.6	47054.2	47419.6	45307.2	47688.6		1310	46303.8	45719.3	45719.3	45172.7	45964.3		1310	33850.3	33367.7	35202.5	35534.4
			1315	60493.4	61873.1	61401.5	63263.6	63572.9		1315	61169.6	61117.3	61473.4	60048	59468.7		1315	59728.9	59119.1	57863.5	57075.1	56920.5		1315	52144.4	51171.9	51832.9	51920.1	51729.5		1315	45737	44435.7	43677.8	42129.3	44933.3		1315	44170	43931.5	43931.5	42801.2	43453.5		1315	32152.3	31591.5	33681.2	33059.4
			1320	57058	59097.3	57194.4	59348.4	59719.5		1320	58071.1	57073.3	57616.9	56501.2	55238.1		1320	55635.5	54570	54265.4	53430.2	53612.6		1320	49366.9	48497.9	48226.1	48898.6	48394.2		1320	42431.3	42325.4	40535	40238.1	42453.1		1320	40979.3	40803.6	40803.6	39832	40490.3		1320	29588.5	30126.7	30830.8	31171.5
			1325	52835.9	55304.3	53975.4	56917.2	56519.7		1325	54565.5	53946.8	54555.6	53869.7	51941.9		1325	52709.3	51668.9	51526.9	49863.3	50325.7		1325	46312.8	45323	45657.7	45194.2	45226.1		1325	40051.6	39341.5	39262.2	37748.4	39999.9		1325	38276.9	38307.7	38307.7	37336.7	38369.4		1325	28156.9	27791.4	29349.3	29276.6
			1330	49239.9	52026.7	50613.3	52905.2	52617.2		1330	51057	51080.3	50544.3	49738.1	48706.1		1330	49442.3	47693	47679.6	46480.8	46586.5		1330	43261.4	42714.3	41846.9	42571.9	43074.6		1330	37484.3	36457.8	36305.5	34815.3	37258.5		1330	36183.1	36407.8	36407.8	34798.6	36545.7		1330	26618.3	26375.9	27218.8	27387.9
			1335	46294.5	48342.3	46989.8	48892	48548.3		1335	47758.9	46653.9	46705.4	45675.3	45520.8		1335	45806.3	44916.2	44348.6	43461.8	43667.8		1335	40474.6	39777.1	38751.5	39627.1	39552.1		1335	35258.3	34808.2	33267.6	32772.7	34386.1		1335	33712.1	33222.8	33222.8	32843.2	33718.8		1335	24542.3	24901.7	25968.7	25403.3
			1340	41913.2	44000.8	43243.4	45179.3	44964.2		1340	43416.6	43704.2	44288.4	42899.3	42078.5		1340	42113.6	41406	40869.4	40482.2	39894.6		1340	37699.5	37080.2	36583.2	36971.5	37116.4		1340	32651.3	32002.6	31365.3	30804.9	32172.5		1340	31351.7	30999.6	30999.6	30426.7	30970.2		1340	22495.1	22971.8	23609.1	24068.8
			1345	38913.5	40426.6	39387.5	41170.5	41364.3		1345	40464.7	39713.9	40836.1	39685.1	38437.2		1345	38963.1	38369.1	36934.4	36386.6	38030.1		1345	34676.3	34129.6	33525.3	34370.7	33734		1345	29624.8	28764.5	28003.3	28069	29487.6		1345	28209.7	28616.8	28616.8	27648.1	28322.7		1345	21150.4	20819.4	21298	21584
			1350	35891.6	37100.6	36515.6	39028.7	38413.2		1350	37129.9	37755.1	37290.7	36861.8	35275		1350	36559.5	35462.6	34810.6	34340.2	34504.7		1350	32487.7	31131.3	30937.5	31622.4	30852.2		1350	28230.7	26253.9	26536.7	25729.9	27547		1350	26724.3	26051.6	26051.6	25764	26188.1		1350	19063.4	18968.3	19781.2	19911.6
			1355	35325.3	36342.7	35289.2	37997.1	36770.2		1355	37033.9	36367.6	36394	35725	35028.2		1355	35750	34963	34249.6	33584.8	33186.4		1355	31300.2	30545.1	30992	31116.9	30700.6		1355	27498.5	26521.4	25667.8	24996	26284		1355	25481.8	26150.8	26150.8	24796.1	25770.5		1355	18397.6	18686.3	19330.3	19464.9
			1360	29888.6	31204.8	29785.9	32474.5	31908.6		1360	31579.2	31392	31573.6	31048.5	30375.7		1360	30774	29676.1	29930.8	28939.9	29167.9		1360	27575.8	26366.7	26721.4	27164.8	26406.1		1360	23265.6	22885.6	22778.6	21024.6	23205.1		1360	22001.6	22178.9	22178.9	21845.3	21959.3		1360	15757.2	16014.8	15709.4	16793.3
			1365	27153.3	28368.5	27361.4	28317.9	28855.4		1365	28569.3	29391.5	28575.1	27703.8	27527.5		1365	27659	27053.6	27091.2	26107.2	26133.2		1365	24480.2	24955.5	23486	24543.7	24035.1		1365	20869.3	21142.4	20272.5	19064.5	20554.3		1365	19875.1	19508.1	19508.1	19508.1	19723.4		1365	13995.7	14411.8	14721	15163.2
			1370	25355.7	26267.7	25084.1	27375.4	26672.8		1370	26425.5	26188.7	27158.4	26495.3	25782.1		1370	25771.5	25135.7	25436.1	24756.3	24587.9		1370	23149.4	22448.4	22273.9	23106.9	22994.6		1370	20245.1	19456.1	19223.9	17803.6	20000.8		1370	18560.8	17580.6	17580.6	17730.8	17814.2		1370	13407.7	13190.7	13526.1	14102.7
			1375	21959.4	23579.5	21758.7	23166.8	23429		1375	23482.4	23051.9	23471.1	22538.8	22760.5		1375	22516.2	21575.8	21478.7	20731	25108.9		1375	19899.1	19261.4	19557.6	19873.2	20017.2		1375	17251.3	15678.1	17206	15924.1	16348.2		1375	15480.7	15653.8	15653.8	15458	15930.6		1375	11657.8	11033.1	11436.1	11971.8
			1380	24510.8	26540.7	25210.8	27088.6	26393.5		1380	26306.6	27030.7	27110.3	25102.2	26152.1		1380	25053.9	24259.8	24983.9	23639.5	25695.9		1380	22362.6	22280.6	21662.7	21819.6	22893.6		1380	19051.1	18619	19152.5	17861.1	19746.2		1380	16820.9	18056.7	18056.7	17156.4	18515.3		1380	12481.1	12792.4	12324.2	13270.4
			1385	17428.2	19234.5	17644.7	18156.3	18943.7		1385	17937.6	18884.3	18733.6	18389.7	18253.9		1385	17682.9	16884.9	18209.3	17120.5	18799.4		1385	15972.2	16426.4	14900.3	16235.4	16502.8		1385	13923.9	13293.5	13251.1	12143.1	13953.6		1385	12338.4	13017.6	13017.6	11557.3	11283.5		1385	8766.11	8432.88	8679.09	9394.39
			1390	13389.5	14761.8	13449.7	13907.1	14623.3		1390	14856.6	14814.7	14295.3	13883.4	13806.9		1390	13577.2	12851.9	13929	13489.8	13785		1390	12274.2	13107	11552.5	12500.2	13127.1		1390	10807.1	9157.8	10785.2	8877.14	11131.5		1390	9658.97	10076.3	10076.3	9354.62	9792.01		1390	5789.91	6136.18	5943	7309.83
			1395	12517.7	13974	13081.2	14202.2	13720.1		1395	14724	14599	15128.8	13894.7	13950.2		1395	13694.3	12001.8	12916.5	12120.9	12364.9		1395	12111	13107	12523.6	12055.4	12214.1		1395	11237.9	10545.5	10015.7	9452.26	10597.1		1395	8860.99	9188.37	9188.37	8535.6	8059.42		1395	5966.19	6618.96	5761.83	7390.77
			1400	9199.52	10247.3	8753.99	10045.3	9813.08		1400	10781.5	10530.5	9484.59	10475.7	9988.65		1400	11047.7	9363.77	10139.7	10035.8	9159.88		1400	9399.64	9039.06	8772.87	9114.57	9507.24		1400	7902.57	7468.36	7483.46	6715.1	7566.53		1400	6467.8	6862.36	6862.36	6452.69	6403.61		1400	4141.96	4859.34	3662.44	5202.93
			1405	4999.7	6238.48	5181.22	6222.56	4972.63		1405	5615.9	5335.67	6181.16	5510.82	6131.8		1405	5580.87	5029.95	5657.3	4549.09	5249.68		1405	4760.86	5991.68	4557.05	5381.84	6055.37		1405	4127.14	5012.44	4475.85	4181.28	4506.1		1405	3337.38	3558.7	3558.7	2988.67	3428.14		1405	2386.8	2033.32	1896.38	2689.33
			1410	2813.67	3485.3	3135.27	3750.06	2955.77		1410	3403.03	3612.45	3657.32	3263.92	4405.24		1410	3379.1	2827.13	3277.38	3229.51	3196.6		1410	2732.89	3781.48	3229.51	3856.27	4233.22		1410	3426.96	2851.06	2840.59	1696.28	3130.79		1410	2388.85	2077.72	2077.72	1727.69	1584.09		1410	910.965	1554.17	1129.36	1214.62
			1415	3469.98	4007.79	3525.98	3719	3210.66		1415	3782.36	4236.18	4022.53	3386	4137.46		1415	4364.37	3232.76	4007.79	3415.47	3492.09		1415	4099.15	4038.74	4050.53	4420.36	4116.83		1415	3172.35	3480.3	3506.82	1856.55	3054.47		1415	1959.69	2936.59	2936.59	2730.31	2921.86		1415	1410.1	1894.86	1943.49	2152.72
			1420	4494.76	5633.97	4526.52	5506.91	5157.49		1420	6370.34	6123.44	6078.68	5654.18	6311.14		1420	5407.28	5297.55	6041.14	5667.18	6615.8		1420	5083.86	5589.21	5570.44	6035.36	5606.54		1420	4763.32	4887.49	4959.68	4039.94	5128.62		1420	3892.67	4158.34	4158.34	3717.96	4335.93		1420	2715.91	3228.49	2587.41	2853.08
			1425	6535.75	7040.36	6409.6	6334.48	6263.61		1425	6938.3	7887.98	7926.25	6847.59	7700.88		1425	7635.68	6602.37	7002.09	6856.09	7532.21		1425	6521.58	6884.44	7085.72	6388.34	7234.55		1425	5634.27	5194.87	6301.88	4630.73	6527.25		1425	5108.41	5245.9	5245.9	4212.59	5438.67		1425	3125.43	3275.67	3020.54	3917.77
			1430	7493.84	8040.78	6787.85	7936.13	7390.6		1430	7726.85	7625	8116.12	7951.48	8450.98		1430	7976.6	6606.47	8284.95	7101.78	7361.29		1430	6963.65	7016.67	7058.53	6761.34	7323.62		1430	6076.28	5635.38	5760.95	4647.55	5734.44		1430	4743.82	5544.69	5544.69	4541.51	4992.17		1430	3742.04	3331.84	3344.39	3793.66
			1435	7425.85	8047.93	7265.45	7901.48	8226.46		1435	7715.97	7849.87	7976.8	7473.28	7587.65		1435	7778.74	6604.32	7704.81	6489.95	7291.96		1435	6775.88	6336.52	6420.21	7110.63	6764.73		1435	5452.23	5641.92	5081.22	4516.33	5554.05		1435	4496.8	5342.04	5342.04	4707.41	5032.4		1435	2996.01	3361.44	2569.2	3586
			1440	7022.04	7222.91	6764.98	8107.87	7426.59		1440	7714.55	7369	7502.44	7215.89	7252.41		1440	7148.46	6278.96	7083.85	6087.92	6638.56		1440	6412.41	6019.09	5901.1	6402.57	7291.74		1440	4945.91	5379.96	5138.35	3875.54	4611.59		1440	5333.6	4878.49	4878.49	4251.99	4372.8		1440	3232.19	3073.46	3043.96	3305.23
			1445	6752.85	7391.19	6025.34	7215.68	7034.51		1445	7096.79	6823.62	7006.21	6322.57	6721.71		1445	6175.37	5858.32	6406.08	5596.47	5947.49		1445	5927.67	6002.69	5323.3	5621.95	6727.37		1445	4424.52	4902.93	5156.28	3909.32	4935.48		1445	4123.05	3977.26	3977.26	4097.57	4239.11		1445	3099.72	2241.99	2469.86	2643.96
			1450	5844.87	6555.56	5702.45	6710.67	6207.26		1450	5947.8	6201.62	6547.1	6145.22	6195.98		1450	5964.73	5441.58	5919.6	5358.38	5134.18		1450	5891.4	5317.49	5175.07	5636.17	5717.96		1450	4330.42	4148.52	4104.8	3454.75	4226.07		1450	3882.01	3897.52	3897.52	3126.19	3935.59		1450	2256.16	2127.84	2811.74	3020.44
[truncated: 70 more columns]
