# Supplementary material for: Ultrafast photochemistry produces superbright short-wave infrared dots for low-dose in vivo imaging
Source: Nat Commun. 2020 Jun 10;11:2933. doi: 10.1038/s41467-020-16333-2 (PMC7286912; doi:10.1038/s41467-020-16333-2)
Supplement: Supplementary file 4 — Source Data [file 41467_2020_16333_MOESM4_ESM.zip › MAIN TEXT/Figure 3.a_Dif_Powers.xlsx]

## Sheet: Plan1
Time (min)	3 W/cm2	6 W/cm2	8 W/cm2	9 W/cm2	10 W/cm2	20 W/cm2	120 W/cm2
0	1	1.04776	0.99831	1	0.96878	1.04301	1
1	0.96962	1.0247	1.13172	2.2955	2.10596	1.31393	4.95909
2	0.93925	1.0531	1.23593	2.66233	3.1368	1.54822	7.64037
3	0.98823	1.05356	1.34792	3.00464	4.03053	1.76155	10.6591
4	1.03722	1.08026	1.49277	3.36839	4.8927	1.96445	12.32
5	1.09375	1.02198	1.65444	3.79949	5.76077	2.16209	10.4814
6	1.15028	0.98422	1.80745	4.33593	6.53366	2.37645	7.56639
7	1.09719	0.8846	2.0316	4.96322	7.30506	2.60436	7.18416
8	1.0441	0.84134	2.2471	5.38764	8.05842	2.89841	6.16364
9	0.99838	0.83346	2.46971	5.76625	8.72458	3.20368	6.00668
10	0.95267	0.76357	2.67667	6.91387	9.36503	3.47045	5.7373
11	1.03427	0.84407	2.90734	7.63337	9.89717	3.75503	5.44184
12	1.11587	0.91758	3.1625	9.20962	10.2508	4.04063	4.91818
13	1.15962	0.99969	3.4234	10.2697	10.648	4.31997	4.72493
14	1.20337	1.05245	3.65488	10.9533	11.029	4.65263	4.42948
15	1.18174	1.06494	3.87062	11.7668	11.4511	4.98668	3.77774
16	1.16011	1.14988	4.01011	12.3575	11.8098	5.29393	3.80816
17	1.18718	1.22511	4.15908	12.9794	12.1445	5.58165	3.13035
18	1.21425	1.40734	4.32786	13.8559	12.5237	5.87311	2.91745
19	1.03922	1.55207	4.51055	14.1609	12.9097	6.11025	2.37433
20	0.86419	1.73003	4.64039	14.3926	13.2313	6.32437	2.42647
21	0.9507	1.87865	4.86808	14.6183	13.4774	6.51218	1.87819
22	1.03722	2.0162	5.10352	14.8382	13.7967	6.69281	1.59091
23	0.99986	2.12814	5.34907	15.0528	14.0792	6.86462	1.56618
24	0.9625	2.16893	5.52404	15.2631	14.4209	6.98267	1.11593
25	1.09326	2.29223	5.66429	15.4697	14.7008	7.14866	0.91675
26	1.22402	2.4504	5.77968	15.6666	15.003	7.2952	0.9492
27	1.14733	2.61391	5.97491	15.8411	15.3461	7.43869	0.66394
28	1.07065	2.79824	6.17717	15.9811	15.6493	7.61772	0.56364
29	1.10145	2.94448	6.36999	16.0897	15.964	7.78761	0.45
30	1.13225	3.06569	6.51433	16.181	16.1832	7.89994	0.59545
31	1.16781	3.17412	6.67974	16.2698	16.4287	7.9433	0.54091
32	1.20337	3.34126	6.83692	16.3678	16.6684	7.91519	0.43215
33	1.14782	3.48433	6.99125	16.4754	16.8705	7.81997	0.34091
34	1.09228	3.62334	7.13502	16.5903	17.1377	7.70828	0.35829
35	1.12275	3.83605	7.28405	16.7087	17.3203	7.57361	0.41912
36	1.15323	3.96817	7.49108	16.8224	17.5206	7.38817	0.33222
37	1.2019	4.12745	7.68232	16.9214	17.6245	7.23977	0.24967
38	1.25056	4.26635	7.86294	16.9961	17.6751	7.06756	0.39739
39	1.20485	4.35385	8.05617	17.0477	17.673	6.96589	0.32787
40	1.15913	4.43994	8.24482	17.0887	17.6799	6.8545	0.39739
41	1.21517	4.56385	8.38699	17.1323	17.6732	6.76637	0.34525
42	1.27121	4.69154	8.50598	17.1916	17.6445	6.67031	0.38001
43	1.22008	4.88044	8.66333	17.2719	17.6062	6.61327	0.35829
44	1.16896	5.03509	8.81484	17.3666	17.5975	6.53873	0.29311
45	1.24909	5.20714	9.02306	17.4677	17.5835	6.4751	0.3018
46	1.32921	5.3874	9.27039	17.5677	17.5367	6.38419	0.20187
47	1.25204	5.45715	9.47649	17.6605	17.3959	6.30079	0.30615
48	1.17486	5.50823	9.64303	17.7411	17.35	6.2413	0.2627
49	1.24466	5.56702	9.79477	17.8063	17.2618	6.17039	0.28443
50	1.31447	5.63257	9.94887	17.8591	17.1707	6.08252	0.21925
51	1.25373	5.78258	10.0991	17.9047	17.0792	6.02995	0.21491
52	1.193	5.96145	10.2741	17.9479	16.9527	5.97625	0.38001
53	1.23309	6.10126	10.4358	17.992	16.874	5.96791	0.27574
54	1.27317	6.26318	10.6894	18.0337	16.7292	5.94879	0.17146
55	1.32037	6.39366	10.9032	18.0679	16.624	5.95037	0.28443
56	1.36756	6.51878	11.0971	18.0909	16.5039	5.9391	0.34091
57	1.36756	6.60345	11.2902	18.104	16.439	5.94912	0.22794
58	1.36756	6.70234	11.3752	18.11	16.4044	5.94143	0.28443
59	1.29087	6.85915	11.5048	18.1119	16.4092	5.91963	0.22794
60	1.21419	7.02174	11.6763	18.1121	16.3972	5.8713	0.34091
61	1.26247	7.17748	11.8395	18.1118	16.3553	5.83193	0.22794
62	1.31075	7.34252	11.9961	18.112	16.3546	5.83449	0.34091
63	1.40362	7.49027	12.171	18.1127	16.2613	5.84157	0.17146
64	1.4965	7.65417	12.2687	18.1125	16.1761	5.81609	0.34091
65	1.43399	7.79864	12.3873	18.11	16.1241	5.79329	0.22794
66	1.37149	7.95216	12.5252	18.0991	16.0727	5.80381	0.28443
67	1.34347	8.11625	12.616	18.07	16.0793	5.81765	0.28443
68	1.31545	8.28364	12.6927	18.0169	16.0218	5.81108	0.17146
69	1.44277	8.40906	12.7151	17.9514	15.9669	5.79656	0.22794
70	1.57008	8.56837	12.7873	17.8895	15.8627	5.7815	0.22794
71	1.59221	8.64612	12.8833	17.8414	15.832	5.77547	0.17146
72	1.61433	8.81977	12.8943	17.8077	15.7602	5.79346	0.28443
73	1.46636	8.98672	12.9776	17.7876	15.713	5.81941	0.28443
74	1.3184	9.12205	13.0267	17.7805	15.6341	5.8254	0.17146
75	1.41032	9.30979	13.0971	17.7823	15.6232	5.82152	0.11497
76	1.50225	9.47224	13.1607	17.7874	15.662	5.83128	0.22794
77	1.50323	9.61821	13.2462	17.7894	15.6623	5.83585	0.17146
78	1.50421	9.83066	13.2935	17.7821	15.6087	5.80755	0
79	1.43061	9.94176	13.378	17.7639	15.5784	5.77717	0
80	1.357	10.0638	13.4542	17.7461	15.5729	5.77892	0.22794
81	1.35441	10.1389	13.5388	17.7422	15.5752	5.78173	-0.11096
82	1.35183	10.2368	13.6209	17.7597	15.5596	5.76465	0
83	1.42753	10.3649	13.6373	17.7857	15.5355	5.73884	-0.16745
84	1.50323	10.4757	13.6986	17.8037	15.5173	5.71246	0.11497
85	1.52124	10.6081	13.7595	17.7982	15.5392	5.68804	0
86	1.53925	10.7884	13.7799	17.7552	15.5478	5.66507	0.17146
87	1.57875	10.9296	13.8205	17.6863	15.5412	5.65734	0
88	1.61826	11.0508	13.8202	17.6264	15.5168	5.67609	0.22794
89	1.50815	11.2552	13.8531	17.6049	15.4857	5.7115	-0.16745
90	1.39803	11.4065	13.8583	17.6126	15.4843	5.74684	-0.11096
91	1.54846	11.5237	13.8735	17.6253	15.4807	5.78272	-0.05448
92	1.69888	11.6693	13.8599	17.6307	15.4283	5.80276	0
93	1.59466	11.7884	13.8817	17.6291	15.3712	5.80975	-0.11096
94	1.49045	11.9844	13.8918	17.6214	15.3509	5.816	-0.16745
95	1.47128	12.1568	13.8867	17.6086	15.3461	5.80634	-0.05448
96	1.45211	12.3309	13.9036	17.5914	15.3264	5.77097	0.00201
97	1.54206	12.473	13.8809	--	15.2978	5.71202	-0.16745
98	1.63202	12.5403	13.8887	--	15.2668	5.63382	-0.11096
99	1.66397	12.5584	13.8887	--	15.2192	5.53935	-0.11096
