# Supplementary material for: Ultrafast photochemistry produces superbright short-wave infrared dots for low-dose in vivo imaging
Source: Nat Commun. 2020 Jun 10;11:2933. doi: 10.1038/s41467-020-16333-2 (PMC7286912; doi:10.1038/s41467-020-16333-2)
Supplement: Supplementary file 4 — Source Data [file 41467_2020_16333_MOESM4_ESM.zip › MAIN TEXT/Figure 3.b_Dif_Solventes.xlsx]

## Sheet: Plan1
Time (s)	CHCl3 (Counts)	Toluene(Counts)	CH2Cl2(Counts)	Hexane(Counts)
0	1	1.0056	1	1
30.2579	1.125	0.64043	0.7634	0.11053
46.7622	1.225	0.58725	0.73112	0.03861
71.5186	1.325	0.55963	0.6856	0.0145
90.7736	1.5	0.55316	0.65232	0.0112
101.777	1.875	0.55156	0.63408	0.01064
121.032	2.2	0.55027	0.60344	0.01031
137.536	2.65	0.54985	0.57842	0.01024
167.794	3.125	0.54961	0.53535	0.01022
178.797	3.275	0.54958	0.52054	0.01022
187.049	3.525	0.54957	0.50972	0.01022
192.55	3.7	0.54957	0.50264	0.01022
195.301	3.85	0.54956	0.49914	0.01022
203.553	3.95	0.54956	0.48879	0.01022
206.304	4.075	0.54956	0.48539	0.01022
214.556	4.2	0.54956	0.47534	0.01022
222.808	4.375	0.54955	0.46552	0.01022
225.559	4.55	0.54955	0.46229	0.01022
231.06	4.675	0.54955	0.45591	0.01022
233.811	4.8	0.54955	0.45275	0.01022
239.312	4.9	0.54955	0.44651	0.01022
247.564	5	0.54955	0.43732	0.01022
255.817	5.175	0.54955	0.42834	0.01022
255.817	5.325	0.54955	0.42834	0.01022
266.819	5.475	0.54955	0.41666	0.01022
275.072	5.625	0.54955	0.40813	0.01022
277.822	5.75	0.54955	0.40532	0.01022
286.074	5.875	0.54955	0.39704	0.01022
288.825	6	0.54955	0.39432	0.01022
291.576	6.125	0.54955	0.39162	0.01022
299.828	6.3	0.54955	0.38364	0.01022
308.08	6.475	0.54955	0.37584	0.01022
310.831	6.75	0.54955	0.37327	0.01022
319.083	6.875	0.54955	0.3657	0.01022
327.335	7.1	0.54955	0.35829	0.01022
343.84	7.275	0.54955	0.34396	0.01022
343.84	7.425	0.54955	0.34396	0.01022
357.593	7.625	0.54955	0.33249	0.01022
363.095	7.775	0.54955	0.32802	0.01022
371.347	7.925	0.54955	0.32144	0.01022
379.599	8.025	0.54955	0.31501	0.01022
387.851	8.15	0.54955	0.30872	0.01022
398.854	8.275	0.54955	0.30054	0.01022
401.605	8.45	0.54955	0.29854	0.01022
415.358	8.6	0.54955	0.28873	0.01022
420.86	8.725	0.54955	0.2849	0.01022
431.862	8.925	0.54955	0.27742	0.01022
442.865	9.025	0.54955	0.27017	0.01022
451.117	9.225	0.54955	0.26486	0.01022
459.37	9.325	0.54955	0.25967	0.01022
467.622	9.475	0.54955	0.2546	0.01022
470.372	9.625	0.54955	0.25294	0.01022
473.123	9.75	0.54955	0.25128	0.01022
481.375	9.85	0.54955	0.24639	0.01022
492.378	9.975	0.54955	0.24004	0.01022
506.132	10.15	0.54955	0.23237	0.01022
511.633	10.35	0.54955	0.22937	0.01022
519.885	10.55	0.54955	0.22497	0.01022
533.639	10.7	0.54955	0.21784	0.01022
539.14	10.825	0.54955	0.21506	0.01022
552.894	11.05	0.54955	0.2083	0.01022
561.146	11.2	0.54955	0.20436	0.01022
574.9	11.35	0.54955	0.19798	0.01022
583.152	11.6	0.54955	0.19426	0.01022
591.404	11.775	0.54955	0.19063	0.01022
599.656	11.925	0.54955	0.18708	0.01022
610.659	12.05	0.54955	0.18247	0.01022
627.163	12.3	0.54955	0.1758	0.01022
638.166	12.55	0.54955	0.17151	0.01022
640.917	12.675	0.54955	0.17046	0.01022
657.421	12.75	0.54955	0.16431	0.01022
671.175	12.95	0.54955	0.1594	0.01022
684.928	13.225	0.54955	0.15466	0.01022
684.928	13.4	0.54955	0.15466	0.01022
701.433	13.6	0.54955	0.1492	0.01022
712.436	13.8	0.54955	0.1457	0.01022
731.691	14	0.54955	0.13981	0.01022
739.943	14.175	0.54955	0.13738	0.01022
759.198	14.325	0.54955	0.13191	0.01022
770.201	14.5	0.54955	0.12891	0.01022
789.456	14.575	0.54955	0.12387	0.01022
789.456	14.7	0.54955	0.12387	0.01022
808.711	14.875	0.54955	0.11909	0.01022
819.713	14.975	0.54955	0.11646	0.01022
833.467	15.15	0.54955	0.11329	0.01022
849.971	15.25	0.54955	0.10963	0.01022
863.725	15.4	0.54955	0.10671	0.01022
882.98	15.525	0.54955	0.1028	0.01022
899.484	15.7	0.54955	0.0996	0.01022
926.991	15.775	0.54955	0.09458	0.01022
940.745	15.875	0.54955	0.0922	0.01022
957.249	15.975	0.54955	0.08947	0.01022
965.501	16.1	0.54955	0.08814	0.01022
979.255	16.25	0.54955	0.086	0.01022
995.759	16.4	0.54955	0.08354	0.01022
1009.51	16.525	0.54955	0.08157	0.01022
1020.52	16.575	0.54955	0.08004	0.01022
1037.02	16.65	0.54955	0.07783	0.01022
1048.02	16.775	0.54955	0.07642	0.01022
1070.03	16.925	0.54955	0.07371	0.01022
1075.53	17.075	0.54955	0.07306	0.01022
1094.79	17.15	0.54955	0.07085	0.01022
1105.79	17.275	0.54955	0.06963	0.01022
1133.3	17.425	0.54955	0.06676	0.01022
1138.8	17.6	0.54955	0.06621	0.01022
1158.05	17.75	0.54955	0.06434	0.01022
1171.81	17.9	0.54955	0.06307	0.01022
1185.56	18.025	0.54955	0.06184	0.01022
1202.06	18.1	0.54955	0.06043	0.01022
1213.07	18.225	0.54955	0.05953	0.01022
1229.57	18.3	0.54955	0.05821	0.01022
1251.58	18.45	0.54955	0.05655	0.01022
1268.08	18.55	0.54955	0.05537	0.01022
1281.83	18.675	0.54955	0.05443	0.01022
1298.34	18.775	0.54955	0.05334	0.01022
1314.84	18.9	0.54955	0.0523	0.01022
1331.35	19	0.54955	0.0513	0.01022
1339.6	19.125	0.54955	0.05082	0.01022
1358.85	19.25	0.54955	0.04973	0.01022
1369.86	19.4	0.54955	0.04914	0.01022
1389.11	19.475	0.54955	0.04814	0.01022
1402.87	19.575	0.54955	0.04746	0.01022
1411.12	19.675	0.54955	0.04706	0.01022
1416.62	19.85	0.54955	0.0468	0.01022
1427.62	19.875	0.54955	0.0463	0.01022
1449.63	20	0.54955	0.04532	0.01022
1463.38	20.1	0.54955	0.04474	0.01022
1479.89	20.225	0.54955	0.04408	0.01022
1488.14	20.275	0.54955	0.04375	0.01022
1504.64	20.35	0.54955	0.04313	0.01022
1515.64	20.45	0.54955	0.04273	0.01022
1529.4	20.525	0.54955	0.04224	0.01022
1537.65	20.575	0.54955	0.04196	0.01022
1545.9	20.65	0.54955	0.04169	0.01022
1559.66	20.75	0.54955	0.04124	0.01022
1570.66	20.825	0.54955	0.04089	0.01022
1587.16	20.925	0.54955	0.0404	0.01022
1598.17	21.05	0.54955	0.04007	0.01022
1611.92	21.125	0.54955	0.03969	0.01022
1622.92	21.15	0.54955	0.03939	0.01022
1633.93	21.225	0.54955	0.0391	0.01022
1653.18	21.325	0.54955	0.03861	0.01022
1661.43	21.375	0.54955	0.0384	0.01022
1672.44	21.475	0.54955	0.03814	0.01022
1683.44	21.575	0.54955	0.03789	0.01022
1694.44	21.6	0.54955	0.03764	0.01022
1708.19	21.675	0.54955	0.03734	0.01022
1713.7	21.75	0.54955	0.03722	0.01022
1724.7	21.8	0.54955	0.037	0.01022
1732.95	21.85	0.54955	0.03683	0.01022
1738.45	21.9	0.54955	0.03672	0.01022
1754.96	21.95	0.54955	0.0364	0.01022
1760.46	22.025	0.54955	0.0363	0.01022
1768.71	22.075	0.54955	0.03615	0.01022
1776.96	22.125	0.54955	0.036	0.01022
1793.47	22.2	0.54955	0.03571	0.01022
1798.97	22.275	0.54955	0.03562	0.01022
1812.72	22.35	0.54955	0.0354	0.01022
1820.97	22.425	0.54955	0.03527	0.01022
1831.98	22.475	0.54955	0.0351	0.01022
1837.48	22.575	0.54955	0.03501	0.01022
1848.48	22.575	0.54955	0.03485	0.01022
1853.98	22.675	0.54955	0.03477	0.01022
1859.48	22.725	0.54955	0.03469	0.01022
1875.99	22.775	0.54955	0.03446	0.01022
1881.49	22.875	0.54955	0.03439	0.01022
1895.24	22.95	0.54955	0.03421	0.01022
1909	23.05	0.54955	0.03403	0.01022
1914.5	23.1	0.54955	0.03396	0.01022
1925.5	23.15	0.54955	0.03383	0.01022
1933.75	23.225	0.54955	0.03374	0.01022
1944.76	23.275	0.54955	0.03361	0.01022
1958.51	23.35	0.54955	0.03346	0.01022
1964.01	23.45	0.54955	0.0334	0.01022
1977.77	23.525	0.54955	0.03325	0.01022
1988.77	23.625	0.54955	0.03314	0.01022
1997.02	23.7	0.54955	0.03306	0.01022
2016.28	23.775	0.54955	0.03288	0.01022
2024.53	23.9	0.54955	0.0328	0.01022
2032.78	23.95	0.54955	0.03273	0.01022
2046.53	24.025	0.54955	0.03261	0.01022
2060.29	24.075	0.54955	0.03249	0.01022
2087.79	24.175	0.54955	0.03227	0.01022
2101.55	24.25	0.54955	0.03217	0.01022
2118.05	24.325	0.54955	0.03205	0.01022
2126.3	24.375	0.54955	0.03199	0.01022
2142.81	24.45	0.54955	0.03188	0.01022
2159.31	24.525	0.54955	0.03177	0.01022
2170.32	24.575	0.54955	0.03171	0.01022
2175.82	24.625	0.54955	0.03167	0.01022
2197.82	24.675	0.54955	0.03154	0.01022
2208.83	24.775	0.54955	0.03148	0.01022
2225.33	24.825	0.54955	0.03139	0.01022
2247.34	24.85	0.54955	0.03128	0.01022
2258.34	24.95	0.54955	0.03123	0.01022
2274.84	25.025	0.54955	0.03115	0.01022
2318.85	25.075	0.54955	0.03096	0.01022
2343.61	25.075	0.54955	0.03086	0.01022
2360.11	25.075	0.54955	0.0308	0.01022
2398.62	25.075	0.54955	0.03066	0.01022
2420.63	25.075	0.54955	0.03059	0.01022
2464.64	25.075	0.54955	0.03046	0.01022
2492.15	25.1	0.54955	0.03039	0.01022
2514.15	25.1	0.54955	0.03033	0.01022
