# Supplementary material for: Ultrafast photochemistry produces superbright short-wave infrared dots for low-dose in vivo imaging
Source: Nat Commun. 2020 Jun 10;11:2933. doi: 10.1038/s41467-020-16333-2 (PMC7286912; doi:10.1038/s41467-020-16333-2)
Supplement: Supplementary file 4 — Source Data [file 41467_2020_16333_MOESM4_ESM.zip › MAIN TEXT/Figure 3.c_Ag2S NPs and Ag-Free-Ag2S NPs.xlsx]

## Sheet: Plan1
Irradiation Time (s)	Ag NP-Free Ag2S dots (Counts)	Ag2S dots(Counts)
0	1.02338	1
0.5043	0.99156	1.125
0.77937	0.97527	1.225
1.19198	0.95214	1.325
1.51289	0.93519	1.5
1.69628	0.92589	1.875
2.01719	0.91026	2.2
2.29226	0.8975	2.65
2.79656	0.87552	3.125
2.97994	0.86796	3.275
3.11748	0.86243	3.525
3.20917	0.85882	3.7
3.25501	0.85703	3.85
3.39255	0.85175	3.95
3.4384	0.85001	4.075
3.57593	0.84488	4.2
3.71347	0.83986	4.375
3.75931	0.83822	4.55
3.851	0.83496	4.675
3.89685	0.83334	4.8
3.98854	0.83016	4.9
4.12607	0.82546	5
4.26361	0.82087	5.175
4.26361	0.82087	5.325
4.44699	0.8149	5.475
4.58453	0.81055	5.625
4.63037	0.80911	5.75
4.76791	0.80488	5.875
4.81375	0.80349	6
4.8596	0.80211	6.125
4.99713	0.79803	6.3
5.13467	0.79404	6.475
5.18052	0.79273	6.75
5.31805	0.78886	6.875
5.45559	0.78507	7.1
5.73066	0.77774	7.275
5.73066	0.77774	7.425
5.95989	0.77188	7.625
6.05158	0.7696	7.775
6.18911	0.76623	7.925
6.32665	0.76294	8.025
6.46418	0.75972	8.15
6.64756	0.75554	8.275
6.69341	0.75451	8.45
6.92264	0.74949	8.6
7.01433	0.74753	8.725
7.19771	0.74371	8.925
7.38109	0.73999	9.025
7.51862	0.73728	9.225
7.65616	0.73462	9.325
7.7937	0.73202	9.475
7.83954	0.73117	9.625
7.88539	0.73032	9.75
8.02292	0.72782	9.85
8.2063	0.72457	9.975
8.43553	0.72063	10.15
8.52722	0.7191	10.35
8.66476	0.71684	10.55
8.89398	0.71319	10.7
8.98567	0.71177	10.825
9.2149	0.7083	11.05
9.35244	0.70628	11.2
9.58166	0.70301	11.35
9.7192	0.70111	11.6
9.85673	0.69924	11.775
9.99427	0.69742	11.925
10.1777	0.69505	12.05
10.4527	0.69163	12.3
10.6361	0.68944	12.55
10.6819	0.6889	12.675
10.957	0.68574	12.75
11.1862	0.68322	12.95
11.4155	0.68078	13.225
11.4155	0.68078	13.4
11.6905	0.67798	13.6
11.8739	0.67618	13.8
12.1948	0.67316	14
12.3324	0.67191	14.175
12.6533	0.6691	14.325
12.8367	0.66756	14.5
13.1576	0.66496	14.575
13.1576	0.66496	14.7
13.4785	0.6625	14.875
13.6619	0.66115	14.975
13.8911	0.65952	15.15
14.1662	0.65764	15.25
14.3954	0.65614	15.4
14.7163	0.65412	15.525
14.9914	0.65248	15.7
15.4499	0.64989	15.775
15.6791	0.64867	15.875
15.9542	0.64726	15.975
16.0917	0.64657	16.1
16.3209	0.64547	16.25
16.596	0.6442	16.4
16.8252	0.64318	16.525
17.0086	0.6424	16.575
17.2837	0.64126	16.65
17.467	0.64053	16.775
17.8338	0.63913	16.925
17.9255	0.63879	17.075
18.2464	0.63765	17.15
18.4298	0.63702	17.275
18.8883	0.63553	17.425
18.9799	0.63525	17.6
19.3009	0.63429	17.75
19.5301	0.63363	17.9
19.7593	0.633	18.025
20.0344	0.63226	18.1
20.2178	0.6318	18.225
20.4928	0.63112	18.3
20.8596	0.63026	18.45
21.1347	0.62965	18.55
21.3639	0.62916	18.675
21.639	0.62859	18.775
21.914	0.62805	18.9
22.1891	0.62753	19
22.3266	0.62728	19.125
22.6476	0.62672	19.25
22.8309	0.62642	19.4
23.1519	0.6259	19.475
23.3811	0.62554	19.575
23.5186	0.62534	19.675
23.6103	0.6252	19.85
23.7937	0.62494	19.875
24.1605	0.62443	20
24.3897	0.62413	20.1
24.6648	0.62378	20.225
24.8023	0.62362	20.275
25.0774	0.62329	20.35
25.2607	0.62308	20.45
25.49	0.62283	20.525
25.6275	0.62268	20.575
25.765	0.62254	20.65
25.9943	0.62231	20.75
26.1777	0.62213	20.825
26.4527	0.62187	20.925
26.6361	0.6217	21.05
26.8653	0.6215	21.125
27.0487	0.62134	21.15
27.2321	0.62119	21.225
27.553	0.62094	21.325
27.6905	0.62083	21.375
27.8739	0.62069	21.475
28.0573	0.62056	21.575
28.2407	0.62043	21.6
28.4699	0.62028	21.675
28.5616	0.62021	21.75
28.745	0.62009	21.8
28.8825	0.62001	21.85
28.9742	0.61995	21.9
29.2493	0.61979	21.95
29.341	0.61973	22.025
29.4785	0.61965	22.075
29.616	0.61957	22.125
29.8911	0.61943	22.2
29.9828	0.61938	22.275
30.212	0.61926	22.35
30.3496	0.61919	22.425
30.533	0.6191	22.475
30.6246	0.61906	22.575
30.808	0.61897	22.575
30.8997	0.61893	22.675
30.9914	0.61889	22.725
31.2665	0.61877	22.775
31.3582	0.61873	22.875
31.5874	0.61864	22.95
31.8166	0.61854	23.05
31.9083	0.61851	23.1
32.0917	0.61844	23.15
32.2292	0.61839	23.225
32.4126	0.61832	23.275
32.6418	0.61824	23.35
32.7335	0.61821	23.45
32.9628	0.61813	23.525
33.1461	0.61808	23.625
33.2837	0.61803	23.7
33.6046	0.61794	23.775
33.7421	0.6179	23.9
33.8797	0.61786	23.95
34.1089	0.61779	24.025
34.3381	0.61774	24.075
34.7966	0.61762	24.175
35.0258	0.61757	24.25
35.3009	0.6175	24.325
35.4384	0.61747	24.375
35.7135	0.61741	24.45
35.9885	0.61736	24.525
36.1719	0.61732	24.575
36.2636	0.6173	24.625
36.6304	0.61723	24.675
36.8138	0.6172	24.775
37.0888	0.61716	24.825
37.4556	0.6171	24.85
37.639	0.61707	24.95
37.914	0.61703	25.025
38.6476	0.61692	25.075
39.0602	0.61687	25.075
39.3352	0.61684	25.075
39.9771	0.61677	25.075
40.3438	0.61673	25.075
41.0774	0.61666	25.075
41.5358	0.61662	25.1
41.9026	0.61659	25.1
42.2693	0.61657	25.075
42.7278	0.61654	25.05
43.0029	0.61652	25.025
43.2321	0.6165	24.95
43.7364	0.61647	24.85
44.1032	0.61645	24.85
44.5616	0.61643	24.825
44.9284	0.61641	24.825
45.4785	0.61638	24.825
45.937	0.61637	24.825
46.3496	0.61635	24.85
46.8539	0.61633	24.85
47.3123	0.61631	24.9
47.6791	0.6163	24.925
48.3209	0.61628	24.925
48.6877	0.61628	24.9
49.1461	0.61626	24.9
49.5129	0.61626	24.875
49.9255	0.61625	24.85
50.4298	0.61623	24.825
50.6132	0.61623	24.775
51.0716	0.61622	24.7
51.3467	0.61622	24.65
51.8968	0.61621	24.575
52.3553	0.6162	24.475
52.9971	0.61619	24.375
53.4556	0.61619	24.3
53.9599	0.61618	24.175
54.1433	0.61618	24.15
54.4642	0.61618	24.1
54.7851	0.61617	24.025
56.1146	0.61616	23.7
56.4814	0.61616	23.7
56.9398	0.61616	23.65
57.8109	0.61615	23.675
58.8195	0.61614	23.7
59.4155	0.61614	23.7
60.6074	0.61614	23.7
61.341	0.61613	23.675
62.1203	0.61613	23.575
62.6705	0.61613	23.525
63.5415	0.61613	23.475
64.0917	0.61613	23.425
64.6418	0.61613	23.35
65.3295	0.61612	23.325
65.9713	0.61612	23.275
66.8424	0.61612	23.225
67.4384	0.61612	23.2
67.9885	0.61612	23.2
68.447	0.61612	23.175
68.7679	0.61612	23.125
69.0888	0.61612	23.05
69.6848	0.61612	22.95
69.9599	0.61612	22.9
70.3725	0.61612	22.825
70.7393	0.61612	22.8
71.1977	0.61612	22.75
71.7479	0.61612	22.775
72.3897	0.61612	22.75
72.8481	0.61612	22.65
73.2607	0.61612	22.625
73.765	0.61611	22.575
74.361	0.61611	22.575
74.6361	0.61611	22.55
75.3696	0.61611	22.55
75.7364	0.61611	22.625
75.9656	0.61611	22.65
76.3324	0.61611	22.7
76.6074	0.61611	22.725
77.1576	0.61611	22.75
77.5244	0.61611	22.8
78.6246	0.61611	22.75
78.1203	0.61611	22.75
79.1748	0.61611	22.65
79.5874	0.61611	22.55
80	0.61611	22.45
80.2292	0.61611	22.4
