# Supplementary material for: Ultrafast photochemistry produces superbright short-wave infrared dots for low-dose in vivo imaging
Source: Nat Commun. 2020 Jun 10;11:2933. doi: 10.1038/s41467-020-16333-2 (PMC7286912; doi:10.1038/s41467-020-16333-2)
Supplement: Supplementary file 4 — Source Data [file 41467_2020_16333_MOESM4_ESM.zip › MAIN TEXT/Figure 4 c SNR as function of intensity.xlsx]

## Sheet: Plan1
Intensity (mw/cm2)	SNR Superdots	SNR Ag2S	SNR Nd-Yb	SNR SWCNTs
289.85	40.4774	29.9447	22.3422	16.2146
220	40.0493	29.2336	20.1468	13.7177
173	39.5691	27.8418	18.1274	11.3918
112	38.8204	25.9125	15.2348	7.53783
50	37.255	22.697	10.0235	2.76089
14.1504	34.3851
5.06073	31.875
0.32626	25.1365
