# Supplementary material for: Ultrafast photochemistry produces superbright short-wave infrared dots for low-dose in vivo imaging
Source: Nat Commun. 2020 Jun 10;11:2933. doi: 10.1038/s41467-020-16333-2 (PMC7286912; doi:10.1038/s41467-020-16333-2)
Supplement: Supplementary file 4 — Source Data [file 41467_2020_16333_MOESM4_ESM.zip › MAIN TEXT/Figure 4-a Litime SUperdots and Dots.xlsx]

## Sheet: Plan1
		PEG-Ag2S-Super DOTS				PEG-Ag2S-DOTS
		Time( S)	Intensity (counts)			Time( S)	Intensity (counts)
		0.000189	0.00012085			0.00018931	-0.002
		0.000189002	0.000126953			0.00018931	-0.002
		0.000189004	0.00012085			0.00018931	-0.002
		0.000189006	0.000126953			0.000189311	-0.002
		0.000189008	0.000114746			0.000189311	-0.002
		0.00018901	0.000125732			0.000189311	-0.002
		0.000189012	0.000129395			0.000189311	-0.002
		0.000189014	0.000123291			0.000189312	-0.002
		0.000189016	0.000119629			0.000189312	-0.002
		0.000189018	0.000119629			0.000189312	-0.002
		0.00018902	0.000126953			0.000189312	-0.002
		0.000189022	0.000113525			0.000189313	-0.002
		0.000189024	0.00012085			0.000189313	-0.002
		0.000189026	0.000124512			0.000189313	-0.002
		0.000189028	0.00012085			0.000189313	-0.002
		0.00018903	0.000114746			0.000189314	-0.002
		0.000189032	0.00012207			0.000189314	-0.002
		0.000189034	0.000125732			0.000189314	-0.002
		0.000189036	0.000115967			0.000189314	-0.002
		0.000189038	0.000117187			0.000189315	-0.002
		0.00018904	0.000128174			0.000189315	-0.002
		0.000189042	0.00010376			0.000189315	-0.002
		0.000189044	0.000125732			0.000189315	-0.002
		0.000189046	0.000109863			0.000189316	-0.002
		0.000189048	0.00012207			0.000189316	-0.002
		0.00018905	0.000117187			0.000189316	-0.002
		0.000189052	0.000125732			0.000189316	-0.002
		0.000189054	0.00012085			0.000189317	-0.002
		0.000189056	0.000118408			0.000189317	-0.002
		0.000189058	0.00012207			0.000189317	-0.002
		0.00018906	0.000117187			0.000189317	-0.002
		0.000189062	0.000128174			0.000189318	-0.002
		0.000189064	0.00012207			0.000189318	-0.002
		0.000189066	0.000112305			0.000189318	-0.002
		0.000189068	0.000125732			0.000189318	-0.002
		0.00018907	0.000112305			0.000189319	-0.002
		0.000189072	0.00012085			0.000189319	-0.002
		0.000189074	0.000117187			0.000189319	-0.002
		0.000189076	0.000118408			0.000189319	-0.002
		0.000189078	0.000117187			0.00018932	-0.002
		0.00018908	0.000118408			0.00018932	-0.002
		0.000189082	0.000128174			0.00018932	-0.002
		0.000189084	0.000123291			0.00018932	-0.002
		0.000189086	0.000129395			0.000189321	-0.002
		0.000189088	0.000117187			0.000189321	-0.002
		0.00018909	0.000117187			0.000189321	-0.002
		0.000189092	0.000128174			0.000189321	-0.002
		0.000189094	0.000118408			0.000189322	-0.002
		0.000189096	0.000128174			0.000189322	-0.002
		0.000189098	0.000119629			0.000189322	-0.002
		0.0001891	0.000115967			0.000189322	-0.002
		0.000189102	0.000118408			0.000189323	-0.002
		0.000189104	0.000115967			0.000189323	-0.002
		0.000189106	0.000114746			0.000189323	-0.002
		0.000189108	0.000115967			0.000189323	-0.002
		0.00018911	0.000119629			0.000189324	-0.002
		0.000189112	0.000117187			0.000189324	-0.002
		0.000189114	0.000126953			0.000189324	-0.002
		0.000189116	0.000124512			0.000189324	-0.002
		0.000189118	0.000119629			0.000189325	-0.002
		0.00018912	0.000118408			0.000189325	-0.002
		0.000189122	0.00012085			0.000189325	-0.002
		0.000189124	0.000130615			0.000189325	-0.002
		0.000189126	0.000123291			0.000189326	-0.002
		0.000189128	0.000117187			0.000189326	-0.002
		0.00018913	0.000123291			0.000189326	-0.002
		0.000189132	0.000117187			0.000189326	-0.002
		0.000189134	0.000125732			0.000189327	-0.002
		0.000189136	0.000124512			0.000189327	-0.002
		0.000189138	0.000118408			0.000189327	-0.002
		0.00018914	0.000113525			0.000189327	-0.002
		0.000189142	0.00012085			0.000189328	-0.002
		0.000189144	0.000119629			0.000189328	-0.002
		0.000189146	0.000114746			0.000189328	-0.002
		0.000189148	0.000123291			0.000189328	-0.002
		0.00018915	0.000113525			0.000189329	-0.002
		0.000189152	0.000123291			0.000189329	-0.002
		0.000189154	0.000111084			0.000189329	-0.002
		0.000189156	0.000119629			0.000189329	-0.002
		0.000189158	0.000114746			0.00018933	-0.002
		0.00018916	0.000117187			0.00018933	-0.002
		0.000189162	0.000123291			0.00018933	-0.002
		0.000189164	0.000115967			0.00018933	-0.002
		0.000189166	0.000113525			0.000189331	-0.002
		0.000189168	0.000114746			0.000189331	-0.002
		0.00018917	0.000124512			0.000189331	-0.002
		0.000189172	0.000119629			0.000189331	-0.002
		0.000189174	0.000124512			0.000189332	-0.002
		0.000189176	0.000117187			0.000189332	-0.002
		0.000189178	0.000123291			0.000189332	-0.002
		0.00018918	0.000119629			0.000189332	-0.002
		0.000189182	0.000115967			0.000189333	-0.002
		0.000189184	0.000112305			0.000189333	-0.002
		0.000189186	0.00012085			0.000189333	-0.002
		0.000189188	0.000128174			0.000189333	-0.002
		0.00018919	0.000125732			0.000189334	-0.002
		0.000189192	0.000119629			0.000189334	-0.002
		0.000189194	0.000123291			0.000189334	-0.002
		0.000189196	0.000129395			0.000189334	-0.002
		0.000189198	0.000112305			0.000189335	-0.002
		0.0001892	0.000115967			0.000189335	-0.002
		0.000189202	0.000123291			0.000189335	-0.002
		0.000189204	0.000111084			0.000189335	-0.002
		0.000189206	0.00012207			0.000189336	-0.002
		0.000189208	0.000129395			0.000189336	-0.002
		0.00018921	0.000128174			0.000189336	-0.002
		0.000189212	0.000119629			0.000189336	-0.002
		0.000189214	0.000113525			0.000189337	-0.002
		0.000189216	0.000125732			0.000189337	-0.002
		0.000189218	0.000119629			0.000189337	-0.002
		0.00018922	0.000118408			0.000189337	-0.002
		0.000189222	0.00012085			0.000189338	-0.002
		0.000189224	0.000119629			0.000189338	-0.002
		0.000189226	0.000124512			0.000189338	-0.002
		0.000189228	0.000118408			0.000189338	-0.002
		0.00018923	0.000123291			0.000189339	-0.002
		0.000189232	0.000117187			0.000189339	-0.002
		0.000189234	0.000124512			0.000189339	-0.002
		0.000189236	0.000128174			0.000189339	-0.002
		0.000189238	0.000115967			0.00018934	-0.002
		0.00018924	0.00012207			0.00018934	-0.000820508
		0.000189242	0.000128174			0.00018934	-0.000822266
		0.000189244	0.000124512			0.00018934	-0.000836328
		0.000189246	0.000124512			0.000189341	-0.000839844
		0.000189248	0.00012207			0.000189341	-0.000825781
		0.00018925	0.000118408			0.000189341	-0.000815234
		0.000189252	0.00012085			0.000189341	-0.000836328
		0.000189254	0.000123291			0.000189342	-0.000843359
		0.000189256	0.00012207			0.000189342	-0.000829297
		0.000189258	0.00012085			0.000189342	-0.000827539
		0.00018926	0.000124512			0.000189342	-0.000827539
		0.000189262	0.000111084			0.000189343	-0.000827539
		0.000189264	0.000119629			0.000189343	-0.000827539
		0.000189266	0.000126953			0.000189343	-0.000831055
		0.000189268	0.000113525			0.000189343	-0.000829297
		0.00018927	0.000124512			0.000189344	-0.000822266
		0.000189272	0.000109863			0.000189344	-0.000825781
		0.000189274	0.000123291			0.000189344	-0.000822266
		0.000189276	0.00012207			0.000189344	-0.000832813
		0.000189278	0.000112305			0.000189345	-0.000829297
		0.00018928	7.44629e-05			0.000189345	-0.000822266
		0.000189282	-3.2959e-05			0.000189345	-0.000831055
		0.000189284	-0.000164795			0.000189345	-0.000839844
		0.000189286	-0.000361328			0.000189346	-0.000836328
		0.000189288	-0.000577393			0.000189346	-0.000831055
		0.00018929	-0.000809326			0.000189346	-0.000843359
		0.000189292	-0.000998535			0.000189346	-0.000836328
		0.000189294	-0.00123			0.000189347	-0.000827539
		0.000189296	-0.00136			0.000189347	-0.00083457
		0.000189298	-0.00144			0.000189347	-0.000838086
		0.0001893	-0.00144			0.000189347	-0.000839844
		0.000189302	-0.00143			0.000189348	-0.000839844
		0.000189304	-0.00146			0.000189348	-0.000832813
		0.000189306	-0.00144			0.000189348	-0.000825781
		0.000189308	-0.00146			0.000189348	-0.000839844
		0.00018931	-0.00145			0.000189349	-0.000836328
		0.000189312	-0.00146			0.000189349	-0.00083457
		0.000189314	-0.00149			0.000189349	-0.000825781
		0.000189316	-0.00149			0.000189349	-0.000829297
		0.000189318	-0.0015			0.00018935	-0.000832813
		0.00018932	-0.00148			0.00018935	-0.000825781
		0.000189322	-0.00152			0.00018935	-0.000827539
		0.000189324	-0.00149			0.00018935	-0.000843359
		0.000189326	-0.00149			0.000189351	-0.000848633
		0.000189328	-0.00148			0.000189351	-0.000838086
		0.00018933	-0.00149			0.000189351	-0.00083457
		0.000189332	-0.00148			0.000189351	-0.000839844
		0.000189334	-0.00149			0.000189352	-0.000838086
		0.000189336	-0.00151			0.000189352	-0.000839844
		0.000189338	-0.00148			0.000189352	-0.000825781
		0.00018934	-0.0015			0.000189352	-0.000839844
		0.000189342	-0.00149			0.000189353	-0.000829297
		0.000189344	-0.00146			0.000189353	-0.000838086
		0.000189346	-0.00147			0.000189353	-0.000815234
		0.000189348	-0.00146			0.000189353	-0.000816992
		0.00018935	-0.00149			0.000189354	-0.000831055
		0.000189352	-0.00146			0.000189354	-0.000832813
		0.000189354	-0.00145			0.000189354	-0.000827539
		0.000189356	-0.00146			0.000189354	-0.000843359
		0.000189358	-0.00145			0.000189355	-0.000838086
		0.00018936	-0.00146			0.000189355	-0.000824024
		0.000189362	-0.00146			0.000189355	-0.000825781
		0.000189364	-0.00144			0.000189355	-0.000827539
		0.000189366	-0.00145			0.000189356	-0.000831055
		0.000189368	-0.00147			0.000189356	-0.000836328
		0.00018937	-0.00145			0.000189356	-0.000829297
		0.000189372	-0.00145			0.000189356	-0.000825781
		0.000189374	-0.00144			0.000189357	-0.000839844
		0.000189376	-0.00145			0.000189357	-0.000839844
		0.000189378	-0.00145			0.000189357	-0.000816992
		0.00018938	-0.00143			0.000189357	-0.000822266
		0.000189382	-0.00144			0.000189358	-0.000827539
		0.000189384	-0.00145			0.000189358	-0.000839844
		0.000189386	-0.00141			0.000189358	-0.000831055
		0.000189388	-0.00143			0.000189358	-0.000827539
		0.00018939	-0.00142			0.000189359	-0.000832813
		0.000189392	-0.00141			0.000189359	-0.000825781
		0.000189394	-0.00142			0.000189359	-0.000825781
		0.000189396	-0.0014			0.000189359	-0.000832813
		0.000189398	-0.00141			0.00018936	-0.000827539
		0.0001894	-0.00141			0.00018936	-0.000815234
		0.000189402	-0.00141			0.00018936	-0.000825781
		0.000189404	-0.0014			0.00018936	-0.000845117
		0.000189406	-0.00139			0.000189361	-0.000838086
		0.000189408	-0.00138			0.000189361	-0.00083457
		0.00018941	-0.0014			0.000189361	-0.000816992
		0.000189412	-0.00137			0.000189361	-0.000841602
		0.000189414	-0.00137			0.000189362	-0.000846875
		0.000189416	-0.00137			0.000189362	-0.000839844
		0.000189418	-0.00139			0.000189362	-0.000831055
		0.00018942	-0.00136			0.000189362	-0.000827539
		0.000189422	-0.00137			0.000189363	-0.000832813
		0.000189424	-0.00138			0.000189363	-0.000822266
		0.000189426	-0.00138			0.000189363	-0.00081875
		0.000189428	-0.00138			0.000189363	-0.000829297
		0.00018943	-0.00137			0.000189364	-0.000836328
		0.000189432	-0.00138			0.000189364	-0.000829297
		0.000189434	-0.00136			0.000189364	-0.000825781
		0.000189436	-0.00135			0.000189364	-0.000831055
		0.000189438	-0.00135			0.000189365	-0.000827539
		0.00018944	-0.00138			0.000189365	-0.00081875
		0.000189442	-0.00135			0.000189365	-0.000827539
		0.000189444	-0.00138			0.000189365	-0.000829297
		0.000189446	-0.00137			0.000189366	-0.000838086
		0.000189448	-0.00135			0.000189366	-0.000829297
		0.00018945	-0.00135			0.000189366	-0.000831055
		0.000189452	-0.00133			0.000189366	-0.000832813
		0.000189454	-0.00135			0.000189367	-0.000836328
		0.000189456	-0.00133			0.000189367	-0.000839844
		0.000189458	-0.00132			0.000189367	-0.000822266
		0.00018946	-0.00133			0.000189367	-0.000841602
		0.000189462	-0.00134			0.000189368	-0.000836328
		0.000189464	-0.00134			0.000189368	-0.00081875
		0.000189466	-0.00131			0.000189368	-0.000822266
		0.000189468	-0.00134			0.000189368	-0.000831055
		0.00018947	-0.00132			0.000189369	-0.000825781
		0.000189472	-0.00132			0.000189369	-0.000831055
		0.000189474	-0.00132			0.000189369	-0.00081875
		0.000189476	-0.00131			0.000189369	-0.000832813
		0.000189478	-0.00133			0.00018937	-0.000824024
		0.00018948	-0.0013			0.00018937	-0.000824024
		0.000189482	-0.0013			0.00018937	-0.000825781
		0.000189484	-0.00133			0.00018937	-0.000836328
		0.000189486	-0.00131			0.000189371	-0.000846875
		0.000189488	-0.00132			0.000189371	-0.000829297
		0.00018949	-0.0013			0.000189371	-0.000829297
		0.000189492	-0.0013			0.000189371	-0.000822266
		0.000189494	-0.0013			0.000189372	-0.000845117
		0.000189496	-0.00129			0.000189372	-0.000829297
		0.000189498	-0.00131			0.000189372	-0.000822266
		0.0001895	-0.00131			0.000189372	-0.000827539
		0.000189502	-0.0013			0.000189373	-0.000838086
		0.000189504	-0.00131			0.000189373	-0.000825781
		0.000189506	-0.00131			0.000189373	-0.000831055
		0.000189508	-0.00127			0.000189373	-0.000820508
		0.00018951	-0.0013			0.000189374	-0.000845117
		0.000189512	-0.00127			0.000189374	-0.000848633
		0.000189514	-0.00127			0.000189374	-0.000831055
		0.000189516	-0.00127			0.000189374	-0.000829297
		0.000189518	-0.00126			0.000189375	-0.000832813
		0.00018952	-0.00127			0.000189375	-0.000832813
		0.000189522	-0.00127			0.000189375	-0.000824024
		0.000189524	-0.00128			0.000189375	-0.000848633
		0.000189526	-0.00123			0.000189376	-0.000848633
		0.000189528	-0.00124			0.000189376	-0.000836328
		0.00018953	-0.00125			0.000189376	-0.000829297
		0.000189532	-0.00127			0.000189376	-0.000843359
		0.000189534	-0.00123			0.000189377	-0.000836328
		0.000189536	-0.00124			0.000189377	-0.00083457
		0.000189538	-0.00126			0.000189377	-0.000825781
		0.00018954	-0.00122			0.000189377	-0.000838086
		0.000189542	-0.00122			0.000189378	-0.000850391
		0.000189544	-0.00123			0.000189378	-0.000838086
		0.000189546	-0.00121			0.000189378	-0.000829297
		0.000189548	-0.00122			0.000189378	-0.000845117
		0.00018955	-0.0012			0.000189379	-0.000839844
		0.000189552	-0.00123			0.000189379	-0.000841602
		0.000189554	-0.00122			0.000189379	-0.00083457
		0.000189556	-0.00121			0.000189379	-0.000831055
		0.000189558	-0.00121			0.00018938	-0.000836328
		0.00018956	-0.00118			0.00018938	-0.000824024
		0.000189562	-0.0012			0.00018938	-0.000825781
		0.000189564	-0.00122			0.00018938	-0.000836328
		0.000189566	-0.0012			0.000189381	-0.000831055
		0.000189568	-0.00121			0.000189381	-0.000831055
		0.00018957	-0.00121			0.000189381	-0.000827539
		0.000189572	-0.00121			0.000189381	-0.000839844
		0.000189574	-0.0012			0.000189382	-0.000845117
		0.000189576	-0.0012			0.000189382	-0.000829297
		0.000189578	-0.00119			0.000189382	-0.000832813
		0.00018958	-0.00117			0.000189382	-0.000813477
		0.000189582	-0.0012			0.000189383	-0.00083457
		0.000189584	-0.00118			0.000189383	-0.000836328
		0.000189586	-0.00118			0.000189383	-0.000822266
		0.000189588	-0.00118			0.000189383	-0.000838086
		0.00018959	-0.00117			0.000189384	-0.000843359
		0.000189592	-0.0012			0.000189384	-0.00081875
		0.000189594	-0.00121			0.000189384	-0.000806445
		0.000189596	-0.0012			0.000189384	-0.000832813
		0.000189598	-0.00119			0.000189385	-0.000838086
		0.0001896	-0.00118			0.000189385	-0.00081875
		0.000189602	-0.00118			0.000189385	-0.000811719
		0.000189604	-0.00117			0.000189385	-0.000838086
		0.000189606	-0.00119			0.000189386	-0.000831055
		0.000189608	-0.0012			0.000189386	-0.000824024
		0.00018961	-0.0012			0.000189386	-0.000831055
		0.000189612	-0.00118			0.000189386	-0.000824024
		0.000189614	-0.00115			0.000189387	-0.000820508
		0.000189616	-0.00115			0.000189387	-0.000822266
		0.000189618	-0.00117			0.000189387	-0.000809961
		0.00018962	-0.00119			0.000189387	-0.00081875
		0.000189622	-0.00117			0.000189388	-0.000831055
		0.000189624	-0.00117			0.000189388	-0.000825781
		0.000189626	-0.00116			0.000189388	-0.000824024
		0.000189628	-0.00114			0.000189388	-0.000827539
		0.00018963	-0.00114			0.000189389	-0.000825781
		0.000189632	-0.00116			0.000189389	-0.000820508
		0.000189634	-0.00116			0.000189389	-0.000841602
		0.000189636	-0.00114			0.000189389	-0.000829297
		0.000189638	-0.00116			0.00018939	-0.000827539
		0.00018964	-0.00113			0.00018939	-0.000841602
		0.000189642	-0.00113			0.00018939	-0.000825781
		0.000189644	-0.00116			0.00018939	-0.000831055
		0.000189646	-0.00114			0.000189391	-0.000831055
		0.000189648	-0.00115			0.000189391	-0.000825781
		0.00018965	-0.00111			0.000189391	-0.000831055
		0.000189652	-0.00111			0.000189391	-0.000836328
		0.000189654	-0.00114			0.000189392	-0.000838086
		0.000189656	-0.00112			0.000189392	-0.000829297
		0.000189658	-0.00112			0.000189392	-0.000829297
		0.00018966	-0.00112			0.000189392	-0.000846875
		0.000189662	-0.00111			0.000189393	-0.000832813
		0.000189664	-0.00112			0.000189393	-0.000809961
		0.000189666	-0.00111			0.000189393	-0.000825781
		0.000189668	-0.00109			0.000189393	-0.000832813
		0.00018967	-0.0011			0.000189394	-0.000841602
		0.000189672	-0.00111			0.000189394	-0.000825781
		0.000189674	-0.00112			0.000189394	-0.000816992
		0.000189676	-0.0011			0.000189394	-0.000825781
		0.000189678	-0.00109			0.000189395	-0.000831055
		0.00018968	-0.00111			0.000189395	-0.000811719
		0.000189682	-0.00111			0.000189395	-0.00083457
		0.000189684	-0.0011			0.000189395	-0.000827539
		0.000189686	-0.00109			0.000189396	-0.000836328
		0.000189688	-0.00111			0.000189396	-0.000822266
		0.00018969	-0.0011			0.000189396	-0.000820508
		0.000189692	-0.0011			0.000189396	-0.000838086
		0.000189694	-0.00109			0.000189397	-0.000831055
		0.000189696	-0.00109			0.000189397	-0.000824024
		0.000189698	-0.00109			0.000189397	-0.000836328
		0.0001897	-0.0011			0.000189397	-0.000831055
		0.000189702	-0.0011			0.000189398	-0.000825781
		0.000189704	-0.00109			0.000189398	-0.000832813
		0.000189706	-0.00109			0.000189398	-0.000845117
		0.000189708	-0.00111			0.000189398	-0.000852149
		0.00018971	-0.00109			0.000189399	-0.000850391
		0.000189712	-0.00109			0.000189399	-0.000836328
		0.000189714	-0.0011			0.000189399	-0.000827539
		0.000189716	-0.0011			0.000189399	-0.00083457
		0.000189718	-0.00105			0.0001894	-0.000831055
		0.00018972	-0.00107			0.0001894	-0.000838086
		0.000189722	-0.00107			0.0001894	-0.000829297
		0.000189724	-0.00107			0.0001894	-0.000829297
		0.000189726	-0.00106			0.000189401	-0.000836328
		0.000189728	-0.00106			0.000189401	-0.000827539
		0.00018973	-0.00108			0.000189401	-0.000824024
		0.000189732	-0.00107			0.000189401	-0.000836328
		0.000189734	-0.00107			0.000189402	-0.000843359
		0.000189736	-0.00108			0.000189402	-0.000829297
		0.000189738	-0.00108			0.000189402	-0.000822266
		0.00018974	-0.00109			0.000189402	-0.000824024
		0.000189742	-0.00107			0.000189403	-0.000839844
		0.000189744	-0.00107			0.000189403	-0.000836328
		0.000189746	-0.00105			0.000189403	-0.000827539
		0.000189748	-0.00104			0.000189403	-0.000832813
		0.00018975	-0.00104			0.000189404	-0.000845117
		0.000189752	-0.00104			0.000189404	-0.000822266
		0.000189754	-0.00104			0.000189404	-0.000813477
		0.000189756	-0.00105			0.000189404	-0.000836328
		0.000189758	-0.00107			0.000189405	-0.000827539
		0.00018976	-0.00105			0.000189405	-0.000827539
		0.000189762	-0.00102			0.000189405	-0.000825781
		0.000189764	-0.00104			0.000189405	-0.000832813
		0.000189766	-0.00106			0.000189406	-0.000827539
		0.000189768	-0.00104			0.000189406	-0.000831055
		0.00018977	-0.00102			0.000189406	-0.00081875
		0.000189772	-0.00104			0.000189406	-0.000832813
		0.000189774	-0.00103			0.000189407	-0.000836328
		0.000189776	-0.00103			0.000189407	-0.000824024
		0.000189778	-0.00104			0.000189407	-0.000825781
		0.00018978	-0.00103			0.000189407	-0.00083457
		0.000189782	-0.00103			0.000189408	-0.000839844
		0.000189784	-0.00103			0.000189408	-0.000839844
		0.000189786	-0.001			0.000189408	-0.000832813
		0.000189788	-0.000992432			0.000189408	-0.000825781
		0.00018979	-0.000996094			0.000189409	-0.00083457
		0.000189792	-0.000992432			0.000189409	-0.000831055
		0.000189794	-0.000998535			0.000189409	-0.00081875
		0.000189796	-0.001			0.000189409	-0.00083457
		0.000189798	-0.001			0.00018941	-0.000831055
		0.0001898	-0.000997314			0.00018941	-0.000829297
		0.000189802	-0.000981445			0.00018941	-0.000827539
		0.000189804	-0.000982666			0.00018941	-0.000831055
		0.000189806	-0.00102			0.000189411	-0.000841602
		0.000189808	-0.000991211			0.000189411	-0.000829297
		0.00018981	-0.000974121			0.000189411	-0.000831055
		0.000189812	-0.001			0.000189411	-0.000845117
		0.000189814	-0.00101			0.000189412	-0.000841602
		0.000189816	-0.000998535			0.000189412	-0.00081875
		0.000189818	-0.000993652			0.000189412	-0.000815234
		0.00018982	-0.000991211			0.000189412	-0.000838086
		0.000189822	-0.000985107			0.000189413	-0.000832813
		0.000189824	-0.000991211			0.000189413	-0.000824024
		0.000189826	-0.000992432			0.000189413	-0.000820508
		0.000189828	-0.00097168			0.000189413	-0.000827539
		0.00018983	-0.001			0.000189414	-0.000836328
		0.000189832	-0.00097168			0.000189414	-0.000824024
		0.000189834	-0.000992432			0.000189414	-0.000836328
		0.000189836	-0.00101			0.000189414	-0.000832813
		0.000189838	-0.000997314			0.000189415	-0.000827539
		0.00018984	-0.000996094			0.000189415	-0.000831055
		0.000189842	-0.000981445			0.000189415	-0.00083457
		0.000189844	-0.000979004			0.000189415	-0.000841602
		0.000189846	-0.000979004			0.000189416	-0.000832813
		0.000189848	-0.000970459			0.000189416	-0.000836328
		0.00018985	-0.000997314			0.000189416	-0.000850391
		0.000189852	-0.000981445			0.000189416	-0.000852149
		0.000189854	-0.000966797			0.000189417	-0.000836328
		0.000189856	-0.000965576			0.000189417	-0.00083457
		0.000189858	-0.000966797			0.000189417	-0.000825781
		0.00018986	-0.000968018			0.000189417	-0.000832813
		0.000189862	-0.000977783			0.000189418	-0.000838086
		0.000189864	-0.000970459			0.000189418	-0.000832813
		0.000189866	-0.000958252			0.000189418	-0.000831055
		0.000189868	-0.000959473			0.000189418	-0.00083457
		0.00018987	-0.0009729			0.000189419	-0.000846875
		0.000189872	-0.000963135			0.000189419	-0.000824024
		0.000189874	-0.000953369			0.000189419	-0.000822266
		0.000189876	-0.000974121			0.000189419	-0.000822266
		0.000189878	-0.000948486			0.00018942	-0.000820508
		0.00018988	-0.000952148			0.00018942	-0.000822266
		0.000189882	-0.000930176			0.00018942	-0.000815234
		0.000189884	-0.000944824			0.00018942	-0.000841602
		0.000189886	-0.000922852			0.000189421	-0.00083457
		0.000189888	-0.000931396			0.000189421	-0.000838086
		0.00018989	-0.000935059			0.000189421	-0.000831055
		0.000189892	-0.00095459			0.000189421	-0.000825781
		0.000189894	-0.00095459			0.000189422	-0.000839844
		0.000189896	-0.0009375			0.000189422	-0.000825781
		0.000189898	-0.00095459			0.000189422	-0.000827539
		0.0001899	-0.000948486			0.000189422	-0.000831055
		0.000189902	-0.000952148			0.000189423	-0.000838086
		0.000189904	-0.000927734			0.000189423	-0.000825781
		0.000189906	-0.000917969			0.000189423	-0.000813477
		0.000189908	-0.000925293			0.000189423	-0.000832813
		0.00018991	-0.000933838			0.000189424	-0.00083457
		0.000189912	-0.000915527			0.000189424	-0.000825781
		0.000189914	-0.000931396			0.000189424	-0.000831055
		0.000189916	-0.000922852			0.000189424	-0.000843359
		0.000189918	-0.000916748			0.000189425	-0.000839844
		0.00018992	-0.000906982			0.000189425	-0.000824024
		0.000189922	-0.000913086			0.000189425	-0.000824024
		0.000189924	-0.000905762			0.000189425	-0.000832813
		0.000189926	-0.000916748			0.000189426	-0.000832813
		0.000189928	-0.0009375			0.000189426	-0.000832813
		0.00018993	-0.000908203			0.000189426	-0.000822266
		0.000189932	-0.000921631			0.000189426	-0.000841602
		0.000189934	-0.0009021			0.000189427	-0.000820508
		0.000189936	-0.000913086			0.000189427	-0.00081875
		0.000189938	-0.000898437			0.000189427	-0.00081875
		0.00018994	-0.000919189			0.000189427	-0.000836328
		0.000189942	-0.000919189			0.000189428	-0.000838086
		0.000189944	-0.000895996			0.000189428	-0.000832813
		0.000189946	-0.000910645			0.000189428	-0.000838086
		0.000189948	-0.00092041			0.000189428	-0.000841602
		0.00018995	-0.000905762			0.000189429	-0.000845117
		0.000189952	-0.000895996			0.000189429	-0.000824024
		0.000189954	-0.000899658			0.000189429	-0.000825781
		0.000189956	-0.000904541			0.000189429	-0.000848633
		0.000189958	-0.000910645			0.00018943	-0.000846875
		0.00018996	-0.000911865			0.00018943	-0.000832813
		0.000189962	-0.000897217			0.00018943	-0.000838086
		0.000189964	-0.000908203			0.00018943	-0.000838086
		0.000189966	-0.000898437			0.000189431	-0.000839844
		0.000189968	-0.000878906			0.000189431	-0.000829297
		0.00018997	-0.00090332			0.000189431	-0.000838086
		0.000189972	-0.000891113			0.000189431	-0.000843359
		0.000189974	-0.000905762			0.000189432	-0.00083457
		0.000189976	-0.000877686			0.000189432	-0.000825781
		0.000189978	-0.000880127			0.000189432	-0.000811719
		0.00018998	-0.000882568			0.000189432	-0.000843359
		0.000189982	-0.000864258			0.000189433	-0.000836328
		0.000189984	-0.000889893			0.000189433	-0.000822266
		0.000189986	-0.000911865			0.000189433	-0.000843359
		0.000189988	-0.000870361			0.000189433	-0.000836328
		0.00018999	-0.00086792			0.000189434	-0.00083457
		0.000189992	-0.000881348			0.000189434	-0.000836328
		0.000189994	-0.000874023			0.000189434	-0.000822266
		0.000189996	-0.000859375			0.000189434	-0.000838086
		0.000189998	-0.00086792			0.000189435	-0.000832813
		0.00019	-0.000864258			0.000189435	-0.000831055
		0.000190002	-0.000858154			0.000189435	-0.000829297
		0.000190004	-0.000875244			0.000189435	-0.000825781
		0.000190006	-0.000865478			0.000189436	-0.000836328
		0.000190008	-0.000876465			0.000189436	-0.000822266
		0.00019001	-0.000869141			0.000189436	-0.00081875
		0.000190012	-0.000866699			0.000189436	-0.000829297
		0.000190014	-0.000839844			0.000189437	-0.000831055
		0.000190016	-0.000865478			0.000189437	-0.000832813
		0.000190018	-0.000858154			0.000189437	-0.000824024
		0.00019002	-0.000883789			0.000189437	-0.000838086
		0.000190022	-0.000863037			0.000189438	-0.000845117
		0.000190024	-0.00086792			0.000189438	-0.000827539
		0.000190026	-0.000863037			0.000189438	-0.000829297
		0.000190028	-0.000838623			0.000189438	-0.000846875
		0.00019003	-0.000854492			0.000189439	-0.000827539
		0.000190032	-0.000838623			0.000189439	-0.000827539
		0.000190034	-0.000853271			0.000189439	-0.000824024
		0.000190036	-0.000838623			0.000189439	-0.000832813
		0.000190038	-0.000853271			0.00018944	-0.000843359
		0.00019004	-0.00085083			0.00018944	-0.000816992
		0.000190042	-0.000854492			0.00018944	-0.000831055
		0.000190044	-0.000852051			0.00018944	-0.000831055
		0.000190046	-0.000847168			0.000189441	-0.00083457
		0.000190048	-0.000842285			0.000189441	-0.000825781
		0.00019005	-0.000852051			0.000189441	-0.000822266
		0.000190052	-0.00083374			0.000189441	-0.000838086
		0.000190054	-0.00083252			0.000189442	-0.00083457
		0.000190056	-0.000822754			0.000189442	-0.000832813
		0.000190058	-0.000847168			0.000189442	-0.00081875
		0.00019006	-0.000820312			0.000189442	-0.000838086
		0.000190062	-0.000817871			0.000189443	-0.000832813
		0.000190064	-0.000819092			0.000189443	-0.00083457
		0.000190066	-0.00083252			0.000189443	-0.000827539
		0.000190068	-0.000849609			0.000189443	-0.000832813
		0.00019007	-0.00083252			0.000189444	-0.000825781
		0.000190072	-0.000836182			0.000189444	-0.000811719
		0.000190074	-0.000817871			0.000189444	-0.00081875
		0.000190076	-0.000830078			0.000189444	-0.00083457
		0.000190078	-0.000822754			0.000189445	-0.000839844
		0.00019008	-0.000825195			0.000189445	-0.000815234
		0.000190082	-0.000828857			0.000189445	-0.000815234
		0.000190084	-0.000821533			0.000189445	-0.000825781
		0.000190086	-0.00081543			0.000189446	-0.000832813
		0.000190088	-0.000825195			0.000189446	-0.000820508
		0.00019009	-0.000823975			0.000189446	-0.000824024
		0.000190092	-0.000823975			0.000189446	-0.00083457
		0.000190094	-0.000821533			0.000189447	-0.000829297
		0.000190096	-0.000797119			0.000189447	-0.000832813
		0.000190098	-0.000806885			0.000189447	-0.000816992
		0.0001901	-0.000814209			0.000189447	-0.000829297
		0.000190102	-0.000814209			0.000189448	-0.000839844
		0.000190104	-0.000778809			0.000189448	-0.000836328
		0.000190106	-0.000803223			0.000189448	-0.00081875
		0.000190108	-0.000800781			0.000189448	-0.000838086
		0.00019011	-0.000791016			0.000189449	-0.000862695
		0.000190112	-0.000805664			0.000189449	-0.000838086
		0.000190114	-0.000786133			0.000189449	-0.000829297
		0.000190116	-0.000809326			0.000189449	-0.000848633
		0.000190118	-0.000794678			0.00018945	-0.000852149
		0.00019012	-0.000808105			0.00018945	-0.000848633
		0.000190122	-0.000789795			0.00018945	-0.000852149
		0.000190124	-0.000776367			0.00018945	-0.000880274
		0.000190126	-0.000783691			0.000189451	-0.000882031
		0.000190128	-0.000793457			0.000189451	-0.000899609
		0.00019013	-0.000812988			0.000189451	-0.000885547
		0.000190132	-0.000800781			0.000189451	-0.000908399
		0.000190134	-0.000792236			0.000189452	-0.000925977
		0.000190136	-0.000783691			0.000189452	-0.000925977
		0.000190138	-0.000789795			0.000189452	-0.00093125
		0.00019014	-0.000787353			0.000189452	-0.000961133
		0.000190142	-0.000792236			0.000189453	-0.000992774
		0.000190144	-0.000776367			0.000189453	-0.000999805
		0.000190146	-0.000783691			0.000189453	-0.00101
		0.000190148	-0.000777588			0.000189453	-0.00106
		0.00019015	-0.000760498			0.000189454	-0.00109
		0.000190152	-0.000769043			0.000189454	-0.00111
		0.000190154	-0.000766602			0.000189454	-0.00112
		0.000190156	-0.00076416			0.000189454	-0.00117
		0.000190158	-0.000780029			0.000189455	-0.00119
		0.00019016	-0.000786133			0.000189455	-0.00122
		0.000190162	-0.00076416			0.000189455	-0.00125
		0.000190164	-0.000783691			0.000189455	-0.00129
		0.000190166	-0.000789795			0.000189456	-0.00133
		0.000190168	-0.000758057			0.000189456	-0.00134
		0.00019017	-0.000769043			0.000189456	-0.0014
		0.000190172	-0.000767822			0.000189456	-0.00143
		0.000190174	-0.000759277			0.000189457	-0.00146
		0.000190176	-0.00078125			0.000189457	-0.00149
		0.000190178	-0.000761719			0.000189457	-0.00154
		0.00019018	-0.000769043			0.000189457	-0.00159
		0.000190182	-0.00078125			0.000189458	-0.00162
		0.000190184	-0.000770264			0.000189458	-0.00166
		0.000190186	-0.000759277			0.000189458	-0.0017
		0.000190188	-0.000755615			0.000189458	-0.00176
		0.00019019	-0.000780029			0.000189459	-0.00181
		0.000190192	-0.000770264			0.000189459	-0.00186
		0.000190194	-0.000749512			0.000189459	-0.0019
		0.000190196	-0.000739746			0.000189459	-0.00195
		0.000190198	-0.00074707			0.00018946	-0.002
		0.0001902	-0.000769043			0.00018946	-0.00204
		0.000190202	-0.000754395			0.00018946	-0.00209
		0.000190204	-0.000753174			0.00018946	-0.00213
		0.000190206	-0.000770264			0.000189461	-0.00219
		0.000190208	-0.000754395			0.000189461	-0.00223
		0.00019021	-0.000761719			0.000189461	-0.00226
		0.000190212	-0.000751953			0.000189461	-0.0023
		0.000190214	-0.00074585			0.000189462	-0.00234
		0.000190216	-0.000750732			0.000189462	-0.00238
		0.000190218	-0.000765381			0.000189462	-0.00241
		0.00019022	-0.000739746			0.000189462	-0.00246
		0.000190222	-0.00074585			0.000189463	-0.00251
		0.000190224	-0.00074585			0.000189463	-0.00254
		0.000190226	-0.00074585			0.000189463	-0.00259
		0.000190228	-0.000740967			0.000189463	-0.00265
		0.00019023	-0.00072998			0.000189464	-0.00271
		0.000190232	-0.000749512			0.000189464	-0.00274
		0.000190234	-0.000756836			0.000189464	-0.00277
		0.000190236	-0.00076416			0.000189464	-0.00284
		0.000190238	-0.000749512			0.000189465	-0.00288
		0.00019024	-0.000739746			0.000189465	-0.00293
		0.000190242	-0.000723877			0.000189465	-0.00297
		0.000190244	-0.000748291			0.000189465	-0.00301
		0.000190246	-0.000736084			0.000189466	-0.00305
		0.000190248	-0.000734863			0.000189466	-0.00308
		0.00019025	-0.000712891			0.000189466	-0.00312
		0.000190252	-0.000708008			0.000189466	-0.00313
		0.000190254	-0.000716553			0.000189467	-0.00315
		0.000190256	-0.000723877			0.000189467	-0.00317
		0.000190258	-0.000750732			0.000189467	-0.00318
		0.00019026	-0.00072876			0.000189467	-0.0032
		0.000190262	-0.000715332			0.000189468	-0.00322
		0.000190264	-0.000721436			0.000189468	-0.00323
		0.000190266	-0.000715332			0.000189468	-0.00324
		0.000190268	-0.000716553			0.000189468	-0.00326
		0.00019027	-0.000716553			0.000189469	-0.00328
		0.000190272	-0.000715332			0.000189469	-0.00328
		0.000190274	-0.000723877			0.000189469	-0.0033
		0.000190276	-0.000714111			0.000189469	-0.0033
		0.000190278	-0.000703125			0.00018947	-0.00331
		0.00019028	-0.000715332			0.00018947	-0.00332
		0.000190282	-0.00071167			0.00018947	-0.00331
		0.000190284	-0.000733643			0.00018947	-0.00334
		0.000190286	-0.000709228			0.000189471	-0.00332
		0.000190288	-0.000725098			0.000189471	-0.00332
		0.00019029	-0.000715332			0.000189471	-0.00331
		0.000190292	-0.000699463			0.000189471	-0.00331
		0.000190294	-0.000721436			0.000189472	-0.0033
		0.000190296	-0.000705566			0.000189472	-0.0033
		0.000190298	-0.000709228			0.000189472	-0.0033
		0.0001903	-0.000700684			0.000189472	-0.00331
		0.000190302	-0.000709228			0.000189473	-0.00333
		0.000190304	-0.000717773			0.000189473	-0.00332
		0.000190306	-0.000692139			0.000189473	-0.00329
		0.000190308	-0.000688477			0.000189473	-0.0033
		0.00019031	-0.000681152			0.000189474	-0.00329
		0.000190312	-0.000682373			0.000189474	-0.00326
		0.000190314	-0.00071167			0.000189474	-0.00326
		0.000190316	-0.000714111			0.000189474	-0.00326
		0.000190318	-0.000703125			0.000189475	-0.00325
		0.00019032	-0.000699463			0.000189475	-0.00324
		0.000190322	-0.000710449			0.000189475	-0.0032
		0.000190324	-0.000721436			0.000189475	-0.00321
		0.000190326	-0.000705566			0.000189476	-0.00321
		0.000190328	-0.000688477			0.000189476	-0.00318
		0.00019033	-0.000703125			0.000189476	-0.00317
		0.000190332	-0.000717773			0.000189476	-0.00318
		0.000190334	-0.000683594			0.000189477	-0.00315
		0.000190336	-0.000706787			0.000189477	-0.00315
		0.000190338	-0.000684814			0.000189477	-0.00314
		0.00019034	-0.000692139			0.000189477	-0.00313
		0.000190342	-0.000681152			0.000189478	-0.00313
		0.000190344	-0.000684814			0.000189478	-0.00311
		0.000190346	-0.000690918			0.000189478	-0.0031
		0.000190348	-0.000700684			0.000189478	-0.00311
		0.00019035	-0.000687256			0.000189479	-0.00309
		0.000190352	-0.000682373			0.000189479	-0.00308
		0.000190354	-0.00069458			0.000189479	-0.00307
		0.000190356	-0.000714111			0.000189479	-0.00307
		0.000190358	-0.000687256			0.00018948	-0.00304
		0.00019036	-0.000679932			0.00018948	-0.00303
		0.000190362	-0.000681152			0.00018948	-0.00304
		0.000190364	-0.000690918			0.00018948	-0.00304
		0.000190366	-0.000667725			0.000189481	-0.00303
		0.000190368	-0.000672607			0.000189481	-0.00301
		0.00019037	-0.00067749			0.000189481	-0.00301
		0.000190372	-0.000683594			0.000189481	-0.00301
		0.000190374	-0.000682373			0.000189482	-0.003
		0.000190376	-0.000673828			0.000189482	-0.003
		0.000190378	-0.000655518			0.000189482	-0.00298
		0.00019038	-0.000665283			0.000189482	-0.003
		0.000190382	-0.000679932			0.000189483	-0.00299
		0.000190384	-0.000667725			0.000189483	-0.00297
		0.000190386	-0.00065918			0.000189483	-0.00297
		0.000190388	-0.000681152			0.000189483	-0.00297
		0.00019039	-0.000672607			0.000189484	-0.00296
		0.000190392	-0.000666504			0.000189484	-0.00295
		0.000190394	-0.000649414			0.000189484	-0.00296
		0.000190396	-0.000649414			0.000189484	-0.00295
		0.000190398	-0.000664062			0.000189485	-0.00294
		0.0001904	-0.000679932			0.000189485	-0.00293
		0.000190402	-0.000683594			0.000189485	-0.00292
		0.000190404	-0.000667725			0.000189485	-0.00293
		0.000190406	-0.000653076			0.000189486	-0.00292
		0.000190408	-0.000665283			0.000189486	-0.00289
		0.00019041	-0.000671387			0.000189486	-0.00289
		0.000190412	-0.000678711			0.000189486	-0.00289
		0.000190414	-0.000675049			0.000189487	-0.00288
		0.000190416	-0.000667725			0.000189487	-0.00286
		0.000190418	-0.000668945			0.000189487	-0.00285
		0.00019042	-0.000662842			0.000189487	-0.00285
		0.000190422	-0.000649414			0.000189488	-0.00286
		0.000190424	-0.000670166			0.000189488	-0.00285
		0.000190426	-0.000673828			0.000189488	-0.00284
		0.000190428	-0.000657959			0.000189488	-0.00284
		0.00019043	-0.000654297			0.000189489	-0.00282
		0.000190432	-0.000668945			0.000189489	-0.00282
		0.000190434	-0.000671387			0.000189489	-0.00282
		0.000190436	-0.000671387			0.000189489	-0.00282
		0.000190438	-0.000661621			0.00018949	-0.00282
		0.00019044	-0.000673828			0.00018949	-0.00279
		0.000190442	-0.000654297			0.00018949	-0.00279
		0.000190444	-0.000668945			0.00018949	-0.0028
		0.000190446	-0.000656738			0.000189491	-0.00278
		0.000190448	-0.000648193			0.000189491	-0.00278
		0.00019045	-0.000656738			0.000189491	-0.00277
		0.000190452	-0.000651855			0.000189491	-0.00276
		0.000190454	-0.000640869			0.000189492	-0.00273
		0.000190456	-0.000670166			0.000189492	-0.00273
		0.000190458	-0.000661621			0.000189492	-0.00271
		0.00019046	-0.000655518			0.000189492	-0.00271
		0.000190462	-0.000648193			0.000189493	-0.0027
		0.000190464	-0.000653076			0.000189493	-0.00269
		0.000190466	-0.000640869			0.000189493	-0.00268
		0.000190468	-0.000646973			0.000189493	-0.0027
		0.00019047	-0.000645752			0.000189494	-0.00269
		0.000190472	-0.000650635			0.000189494	-0.00269
		0.000190474	-0.00064209			0.000189494	-0.00268
		0.000190476	-0.000633545			0.000189494	-0.00268
		0.000190478	-0.000639648			0.000189495	-0.00269
		0.00019048	-0.000644531			0.000189495	-0.00266
		0.000190482	-0.00064209			0.000189495	-0.00266
		0.000190484	-0.000643311			0.000189495	-0.00266
		0.000190486	-0.000622559			0.000189496	-0.00265
		0.000190488	-0.000621338			0.000189496	-0.00263
		0.00019049	-0.000634766			0.000189496	-0.00262
		0.000190492	-0.000626221			0.000189496	-0.00262
		0.000190494	-0.000629883			0.000189497	-0.00262
		0.000190496	-0.000622559			0.000189497	-0.0026
		0.000190498	-0.000632324			0.000189497	-0.00257
		0.0001905	-0.000625			0.000189497	-0.00258
		0.000190502	-0.000623779			0.000189498	-0.00257
		0.000190504	-0.000615234			0.000189498	-0.00254
		0.000190506	-0.000626221			0.000189498	-0.00254
		0.000190508	-0.000611572			0.000189498	-0.00255
		0.00019051	-0.000612793			0.000189499	-0.00255
		0.000190512	-0.000618896			0.000189499	-0.00253
		0.000190514	-0.000616455			0.000189499	-0.00252
		0.000190516	-0.000631104			0.000189499	-0.00254
		0.000190518	-0.000615234			0.0001895	-0.00254
		0.00019052	-0.000594482			0.0001895	-0.00253
		0.000190522	-0.000612793			0.0001895	-0.00253
		0.000190524	-0.000637207			0.0001895	-0.00254
		0.000190526	-0.000618896			0.000189501	-0.00253
		0.000190528	-0.000603027			0.000189501	-0.00253
		0.00019053	-0.000615234			0.000189501	-0.0025
		0.000190532	-0.000623779			0.000189501	-0.00251
		0.000190534	-0.000604248			0.000189502	-0.00249
		0.000190536	-0.000596924			0.000189502	-0.00247
		0.000190538	-0.00060791			0.000189502	-0.00246
		0.00019054	-0.000587158			0.000189502	-0.00246
		0.000190542	-0.000594482			0.000189503	-0.00245
		0.000190544	-0.000618896			0.000189503	-0.00243
		0.000190546	-0.000623779			0.000189503	-0.00244
		0.000190548	-0.000594482			0.000189503	-0.00245
		0.00019055	-0.000614014			0.000189504	-0.00246
		0.000190552	-0.000611572			0.000189504	-0.00244
		0.000190554	-0.000617676			0.000189504	-0.00244
		0.000190556	-0.00060791			0.000189504	-0.00244
		0.000190558	-0.000603027			0.000189505	-0.00243
		0.00019056	-0.000598145			0.000189505	-0.00241
		0.000190562	-0.000615234			0.000189505	-0.0024
		0.000190564	-0.000595703			0.000189505	-0.0024
		0.000190566	-0.000592041			0.000189506	-0.00239
		0.000190568	-0.000604248			0.000189506	-0.00238
		0.00019057	-0.000592041			0.000189506	-0.00237
		0.000190572	-0.0005896			0.000189506	-0.00237
		0.000190574	-0.000592041			0.000189507	-0.00237
		0.000190576	-0.000606689			0.000189507	-0.00235
		0.000190578	-0.000560303			0.000189507	-0.00234
		0.00019058	-0.000587158			0.000189507	-0.00234
		0.000190582	-0.000606689			0.000189508	-0.00234
		0.000190584	-0.000571289			0.000189508	-0.00234
		0.000190586	-0.000574951			0.000189508	-0.00231
		0.000190588	-0.000588379			0.000189508	-0.00233
		0.00019059	-0.000594482			0.000189509	-0.00233
		0.000190592	-0.0005896			0.000189509	-0.00233
		0.000190594	-0.000587158			0.000189509	-0.00233
		0.000190596	-0.000606689			0.000189509	-0.00232
		0.000190598	-0.000594482			0.00018951	-0.00231
		0.0001906	-0.000587158			0.00018951	-0.00231
		0.000190602	-0.000576172			0.00018951	-0.0023
		0.000190604	-0.000584717			0.00018951	-0.00232
		0.000190606	-0.000581055			0.000189511	-0.00231
		0.000190608	-0.000578613			0.000189511	-0.0023
		0.00019061	-0.000576172			0.000189511	-0.00228
		0.000190612	-0.000595703			0.000189511	-0.00228
		0.000190614	-0.000574951			0.000189512	-0.00227
		0.000190616	-0.000563965			0.000189512	-0.00224
		0.000190618	-0.000578613			0.000189512	-0.00225
		0.00019062	-0.000567627			0.000189512	-0.00226
		0.000190622	-0.000571289			0.000189513	-0.00224
		0.000190624	-0.000563965			0.000189513	-0.00222
		0.000190626	-0.000571289			0.000189513	-0.00223
		0.000190628	-0.000559082			0.000189513	-0.00224
		0.00019063	-0.00059082			0.000189514	-0.00223
		0.000190632	-0.000566406			0.000189514	-0.00223
		0.000190634	-0.000577393			0.000189514	-0.00222
		0.000190636	-0.000578613			0.000189514	-0.00223
		0.000190638	-0.000562744			0.000189515	-0.00223
		0.00019064	-0.000563965			0.000189515	-0.00222
		0.000190642	-0.000561523			0.000189515	-0.00219
		0.000190644	-0.000579834			0.000189515	-0.0022
		0.000190646	-0.00057251			0.000189516	-0.0022
		0.000190648	-0.000581055			0.000189516	-0.00218
		0.00019065	-0.000579834			0.000189516	-0.00218
		0.000190652	-0.000583496			0.000189516	-0.00217
		0.000190654	-0.000554199			0.000189517	-0.00217
		0.000190656	-0.000549316			0.000189517	-0.00217
		0.000190658	-0.000544434			0.000189517	-0.00216
		0.00019066	-0.000563965			0.000189517	-0.00217
		0.000190662	-0.000549316			0.000189518	-0.00217
		0.000190664	-0.000561523			0.000189518	-0.00215
		0.000190666	-0.000567627			0.000189518	-0.00214
		0.000190668	-0.000565186			0.000189518	-0.00215
		0.00019067	-0.000550537			0.000189519	-0.00214
		0.000190672	-0.00055542			0.000189519	-0.00214
		0.000190674	-0.000557861			0.000189519	-0.00211
		0.000190676	-0.000557861			0.000189519	-0.0021
		0.000190678	-0.000561523			0.00018952	-0.00211
		0.00019068	-0.000565186			0.00018952	-0.00211
		0.000190682	-0.000557861			0.00018952	-0.00211
		0.000190684	-0.000562744			0.00018952	-0.00209
		0.000190686	-0.000551758			0.000189521	-0.0021
		0.000190688	-0.000563965			0.000189521	-0.00209
		0.00019069	-0.000574951			0.000189521	-0.00208
		0.000190692	-0.000550537			0.000189521	-0.00209
		0.000190694	-0.000562744			0.000189522	-0.00207
		0.000190696	-0.000570068			0.000189522	-0.00206
		0.000190698	-0.000559082			0.000189522	-0.00205
		0.0001907	-0.000556641			0.000189522	-0.00204
		0.000190702	-0.000554199			0.000189523	-0.00205
		0.000190704	-0.00053833			0.000189523	-0.00203
		0.000190706	-0.000552979			0.000189523	-0.00204
		0.000190708	-0.00055542			0.000189523	-0.00204
		0.00019071	-0.000548096			0.000189524	-0.00203
		0.000190712	-0.000546875			0.000189524	-0.00203
		0.000190714	-0.000549316			0.000189524	-0.00203
		0.000190716	-0.000534668			0.000189524	-0.00202
		0.000190718	-0.000541992			0.000189525	-0.00204
		0.00019072	-0.000560303			0.000189525	-0.00202
		0.000190722	-0.00053833			0.000189525	-0.00201
		0.000190724	-0.000512695			0.000189525	-0.00202
		0.000190726	-0.000540771			0.000189526	-0.00201
		0.000190728	-0.000535889			0.000189526	-0.00202
		0.00019073	-0.000550537			0.000189526	-0.00202
		0.000190732	-0.000568848			0.000189526	-0.002
		0.000190734	-0.000539551			0.000189527	-0.00201
		0.000190736	-0.000533447			0.000189527	-0.00202
		0.000190738	-0.000543213			0.000189527	-0.002
		0.00019074	-0.000545654			0.000189527	-0.00202
		0.000190742	-0.000551758			0.000189528	-0.00201
		0.000190744	-0.000526123			0.000189528	-0.00199
		0.000190746	-0.000512695			0.000189528	-0.002
		0.000190748	-0.000546875			0.000189528	-0.002
		0.00019075	-0.000543213			0.000189529	-0.00198
		0.000190752	-0.000537109			0.000189529	-0.00196
		0.000190754	-0.000546875			0.000189529	-0.00195
		0.000190756	-0.000549316			0.000189529	-0.00193
		0.000190758	-0.000556641			0.00018953	-0.00195
		0.00019076	-0.000540771			0.00018953	-0.00193
		0.000190762	-0.000528564			0.00018953	-0.00193
		0.000190764	-0.000534668			0.00018953	-0.00195
		0.000190766	-0.000540771			0.000189531	-0.00196
		0.000190768	-0.000531006			0.000189531	-0.00195
		0.00019077	-0.000550537			0.000189531	-0.00193
		0.000190772	-0.000533447			0.000189531	-0.00193
		0.000190774	-0.000529785			0.000189532	-0.00192
		0.000190776	-0.000544434			0.000189532	-0.00191
		0.000190778	-0.000532227			0.000189532	-0.00191
		0.00019078	-0.000527344			0.000189532	-0.0019
		0.000190782	-0.000537109			0.000189533	-0.00191
		0.000190784	-0.000531006			0.000189533	-0.00191
		0.000190786	-0.000537109			0.000189533	-0.00189
		0.000190788	-0.000526123			0.000189533	-0.00189
		0.00019079	-0.000501709			0.000189534	-0.0019
		0.000190792	-0.000523682			0.000189534	-0.00188
		0.000190794	-0.000526123			0.000189534	-0.00187
		0.000190796	-0.000526123			0.000189534	-0.00187
		0.000190798	-0.000539551			0.000189535	-0.00187
		0.0001908	-0.000522461			0.000189535	-0.00185
		0.000190802	-0.00052124			0.000189535	-0.00185
		0.000190804	-0.000512695			0.000189535	-0.00185
		0.000190806	-0.000518799			0.000189536	-0.00185
		0.000190808	-0.000527344			0.000189536	-0.00184
		0.00019081	-0.000532227			0.000189536	-0.00184
		0.000190812	-0.000507812			0.000189536	-0.00183
		0.000190814	-0.000531006			0.000189537	-0.00184
		0.000190816	-0.000513916			0.000189537	-0.00182
		0.000190818	-0.000511475			0.000189537	-0.00181
		0.00019082	-0.00050415			0.000189537	-0.00182
		0.000190822	-0.000496826			0.000189538	-0.00183
		0.000190824	-0.000515137			0.000189538	-0.00183
		0.000190826	-0.000511475			0.000189538	-0.00182
		0.000190828	-0.000507812			0.000189538	-0.00181
		0.00019083	-0.000517578			0.000189539	-0.00181
		0.000190832	-0.000527344			0.000189539	-0.0018
		0.000190834	-0.00050293			0.000189539	-0.0018
		0.000190836	-0.000505371			0.000189539	-0.0018
		0.000190838	-0.000513916			0.00018954	-0.00181
		0.00019084	-0.000510254			0.00018954	-0.00179
		0.000190842	-0.000534668			0.00018954	-0.00178
		0.000190844	-0.00050415			0.00018954	-0.00179
		0.000190846	-0.000526123			0.000189541	-0.00179
		0.000190848	-0.00050293			0.000189541	-0.00181
		0.00019085	-0.000500488			0.000189541	-0.00178
		0.000190852	-0.000499268			0.000189541	-0.00178
		0.000190854	-0.000495605			0.000189542	-0.00178
		0.000190856	-0.000518799			0.000189542	-0.00178
		0.000190858	-0.00052124			0.000189542	-0.00178
		0.00019086	-0.000524902			0.000189542	-0.00176
		0.000190862	-0.000499268			0.000189543	-0.00176
		0.000190864	-0.000490723			0.000189543	-0.00176
		0.000190866	-0.000498047			0.000189543	-0.00174
		0.000190868	-0.000518799			0.000189543	-0.00174
		0.00019087	-0.000523682			0.000189544	-0.00174
		0.000190872	-0.000498047			0.000189544	-0.00174
		0.000190874	-0.000505371			0.000189544	-0.00172
		0.000190876	-0.000513916			0.000189544	-0.00173
		0.000190878	-0.000523682			0.000189545	-0.00174
		0.00019088	-0.00050293			0.000189545	-0.00173
		0.000190882	-0.000480957			0.000189545	-0.00172
		0.000190884	-0.000488281			0.000189545	-0.00174
		0.000190886	-0.000494385			0.000189546	-0.00175
		0.000190888	-0.000491943			0.000189546	-0.00174
		0.00019089	-0.00050293			0.000189546	-0.00172
		0.000190892	-0.000494385			0.000189546	-0.00172
		0.000190894	-0.00050293			0.000189547	-0.00173
		0.000190896	-0.000501709			0.000189547	-0.0017
		0.000190898	-0.000489502			0.000189547	-0.0017
		0.0001909	-0.000484619			0.000189547	-0.00171
		0.000190902	-0.000494385			0.000189548	-0.00172
		0.000190904	-0.000483398			0.000189548	-0.00168
		0.000190906	-0.000489502			0.000189548	-0.00167
		0.000190908	-0.000490723			0.000189548	-0.00169
		0.00019091	-0.00050293			0.000189549	-0.00167
		0.000190912	-0.000493164			0.000189549	-0.00167
		0.000190914	-0.000510254			0.000189549	-0.00167
		0.000190916	-0.000510254			0.000189549	-0.00165
		0.000190918	-0.000491943			0.00018955	-0.00166
		0.00019092	-0.000484619			0.00018955	-0.00166
		0.000190922	-0.000498047			0.00018955	-0.00166
		0.000190924	-0.000511475			0.00018955	-0.00167
		0.000190926	-0.000496826			0.000189551	-0.00165
		0.000190928	-0.000501709			0.000189551	-0.00165
		0.00019093	-0.000499268			0.000189551	-0.00166
		0.000190932	-0.000474854			0.000189551	-0.00166
		0.000190934	-0.000478516			0.000189552	-0.00166
		0.000190936	-0.000472412			0.000189552	-0.00165
		0.000190938	-0.000483398			0.000189552	-0.00163
		0.00019094	-0.000469971			0.000189552	-0.00165
		0.000190942	-0.000496826			0.000189553	-0.00166
		0.000190944	-0.000488281			0.000189553	-0.00164
		0.000190946	-0.00045166			0.000189553	-0.00164
		0.000190948	-0.000463867			0.000189553	-0.00164
		0.00019095	-0.00048584			0.000189554	-0.00163
		0.000190952	-0.000474854			0.000189554	-0.00162
		0.000190954	-0.000494385			0.000189554	-0.00162
		0.000190956	-0.00048584			0.000189554	-0.00163
		0.000190958	-0.000477295			0.000189555	-0.00163
		0.00019096	-0.000477295			0.000189555	-0.00161
		0.000190962	-0.000479736			0.000189555	-0.0016
		0.000190964	-0.000474854			0.000189555	-0.00161
		0.000190966	-0.000473633			0.000189556	-0.00161
		0.000190968	-0.00048584			0.000189556	-0.0016
		0.00019097	-0.000478516			0.000189556	-0.0016
		0.000190972	-0.000452881			0.000189556	-0.00161
		0.000190974	-0.000501709			0.000189557	-0.0016
		0.000190976	-0.000466309			0.000189557	-0.0016
		0.000190978	-0.000458984			0.000189557	-0.00159
		0.00019098	-0.000478516			0.000189557	-0.0016
		0.000190982	-0.000473633			0.000189558	-0.00159
		0.000190984	-0.000483398			0.000189558	-0.00158
		0.000190986	-0.000489502			0.000189558	-0.00159
		0.000190988	-0.000465088			0.000189558	-0.00159
		0.00019099	-0.000471191			0.000189559	-0.00158
		0.000190992	-0.000474854			0.000189559	-0.00158
		0.000190994	-0.000460205			0.000189559	-0.00157
		0.000190996	-0.00046875			0.000189559	-0.00157
		0.000190998	-0.000479736			0.00018956	-0.00156
		0.000191	-0.000449219			0.00018956	-0.00155
		0.000191002	-0.000474854			0.00018956	-0.00154
		0.000191004	-0.000462646			0.00018956	-0.00157
		0.000191006	-0.00046875			0.000189561	-0.00155
		0.000191008	-0.000479736			0.000189561	-0.00155
		0.00019101	-0.000466309			0.000189561	-0.00156
		0.000191012	-0.00046875			0.000189561	-0.00155
		0.000191014	-0.000461426			0.000189562	-0.00155
		0.000191016	-0.000458984			0.000189562	-0.00154
		0.000191018	-0.000455322			0.000189562	-0.00154
		0.00019102	-0.000472412			0.000189562	-0.00154
		0.000191022	-0.000463867			0.000189563	-0.00155
		0.000191024	-0.000456543			0.000189563	-0.00153
		0.000191026	-0.000457764			0.000189563	-0.00152
		0.000191028	-0.000471191			0.000189563	-0.00153
		0.00019103	-0.000465088			0.000189564	-0.00153
		0.000191032	-0.000469971			0.000189564	-0.00152
		0.000191034	-0.000467529			0.000189564	-0.00149
		0.000191036	-0.00045166			0.000189564	-0.00151
		0.000191038	-0.000454102			0.000189565	-0.00152
		0.00019104	-0.000450439			0.000189565	-0.00151
		0.000191042	-0.000457764			0.000189565	-0.00153
		0.000191044	-0.000457764			0.000189565	-0.00151
		0.000191046	-0.000454102			0.000189566	-0.00153
		0.000191048	-0.000456543			0.000189566	-0.00151
		0.00019105	-0.00043335			0.000189566	-0.00151
		0.000191052	-0.000440674			0.000189566	-0.00151
		0.000191054	-0.000466309			0.000189567	-0.0015
		0.000191056	-0.000444336			0.000189567	-0.0015
		0.000191058	-0.000452881			0.000189567	-0.0015
		0.00019106	-0.000445557			0.000189567	-0.00151
		0.000191062	-0.000454102			0.000189568	-0.0015
		0.000191064	-0.000444336			0.000189568	-0.0015
		0.000191066	-0.000456543			0.000189568	-0.0015
		0.000191068	-0.000441895			0.000189568	-0.00151
		0.00019107	-0.000458984			0.000189569	-0.00149
		0.000191072	-0.00045166			0.000189569	-0.00147
		0.000191074	-0.000457764			0.000189569	-0.00147
		0.000191076	-0.000452881			0.000189569	-0.00148
		0.000191078	-0.000447998			0.00018957	-0.00147
		0.00019108	-0.000446777			0.00018957	-0.00147
		0.000191082	-0.000457764			0.00018957	-0.00147
		0.000191084	-0.000437012			0.00018957	-0.00146
		0.000191086	-0.000440674			0.000189571	-0.00147
		0.000191088	-0.000452881			0.000189571	-0.00145
		0.00019109	-0.000429687			0.000189571	-0.00145
		0.000191092	-0.000437012			0.000189571	-0.00146
		0.000191094	-0.000445557			0.000189572	-0.00146
		0.000191096	-0.000438232			0.000189572	-0.00144
		0.000191098	-0.000430908			0.000189572	-0.00144
		0.0001911	-0.000456543			0.000189572	-0.00144
		0.000191102	-0.000450439			0.000189573	-0.00145
		0.000191104	-0.000427246			0.000189573	-0.00144
		0.000191106	-0.000423584			0.000189573	-0.00144
		0.000191108	-0.000426025			0.000189573	-0.00145
		0.00019111	-0.000443115			0.000189574	-0.00144
		0.000191112	-0.000439453			0.000189574	-0.00143
		0.000191114	-0.000437012			0.000189574	-0.00142
		0.000191116	-0.000432129			0.000189574	-0.00144
		0.000191118	-0.000446777			0.000189575	-0.00143
		0.00019112	-0.000452881			0.000189575	-0.00143
		0.000191122	-0.000437012			0.000189575	-0.00142
		0.000191124	-0.000440674			0.000189575	-0.00143
		0.000191126	-0.000444336			0.000189576	-0.00144
		0.000191128	-0.00043457			0.000189576	-0.00143
		0.00019113	-0.000423584			0.000189576	-0.00143
		0.000191132	-0.000437012			0.000189576	-0.00144
		0.000191134	-0.000441895			0.000189577	-0.00144
		0.000191136	-0.000432129			0.000189577	-0.00142
		0.000191138	-0.000429687			0.000189577	-0.00142
		0.00019114	-0.00043335			0.000189577	-0.00142
		0.000191142	-0.000435791			0.000189578	-0.00142
		0.000191144	-0.000430908			0.000189578	-0.00139
		0.000191146	-0.000439453			0.000189578	-0.00139
		0.000191148	-0.000432129			0.000189578	-0.00139
		0.00019115	-0.000437012			0.000189579	-0.0014
		0.000191152	-0.000424805			0.000189579	-0.0014
		0.000191154	-0.000432129			0.000189579	-0.00139
		0.000191156	-0.00041748			0.000189579	-0.0014
		0.000191158	-0.000426025			0.00018958	-0.0014
		0.00019116	-0.000424805			0.00018958	-0.00138
		0.000191162	-0.000426025			0.00018958	-0.00138
		0.000191164	-0.000424805			0.00018958	-0.00137
		0.000191166	-0.000421143			0.000189581	-0.00136
		0.000191168	-0.000429687			0.000189581	-0.00136
		0.00019117	-0.00043335			0.000189581	-0.00136
		0.000191172	-0.000429687			0.000189581	-0.00136
		0.000191174	-0.000424805			0.000189582	-0.00138
		0.000191176	-0.000415039			0.000189582	-0.00138
		0.000191178	-0.000423584			0.000189582	-0.00138
		0.00019118	-0.000422363			0.000189582	-0.00137
		0.000191182	-0.000430908			0.000189583	-0.00139
		0.000191184	-0.000408936			0.000189583	-0.00138
		0.000191186	-0.000418701			0.000189583	-0.00137
		0.000191188	-0.000427246			0.000189583	-0.00138
		0.00019119	-0.000427246			0.000189584	-0.00138
		0.000191192	-0.000441895			0.000189584	-0.00137
		0.000191194	-0.000419922			0.000189584	-0.00135
		0.000191196	-0.000390625			0.000189584	-0.00136
		0.000191198	-0.000421143			0.000189585	-0.00135
		0.0001912	-0.00041626			0.000189585	-0.00134
		0.000191202	-0.000411377			0.000189585	-0.00135
		0.000191204	-0.000411377			0.000189585	-0.00136
		0.000191206	-0.00041626			0.000189586	-0.00134
		0.000191208	-0.000419922			0.000189586	-0.00134
		0.00019121	-0.000408936			0.000189586	-0.00134
		0.000191212	-0.000402832			0.000189586	-0.00135
		0.000191214	-0.000397949			0.000189587	-0.00134
		0.000191216	-0.000413818			0.000189587	-0.00134
		0.000191218	-0.000423584			0.000189587	-0.00134
		0.00019122	-0.00039917			0.000189587	-0.00133
		0.000191222	-0.000422363			0.000189588	-0.00135
		0.000191224	-0.000410156			0.000189588	-0.00132
		0.000191226	-0.000411377			0.000189588	-0.00131
		0.000191228	-0.000411377			0.000189588	-0.00133
		0.00019123	-0.000406494			0.000189589	-0.00132
		0.000191232	-0.000413818			0.000189589	-0.00131
		0.000191234	-0.000411377			0.000189589	-0.00131
		0.000191236	-0.000419922			0.000189589	-0.00132
		0.000191238	-0.000401611			0.00018959	-0.00132
		0.00019124	-0.000405273			0.00018959	-0.00132
		0.000191242	-0.000422363			0.00018959	-0.00133
		0.000191244	-0.000404053			0.00018959	-0.00132
		0.000191246	-0.000402832			0.000189591	-0.00132
		0.000191248	-0.000402832			0.000189591	-0.00133
		0.00019125	-0.000404053			0.000189591	-0.00132
		0.000191252	-0.000410156			0.000189591	-0.00132
		0.000191254	-0.000410156			0.000189592	-0.00133
		0.000191256	-0.000402832			0.000189592	-0.00132
		0.000191258	-0.000400391			0.000189592	-0.00132
		0.00019126	-0.000408936			0.000189592	-0.00131
		0.000191262	-0.000406494			0.000189593	-0.00131
		0.000191264	-0.000393066			0.000189593	-0.00131
		0.000191266	-0.000410156			0.000189593	-0.00131
		0.000191268	-0.00041626			0.000189593	-0.0013
		0.00019127	-0.000405273			0.000189594	-0.00131
		0.000191272	-0.000405273			0.000189594	-0.00131
		0.000191274	-0.000395508			0.000189594	-0.0013
		0.000191276	-0.000415039			0.000189594	-0.0013
		0.000191278	-0.000412598			0.000189595	-0.0013
		0.00019128	-0.000419922			0.000189595	-0.00129
		0.000191282	-0.000405273			0.000189595	-0.00129
		0.000191284	-0.000402832			0.000189595	-0.00129
		0.000191286	-0.000402832			0.000189596	-0.0013
		0.000191288	-0.000391846			0.000189596	-0.00127
		0.00019129	-0.000406494			0.000189596	-0.00126
		0.000191292	-0.000395508			0.000189596	-0.00128
		0.000191294	-0.000396729			0.000189597	-0.00127
		0.000191296	-0.000395508			0.000189597	-0.00127
		0.000191298	-0.000411377			0.000189597	-0.00128
		0.0001913	-0.000402832			0.000189597	-0.00129
		0.000191302	-0.000407715			0.000189598	-0.00128
		0.000191304	-0.00039917			0.000189598	-0.00127
		0.000191306	-0.000404053			0.000189598	-0.00128
		0.000191308	-0.000384521			0.000189598	-0.00128
		0.00019131	-0.000415039			0.000189599	-0.00127
		0.000191312	-0.000388184			0.000189599	-0.00128
		0.000191314	-0.000393066			0.000189599	-0.00128
		0.000191316	-0.000408936			0.000189599	-0.00129
		0.000191318	-0.000396729			0.0001896	-0.00128
		0.00019132	-0.000406494			0.0001896	-0.00127
		0.000191322	-0.000390625			0.0001896	-0.00127
		0.000191324	-0.000390625			0.0001896	-0.00128
		0.000191326	-0.000378418			0.000189601	-0.00127
		0.000191328	-0.000396729			0.000189601	-0.00126
		0.00019133	-0.000384521			0.000189601	-0.00126
		0.000191332	-0.000395508			0.000189601	-0.00127
		0.000191334	-0.000396729			0.000189602	-0.00125
		0.000191336	-0.00039917			0.000189602	-0.00124
		0.000191338	-0.000388184			0.000189602	-0.00124
		0.00019134	-0.000395508			0.000189602	-0.00124
		0.000191342	-0.000394287			0.000189603	-0.00124
		0.000191344	-0.000386963			0.000189603	-0.00123
		0.000191346	-0.000377197			0.000189603	-0.00124
		0.000191348	-0.000379639			0.000189603	-0.00124
		0.00019135	-0.000384521			0.000189604	-0.00123
		0.000191352	-0.000388184			0.000189604	-0.00123
		0.000191354	-0.00039917			0.000189604	-0.00124
		0.000191356	-0.000374756			0.000189604	-0.00124
		0.000191358	-0.000386963			0.000189605	-0.00124
		0.00019136	-0.000391846			0.000189605	-0.00123
		0.000191362	-0.000386963			0.000189605	-0.00124
		0.000191364	-0.00038208			0.000189605	-0.00124
		0.000191366	-0.000390625			0.000189606	-0.00124
		0.000191368	-0.000372314			0.000189606	-0.00121
		0.00019137	-0.000367432			0.000189606	-0.00124
		0.000191372	-0.000367432			0.000189606	-0.00124
		0.000191374	-0.000379639			0.000189607	-0.00122
		0.000191376	-0.000379639			0.000189607	-0.00124
		0.000191378	-0.000378418			0.000189607	-0.00122
		0.00019138	-0.000372314			0.000189607	-0.00123
		0.000191382	-0.000369873			0.000189608	-0.00124
		0.000191384	-0.000371094			0.000189608	-0.00123
		0.000191386	-0.000380859			0.000189608	-0.00123
		0.000191388	-0.000371094			0.000189608	-0.00122
		0.00019139	-0.000384521			0.000189609	-0.00121
		0.000191392	-0.000375977			0.000189609	-0.00122
		0.000191394	-0.000371094			0.000189609	-0.00121
		0.000191396	-0.000371094			0.000189609	-0.00121
		0.000191398	-0.000377197			0.00018961	-0.00121
		0.0001914	-0.00036499			0.00018961	-0.00121
		0.000191402	-0.000377197			0.00018961	-0.00121
		0.000191404	-0.000385742			0.00018961	-0.00122
		0.000191406	-0.000375977			0.000189611	-0.00121
		0.000191408	-0.000386963			0.000189611	-0.00121
		0.00019141	-0.000362549			0.000189611	-0.00121
		0.000191412	-0.00036377			0.000189611	-0.00122
		0.000191414	-0.000373535			0.000189612	-0.00121
		0.000191416	-0.000374756			0.000189612	-0.0012
		0.000191418	-0.000368652			0.000189612	-0.0012
		0.00019142	-0.000360107			0.000189612	-0.0012
		0.000191422	-0.000372314			0.000189613	-0.00121
		0.000191424	-0.000371094			0.000189613	-0.00121
		0.000191426	-0.000390625			0.000189613	-0.00121
		0.000191428	-0.000377197			0.000189613	-0.00121
		0.00019143	-0.000373535			0.000189614	-0.00121
		0.000191432	-0.000367432			0.000189614	-0.0012
		0.000191434	-0.000369873			0.000189614	-0.00119
		0.000191436	-0.00038208			0.000189614	-0.00121
		0.000191438	-0.000372314			0.000189615	-0.00121
		0.00019144	-0.000357666			0.000189615	-0.00119
		0.000191442	-0.000384521			0.000189615	-0.00119
		0.000191444	-0.000368652			0.000189615	-0.0012
		0.000191446	-0.000373535			0.000189616	-0.00119
		0.000191448	-0.000368652			0.000189616	-0.00119
		0.00019145	-0.000373535			0.000189616	-0.00118
		0.000191452	-0.000368652			0.000189616	-0.00117
		0.000191454	-0.000357666			0.000189617	-0.00117
		0.000191456	-0.000355225			0.000189617	-0.00119
		0.000191458	-0.000349121			0.000189617	-0.00119
		0.00019146	-0.00036499			0.000189617	-0.00118
		0.000191462	-0.000372314			0.000189618	-0.00117
		0.000191464	-0.000366211			0.000189618	-0.00116
		0.000191466	-0.000360107			0.000189618	-0.00117
		0.000191468	-0.000367432			0.000189618	-0.00117
		0.00019147	-0.000358887			0.000189619	-0.00117
		0.000191472	-0.000369873			0.000189619	-0.00117
		0.000191474	-0.000362549			0.000189619	-0.00116
		0.000191476	-0.0003479			0.000189619	-0.00117
		0.000191478	-0.00036377			0.00018962	-0.00117
		0.00019148	-0.00036499			0.00018962	-0.00117
		0.000191482	-0.00036499			0.00018962	-0.00116
		0.000191484	-0.000356445			0.00018962	-0.00116
		0.000191486	-0.000355225			0.000189621	-0.00117
		0.000191488	-0.000357666			0.000189621	-0.00115
		0.00019149	-0.000351562			0.000189621	-0.00116
		0.000191492	-0.000357666			0.000189621	-0.00115
		0.000191494	-0.000367432			0.000189622	-0.00116
		0.000191496	-0.000351562			0.000189622	-0.00115
		0.000191498	-0.000360107			0.000189622	-0.00114
		0.0001915	-0.000361328			0.000189622	-0.00116
		0.000191502	-0.000358887			0.000189623	-0.00116
		0.000191504	-0.000357666			0.000189623	-0.00116
		0.000191506	-0.000354004			0.000189623	-0.00116
		0.000191508	-0.0003479			0.000189623	-0.00116
		0.00019151	-0.000352783			0.000189624	-0.00116
		0.000191512	-0.000358887			0.000189624	-0.00115
		0.000191514	-0.000358887			0.000189624	-0.00116
		0.000191516	-0.000352783			0.000189624	-0.00116
		0.000191518	-0.00034668			0.000189625	-0.00116
		0.00019152	-0.000340576			0.000189625	-0.00115
		0.000191522	-0.000357666			0.000189625	-0.00115
		0.000191524	-0.000356445			0.000189625	-0.00115
		0.000191526	-0.00036377			0.000189626	-0.00115
		0.000191528	-0.000358887			0.000189626	-0.00115
		0.00019153	-0.000339355			0.000189626	-0.00113
		0.000191532	-0.000343018			0.000189626	-0.00114
		0.000191534	-0.000336914			0.000189627	-0.00112
		0.000191536	-0.000354004			0.000189627	-0.00114
		0.000191538	-0.00034668			0.000189627	-0.00114
		0.00019154	-0.000343018			0.000189627	-0.00114
		0.000191542	-0.0003479			0.000189628	-0.00115
		0.000191544	-0.000349121			0.000189628	-0.00113
		0.000191546	-0.000357666			0.000189628	-0.00111
		0.000191548	-0.0003479			0.000189628	-0.00113
		0.00019155	-0.000358887			0.000189629	-0.00113
		0.000191552	-0.00034668			0.000189629	-0.00113
		0.000191554	-0.000334473			0.000189629	-0.00113
		0.000191556	-0.000343018			0.000189629	-0.00115
		0.000191558	-0.000349121			0.00018963	-0.00114
		0.00019156	-0.000361328			0.00018963	-0.00114
		0.000191562	-0.000345459			0.00018963	-0.00114
		0.000191564	-0.000344238			0.00018963	-0.00114
		0.000191566	-0.000324707			0.000189631	-0.00115
		0.000191568	-0.000343018			0.000189631	-0.00113
		0.00019157	-0.000349121			0.000189631	-0.00113
		0.000191572	-0.000352783			0.000189631	-0.00114
		0.000191574	-0.000319824			0.000189632	-0.00114
		0.000191576	-0.000330811			0.000189632	-0.00113
		0.000191578	-0.000336914			0.000189632	-0.00113
		0.00019158	-0.000341797			0.000189632	-0.00112
		0.000191582	-0.000330811			0.000189633	-0.00114
		0.000191584	-0.000361328			0.000189633	-0.00113
		0.000191586	-0.000341797			0.000189633	-0.00111
		0.000191588	-0.000341797			0.000189633	-0.00112
		0.00019159	-0.000333252			0.000189634	-0.00111
		0.000191592	-0.000328369			0.000189634	-0.00112
		0.000191594	-0.000352783			0.000189634	-0.00111
		0.000191596	-0.000343018			0.000189634	-0.00112
		0.000191598	-0.000336914			0.000189635	-0.00112
		0.0001916	-0.000330811			0.000189635	-0.0011
		0.000191602	-0.000335693			0.000189635	-0.0011
		0.000191604	-0.000327148			0.000189635	-0.0011
		0.000191606	-0.000341797			0.000189636	-0.00111
		0.000191608	-0.000345459			0.000189636	-0.0011
		0.00019161	-0.000349121			0.000189636	-0.0011
		0.000191612	-0.000325928			0.000189636	-0.0011
		0.000191614	-0.000343018			0.000189637	-0.0011
		0.000191616	-0.000336914			0.000189637	-0.00109
		0.000191618	-0.0003479			0.000189637	-0.0011
		0.00019162	-0.000345459			0.000189637	-0.0011
		0.000191622	-0.000333252			0.000189638	-0.00111
		0.000191624	-0.000333252			0.000189638	-0.0011
		0.000191626	-0.000319824			0.000189638	-0.00109
		0.000191628	-0.000322266			0.000189638	-0.00109
		0.00019163	-0.000323486			0.000189639	-0.00109
		0.000191632	-0.000324707			0.000189639	-0.00107
		0.000191634	-0.000327148			0.000189639	-0.00108
		0.000191636	-0.000333252			0.000189639	-0.00108
		0.000191638	-0.000350342			0.00018964	-0.00109
		0.00019164	-0.000335693			0.00018964	-0.00108
		0.000191642	-0.000340576			0.00018964	-0.00109
		0.000191644	-0.000335693			0.00018964	-0.00109
		0.000191646	-0.000308838			0.000189641	-0.00108
		0.000191648	-0.000324707			0.000189641	-0.00106
		0.00019165	-0.000330811			0.000189641	-0.00108
		0.000191652	-0.000335693			0.000189641	-0.00107
		0.000191654	-0.00032959			0.000189642	-0.00107
		0.000191656	-0.000314941			0.000189642	-0.00107
		0.000191658	-0.000321045			0.000189642	-0.00107
		0.00019166	-0.000324707			0.000189642	-0.00108
		0.000191662	-0.000322266			0.000189643	-0.00109
		0.000191664	-0.00032959			0.000189643	-0.00108
		0.000191666	-0.000343018			0.000189643	-0.00108
		0.000191668	-0.000328369			0.000189643	-0.00108
		0.00019167	-0.000316162			0.000189644	-0.00109
		0.000191672	-0.000313721			0.000189644	-0.00108
		0.000191674	-0.000333252			0.000189644	-0.00107
		0.000191676	-0.000323486			0.000189644	-0.0011
		0.000191678	-0.00032959			0.000189645	-0.0011
		0.00019168	-0.000333252			0.000189645	-0.00109
		0.000191682	-0.000319824			0.000189645	-0.00109
		0.000191684	-0.00032959			0.000189645	-0.00109
		0.000191686	-0.000332031			0.000189646	-0.00107
		0.000191688	-0.000319824			0.000189646	-0.00107
		0.00019169	-0.000317383			0.000189646	-0.00108
		0.000191692	-0.000318604			0.000189646	-0.00108
		0.000191694	-0.000323486			0.000189647	-0.00107
		0.000191696	-0.000324707			0.000189647	-0.00107
		0.000191698	-0.000325928			0.000189647	-0.00107
		0.0001917	-0.000314941			0.000189647	-0.00107
		0.000191702	-0.000314941			0.000189648	-0.00107
		0.000191704	-0.000299072			0.000189648	-0.00108
		0.000191706	-0.000319824			0.000189648	-0.00107
		0.000191708	-0.000328369			0.000189648	-0.00108
		0.00019171	-0.000323486			0.000189649	-0.00107
		0.000191712	-0.000324707			0.000189649	-0.00107
		0.000191714	-0.000318604			0.000189649	-0.00105
		0.000191716	-0.000319824			0.000189649	-0.00107
		0.000191718	-0.000303955			0.00018965	-0.00106
		0.00019172	-0.00032959			0.00018965	-0.00106
		0.000191722	-0.000325928			0.00018965	-0.00106
		0.000191724	-0.000327148			0.00018965	-0.00106
		0.000191726	-0.000316162			0.000189651	-0.00106
		0.000191728	-0.000324707			0.000189651	-0.00106
		0.00019173	-0.00032959			0.000189651	-0.00107
		0.000191732	-0.000322266			0.000189651	-0.00107
		0.000191734	-0.000322266			0.000189652	-0.00107
		0.000191736	-0.000323486			0.000189652	-0.00106
		0.000191738	-0.000313721			0.000189652	-0.00106
		0.00019174	-0.000321045			0.000189652	-0.00105
		0.000191742	-0.000321045			0.000189653	-0.00106
		0.000191744	-0.000317383			0.000189653	-0.00106
		0.000191746	-0.000316162			0.000189653	-0.00106
		0.000191748	-0.000301514			0.000189653	-0.00107
		0.00019175	-0.000297852			0.000189654	-0.00107
		0.000191752	-0.000301514			0.000189654	-0.00107
		0.000191754	-0.000307617			0.000189654	-0.00106
		0.000191756	-0.000299072			0.000189654	-0.00107
		0.000191758	-0.000302734			0.000189655	-0.00106
		0.00019176	-0.000325928			0.000189655	-0.00106
		0.000191762	-0.000310059			0.000189655	-0.00106
		0.000191764	-0.000300293			0.000189655	-0.00107
		0.000191766	-0.000297852			0.000189656	-0.00107
		0.000191768	-0.00032959			0.000189656	-0.00106
		0.00019177	-0.000335693			0.000189656	-0.00106
		0.000191772	-0.000307617			0.000189656	-0.00104
		0.000191774	-0.000317383			0.000189657	-0.00104
		0.000191776	-0.000318604			0.000189657	-0.00104
		0.000191778	-0.000310059			0.000189657	-0.00104
		0.00019178	-0.000307617			0.000189657	-0.00105
		0.000191782	-0.0003125			0.000189658	-0.00105
		0.000191784	-0.000296631			0.000189658	-0.00104
		0.000191786	-0.000300293			0.000189658	-0.00103
		0.000191788	-0.000307617			0.000189658	-0.00104
		0.00019179	-0.000311279			0.000189659	-0.00104
		0.000191792	-0.000301514			0.000189659	-0.00104
		0.000191794	-0.000318604			0.000189659	-0.00104
		0.000191796	-0.000314941			0.000189659	-0.00105
		0.000191798	-0.000321045			0.00018966	-0.00105
		0.0001918	-0.000299072			0.00018966	-0.00105
		0.000191802	-0.00029541			0.00018966	-0.00104
		0.000191804	-0.000306396			0.00018966	-0.00105
		0.000191806	-0.000311279			0.000189661	-0.00104
		0.000191808	-0.000297852			0.000189661	-0.00102
		0.00019181	-0.000306396			0.000189661	-0.00104
		0.000191812	-0.000306396			0.000189661	-0.00105
		0.000191814	-0.000303955			0.000189662	-0.00105
		0.000191816	-0.000291748			0.000189662	-0.00105
		0.000191818	-0.000301514			0.000189662	-0.00104
		0.00019182	-0.00029541			0.000189662	-0.00105
		0.000191822	-0.000296631			0.000189663	-0.00104
		0.000191824	-0.000292969			0.000189663	-0.00103
		0.000191826	-0.000296631			0.000189663	-0.00104
		0.000191828	-0.00029541			0.000189663	-0.00105
		0.00019183	-0.000310059			0.000189664	-0.00106
		0.000191832	-0.000313721			0.000189664	-0.00104
		0.000191834	-0.000301514			0.000189664	-0.00103
		0.000191836	-0.000290527			0.000189664	-0.00104
		0.000191838	-0.000302734			0.000189665	-0.00105
		0.00019184	-0.000300293			0.000189665	-0.00104
		0.000191842	-0.000283203			0.000189665	-0.00103
		0.000191844	-0.000288086			0.000189665	-0.00104
		0.000191846	-0.000310059			0.000189666	-0.00105
		0.000191848	-0.000307617			0.000189666	-0.00104
		0.00019185	-0.000289307			0.000189666	-0.00105
		0.000191852	-0.000306396			0.000189666	-0.00104
		0.000191854	-0.000283203			0.000189667	-0.00102
		0.000191856	-0.000294189			0.000189667	-0.00103
		0.000191858	-0.000292969			0.000189667	-0.00102
		0.00019186	-0.000290527			0.000189667	-0.00103
		0.000191862	-0.000292969			0.000189668	-0.00102
		0.000191864	-0.000291748			0.000189668	-0.00101
		0.000191866	-0.000284424			0.000189668	-0.00102
		0.000191868	-0.000289307			0.000189668	-0.00103
		0.00019187	-0.000292969			0.000189669	-0.00103
		0.000191872	-0.000288086			0.000189669	-0.00102
		0.000191874	-0.000284424			0.000189669	-0.00102
		0.000191876	-0.000289307			0.000189669	-0.00103
		0.000191878	-0.000284424			0.00018967	-0.00103
		0.00019188	-0.000268555			0.00018967	-0.00101
		0.000191882	-0.000280762			0.00018967	-0.00102
		0.000191884	-0.000288086			0.00018967	-0.00103
		0.000191886	-0.000306396			0.000189671	-0.00103
		0.000191888	-0.000284424			0.000189671	-0.00102
		0.00019189	-0.000286865			0.000189671	-0.00101
		0.000191892	-0.000297852			0.000189671	-0.00101
		0.000191894	-0.000294189			0.000189672	-0.00102
		0.000191896	-0.000294189			0.000189672	-0.00102
		0.000191898	-0.000290527			0.000189672	-0.00102
		0.0001919	-0.000280762			0.000189672	-0.00104
		0.000191902	-0.000296631			0.000189673	-0.00103
		0.000191904	-0.000284424			0.000189673	-0.00101
		0.000191906	-0.000273437			0.000189673	-0.00101
		0.000191908	-0.000297852			0.000189673	-0.00103
		0.00019191	-0.000281982			0.000189674	-0.00103
		0.000191912	-0.000267334			0.000189674	-0.00102
		0.000191914	-0.000280762			0.000189674	-0.00101
		0.000191916	-0.000296631			0.000189674	-0.00101
		0.000191918	-0.000289307			0.000189675	-0.00103
		0.00019192	-0.000286865			0.000189675	-0.00102
		0.000191922	-0.000285645			0.000189675	-0.00101
		0.000191924	-0.00027832			0.000189675	-0.00101
		0.000191926	-0.000285645			0.000189676	-0.00102
		0.000191928	-0.000280762			0.000189676	-0.00101
		0.00019193	-0.000291748			0.000189676	-0.00101
		0.000191932	-0.000294189			0.000189676	-0.00102
		0.000191934	-0.000283203			0.000189677	-0.00103
		0.000191936	-0.000273437			0.000189677	-0.00102
		0.000191938	-0.000289307			0.000189677	-0.00101
		0.00019194	-0.000283203			0.000189677	-0.001
		0.000191942	-0.0002771			0.000189678	-0.00101
		0.000191944	-0.000284424			0.000189678	-0.000998047
		0.000191946	-0.000297852			0.000189678	-0.000999805
		0.000191948	-0.000283203			0.000189678	-0.00101
		0.00019195	-0.000285645			0.000189679	-0.001
		0.000191952	-0.000274658			0.000189679	-0.00102
		0.000191954	-0.000279541			0.000189679	-0.00101
		0.000191956	-0.000292969			0.000189679	-0.001
		0.000191958	-0.0002771			0.00018968	-0.00101
		0.00019196	-0.000273437			0.00018968	-0.000996289
		0.000191962	-0.000275879			0.00018968	-0.000998047
		0.000191964	-0.000274658			0.00018968	-0.000996289
		0.000191966	-0.0002771			0.000189681	-0.000996289
		0.000191968	-0.000284424			0.000189681	-0.0009875
		0.00019197	-0.000279541			0.000189681	-0.00101
		0.000191972	-0.0002771			0.000189681	-0.00101
		0.000191974	-0.000274658			0.000189682	-0.00102
		0.000191976	-0.000272217			0.000189682	-0.000996289
		0.000191978	-0.000269775			0.000189682	-0.000998047
		0.00019198	-0.000281982			0.000189682	-0.001
		0.000191982	-0.000280762			0.000189683	-0.00101
		0.000191984	-0.000275879			0.000189683	-0.00101
		0.000191986	-0.000262451			0.000189683	-0.00101
		0.000191988	-0.000269775			0.000189683	-0.00101
		0.00019199	-0.000273437			0.000189684	-0.001
		0.000191992	-0.000264893			0.000189684	-0.0009875
		0.000191994	-0.000273437			0.000189684	-0.000983984
		0.000191996	-0.000275879			0.000189684	-0.00101
		0.000191998	-0.000289307			0.000189685	-0.001
		0.000192	-0.000283203			0.000189685	-0.0009875
		0.000192002	-0.000266113			0.000189685	-0.000983984
		0.000192004	-0.000267334			0.000189685	-0.000983984
		0.000192006	-0.000268555			0.000189686	-0.000998047
		0.000192008	-0.000267334			0.000189686	-0.000996289
		0.00019201	-0.000284424			0.000189686	-0.000983984
		0.000192012	-0.000275879			0.000189686	-0.000999805
		0.000192014	-0.000253906			0.000189687	-0.000999805
		0.000192016	-0.000252686			0.000189687	-0.000992774
		0.000192018	-0.000268555			0.000189687	-0.0009875
		0.00019202	-0.000270996			0.000189687	-0.000989258
		0.000192022	-0.000262451			0.000189688	-0.000999805
		0.000192024	-0.000262451			0.000189688	-0.000983984
		0.000192026	-0.000269775			0.000189688	-0.000980469
		0.000192028	-0.000280762			0.000189688	-0.000991016
		0.00019203	-0.0002771			0.000189689	-0.000985742
		0.000192032	-0.000274658			0.000189689	-0.000978711
		0.000192034	-0.000264893			0.000189689	-0.000980469
		0.000192036	-0.000267334			0.000189689	-0.000991016
		0.000192038	-0.000252686			0.00018969	-0.000989258
		0.00019204	-0.000267334			0.00018969	-0.000985742
		0.000192042	-0.000267334			0.00018969	-0.000994531
		0.000192044	-0.000262451			0.00018969	-0.000991016
		0.000192046	-0.000268555			0.000189691	-0.000973438
		0.000192048	-0.000269775			0.000189691	-0.000983984
		0.00019205	-0.00027832			0.000189691	-0.000983984
		0.000192052	-0.000270996			0.000189691	-0.000985742
		0.000192054	-0.000264893			0.000189692	-0.000985742
		0.000192056	-0.000267334			0.000189692	-0.000968164
		0.000192058	-0.000275879			0.000189692	-0.000976953
		0.00019206	-0.000268555			0.000189692	-0.000985742
		0.000192062	-0.000262451			0.000189693	-0.000996289
		0.000192064	-0.000252686			0.000189693	-0.000980469
		0.000192066	-0.000256348			0.000189693	-0.000980469
		0.000192068	-0.000256348			0.000189693	-0.000994531
		0.00019207	-0.00026001			0.000189694	-0.000982227
		0.000192072	-0.000253906			0.000189694	-0.00097168
		0.000192074	-0.000274658			0.000189694	-0.000982227
		0.000192076	-0.000264893			0.000189694	-0.000983984
		0.000192078	-0.00026001			0.000189695	-0.00097168
		0.00019208	-0.000241699			0.000189695	-0.000975195
		0.000192082	-0.000251465			0.000189695	-0.000973438
		0.000192084	-0.000252686			0.000189695	-0.000976953
		0.000192086	-0.000250244			0.000189696	-0.000969922
		0.000192088	-0.000250244			0.000189696	-0.000968164
		0.00019209	-0.000250244			0.000189696	-0.000976953
		0.000192092	-0.000268555			0.000189696	-0.000983984
		0.000192094	-0.00026123			0.000189697	-0.000980469
		0.000192096	-0.000252686			0.000189697	-0.000975195
		0.000192098	-0.00026001			0.000189697	-0.000978711
		0.0001921	-0.000258789			0.000189697	-0.000989258
		0.000192102	-0.000267334			0.000189698	-0.000991016
		0.000192104	-0.000251465			0.000189698	-0.000969922
		0.000192106	-0.000252686			0.000189698	-0.000959375
		0.000192108	-0.000263672			0.000189698	-0.001
		0.00019211	-0.000256348			0.000189699	-0.000996289
		0.000192112	-0.000253906			0.000189699	-0.000976953
		0.000192114	-0.000266113			0.000189699	-0.000976953
		0.000192116	-0.000258789			0.000189699	-0.000973438
		0.000192118	-0.000247803			0.0001897	-0.000991016
		0.00019212	-0.000256348			0.0001897	-0.000969922
		0.000192122	-0.000257568			0.0001897	-0.000959375
		0.000192124	-0.000251465			0.0001897	-0.000978711
		0.000192126	-0.000250244			0.000189701	-0.000985742
		0.000192128	-0.000264893			0.000189701	-0.000985742
		0.00019213	-0.000267334			0.000189701	-0.000973438
		0.000192132	-0.000262451			0.000189701	-0.000975195
		0.000192134	-0.000253906			0.000189702	-0.00097168
		0.000192136	-0.000251465			0.000189702	-0.000982227
		0.000192138	-0.00026123			0.000189702	-0.000976953
		0.00019214	-0.000264893			0.000189702	-0.000991016
		0.000192142	-0.000244141			0.000189703	-0.000969922
		0.000192144	-0.000256348			0.000189703	-0.000954102
		0.000192146	-0.000257568			0.000189703	-0.000959375
		0.000192148	-0.000238037			0.000189703	-0.000962891
		0.00019215	-0.000247803			0.000189704	-0.000968164
		0.000192152	-0.000253906			0.000189704	-0.000962891
		0.000192154	-0.000258789			0.000189704	-0.000950586
		0.000192156	-0.000253906			0.000189704	-0.000968164
		0.000192158	-0.000246582			0.000189705	-0.000954102
		0.00019216	-0.000239258			0.000189705	-0.000964649
		0.000192162	-0.000253906			0.000189705	-0.000962891
		0.000192164	-0.000256348			0.000189705	-0.000957617
		0.000192166	-0.000253906			0.000189706	-0.000948828
		0.000192168	-0.000250244			0.000189706	-0.000954102
		0.00019217	-0.000241699			0.000189706	-0.000950586
		0.000192172	-0.000246582			0.000189706	-0.00094707
		0.000192174	-0.000252686			0.000189707	-0.000950586
		0.000192176	-0.000252686			0.000189707	-0.000961133
		0.000192178	-0.000266113			0.000189707	-0.000964649
		0.00019218	-0.000245361			0.000189707	-0.000973438
		0.000192182	-0.000249023			0.000189708	-0.000959375
		0.000192184	-0.000258789			0.000189708	-0.000952344
		0.000192186	-0.00024292			0.000189708	-0.000959375
		0.000192188	-0.000240479			0.000189708	-0.000954102
		0.00019219	-0.000255127			0.000189709	-0.00094707
		0.000192192	-0.000246582			0.000189709	-0.000948828
		0.000192194	-0.000250244			0.000189709	-0.000950586
		0.000192196	-0.000251465			0.000189709	-0.000962891
		0.000192198	-0.000246582			0.00018971	-0.000941797
		0.0001922	-0.000235596			0.00018971	-0.000945313
		0.000192202	-0.000231934			0.00018971	-0.000945313
		0.000192204	-0.000252686			0.00018971	-0.000945313
		0.000192206	-0.000234375			0.000189711	-0.000950586
		0.000192208	-0.000244141			0.000189711	-0.000936524
		0.00019221	-0.000247803			0.000189711	-0.000954102
		0.000192212	-0.000250244			0.000189711	-0.000957617
		0.000192214	-0.000230713			0.000189712	-0.000945313
		0.000192216	-0.000239258			0.000189712	-0.000936524
		0.000192218	-0.000236816			0.000189712	-0.000936524
		0.00019222	-0.000236816			0.000189712	-0.000948828
		0.000192222	-0.000246582			0.000189713	-0.000934766
		0.000192224	-0.000239258			0.000189713	-0.000938281
		0.000192226	-0.000233154			0.000189713	-0.000924219
		0.000192228	-0.000234375			0.000189713	-0.000933008
		0.00019223	-0.000236816			0.000189714	-0.000936524
		0.000192232	-0.000252686			0.000189714	-0.000936524
		0.000192234	-0.000238037			0.000189714	-0.000927734
		0.000192236	-0.000231934			0.000189714	-0.00094707
		0.000192238	-0.000252686			0.000189715	-0.000945313
		0.00019224	-0.000246582			0.000189715	-0.000940039
		0.000192242	-0.000230713			0.000189715	-0.000924219
		0.000192244	-0.000235596			0.000189715	-0.000933008
		0.000192246	-0.000231934			0.000189716	-0.000924219
		0.000192248	-0.000249023			0.000189716	-0.000929492
		0.00019225	-0.000239258			0.000189716	-0.000933008
		0.000192252	-0.000244141			0.000189716	-0.00093125
		0.000192254	-0.00024292			0.000189717	-0.000936524
		0.000192256	-0.000239258			0.000189717	-0.000920703
		0.000192258	-0.000239258			0.000189717	-0.000927734
		0.00019226	-0.00022583			0.000189717	-0.00093125
		0.000192262	-0.000212402			0.000189718	-0.00093125
		0.000192264	-0.000228271			0.000189718	-0.000927734
		0.000192266	-0.000244141			0.000189718	-0.000920703
		0.000192268	-0.000239258			0.000189718	-0.000925977
		0.00019227	-0.000240479			0.000189719	-0.000929492
		0.000192272	-0.000238037			0.000189719	-0.000917188
		0.000192274	-0.000228271			0.000189719	-0.000911914
		0.000192276	-0.000241699			0.000189719	-0.000922461
		0.000192278	-0.000231934			0.00018972	-0.00091543
		0.00019228	-0.000223389			0.00018972	-0.000917188
		0.000192282	-0.000227051			0.00018972	-0.000925977
		0.000192284	-0.00022583			0.00018972	-0.000934766
		0.000192286	-0.000231934			0.000189721	-0.000934766
		0.000192288	-0.000236816			0.000189721	-0.000922461
		0.00019229	-0.00022583			0.000189721	-0.000918945
		0.000192292	-0.000236816			0.000189721	-0.000922461
		0.000192294	-0.000231934			0.000189722	-0.000925977
		0.000192296	-0.00022583			0.000189722	-0.000917188
		0.000192298	-0.000241699			0.000189722	-0.000904883
		0.0001923	-0.000229492			0.000189722	-0.00091543
		0.000192302	-0.000220947			0.000189723	-0.000924219
		0.000192304	-0.000228271			0.000189723	-0.000911914
		0.000192306	-0.000244141			0.000189723	-0.000906641
		0.000192308	-0.000229492			0.000189723	-0.000925977
		0.00019231	-0.000231934			0.000189724	-0.000906641
		0.000192312	-0.000231934			0.000189724	-0.000894336
		0.000192314	-0.000252686			0.000189724	-0.000911914
		0.000192316	-0.000250244			0.000189724	-0.000920703
		0.000192318	-0.000228271			0.000189725	-0.000901367
		0.00019232	-0.000238037			0.000189725	-0.000917188
		0.000192322	-0.000229492			0.000189725	-0.000918945
		0.000192324	-0.000228271			0.000189725	-0.000920703
		0.000192326	-0.000218506			0.000189726	-0.000925977
		0.000192328	-0.000212402			0.000189726	-0.00091543
		0.00019233	-0.00024292			0.000189726	-0.000924219
		0.000192332	-0.000238037			0.000189726	-0.000920703
		0.000192334	-0.000229492			0.000189727	-0.000936524
		0.000192336	-0.000216064			0.000189727	-0.000924219
		0.000192338	-0.000241699			0.000189727	-0.000917188
		0.00019234	-0.000238037			0.000189727	-0.000922461
		0.000192342	-0.000223389			0.000189728	-0.000927734
		0.000192344	-0.000216064			0.000189728	-0.000924219
		0.000192346	-0.000218506			0.000189728	-0.00091543
		0.000192348	-0.000227051			0.000189728	-0.000927734
		0.00019235	-0.000227051			0.000189729	-0.000920703
		0.000192352	-0.000217285			0.000189729	-0.000903125
		0.000192354	-0.000229492			0.000189729	-0.000906641
		0.000192356	-0.000229492			0.000189729	-0.000927734
		0.000192358	-0.000218506			0.00018973	-0.000929492
		0.00019236	-0.000219727			0.00018973	-0.000918945
		0.000192362	-0.000228271			0.00018973	-0.000918945
		0.000192364	-0.000218506			0.00018973	-0.000917188
		0.000192366	-0.000224609			0.000189731	-0.000911914
		0.000192368	-0.000218506			0.000189731	-0.000910156
		0.00019237	-0.000220947			0.000189731	-0.000918945
		0.000192372	-0.000220947			0.000189731	-0.000924219
		0.000192374	-0.000227051			0.000189732	-0.000927734
		0.000192376	-0.000216064			0.000189732	-0.000906641
		0.000192378	-0.000220947			0.000189732	-0.000904883
		0.00019238	-0.000218506			0.000189732	-0.000920703
		0.000192382	-0.000213623			0.000189733	-0.000913672
		0.000192384	-0.000211182			0.000189733	-0.000911914
		0.000192386	-0.000234375			0.000189733	-0.000901367
		0.000192388	-0.000219727			0.000189733	-0.000910156
		0.00019239	-0.000227051			0.000189734	-0.000917188
		0.000192392	-0.000218506			0.000189734	-0.000910156
		0.000192394	-0.000222168			0.000189734	-0.000911914
		0.000192396	-0.000209961			0.000189734	-0.000920703
		0.000192398	-0.000217285			0.000189735	-0.000920703
		0.0001924	-0.000214844			0.000189735	-0.000918945
		0.000192402	-0.000218506			0.000189735	-0.000908399
		0.000192404	-0.000205078			0.000189735	-0.000913672
		0.000192406	-0.000205078			0.000189736	-0.000910156
		0.000192408	-0.000217285			0.000189736	-0.000897852
		0.00019241	-0.000222168			0.000189736	-0.000904883
		0.000192412	-0.000213623			0.000189736	-0.000910156
		0.000192414	-0.000223389			0.000189737	-0.000908399
		0.000192416	-0.000218506			0.000189737	-0.000908399
		0.000192418	-0.000220947			0.000189737	-0.000901367
		0.00019242	-0.000213623			0.000189737	-0.000910156
		0.000192422	-0.00022583			0.000189738	-0.000910156
		0.000192424	-0.00022583			0.000189738	-0.000896094
		0.000192426	-0.00020752			0.000189738	-0.000904883
		0.000192428	-0.00020752			0.000189738	-0.000922461
		0.00019243	-0.000219727			0.000189739	-0.000913672
		0.000192432	-0.000212402			0.000189739	-0.000908399
		0.000192434	-0.000213623			0.000189739	-0.000896094
		0.000192436	-0.000212402			0.000189739	-0.000908399
		0.000192438	-0.000213623			0.00018974	-0.000901367
		0.00019244	-0.000220947			0.00018974	-0.000904883
		0.000192442	-0.000220947			0.00018974	-0.000901367
		0.000192444	-0.000213623			0.00018974	-0.000904883
		0.000192446	-0.00022583			0.000189741	-0.000913672
		0.000192448	-0.000223389			0.000189741	-0.000896094
		0.00019245	-0.000206299			0.000189741	-0.000894336
		0.000192452	-0.00022583			0.000189741	-0.000908399
		0.000192454	-0.000203857			0.000189742	-0.00091543
		0.000192456	-0.00020874			0.000189742	-0.000904883
		0.000192458	-0.000217285			0.000189742	-0.000903125
		0.00019246	-0.000209961			0.000189742	-0.000924219
		0.000192462	-0.000213623			0.000189743	-0.000913672
		0.000192464	-0.000209961			0.000189743	-0.000906641
		0.000192466	-0.000216064			0.000189743	-0.000910156
		0.000192468	-0.000228271			0.000189743	-0.000925977
		0.00019247	-0.000203857			0.000189744	-0.00091543
		0.000192472	-0.000209961			0.000189744	-0.000906641
		0.000192474	-0.000205078			0.000189744	-0.000913672
		0.000192476	-0.000194092			0.000189744	-0.000911914
		0.000192478	-0.00020874			0.000189745	-0.000906641
		0.00019248	-0.000209961			0.000189745	-0.000894336
		0.000192482	-0.000217285			0.000189745	-0.000889063
		0.000192484	-0.000203857			0.000189745	-0.000903125
		0.000192486	-0.000217285			0.000189746	-0.000903125
		0.000192488	-0.00020752			0.000189746	-0.000899609
		0.00019249	-0.00020752			0.000189746	-0.000894336
		0.000192492	-0.000217285			0.000189746	-0.000896094
		0.000192494	-0.000218506			0.000189747	-0.000901367
		0.000192496	-0.000224609			0.000189747	-0.000903125
		0.000192498	-0.000218506			0.000189747	-0.00089082
		0.0001925	-0.000212402			0.000189747	-0.000908399
		0.000192502	-0.000219727			0.000189748	-0.000911914
		0.000192504	-0.000203857			0.000189748	-0.000896094
		0.000192506	-0.00020874			0.000189748	-0.000897852
		0.000192508	-0.000212402			0.000189748	-0.000899609
		0.00019251	-0.000214844			0.000189749	-0.000910156
		0.000192512	-0.000214844			0.000189749	-0.000904883
		0.000192514	-0.000201416			0.000189749	-0.000878516
		0.000192516	-0.000212402			0.000189749	-0.000889063
		0.000192518	-0.000200195			0.00018975	-0.000899609
		0.00019252	-0.000203857			0.00018975	-0.000889063
		0.000192522	-0.000194092			0.00018975	-0.000883789
		0.000192524	-0.000201416			0.00018975	-0.000880274
		0.000192526	-0.000216064			0.000189751	-0.000897852
		0.000192528	-0.000211182			0.000189751	-0.000892578
		0.00019253	-0.000198975			0.000189751	-0.000885547
		0.000192532	-0.000197754			0.000189751	-0.000887305
		0.000192534	-0.000185547			0.000189752	-0.000882031
		0.000192536	-0.00020874			0.000189752	-0.000871484
		0.000192538	-0.000218506			0.000189752	-0.000867969
		0.00019254	-0.000194092			0.000189752	-0.000885547
		0.000192542	-0.000205078			0.000189753	-0.000880274
		0.000192544	-0.000203857			0.000189753	-0.000896094
		0.000192546	-0.000195312			0.000189753	-0.000878516
		0.000192548	-0.000209961			0.000189753	-0.000889063
		0.00019255	-0.00019043			0.000189754	-0.000897852
		0.000192552	-0.000200195			0.000189754	-0.000867969
		0.000192554	-0.000211182			0.000189754	-0.000873242
		0.000192556	-0.000185547			0.000189754	-0.000882031
		0.000192558	-0.000195312			0.000189755	-0.000892578
		0.00019256	-0.000206299			0.000189755	-0.000885547
		0.000192562	-0.000205078			0.000189755	-0.000876758
		0.000192564	-0.000196533			0.000189755	-0.000897852
		0.000192566	-0.000197754			0.000189756	-0.000885547
		0.000192568	-0.000187988			0.000189756	-0.000883789
		0.00019257	-0.000197754			0.000189756	-0.000896094
		0.000192572	-0.00020752			0.000189756	-0.000899609
		0.000192574	-0.000200195			0.000189757	-0.000875
		0.000192576	-0.000209961			0.000189757	-0.000869727
		0.000192578	-0.00020874			0.000189757	-0.000875
		0.00019258	-0.000195312			0.000189757	-0.000901367
		0.000192582	-0.000195312			0.000189758	-0.00089082
		0.000192584	-0.000202637			0.000189758	-0.000883789
		0.000192586	-0.00019043			0.000189758	-0.000889063
		0.000192588	-0.000203857			0.000189758	-0.000894336
		0.00019259	-0.000192871			0.000189759	-0.000911914
		0.000192592	-0.00019165			0.000189759	-0.000901367
		0.000192594	-0.000206299			0.000189759	-0.000880274
		0.000192596	-0.000192871			0.000189759	-0.000885547
		0.000192598	-0.000203857			0.00018976	-0.000897852
		0.0001926	-0.00020752			0.00018976	-0.000889063
		0.000192602	-0.000216064			0.00018976	-0.000885547
		0.000192604	-0.000189209			0.00018976	-0.000894336
		0.000192606	-0.000205078			0.000189761	-0.000897852
		0.000192608	-0.000198975			0.000189761	-0.00089082
		0.00019261	-0.000202637			0.000189761	-0.000866211
		0.000192612	-0.00020874			0.000189761	-0.00089082
		0.000192614	-0.00019043			0.000189762	-0.000899609
		0.000192616	-0.00019043			0.000189762	-0.000897852
		0.000192618	-0.000198975			0.000189762	-0.000876758
		0.00019262	-0.000201416			0.000189762	-0.000876758
		0.000192622	-0.000194092			0.000189763	-0.000889063
		0.000192624	-0.000198975			0.000189763	-0.000887305
		0.000192626	-0.000202637			0.000189763	-0.000887305
		0.000192628	-0.000180664			0.000189763	-0.000910156
		0.00019263	-0.000192871			0.000189764	-0.000892578
		0.000192632	-0.000194092			0.000189764	-0.000892578
		0.000192634	-0.000197754			0.000189764	-0.000903125
		0.000192636	-0.000196533			0.000189764	-0.000904883
		0.000192638	-0.000196533			0.000189765	-0.000896094
		0.00019264	-0.000198975			0.000189765	-0.000883789
		0.000192642	-0.000194092			0.000189765	-0.000880274
		0.000192644	-0.000194092			0.000189765	-0.000885547
		0.000192646	-0.00019043			0.000189766	-0.000903125
		0.000192648	-0.000185547			0.000189766	-0.000887305
		0.00019265	-0.000183105			0.000189766	-0.000876758
		0.000192652	-0.000178223			0.000189766	-0.000899609
		0.000192654	-0.000179443			0.000189767	-0.000899609
		0.000192656	-0.000178223			0.000189767	-0.000887305
		0.000192658	-0.000203857			0.000189767	-0.000883789
		0.00019266	-0.00020752			0.000189767	-0.000887305
		0.000192662	-0.000186768			0.000189768	-0.00089082
		0.000192664	-0.000200195			0.000189768	-0.000882031
		0.000192666	-0.000178223			0.000189768	-0.00089082
		0.000192668	-0.000187988			0.000189768	-0.000894336
		0.00019267	-0.000187988			0.000189769	-0.000901367
		0.000192672	-0.000175781			0.000189769	-0.000889063
		0.000192674	-0.000186768			0.000189769	-0.000894336
		0.000192676	-0.000192871			0.000189769	-0.000897852
		0.000192678	-0.000181885			0.00018977	-0.000883789
		0.00019268	-0.00019165			0.00018977	-0.000882031
		0.000192682	-0.000187988			0.00018977	-0.000883789
		0.000192684	-0.000186768			0.00018977	-0.000897852
		0.000192686	-0.000185547			0.000189771	-0.000896094
		0.000192688	-0.000186768			0.000189771	-0.000889063
		0.00019269	-0.000177002			0.000189771	-0.000889063
		0.000192692	-0.000180664			0.000189771	-0.000896094
		0.000192694	-0.000181885			0.000189772	-0.000903125
		0.000192696	-0.000206299			0.000189772	-0.000882031
		0.000192698	-0.000192871			0.000189772	-0.000892578
		0.0001927	-0.000183105			0.000189772	-0.000897852
		0.000192702	-0.000178223			0.000189773	-0.000906641
		0.000192704	-0.000184326			0.000189773	-0.000885547
		0.000192706	-0.000192871			0.000189773	-0.000875
		0.000192708	-0.000181885			0.000189773	-0.000885547
		0.00019271	-0.000179443			0.000189774	-0.000875
		0.000192712	-0.000175781			0.000189774	-0.000882031
		0.000192714	-0.000187988			0.000189774	-0.000892578
		0.000192716	-0.000183105			0.000189774	-0.000894336
		0.000192718	-0.000180664			0.000189775	-0.000894336
		0.00019272	-0.000174561			0.000189775	-0.000885547
		0.000192722	-0.000175781			0.000189775	-0.000885547
		0.000192724	-0.000180664			0.000189775	-0.000892578
		0.000192726	-0.00019043			0.000189776	-0.000901367
		0.000192728	-0.000197754			0.000189776	-0.000897852
		0.00019273	-0.000192871			0.000189776	-0.000892578
		0.000192732	-0.000184326			0.000189776	-0.000906641
		0.000192734	-0.000186768			0.000189777	-0.000901367
		0.000192736	-0.000187988			0.000189777	-0.000894336
		0.000192738	-0.000184326			0.000189777	-0.000885547
		0.00019274	-0.000178223			0.000189777	-0.000894336
		0.000192742	-0.000178223			0.000189778	-0.000892578
		0.000192744	-0.000177002			0.000189778	-0.000892578
		0.000192746	-0.000181885			0.000189778	-0.000880274
		0.000192748	-0.000178223			0.000189778	-0.000885547
		0.00019275	-0.000185547			0.000189779	-0.000899609
		0.000192752	-0.000198975			0.000189779	-0.000880274
		0.000192754	-0.000197754			0.000189779	-0.000882031
		0.000192756	-0.000185547			0.000189779	-0.00089082
		0.000192758	-0.000177002			0.00018978	-0.000894336
		0.00019276	-0.000194092			0.00018978	-0.000887305
		0.000192762	-0.000195312			0.00018978	-0.000880274
		0.000192764	-0.000184326			0.00018978	-0.000897852
		0.000192766	-0.00017334			0.000189781	-0.000892578
		0.000192768	-0.000187988			0.000189781	-0.000885547
		0.00019277	-0.000185547			0.000189781	-0.000873242
		0.000192772	-0.000186768			0.000189781	-0.000896094
		0.000192774	-0.000178223			0.000189782	-0.000908399
		0.000192776	-0.000184326			0.000189782	-0.00089082
		0.000192778	-0.000184326			0.000189782	-0.000875
		0.00019278	-0.000177002			0.000189782	-0.000878516
		0.000192782	-0.00017334			0.000189783	-0.000892578
		0.000192784	-0.000159912			0.000189783	-0.000885547
		0.000192786	-0.00017334			0.000189783	-0.000887305
		0.000192788	-0.00019043			0.000189783	-0.000892578
		0.00019279	-0.000174561			0.000189784	-0.000887305
		0.000192792	-0.00017334			0.000189784	-0.000901367
		0.000192794	-0.000184326			0.000189784	-0.000882031
		0.000192796	-0.000184326			0.000189784	-0.000887305
		0.000192798	-0.000169678			0.000189785	-0.000883789
		0.0001928	-0.000187988			0.000189785	-0.000885547
		0.000192802	-0.000184326			0.000189785	-0.000883789
		0.000192804	-0.000167236			0.000189785	-0.000904883
		0.000192806	-0.000170898			0.000189786	-0.000885547
		0.000192808	-0.00019165			0.000189786	-0.000896094
		0.00019281	-0.000178223			0.000189786	-0.000889063
		0.000192812	-0.000169678			0.000189786	-0.000894336
		0.000192814	-0.000178223			0.000189787	-0.00089082
		0.000192816	-0.000167236			0.000189787	-0.000892578
		0.000192818	-0.000170898			0.000189787	-0.00089082
		0.00019282	-0.000175781			0.000189787	-0.000901367
		0.000192822	-0.000178223			0.000189788	-0.000880274
		0.000192824	-0.000178223			0.000189788	-0.000887305
		0.000192826	-0.000183105			0.000189788	-0.000885547
		0.000192828	-0.000183105			0.000189788	-0.000892578
		0.00019283	-0.000175781			0.000189789	-0.000892578
		0.000192832	-0.000178223			0.000189789	-0.000878516
		0.000192834	-0.000166016			0.000189789	-0.000871484
		0.000192836	-0.000169678			0.000189789	-0.000873242
		0.000192838	-0.00017334			0.00018979	-0.000894336
		0.00019284	-0.000175781			0.00018979	-0.000889063
		0.000192842	-0.000170898			0.00018979	-0.000880274
		0.000192844	-0.000169678			0.00018979	-0.000885547
		0.000192846	-0.000166016			0.000189791	-0.000887305
		0.000192848	-0.000172119			0.000189791	-0.000899609
		0.00019285	-0.000166016			0.000189791	-0.000880274
		0.000192852	-0.00017334			0.000189791	-0.000878516
		0.000192854	-0.000172119			0.000189792	-0.000894336
		0.000192856	-0.000175781			0.000189792	-0.000885547
		0.000192858	-0.000166016			0.000189792	-0.00089082
		0.00019286	-0.000179443			0.000189792	-0.000903125
		0.000192862	-0.000185547			0.000189793	-0.000887305
		0.000192864	-0.000178223			0.000189793	-0.00089082
		0.000192866	-0.000179443			0.000189793	-0.000889063
		0.000192868	-0.000174561			0.000189793	-0.000883789
		0.00019287	-0.000163574			0.000189794	-0.000918945
		0.000192872	-0.000167236			0.000189794	-0.000899609
		0.000192874	-0.000183105			0.000189794	-0.000887305
		0.000192876	-0.000167236			0.000189794	-0.000901367
		0.000192878	-0.000175781			0.000189795	-0.000901367
		0.00019288	-0.000168457			0.000189795	-0.000896094
		0.000192882	-0.000168457			0.000189795	-0.000878516
		0.000192884	-0.000167236			0.000189795	-0.000887305
		0.000192886	-0.000170898			0.000189796	-0.000897852
		0.000192888	-0.000172119			0.000189796	-0.000889063
		0.00019289	-0.000168457			0.000189796	-0.000892578
		0.000192892	-0.000164795			0.000189796	-0.000904883
		0.000192894	-0.000158691			0.000189797	-0.000899609
		0.000192896	-0.000163574			0.000189797	-0.000889063
		0.000192898	-0.000158691			0.000189797	-0.000882031
		0.0001929	-0.000163574			0.000189797	-0.000882031
		0.000192902	-0.000177002			0.000189798	-0.000894336
		0.000192904	-0.000170898			0.000189798	-0.000883789
		0.000192906	-0.000174561			0.000189798	-0.000883789
		0.000192908	-0.000179443			0.000189798	-0.000887305
		0.00019291	-0.000166016			0.000189799	-0.000901367
		0.000192912	-0.000169678			0.000189799	-0.000882031
		0.000192914	-0.000181885			0.000189799	-0.000880274
		0.000192916	-0.000170898			0.000189799	-0.000889063
		0.000192918	-0.000169678			0.0001898	-0.000896094
		0.00019292	-0.000179443			0.0001898	-0.00089082
		0.000192922	-0.000168457			0.0001898	-0.000880274
		0.000192924	-0.000172119			0.0001898	-0.000885547
		0.000192926	-0.000177002			0.000189801	-0.000878516
		0.000192928	-0.000163574			0.000189801	-0.000876758
		0.00019293	-0.000184326			0.000189801	-0.000882031
		0.000192932	-0.000157471			0.000189801	-0.000876758
		0.000192934	-0.000164795			0.000189802	-0.000876758
		0.000192936	-0.000169678			0.000189802	-0.000889063
		0.000192938	-0.000186768			0.000189802	-0.000882031
		0.00019294	-0.000180664			0.000189802	-0.000887305
		0.000192942	-0.000162354			0.000189803	-0.000885547
		0.000192944	-0.000167236			0.000189803	-0.000885547
		0.000192946	-0.00015625			0.000189803	-0.000876758
		0.000192948	-0.000163574			0.000189803	-0.000876758
		0.00019295	-0.000166016			0.000189804	-0.000882031
		0.000192952	-0.000172119			0.000189804	-0.000867969
		0.000192954	-0.00017334			0.000189804	-0.000876758
		0.000192956	-0.000163574			0.000189804	-0.000882031
		0.000192958	-0.000164795			0.000189805	-0.000857422
		0.00019296	-0.000164795			0.000189805	-0.000885547
		0.000192962	-0.000153809			0.000189805	-0.000873242
		0.000192964	-0.000169678			0.000189805	-0.000866211
		0.000192966	-0.000159912			0.000189806	-0.000869727
		0.000192968	-0.000153809			0.000189806	-0.000876758
		0.00019297	-0.000170898			0.000189806	-0.000887305
		0.000192972	-0.000163574			0.000189806	-0.000876758
		0.000192974	-0.00015625			0.000189807	-0.000892578
		0.000192976	-0.000163574			0.000189807	-0.000885547
		0.000192978	-0.000170898			0.000189807	-0.000878516
		0.00019298	-0.000166016			0.000189807	-0.000878516
		0.000192982	-0.000155029			0.000189808	-0.000878516
		0.000192984	-0.000161133			0.000189808	-0.000866211
		0.000192986	-0.000158691			0.000189808	-0.000860938
		0.000192988	-0.000162354			0.000189808	-0.000878516
		0.00019299	-0.000144043			0.000189809	-0.000878516
		0.000192992	-0.000161133			0.000189809	-0.000873242
		0.000192994	-0.000151367			0.000189809	-0.00085918
[truncated: 23,003 more rows]
