# Supplementary material for: Ultrafast photochemistry produces superbright short-wave infrared dots for low-dose in vivo imaging
Source: Nat Commun. 2020 Jun 10;11:2933. doi: 10.1038/s41467-020-16333-2 (PMC7286912; doi:10.1038/s41467-020-16333-2)
Supplement: Supplementary file 4 — Source Data [file 41467_2020_16333_MOESM4_ESM.zip › MAIN TEXT/Figure 4-b Fluorescence NIR-images.xlsx]

## Sheet: Plan1
					227 mw/cm2							173 mw/cm2						112 mw/cm2						50 mw/cm2							0.3 mw/cm2
			LaF3-3Nd-
						227 mw/cm2							173 mw/cm2						112 mw/cm2						50 mw/cm2							0.3 mw/cm2
			SWCNTS
					227 mw/cm2							173 mw/cm2						112 mw/cm2						50 mw/cm2							0.3 mw/cm2
		Ag2S Nanodots
						227 mw/cm2							173 mw/cm2						112 mw/cm2						50 mw/cm2							0.3 mw/cm2
		Ag2S SuperDOTS
