# Supplementary material for: Ultrafast photochemistry produces superbright short-wave infrared dots for low-dose in vivo imaging
Source: Nat Commun. 2020 Jun 10;11:2933. doi: 10.1038/s41467-020-16333-2 (PMC7286912; doi:10.1038/s41467-020-16333-2)
Supplement: Supplementary file 4 — Source Data [file 41467_2020_16333_MOESM4_ESM.zip › MAIN TEXT/Figure 5 b- Fluorescence In vivo Biodistribution.xlsx]

## Sheet: Plan1
				LIVER (COUNTS)	HEART	Femoral Artery	SPLEEN
				(COUNTS)	(COUNTS)	(COUNTS)	(COUNTS)
			TIME (min)
			0	0.01104	0.00798	0.00416	0.00875
			1.10796	0.02252	0.66462	0.32329	0.03201
			1.37284	0.034	0.67784	0.32099	0.03757
			1.63772	0.05008	0.69106	0.3187	0.04313
			2.03504	0.06615	0.7109	0.31525	0.05148
			2.43235	0.07303	0.71835	0.31181	0.05982
			3.09455	0.09064	0.71425	0.30755	0.14229
			3.22699	0.1113	0.71343	0.30787	0.1532
			3.62431	0.12508	0.71097	0.30886	0.18768
			3.62431	0.15263	0.71097	0.30886	0.18768
			3.75675	0.18936	0.71015	0.30919	0.19946
			3.75675	0.21615	0.71015	0.30919	0.19946
			3.88919	0.23681	0.70933	0.30951	0.21125
			3.75675	0.25747	0.71015	0.30919	0.19946
			4.55139	0.28962	0.6987	0.31115	0.34671
			4.41895	0.31487	0.7013	0.31083	0.33201
			4.81627	0.34625	0.69349	0.31181	0.3761
			4.81627	0.37839	0.69349	0.31181	0.3761
			4.94871	0.42201	0.69089	0.31199	0.38145
			5.21359	0.43962	0.68569	0.31234	0.39217
			5.34603	0.46487	0.68309	0.31252	0.39752
			5.87579	0.49242	0.67077	0.31322	0.41895
			6.27311	0.52456	0.6614	0.31375	0.43489
			6.40555	0.55824	0.65828	0.31393	0.44021
			7.0236	0.5812	0.64905	0.31035	0.465
			7.0236	0.61564	0.64905	0.31035	0.465
			7.6858	0.64089	0.64815	0.30523	0.49227
			7.95068	0.66615	0.64993	0.30318	0.5036
			9.14264	0.67992	0.65796	0.29397	0.54331
			10.0697	0.69752	0.65043	0.27839	0.55671
			11.2617	0.72278	0.65534	0.25337	0.57565
			12.8509	0.73655	0.64931	0.24858	0.61595
			14.1312	0.75492	0.58349	0.24645	0.61898
			15.3232	0.7687	0.55288	0.23484	0.62288
			16.3827	0.78018	0.53853	0.22697	0.62712
			17.4422	0.79166	0.53079	0.22212	0.62604
			18.3693	0.80084	0.52013	0.22032	0.62509
			19.8261	0.79854	0.53783	0.21693	0.58763
			20.7532	0.78936	0.53247	0.22244	0.57804
			21.6361	0.78936	0.53422	0.2336	0.57197
			22.8281	0.78477	0.54175	0.20926	0.56191
			23.7552	0.79395	0.50392	0.20926	0.55227
			24.2849	0.81385	0.49945	0.20409	0.54676
			25.3444	0.82303	0.4901	0.19155	0.5215
			26.2715	0.80926	0.47351	0.18236	0.48324
			27.5959	0.80696	0.42125	0.16693	0.46145
			28.3464	0.81615	0.41474	0.1539	0.46277
			29.141	0.82992	0.40786	0.14166	0.46417
			29.9357	0.82533	0.42238	0.14472	0.45798
			31.1276	0.83451	0.44273	0.14918	0.43502
			32.1872	0.8437	0.41102	0.15263	0.45747
			33.3791	0.85747	0.40323	0.15033	0.47252
			34.7035	0.85059	0.39072	0.12737	0.46961
			34.9243	0.87584	0.38711	0.12424	0.4671
			35.5865	0.89191	0.37627	0.11485	0.45339
			36.3811	0.90569	0.35913	0.10358	0.43319
			37.1757	0.91258	0.34042	0.10166	0.42768
			38.2353	0.88732	0.32029	0.10339	0.43349
			38.8974	0.86436	0.31274	0.10084	0.44995
			39.1623	0.88502	0.30972	0.09982	0.46258
			39.6921	0.91487	0.3063	0.109	0.46793
			39.957	0.93706	0.30722	0.1136	0.47061
			40.6192	0.96002	0.30951	0.12393	0.47731
			41.4138	0.96921	0.31064	0.13081	0.47132
			42.4292	0.96691	0.31208	0.09982	0.46008
			42.9589	0.94166	0.31116	0.09752	0.45241
			43.6211	0.92329	0.30586	0.09465	0.43601
			44.4158	0.90569	0.29951	0.08949	0.41633
			44.9455	0.8988	0.29315	0.0849	0.40758
			45.7402	0.91258	0.28298	0.08375	0.40102
			46.9321	0.93247	0.27808	0.08375	0.39319
			47.7268	0.95773	0.28225	0.07342	0.39065
			48.389	0.9738	0.28414	0.06309	0.38853
			49.1395	0.9937	0.27914	0.06727	0.38613
			50.4639	0.98451	0.27031	0.07465	0.39093
			50.4639	0.96232	0.27031	0.07465	0.39093
			51.1261	0.94166	0.26708	0.07227	0.39446
			52.8478	0.94854	0.25365	0.0513	0.40769
			53.7749	0.94854	0.24676	0.05076	0.392
			54.9668	0.93706	0.24307	0.05008	0.39024
			55.9822	0.92559	0.24624	0.04163	0.39658
			56.7768	0.92099	0.22935	0.03501	0.39747
			57.439	0.94854	0.21971	0.03455	0.39482
			57.9688	0.9715	0.21907	0.04024	0.3927
			58.4986	0.98451	0.21842	0.04592	0.38222
			59.6905	0.9914	0.21331	0.065	0.35601
			61.5447	0.98069	0.20658	0.05467	0.32303
			62.2069	0.96002	0.20945	0.05084	0.32673
			63.0898	0.94625	0.20919	0.05008	0.35781
			63.8844	0.95314	0.20698	0.05008	0.3738
			64.8115	0.96462	0.20439	0.03236	0.37462
			65.2088	0.97839	0.20058	0.03224	0.36626
			66.5332	0.98069	0.18064	0.04637	0.33898
			67.5927	0.9761	0.17912	0.04778	0.31908
			68.3874	0.98451	0.17952	0.04778	0.30743
			69.4469	0.97839	0.18006	0.05008	0.29519
			69.6676	0.96232	0.18018	0.05062	0.29429
			70.3298	0.97839	0.17863	0.05097	0.29157
			70.992	0.98069	0.17709	0.04937	0.28885
			71.3893	0.95543	0.17616	0.04842	0.28569
			72.0516	0.94625	0.17536	0.06442	0.28043
			73.376	0.93018	0.18281	0.05275	0.30084
			73.9057	0.9187	0.17764	0.0451	0.31296
			74.9652	0.9164	0.16786	0.0386	0.30033
			75.8923	0.89344	0.16112	0.034	0.27824
			76.9077	0.90492	0.16219	0.02975	0.25831
			77.8348	0.92329	0.16487	0.02586	0.24808
			79.0267	0.88426	0.16487	0.0209	0.24921
			79.9538	0.88196	0.16426	0.01712	0.25977
			81.1458	0.86819	0.16262	0.01388	0.25747
			82.0728	0.85747	0.16135	0.01577	0.25059
			82.9999	0.88196	0.15947	0.01766	0.2907
			83.7504	0.87508	0.1578	0.01673	0.33432
			84.8099	0.85288	0.15544	0.01466	0.31238
			84.9424	0.86206	0.15514	0.0144	0.30964
			85.8694	0.88196	0.15861	0.01259	0.29044
			86.6641	0.87048	0.16591	0.01104	0.27399
			87.7236	0.87508	0.16277	0.01309	0.24901
			88.9156	0.88885	0.15569	0.01538	0.25805
			89.3129	0.87048	0.15519	0.01564	0.26106
			89.7102	0.85518	0.15829	0.01564	0.26108
			90.7256	0.85747	0.16621	0.01564	0.25731
			91.7851	0.87048	0.16722	0.01564	0.25337
			92.5797	0.84599	0.16655	0.01564	0.25479
			93.3744	0.85977	0.16158	0.01564	0.25709
			94.3014	0.87508	0.15435	0.01564	0.28426
			94.9636	0.89115	0.15263	0.01449	0.28207
			95.8907	0.89344	0.1538	0.01047	0.27901
			96.288	0.87278	0.15512	0.00875	0.24829
			96.288	0.85518	0.15512	0.00875	0.24829
			97.2151	0.85059	0.15819	0.00473	0.24419
			98.6278	0.85747	0.16288	-0.00139	0.23793
