# Supplementary material for: Ultrafast photochemistry produces superbright short-wave infrared dots for low-dose in vivo imaging
Source: Nat Commun. 2020 Jun 10;11:2933. doi: 10.1038/s41467-020-16333-2 (PMC7286912; doi:10.1038/s41467-020-16333-2)
Supplement: Supplementary file 4 — Source Data [file 41467_2020_16333_MOESM4_ESM.zip › MAIN TEXT/Figure 5d-f.xlsx]

## Sheet: Sheet1
Figure 5
(d) Daily food intake	Days after injection	Control group daily food intake (g)	Error bar (g)	Ag2S superdots injection group daily food intake (g)	Error bar (g)
	2	4	0.4	2.75	0.275
	3	4.4	0.44	3.75	0.375
	4	3.6	0.36	5.25	0.525
	5	4.6	0.46	4	0.4
	6	4.4	0.44	5	0.5
	7	4.4	0.44	6.25	0.625
	8	4	0.4	3.5	0.35
	9	5.2	0.52	6	0.6
	10	5.2	0.52	5.25	0.525
	11	4.4	0.44	4.25	0.425
	12	5.2	0.52	5	0.5
	13	4.6	0.46	4.75	0.475
	14	4.2	0.42	4	0.4
	15	3.4	0.34	3.5	0.35
(e) Daily average weight	Days after injection	Control group average weight (g)	Error bar (g)	Ag2S Superdots group average weight (g)	Error bar (g)
	1	35.5	2.88675	35.25	3.30404
	2	35	2.58199	35.5	2.88675
	3	35.75	2.21736	35.5	3.31662
	4	35.5	1.91485	35.75	2.98608
	5	35.75	0.95743	35	2.94392
	6	35.75	2.98608	35	2.94392
	7	35.75	2.06155	35.75	2.5
	8	35.25	1.70783	35.5	2.38048
	9	35	2.16025	35.75	2.87228
	10	35	2.16025	35.75	2.87228
	11	35	1.41421	35	2
	12	35	2.44949	35	0.8165
	13	35	2.3094	35.75	0.95743
	14	35.5	2.38048	35	1.41421
	15	35.5	1.91485	35.75	1.5
(f) Daily average temperature	Days after injection	Control group average temeperature (℃)	Error bar (℃)	Ag2S superdots injection group average temeperature (℃)	Error bar (℃)
	1	36.05	0.28868	35.375	0.69462
	2	34.15	0.9037	34.375	1.42215
	3	34.425	0.263	35.175	0.4717
	4	34.775	1.05	34.975	1.02103
	5	35	0.38297	34.675	0.53151
	6	34.7	1.00333	34.65	0.23805
	7	34.225	0.47871	34.875	0.62383
	8	34.4	0.21602	34.975	0.3304
	9	34.6	0.21602	34.65	0.05774
	10	34.575	0.1893	34.6	0.08165
	11	34.475	0.1893	34.375	0.09574
	12	34.4	0.11547	34.55	0.23805
	13	34.525	0.20616	34.375	0.09574
	14	34.225	0.25	34.575	0.15
	15	34.4	0.08165	34.5	0.14142
