# Supplementary material for: Ultrafast photochemistry produces superbright short-wave infrared dots for low-dose in vivo imaging
Source: Nat Commun. 2020 Jun 10;11:2933. doi: 10.1038/s41467-020-16333-2 (PMC7286912; doi:10.1038/s41467-020-16333-2)
Supplement: Supplementary file 4 — Source Data [file 41467_2020_16333_MOESM4_ESM.zip › MAIN TEXT/Figure 5d-k.xlsx]

## Sheet: Weigth Organs and mice (g)
Tratamiento	Raton	Peso t0 (g)	Peso t sacrificio (g)	Δ Peso durante tratamiento	Peso bazo (g)	Peso riñones (g)	Peso higado (g)	N
24h PBS	15	34.9	35.2	0.3	0.0216	0.434	1.9
24h PBS	16	30.7	30.9	0.2	0.0115	0.355	1.65
Media	15.5	32.8	33.05	0.25	0.01655	0.3945	1.775
SD	0.707107	2.96985	3.04056	0.0707107	0.00714178	0.0558614	0.176777
SEM	0.5	2.1	2.15	0.05	0.00505	0.0395	0.125
24h Ag2S	17	33.5	30.42	-3.08	0.116	0.43	1.55	2
24h Ag2S	18	34.1	30.88	-3.22	0.117	0.418	1.4	3
24h Ag2S	19	32.1	35.38	3.28	0.15	0.49	1.86
Media	18.5	33.1	33.13	0.03	0.1335	0.454	1.63
SD	0.707107	1.41421	3.18198	4.59619	0.0233345	0.0509117	0.325269
SEM	0.408248	0.816497	1.83712	2.65361	0.0134722	0.0293939	0.187794
1 sem Ag2S	1	21.6	23.7	2.1	0.088	0.27	1.19
1 sem Ag2S	2	26	29.53	3.53	0.13	0.31	1.59
1 sem Ag2S	3	22.6	25	2.4	0.077	0.29	1.22
Media	2.5	24.3	27.265	2.965	0.1035	0.3	1.405
SD	0.707107	2.40416	3.20319	0.799031	0.0374767	0.0141421	0.26163
SEM	0.408248	1.38804	1.84936	0.461321	0.0216372	0.00816497	0.151052
2 sem Ag2S	4	22.2	26	3.8	0.13	0.32	1.42
2 sem Ag2S	5	22.8	27.2	4.4	0.126	0.33	1.44
2 sem Ag2S	6	25	28.7	3.7	0.117	0.35	1.61
Media	5.5	23.9	27.95	4.05	0.1215	0.34	1.525
SD	0.707107	1.55563	1.06066	0.494975	0.00636396	0.0141421	0.120208
SEM	0.408248	0.898146	0.612372	0.285774	0.00367423	0.00816497	0.0694022
3 sem Ag2S	7	30.2	33.05	2.85	0.1246	0.3671	1.87
3 sem Ag2S	8	28.9	30.35	1.45	0.1003	0.3426	1.412
3 sem Ag2S	9	29.6	35.2	5.6	0.1358	0.4293	2.019
Media	8.5	29.25	32.775	3.525	0.11805	0.38595	1.7155
SD	0.707107	0.494975	3.42947	2.93449	0.0251023	0.0613062	0.429214
SEM	0.408248	0.285774	1.98	1.69423	0.0144928	0.0353951	0.247807
4 sem Ag2S	10	25.7	28.9	3.2	0.1483	0.3836	1.82
4 sem Ag2S	11	29.4	32.4	3	1.442	0.4183	1.993
4 sem Ag2S	12	26.5	29.48	2.98	0.1075	0.353	1.721
Media	11.5	27.95	30.94	2.99	0.77475	0.38565	1.857
SD	0.707107	2.05061	2.06475	0.0141421	0.943634	0.0461741	0.192333
SEM	0.408248	1.18392	1.19209	0.00816497	0.544807	0.0266586	0.111044
4 sem PBS	13	25.5	29.04	3.54	0.1201	0.357	1.723
4 sem PBS	14	30.5	33.97	3.47	0.127	0.405	2.157
Media	13.5	28	31.505	3.505	0.12355	0.381	1.94
SD	0.707107	3.53553	3.48604	0.0494975	0.00487904	0.0339411	0.306884
SEM	0.5	2.5	2.465	0.035	0.00345	0.024	0.217

## Sheet: Toxicological profiles
	UREA (mg/dL)	CREATININA (mg/dL)	AST (ASPARTATO AMINO-TRANSFERASA)	ALT (ALANINO AMINO-TRANSFERASA)	ALP (ALKALINE PHOSPHATASE)	TOTAL BILIRRUBIN (mg/dL)	Peso t sacrificio (g)	N
Referenced range
24H PBS	52	0.46	153	56	160	0.23	35.2
24H PBS	35	0.22	152	44	317	0.19	30
Media	43.5	0.34	152.5	50	238.5	0.21	32.6
SD	12.0208	0.169706	0.707107	8.48528	111.016	0.0282843	3.67696
SEM	8.5	0.12	0.5	6	78.5	0.02	2.6
24H AG2S	57	0.37	197	110	232	0.17	30.42	3
24H AG2S	52	0.3	193	47	319	0.11	30.88	2
24H AG2S	59	0.34	215	53	248	0.3	35.38
Media	56	0.336667	201.667	70	266.333	0.193333	32.2267
SD	3.60555	0.0351188	11.7189	34.7707	46.3069	0.0971253	2.74054
SEM	2.08167	0.0202759	6.76593	20.0749	26.7353	0.0560753	1.58225
1WEEK AG2S	29	0.25	116	31	376	0.19	23.7
1WEEK AG2S	46	0.26	152	43	330	0.14	29.53
1WEEK AG2S	32	0.24	154	84	423	0.18	25
Media	35.6667	0.25	140.667	52.6667	376.333	0.17	26.0767
SD	9.07377	0.01	21.3854	27.7909	46.5009	0.0264575	3.0605
SEM	5.23874	0.0057735	12.3468	16.0451	26.8473	0.0152753	1.76698
2WEEK AG2S	38	0.21	226	42	280	0.03	26
2WEEK AG2S	33	0.3	178	50	300	0.15	27.2
2WEEK AG2S	34	0.23	242	53	360	0.49	28.7
Media	35	0.246667	215.333	48.3333	313.333	0.223333	27.3
SD	2.64575	0.0472582	33.3067	5.68624	41.6333	0.238607	1.35277
SEM	1.52753	0.0272845	19.2296	3.28295	24.037	0.13776	0.781025
3 WEEK AG2S	35	0.39	165	52	194	0.04	33.05
3 WEEK AG2S	39	0.37	198	46	214	0.21	30.35
3 WEEK AG2S	38	0.44	151	54	151	0.11	35.2
Media	37.3333	0.4	171.333	50.6667	186.333	0.12	32.8667
SD	2.08167	0.0360555	24.1316	4.16333	32.1921	0.08544	2.43019
SEM	1.20185	0.0208167	13.9324	2.4037	18.5861	0.0493288	1.40307
4 WEEK AG2S	64	0.21	174	46	228	0.14	30.42
4 WEEK AG2S	52	0.36	192	69	220	0.32	30.88
4 WEEK AG2s	55	0.31	145	39	231	0.18	35.38
Media	57	0.293333	170.333	51.3333	226.333	0.213333	32.2267
SD	6.245	0.0763763	23.7136	15.695	5.68624	0.0945163	2.74054
SEM	3.60555	0.0440959	13.691	9.06152	3.28295	0.054569	1.58225
4 WEEK PBS	44	0.26	189	40	242	0.15	29.04
4 WEEK PBS	48	0.31	149	68	238	0.39	33.97
Media	46	0.285	169	54	240	0.27	31.505
SD	2.82843	0.0353553	28.2843	19.799	2.82843	0.169706	3.48604
SEM	2	0.025	20	14	2	0.12	2.465
