# Supplementary material for: Ultrafast photochemistry produces superbright short-wave infrared dots for low-dose in vivo imaging
Source: Nat Commun. 2020 Jun 10;11:2933. doi: 10.1038/s41467-020-16333-2 (PMC7286912; doi:10.1038/s41467-020-16333-2)
Supplement: Supplementary file 4 — Source Data [file 41467_2020_16333_MOESM4_ESM.zip › MAIN TEXT/Figure 5e.xlsx]

## Sheet: Pesos de órganos y ratones(g)
Treatment	Mouse	Weight t0 (g)	Weight at time of sacrifice (g)	Δ Weight during treatment				N
24h PBS	15	34.9	35.2	0.3
24h PBS	16	30.7	30.9	0.2
Average	15.5	32.8	33.05	0.25
SD	0.707107	2.96985	3.04056	0.0707107
SEM	0.5	2.1	2.15	0.05
24h Ag2S	17	33.5	30.42	-3.08				2
24h Ag2S	18	34.1	30.88	-3.22				3
24h Ag2S	19	32.1	35.38	3.28
Average	18.5	33.1	33.13	0.03
SD	0.707107	1.41421	3.18198	4.59619
SEM	0.408248	0.816497	1.83712	2.65361
1 week Ag2S	1	21.6	23.7	2.1
1 week Ag2S	2	26	29.53	3.53
1 week Ag2S	3	22.6	25	2.4
Average	2.5	24.3	27.265	2.965
SD	0.707107	2.40416	3.20319	0.799031
SEM	0.408248	1.38804	1.84936	0.461321
2 week Ag2S	4	22.2	26	3.8
2 week Ag2S	5	22.8	27.2	4.4
2 week Ag2S	6	25	28.7	3.7
Average	5.5	23.9	27.95	4.05
SD	0.707107	1.55563	1.06066	0.494975
SEM	0.408248	0.898146	0.612372	0.285774
3 week Ag2S	7	30.2	33.05	2.85
3 week Ag2S	8	28.9	30.35	1.45
3 week Ag2S	9	29.6	35.2	5.6
Average	8.5	29.25	32.775	3.525
SD	0.707107	0.494975	3.42947	2.93449
SEM	0.408248	0.285774	1.98	1.69423
4 week Ag2S	10	25.7	28.9	3.2
4 week Ag2S	11	29.4	32.4	3
4 week Ag2S	12	26.5	29.48	2.98
Average	11.5	27.95	30.94	2.99
SD	0.707107	2.05061	2.06475	0.0141421
SEM	0.408248	1.18392	1.19209	0.00816497
4 week PBS	13	25.5	29.04	3.54
4 week PBS	14	30.5	33.97	3.47
Average	13.5	28	31.505	3.505
SD	0.707107	3.53553	3.48604	0.0494975
SEM	0.5	2.5	2.465	0.035
