# Supplementary material for: Ultrafast photochemistry produces superbright short-wave infrared dots for low-dose in vivo imaging
Source: Nat Commun. 2020 Jun 10;11:2933. doi: 10.1038/s41467-020-16333-2 (PMC7286912; doi:10.1038/s41467-020-16333-2)
Supplement: Supplementary file 4 — Source Data [file 41467_2020_16333_MOESM4_ESM.zip › MAIN TEXT/Figure 5g-k.xlsx]

## Sheet: Toxicologic profile
	CREATININE (mg/dL)	AST (ASPARTATO AMINO-TRANSFERASA)	ALT (ALANINO AMINO-TRANSFERASA)	ALP (ALKALINE PHOSPHATASE)	TOTAL BILIRRUBIN (mg/dL)		N
Referenced range	0.3-1	54-269	26-77	54-222	0.1-0.9
24H PBS	0.46	153	56	160	0.23
24H PBS	0.22	152	44	317	0.19
Average	0.34	152.5	50	238.5	0.21
SD	0.169706	0.707107	8.48528	111.016	0.0282843
SEM	0.12	0.5	6	78.5	0.02
24H AG2S	0.37	197	110	232	0.17		3
24H AG2S	0.3	193	47	319	0.11		2
24H AG2S	0.34	215	53	248	0.3
Average	0.336667	201.667	70	266.333	0.193333
SD	0.0351188	11.7189	34.7707	46.3069	0.0971253
SEM	0.0202759	6.76593	20.0749	26.7353	0.0560753
1WEEK AG2S	0.25	116	31	376	0.19
1WEEK AG2S	0.26	152	43	330	0.14
1WEEK AG2S	0.24	154	84	423	0.18
Average	0.25	140.667	52.6667	376.333	0.17
SD	0.01	21.3854	27.7909	46.5009	0.0264575
SEM	0.0057735	12.3468	16.0451	26.8473	0.0152753
2WEEK AG2S	0.21	226	42	280	0.03
2WEEK AG2S	0.3	178	50	300	0.15
2WEEK AG2S	0.23	242	53	360	0.49
Average	0.246667	215.333	48.3333	313.333	0.223333
SD	0.0472582	33.3067	5.68624	41.6333	0.238607
SEM	0.0272845	19.2296	3.28295	24.037	0.13776
3 WEEK AG2S	0.39	165	52	194	0.04
3 WEEK AG2S	0.37	198	46	214	0.21
3 WEEK AG2S	0.44	151	54	151	0.11
Average	0.4	171.333	50.6667	186.333	0.12
SD	0.0360555	24.1316	4.16333	32.1921	0.08544
SEM	0.0208167	13.9324	2.4037	18.5861	0.0493288
4 WEEK AG2S	0.21	174	46	228	0.14
4 WEEK AG2S	0.36	192	69	220	0.32
4 WEEK AG2s	0.31	145	39	231	0.18
Average	0.293333	170.333	51.3333	226.333	0.213333
SD	0.0763763	23.7136	15.695	5.68624	0.0945163
SEM	0.0440959	13.691	9.06152	3.28295	0.054569
4 WEEK PBS	0.26	189	40	242	0.15
4 WEEK PBS	0.31	149	68	238	0.39
Average	0.285	169	54	240	0.27
SD	0.0353553	28.2843	19.799	2.82843	0.169706
SEM	0.025	20	14	2	0.12
