# Supplementary material for: Ultrafast photochemistry produces superbright short-wave infrared dots for low-dose in vivo imaging
Source: Nat Commun. 2020 Jun 10;11:2933. doi: 10.1038/s41467-020-16333-2 (PMC7286912; doi:10.1038/s41467-020-16333-2)
Supplement: Supplementary file 4 — Source Data [file 41467_2020_16333_MOESM4_ESM.zip › MAIN TEXT/Figure1 g-s.xls]

## Sheet: 11-S
Sulfur Ka1	m
1	0
0	7.05913e-09
0	1.41183e-08
0	2.11774e-08
0	2.82365e-08
1	3.52956e-08
0	4.23548e-08
0	4.94139e-08
0	5.6473e-08
0	6.35322e-08
2	7.05913e-08
0	7.76504e-08
0	8.47096e-08
0	9.17687e-08
0	9.88278e-08
1	1.05887e-07
0	1.12946e-07
0	1.20005e-07
0	1.27064e-07
0	1.34123e-07
0	1.41183e-07
0	1.48242e-07
1	1.55301e-07
0	1.6236e-07
0	1.69419e-07
0	1.76478e-07
1	1.83537e-07
0	1.90597e-07
1	1.97656e-07
0	2.04715e-07
0	2.11774e-07
1	2.18833e-07
0	2.25892e-07
1	2.32951e-07
0	2.4001e-07
1	2.4707e-07
1	2.54129e-07
0	2.61188e-07
1	2.68247e-07
0	2.75306e-07
0	2.82365e-07
0	2.89424e-07
0	2.96483e-07
0	3.03543e-07
0	3.10602e-07
1	3.17661e-07
0	3.2472e-07
0	3.31779e-07
0	3.38838e-07
2	3.45897e-07
0	3.52956e-07
0	3.60016e-07
0	3.67075e-07
0	3.74134e-07
0	3.81193e-07
0	3.88252e-07
1	3.95311e-07
0	4.0237e-07
0	4.0943e-07
0	4.16489e-07
2	4.23548e-07
0	4.30607e-07
1	4.37666e-07
1	4.44725e-07
1	4.51784e-07
0	4.58843e-07
1	4.65903e-07
1	4.72962e-07
1	4.80021e-07
1	4.8708e-07
2	4.94139e-07
2	5.01198e-07
1	5.08257e-07
3	5.15316e-07
1	5.22376e-07
0	5.29435e-07
6	5.36494e-07
1	5.43553e-07
5	5.50612e-07
3	5.57671e-07
10	5.6473e-07
9	5.7179e-07
11	5.78849e-07
8	5.85908e-07
22	5.92967e-07
11	6.00026e-07
16	6.07085e-07
14	6.14144e-07
12	6.21203e-07
10	6.28263e-07
14	6.35322e-07
12	6.42381e-07
24	6.4944e-07
13	6.56499e-07
13	6.63558e-07
9	6.70617e-07
18	6.77676e-07
9	6.84736e-07
15	6.91795e-07
16	6.98854e-07
9	7.05913e-07
14	7.12972e-07
16	7.20031e-07
10	7.2709e-07
10	7.34149e-07
14	7.41209e-07
13	7.48268e-07
10	7.55327e-07
14	7.62386e-07
12	7.69445e-07
6	7.76504e-07
8	7.83563e-07
8	7.90623e-07
10	7.97682e-07
11	8.04741e-07
14	8.118e-07
12	8.18859e-07
14	8.25918e-07
15	8.32977e-07
14	8.40036e-07
19	8.47096e-07
10	8.54155e-07
16	8.61214e-07
22	8.68273e-07
12	8.75332e-07
12	8.82391e-07
20	8.8945e-07
19	8.96509e-07
21	9.03569e-07
17	9.10628e-07
21	9.17687e-07
29	9.24746e-07
24	9.31805e-07
25	9.38864e-07
34	9.45923e-07
26	9.52983e-07
24	9.60042e-07
19	9.67101e-07
25	9.7416e-07
28	9.81219e-07
34	9.88278e-07
27	9.95337e-07
26	1.0024e-06
25	1.00946e-06
24	1.01651e-06
19	1.02357e-06
16	1.03063e-06
22	1.03769e-06
19	1.04475e-06
10	1.05181e-06
26	1.05887e-06
16	1.06593e-06
15	1.07299e-06
14	1.08005e-06
23	1.08711e-06
10	1.09417e-06
17	1.10122e-06
16	1.10828e-06
12	1.11534e-06
12	1.1224e-06
15	1.12946e-06
7	1.13652e-06
12	1.14358e-06
15	1.15064e-06
16	1.1577e-06
11	1.16476e-06
13	1.17182e-06
12	1.17887e-06
13	1.18593e-06
16	1.19299e-06
17	1.20005e-06
6	1.20711e-06
19	1.21417e-06
14	1.22123e-06
14	1.22829e-06
14	1.23535e-06
20	1.24241e-06
10	1.24947e-06
13	1.25653e-06
19	1.26358e-06
14	1.27064e-06
15	1.2777e-06
19	1.28476e-06
12	1.29182e-06
6	1.29888e-06
8	1.30594e-06
16	1.313e-06
8	1.32006e-06
11	1.32712e-06
11	1.33418e-06
12	1.34123e-06
11	1.34829e-06
12	1.35535e-06
12	1.36241e-06
11	1.36947e-06
10	1.37653e-06
11	1.38359e-06
10	1.39065e-06
10	1.39771e-06
10	1.40477e-06
14	1.41183e-06
13	1.41889e-06
20	1.42594e-06
11	1.433e-06
19	1.44006e-06
17	1.44712e-06
16	1.45418e-06
25	1.46124e-06
15	1.4683e-06
14	1.47536e-06
20	1.48242e-06
18	1.48948e-06
25	1.49654e-06
15	1.50359e-06
15	1.51065e-06
22	1.51771e-06
19	1.52477e-06
19	1.53183e-06
18	1.53889e-06
15	1.54595e-06
26	1.55301e-06
12	1.56007e-06
11	1.56713e-06
6	1.57419e-06
16	1.58125e-06
13	1.5883e-06
7	1.59536e-06
2	1.60242e-06
4	1.60948e-06
4	1.61654e-06
2	1.6236e-06
5	1.63066e-06
3	1.63772e-06
4	1.64478e-06
5	1.65184e-06
5	1.6589e-06
1	1.66595e-06
0	1.67301e-06
0	1.68007e-06
3	1.68713e-06
1	1.69419e-06
1	1.70125e-06
0	1.70831e-06
1	1.71537e-06
0	1.72243e-06
0	1.72949e-06
0	1.73655e-06
1	1.74361e-06
0	1.75066e-06
0	1.75772e-06
0	1.76478e-06
1	1.77184e-06
0	1.7789e-06
1	1.78596e-06
0	1.79302e-06
0	1.80008e-06
