# Supplementary material for: Ultrafast photochemistry produces superbright short-wave infrared dots for low-dose in vivo imaging
Source: Nat Commun. 2020 Jun 10;11:2933. doi: 10.1038/s41467-020-16333-2 (PMC7286912; doi:10.1038/s41467-020-16333-2)
Supplement: Supplementary file 4 — Source Data [file 41467_2020_16333_MOESM4_ESM.zip › MAIN TEXT/Figure1 O-Cl.xls]

## Sheet: 3-Cl
Chlorine Ka1	m
0	0
0	5.14289e-09
0	1.02858e-08
0	1.54287e-08
0	2.05716e-08
0	2.57145e-08
0	3.08574e-08
0	3.60003e-08
0	4.11432e-08
1	4.62861e-08
0	5.14289e-08
0	5.65718e-08
0	6.17147e-08
0	6.68576e-08
0	7.20005e-08
0	7.71434e-08
0	8.22863e-08
0	8.74292e-08
0	9.25721e-08
0	9.7715e-08
0	1.02858e-07
0	1.08001e-07
0	1.13144e-07
0	1.18287e-07
0	1.23429e-07
0	1.28572e-07
0	1.33715e-07
0	1.38858e-07
0	1.44001e-07
0	1.49144e-07
1	1.54287e-07
0	1.5943e-07
0	1.64573e-07
0	1.69716e-07
0	1.74858e-07
0	1.80001e-07
0	1.85144e-07
0	1.90287e-07
0	1.9543e-07
0	2.00573e-07
0	2.05716e-07
0	2.10859e-07
1	2.16002e-07
0	2.21144e-07
0	2.26287e-07
0	2.3143e-07
0	2.36573e-07
1	2.41716e-07
0	2.46859e-07
0	2.52002e-07
0	2.57145e-07
0	2.62288e-07
0	2.67431e-07
0	2.72573e-07
0	2.77716e-07
0	2.82859e-07
0	2.88002e-07
0	2.93145e-07
0	2.98288e-07
0	3.03431e-07
0	3.08574e-07
0	3.13717e-07
1	3.18859e-07
0	3.24002e-07
0	3.29145e-07
0	3.34288e-07
1	3.39431e-07
0	3.44574e-07
0	3.49717e-07
0	3.5486e-07
0	3.60003e-07
0	3.65146e-07
0	3.70288e-07
0	3.75431e-07
0	3.80574e-07
0	3.85717e-07
0	3.9086e-07
0	3.96003e-07
1	4.01146e-07
0	4.06289e-07
0	4.11432e-07
0	4.16574e-07
0	4.21717e-07
1	4.2686e-07
0	4.32003e-07
0	4.37146e-07
0	4.42289e-07
1	4.47432e-07
1	4.52575e-07
0	4.57718e-07
0	4.62861e-07
2	4.68003e-07
0	4.73146e-07
1	4.78289e-07
0	4.83432e-07
1	4.88575e-07
2	4.93718e-07
1	4.98861e-07
2	5.04004e-07
1	5.09147e-07
2	5.14289e-07
2	5.19432e-07
2	5.24575e-07
2	5.29718e-07
2	5.34861e-07
1	5.40004e-07
5	5.45147e-07
2	5.5029e-07
2	5.55433e-07
1	5.60576e-07
1	5.65718e-07
2	5.70861e-07
1	5.76004e-07
0	5.81147e-07
6	5.8629e-07
1	5.91433e-07
1	5.96576e-07
3	6.01719e-07
2	6.06862e-07
0	6.12004e-07
2	6.17147e-07
7	6.2229e-07
3	6.27433e-07
3	6.32576e-07
3	6.37719e-07
8	6.42862e-07
4	6.48005e-07
3	6.53148e-07
7	6.58291e-07
2	6.63433e-07
3	6.68576e-07
6	6.73719e-07
1	6.78862e-07
4	6.84005e-07
4	6.89148e-07
6	6.94291e-07
8	6.99434e-07
4	7.04577e-07
8	7.09719e-07
3	7.14862e-07
9	7.20005e-07
11	7.25148e-07
10	7.30291e-07
4	7.35434e-07
8	7.40577e-07
3	7.4572e-07
3	7.50863e-07
12	7.56006e-07
7	7.61148e-07
5	7.66291e-07
3	7.71434e-07
6	7.76577e-07
5	7.8172e-07
1	7.86863e-07
8	7.92006e-07
8	7.97149e-07
8	8.02292e-07
5	8.07434e-07
6	8.12577e-07
4	8.1772e-07
7	8.22863e-07
7	8.28006e-07
5	8.33149e-07
6	8.38292e-07
7	8.43435e-07
4	8.48578e-07
6	8.53721e-07
2	8.58863e-07
4	8.64006e-07
5	8.69149e-07
4	8.74292e-07
2	8.79435e-07
5	8.84578e-07
3	8.89721e-07
2	8.94864e-07
6	9.00007e-07
1	9.05149e-07
2	9.10292e-07
1	9.15435e-07
6	9.20578e-07
3	9.25721e-07
3	9.30864e-07
0	9.36007e-07
0	9.4115e-07
1	9.46293e-07
1	9.51436e-07
1	9.56578e-07
0	9.61721e-07
0	9.66864e-07
1	9.72007e-07
2	9.7715e-07
0	9.82293e-07
1	9.87436e-07
1	9.92579e-07
0	9.97722e-07
0	1.00286e-06
0	1.00801e-06
0	1.01315e-06
0	1.01829e-06
0	1.02344e-06
0	1.02858e-06
0	1.03372e-06
0	1.03886e-06
0	1.04401e-06
0	1.04915e-06
0	1.05429e-06
0	1.05944e-06
0	1.06458e-06
0	1.06972e-06
0	1.07487e-06
0	1.08001e-06
1	1.08515e-06
0	1.09029e-06
0	1.09544e-06
0	1.10058e-06
0	1.10572e-06
0	1.11087e-06
0	1.11601e-06
0	1.12115e-06
0	1.12629e-06
0	1.13144e-06
0	1.13658e-06
2	1.14172e-06
1	1.14687e-06
0	1.15201e-06
0	1.15715e-06
0	1.16229e-06
1	1.16744e-06
0	1.17258e-06
0	1.17772e-06
0	1.18287e-06
0	1.18801e-06
0	1.19315e-06
0	1.19829e-06
0	1.20344e-06
0	1.20858e-06
0	1.21372e-06
0	1.21887e-06
0	1.22401e-06
0	1.22915e-06
0	1.23429e-06
0	1.23944e-06
0	1.24458e-06
0	1.24972e-06
0	1.25487e-06
1	1.26001e-06
0	1.26515e-06
0	1.2703e-06
0	1.27544e-06
0	1.28058e-06
0	1.28572e-06
0	1.29087e-06
0	1.29601e-06
0	1.30115e-06
0	1.3063e-06
0	1.31144e-06
