# Supplementary material for: Ultrafast photochemistry produces superbright short-wave infrared dots for low-dose in vivo imaging
Source: Nat Commun. 2020 Jun 10;11:2933. doi: 10.1038/s41467-020-16333-2 (PMC7286912; doi:10.1038/s41467-020-16333-2)
Supplement: Supplementary file 4 — Source Data [file 41467_2020_16333_MOESM4_ESM.zip › MAIN TEXT/Figure1G-Ag.xls]

## Sheet: Figure1G-Ag.txt
Silver La1	m
1	0
0	7.05913e-09
0	1.41183e-08
0	2.11774e-08
1	2.82365e-08
0	3.52956e-08
1	4.23548e-08
0	4.94139e-08
0	5.6473e-08
2	6.35322e-08
0	7.05913e-08
0	7.76504e-08
0	8.47096e-08
0	9.17687e-08
1	9.88278e-08
1	1.05887e-07
0	1.12946e-07
0	1.20005e-07
0	1.27064e-07
0	1.34123e-07
0	1.41183e-07
0	1.48242e-07
0	1.55301e-07
0	1.6236e-07
0	1.69419e-07
0	1.76478e-07
0	1.83537e-07
1	1.90597e-07
0	1.97656e-07
0	2.04715e-07
0	2.11774e-07
2	2.18833e-07
2	2.25892e-07
0	2.32951e-07
0	2.4001e-07
0	2.4707e-07
0	2.54129e-07
0	2.61188e-07
1	2.68247e-07
1	2.75306e-07
1	2.82365e-07
1	2.89424e-07
0	2.96483e-07
0	3.03543e-07
0	3.10602e-07
1	3.17661e-07
0	3.2472e-07
0	3.31779e-07
0	3.38838e-07
1	3.45897e-07
1	3.52956e-07
0	3.60016e-07
0	3.67075e-07
1	3.74134e-07
0	3.81193e-07
0	3.88252e-07
1	3.95311e-07
2	4.0237e-07
2	4.0943e-07
2	4.16489e-07
0	4.23548e-07
0	4.30607e-07
0	4.37666e-07
1	4.44725e-07
1	4.51784e-07
1	4.58843e-07
0	4.65903e-07
1	4.72962e-07
0	4.80021e-07
2	4.8708e-07
2	4.94139e-07
2	5.01198e-07
1	5.08257e-07
3	5.15316e-07
3	5.22376e-07
3	5.29435e-07
8	5.36494e-07
8	5.43553e-07
8	5.50612e-07
13	5.57671e-07
13	5.6473e-07
14	5.7179e-07
18	5.78849e-07
22	5.85908e-07
30	5.92967e-07
24	6.00026e-07
29	6.07085e-07
36	6.14144e-07
34	6.21203e-07
43	6.28263e-07
31	6.35322e-07
55	6.42381e-07
63	6.4944e-07
45	6.56499e-07
56	6.63558e-07
69	6.70617e-07
59	6.77676e-07
68	6.84736e-07
77	6.91795e-07
71	6.98854e-07
76	7.05913e-07
81	7.12972e-07
80	7.20031e-07
78	7.2709e-07
96	7.34149e-07
79	7.41209e-07
75	7.48268e-07
101	7.55327e-07
90	7.62386e-07
101	7.69445e-07
86	7.76504e-07
93	7.83563e-07
88	7.90623e-07
103	7.97682e-07
100	8.04741e-07
81	8.118e-07
99	8.18859e-07
102	8.25918e-07
80	8.32977e-07
92	8.40036e-07
98	8.47096e-07
87	8.54155e-07
92	8.61214e-07
99	8.68273e-07
77	8.75332e-07
90	8.82391e-07
87	8.8945e-07
85	8.96509e-07
78	9.03569e-07
70	9.10628e-07
75	9.17687e-07
75	9.24746e-07
70	9.31805e-07
68	9.38864e-07
74	9.45923e-07
69	9.52983e-07
74	9.60042e-07
51	9.67101e-07
56	9.7416e-07
55	9.81219e-07
61	9.88278e-07
47	9.95337e-07
51	1.0024e-06
53	1.00946e-06
52	1.01651e-06
52	1.02357e-06
46	1.03063e-06
47	1.03769e-06
51	1.04475e-06
40	1.05181e-06
45	1.05887e-06
34	1.06593e-06
32	1.07299e-06
28	1.08005e-06
29	1.08711e-06
26	1.09417e-06
19	1.10122e-06
26	1.10828e-06
21	1.11534e-06
23	1.1224e-06
27	1.12946e-06
22	1.13652e-06
28	1.14358e-06
27	1.15064e-06
26	1.1577e-06
38	1.16476e-06
40	1.17182e-06
45	1.17887e-06
37	1.18593e-06
53	1.19299e-06
61	1.20005e-06
49	1.20711e-06
57	1.21417e-06
57	1.22123e-06
63	1.22829e-06
66	1.23535e-06
73	1.24241e-06
63	1.24947e-06
88	1.25653e-06
73	1.26358e-06
85	1.27064e-06
102	1.2777e-06
101	1.28476e-06
93	1.29182e-06
88	1.29888e-06
95	1.30594e-06
106	1.313e-06
92	1.32006e-06
99	1.32712e-06
102	1.33418e-06
89	1.34123e-06
88	1.34829e-06
79	1.35535e-06
86	1.36241e-06
94	1.36947e-06
92	1.37653e-06
115	1.38359e-06
89	1.39065e-06
112	1.39771e-06
90	1.40477e-06
83	1.41183e-06
85	1.41889e-06
80	1.42594e-06
79	1.433e-06
86	1.44006e-06
96	1.44712e-06
77	1.45418e-06
49	1.46124e-06
71	1.4683e-06
50	1.47536e-06
56	1.48242e-06
42	1.48948e-06
43	1.49654e-06
31	1.50359e-06
40	1.51065e-06
37	1.51771e-06
28	1.52477e-06
37	1.53183e-06
33	1.53889e-06
27	1.54595e-06
24	1.55301e-06
30	1.56007e-06
27	1.56713e-06
21	1.57419e-06
28	1.58125e-06
19	1.5883e-06
19	1.59536e-06
6	1.60242e-06
13	1.60948e-06
8	1.61654e-06
8	1.6236e-06
2	1.63066e-06
4	1.63772e-06
6	1.64478e-06
5	1.65184e-06
1	1.6589e-06
2	1.66595e-06
3	1.67301e-06
1	1.68007e-06
1	1.68713e-06
2	1.69419e-06
2	1.70125e-06
3	1.70831e-06
0	1.71537e-06
0	1.72243e-06
0	1.72949e-06
0	1.73655e-06
0	1.74361e-06
1	1.75066e-06
4	1.75772e-06
0	1.76478e-06
0	1.77184e-06
0	1.7789e-06
0	1.78596e-06
0	1.79302e-06
1	1.80008e-06
