# Supplementary material for: Ultrafast photochemistry produces superbright short-wave infrared dots for low-dose in vivo imaging
Source: Nat Commun. 2020 Jun 10;11:2933. doi: 10.1038/s41467-020-16333-2 (PMC7286912; doi:10.1038/s41467-020-16333-2)
Supplement: Supplementary file 4 — Source Data [file 41467_2020_16333_MOESM4_ESM.zip › MAIN TEXT/Figure4 f-j.xlsx]

## Sheet: Fig4
Data Figure 4d (uncropped and grayscale images)
Data Figure 4e
	Power Density (mw/cm2)	Signal-to-Noise Ratio (dB)
	10	10.4
	20	10.9474
	40	15.2432
	60	16.1026
	80	18
	100	21.3941
	120	23.6213
	140	24.0492
	160	26.8837
	180	28.9546
	200	30.8
Data Figure 4f (uncropped images)
Data Figure 4g (uncropped grayscale images)
Data Figure 4h (uncropped gray scale images)
Data Figure 4i
	Position along the line (mm)	Intensity Superdots (10E3 Counts)	Intensity Normal dots (10E3 Counts)
	0.04091	2.32	2.53333
	0.08182	2.36267	2.34133
	0.12273	2.43733	1.94667
	0.16364	2.17067	2
	0.20455	2.45867	2.26667
	0.24545	2.33067	2.50133
	0.28636	2.48	2.26667
	0.32727	2.37333	2.61867
	0.36818	2.32	2.48
	0.40909	2.14933	2.576
	0.45	2.52267	2.33067
	0.49091	2.40533	2.096
	0.53182	2.26667	2.416
	0.57273	2.512	2.65067
	0.61364	2.62933	2.55467
	0.65455	2.672	2.33067
	0.69545	2.45867	2.04267
	0.73636	2.84267	2.64
	0.77727	2.69333	2.27733
	0.81818	2.68267	2.768
	0.85909	2.87467	2.97067
	0.9	3.77067	2.8
	0.94091	4.432	3.01333
	0.98182	4.656	3.35467
	1.02273	5.40267	3.17333
	1.06364	5.98933	3.64267
	1.10455	5.616	3.45067
	1.14545	5.44533	3.152
	1.18636	5.02933	3.29067
	1.22727	4.56	3.09867
	1.26818	3.49333	2.832
	1.30909	3.472	2.65067
	1.35	3.30133	2.66133
	1.39091	3.00267	2.81067
	1.43182	2.91733	2.55467
	1.47273	2.98133	2.08533
	1.51364	2.74667	2.11733
	1.55455	2.40533	1.872
	1.59545	2.384	2.352
	1.63636	2.52267	2.52267
	1.67727	2.37333	2.26667
	1.71818	2.256	1.872
	1.75909	2.256	1.936
	1.8	2.32	2.26667
	1.84091	2.33067	2.48
	1.88182	2.08533	2.24533
	1.92273	2.13867	1.98933
	1.96364	2.29867	2.08533
	2.00455	2.256	2.43733
	2.04545	2.21333	1.968
	2.08636	2.032	1.91467
	2.12727	2.17067	2.02133
	2.16818	2.448	1.98933
	2.20909	2.32	2.30933
	2.25	2.32	2.37433
	2.29091	2.18646	2.25453
Data Figure 4j
	Position along the line (mm)	StB Ratio Superdots	StB Ratio Normal dots
	0.04091	0.8046	0.96404
	0.08182	0.83294	0.98529
	0.12273	0.77271	0.99947
	0.16364	0.94632	0.8046
	0.20455	1.02781	0.94632
	0.24545	1.02781	0.93569
	0.28636	0.92506	0.88609
	0.32727	0.89317	0.79751
	0.36818	0.77271	0.86129
	0.40909	1.04198	0.8542
	0.45	1.01364	0.97467
	0.49091	1.0349	0.7798
	0.53182	0.91089	0.94278
	0.57273	0.94986	0.89672
	0.61364	1.10222	0.93923
	0.65455	1.14473	1.0845
	0.69545	1.14119	1.11639
	0.73636	1.07387	1.20851
	0.77727	1.28646	1.37858
	0.81818	1.32189	1.39629
	0.85909	1.41401	1.4955
	0.9	1.76477	1.48841
	0.94091	1.90295	1.48487
	0.98182	2.12617	1.50259
	1.02273	2.29269	1.69391
	1.06364	2.51945	1.70808
	1.10455	2.67535	1.75414
	1.14545	2.58323	1.63014
	1.18636	2.42379	1.50967
	1.22727	2.00925	1.5451
	1.26818	1.87461	1.47778
	1.30909	1.63014	1.54156
	1.35	1.47778	1.48487
	1.39091	1.46007	1.34315
	1.43182	1.41046	1.28291
	1.47273	1.16245	1.15182
	1.51364	1.10222	1.25457
	1.55455	1.06324	1.30417
	1.59545	1.32543	1.27937
	1.63636	0.98175	1.09159
	1.67727	1.02073	1.02073
	1.71818	0.96758	1.14119
	1.75909	1.02073	1.16599
	1.8	0.97467	1.19788
	1.84091	0.94278	1.04553
	1.88182	0.86129	1.05261
	1.92273	0.95695	1.11993
	1.96364	1.06324	1.11285
	2.00455	1.1093	1.10222
	2.04545	1.05616	1.06324
	2.08636	0.98529	1.08096
	2.12727	0.98175	1.04553
	2.16818	0.88963	0.92152
	2.20909	1.01718	0.93569
	2.25	1.02781	0.96758
	2.29091	1.01364	0.92506
