# Supplementary material for: Ultrafast photochemistry produces superbright short-wave infrared dots for low-dose in vivo imaging
Source: Nat Commun. 2020 Jun 10;11:2933. doi: 10.1038/s41467-020-16333-2 (PMC7286912; doi:10.1038/s41467-020-16333-2)
Supplement: Supplementary file 4 — Source Data [file 41467_2020_16333_MOESM4_ESM.zip › SUPPORTING/FIGURE S15_17_19_26.xlsx]

## Sheet: SuppFig15
Data Supporting Figure 15
		Supplementary Figure 15d
	Wavelength (nm)	ICG (Counts)	Superdots (Counts)	Control (Counts)	Commercial Dots (Counts)
	900	0.01539	0.00102	0.00128	0.000859135
	910	0.01378	0.00137	0.0013	0.00091277
	920	0.01243	0.00125	0.00143	0.00083672
	930	0.01096	0.00156	0.00117	0.000709073
	940	0.01022	0.00196	0.00124	0.000748118
	950	0.00923	0.00307	0.000922928	0.000683586
	960	0.00807	0.00423	0.000678294	0.000971866
	970	0.00816	0.00594	0.00119	0.00111
	980	0.00744	0.0098	0.000875133	0.000974046
	990	0.00685	0.01559	0.000799952	0.00141
	1000	0.00643	0.02478	0.000965972	0.0017
	1010	0.00571	0.03871	0.000755689	0.00231
	1020	0.00547	0.05764	0.00111	0.00306
	1030	0.00502	0.08388	0.00108	0.00358
	1040	0.00458	0.11623	0.000937053	0.00503
	1050	0.00423	0.15534	0.00104	0.00712
	1060	0.00381	0.2047	0.00103	0.00913
	1070	0.00365	0.26672	0.00133	0.01178
	1080	0.00356	0.33826	0.00172	0.01477
	1090	0.00341	0.41504	0.00209	0.01783
	1100	0.0028	0.48754	0.00213	0.02093
	1110	0.00295	0.55477	0.0029	0.0229
	1120	0.00235	0.6315	0.00283	0.02369
	1130	0.0025	0.70925	0.00361	0.0251
	1140	0.00227	0.77877	0.00392	0.02601
	1150	0.00213	0.83152	0.00422	0.02608
	1160	0.00209	0.89073	0.00443	0.02592
	1170	0.00208	0.94658	0.00484	0.0258
	1180	0.00202	0.97684	0.00501	0.02556
	1190	0.00168	1	0.00513	0.02568
	1200	0.00165	0.99425	0.00547	0.02538
	1210	0.00175	0.95886	0.00575	0.02416
	1220	0.0019	0.89867	0.0059	0.02295
	1230	0.00167	0.82859	0.00556	0.02124
	1240	0.00153	0.7555	0.00506	0.02016
	1250	0.00149	0.66751	0.00466	0.01875
	1260	0.00138	0.5869	0.00396	0.01702
	1270	0.00142	0.50085	0.00346	0.015
	1280	0.00119	0.42024	0.00275	0.01336
	1290	0.00103	0.33597	0.00219	0.01183
	1300	0.00116	0.26482	0.00217	0.00995
	1310	0.000886664	0.20963	0.00151	0.00849
	1320	0.000597231	0.16033	0.00109	0.00735
	1330	0.000678942	0.12713	0.00106	0.0062
	1340	0.000571989	0.10041	0.000732115	0.00475
	1350	0.000492764	0.0679	0.000545341	0.00417
	1360	0.000516411	0.0413	0.000692281	0.00309
	1370	0.00048191	0.02559	0.000561917	0.00241
	1380	0.000531363	0.01706	0.000541823	0.00182
	1390	0.000409336	0.01242	0.000396088	0.0012
	1400	0.00030004	0.00992	0.000328203	0.000753559
	1410	0.00028139	0.00806	0.000296686	0.000598853
	1420	0.000451853	0.00666	0.000494189	0.000625246
	1430	0.000254073	0.00591	0.000259777	0.000609829
	1440	0.000282527	0.00508	0.000282949	0.000546538
	1450	0.000141531	0.00427	0.000119726	0.000476556
	1460	0.000441132	0.00406	0.00049783	0.000351854
	1470	0.000321239	0.00357	0.000260491	0.000246245
	1480	0.000230584	0.0033	0.000240094	0.000364963
	1490	0.000166832	0.00321	0.00015056	0.000212364
	1500	0.000512028	0.00279	0.000479586	0.000256934
	1510	0.000358781	0.00227	0.000371361	0.000148391
	1520	0.000418958	0.00226	0.00043511	0.000404604
	1530	0.000298989	0.00216	0.000276703	0.000273973
	1540	0.000198781	0.00172	0.000180328	0.000269168
	1550	0.000146271	0.00162	0.000139018	0.000224042
	1560	0.000208969	0.00136	0.000203983	0.00027098
	1570	0.000260677	0.00106	0.000254798	0.000164634
	1580	0.000232819	0.000815893	0.000195321	0.000234577
	1590	0.000201478	0.000609175	0.000169401	0.00019535
	1600	0.00027465	0.000375389	0.000294671	0.000196614
		Supplementary Figure 15e
	Wavelength (nm)	ICG (Counts)	Superdots (Counts)	Control (Counts)	Commercial Dots (Counts)
	900	0.09676	0.000997441	0.000856505	0.00138
	910	0.08498	0.00132	0.00087415	0.0014
	920	0.07281	0.00153	0.000800039	0.00121
	930	0.06317	0.0018	0.000804925	0.00116
	940	0.05493	0.00213	0.000914653	0.00109
	950	0.04769	0.00269	0.000912623	0.00113
	960	0.04222	0.00368	0.000901625	0.00117
	970	0.03819	0.00529	0.000754085	0.00135
	980	0.03593	0.00855	0.000555965	0.00139
	990	0.03421	0.01412	0.000787012	0.00158
	1000	0.0321	0.02198	0.000335086	0.00193
	1010	0.03052	0.034	0.000789324	0.00209
	1020	0.02872	0.05059	0.000711548	0.003
	1030	0.02636	0.07247	0.000580407	0.00416
	1040	0.02407	0.0997	0.000755006	0.00523
	1050	0.02159	0.1338	0.000643525	0.00684
	1060	0.01927	0.17754	0.000724478	0.00873
	1070	0.01741	0.23116	0.000798799	0.01108
	1080	0.0153	0.29187	0.000744762	0.01374
	1090	0.01324	0.3603	0.000680232	0.01597
	1100	0.01192	0.42999	0.000700471	0.01799
	1110	0.0102	0.49534	0.000596536	0.01953
	1120	0.00881	0.56795	0.000876165	0.02034
	1130	0.00796	0.64565	0.000569105	0.02147
	1140	0.00699	0.71938	0.000656261	0.02232
	1150	0.00588	0.78875	0.00101	0.02243
	1160	0.00525	0.85856	0.000641533	0.02258
	1170	0.00498	0.91629	0.00094634	0.02263
	1180	0.00437	0.95158	0.00123	0.02276
	1190	0.00408	0.98647	0.00106	0.02277
	1200	0.00372	1	0.00114	0.02265
	1210	0.00348	0.98185	0.00111	0.02197
	1220	0.00317	0.93216	0.00112	0.02076
	1230	0.00276	0.88471	0.00108	0.0196
	1240	0.00268	0.82953	0.00112	0.01813
	1250	0.00259	0.75627	0.00105	0.01644
	1260	0.00228	0.66142	0.000936379	0.01496
	1270	0.00202	0.57635	0.000978034	0.01318
	1280	0.00192	0.48919	0.00094958	0.01167
	1290	0.00169	0.40744	0.000854214	0.01009
	1300	0.00154	0.33551	0.000607484	0.0086
	1310	0.00124	0.27074	0.000807296	0.00724
	1320	0.00105	0.2143	0.00069817	0.0062
	1330	0.00116	0.16985	0.000532795	0.00511
	1340	0.000946391	0.13288	0.000595219	0.00423
	1350	0.00070148	0.08792	0.00050394	0.0034
	1360	0.000668371	0.05138	0.000471508	0.00259
	1370	0.000422994	0.03098	0.000427321	0.00182
	1380	0.000423988	0.02042	0.000276447	0.00148
	1390	0.000407111	0.01522	0.000423124	0.00109
	1400	0.000341433	0.01224	0.000310289	0.000852365
	1410	0.000444949	0.01018	0.000331984	0.000692358
	1420	0.000384921	0.00856	0.000109624	0.000521205
	1430	0.000330553	0.00734	0.00013463	0.000420683
	1440	0.000250887	0.00642	0.000200618	0.000338578
	1450	0.000259335	0.00589	0.00032522	0.000406032
	1460	0.00030613	0.0052	0.000162011	0.000430159
	1470	0.000391657	0.00489	0.000261779	0.000408852
	1480	0.000365046	0.00437	0.000270301	0.0002829
	1490	0.000220088	0.0041	0.000219481	0.000245716
	1500	0.000254059	0.00389	0.00018316	0.000285303
	1510	0.000276103	0.00344	0.00019826	0.0003446
	1520	0.000227613	0.00287	0.000168524	0.000254273
	1530	0.000246535	0.00285	0.000397027	0.000242168
	1540	0.00015316	0.00261	0.000132585	0.000399474
	1550	0.00015731	0.00201	0.000247996	0.000307415
	1560	0.000323669	0.00203	0.000279715	0.000268263
	1570	0.000319439	0.00184	0.00013428	0.000366442
	1580	0.000281142	0.00157	0.000290226	0.000290898
	1590	0.000286599	0.000994295	0.000301733	0.000309241
	1600	0.000206026	0.000678722	0.000334995	0.000240745
		Supplementary Figure 15f
	Wavelength (nm)	ICG (Counts)	Superdots (Counts)	Control (Counts)	Commercial Dots (Counts)
	900	0.0069	0.000753966	0.0011	0.000705714
	910	0.00597	0.00105	0.00122	0.000778603
	920	0.00549	0.00107	0.00128	0.000609545
	930	0.00499	0.00136	0.00116	0.000558554
	940	0.00469	0.00179	0.00124	0.00070315
	950	0.00439	0.00215	0.00107	0.000843913
	960	0.00417	0.00311	0.00106	0.00112
	970	0.00404	0.00489	0.00102	0.00132
	980	0.00369	0.00778	0.000855697	0.00162
	990	0.00348	0.01263	0.000869706	0.00214
	1000	0.00316	0.0199	0.00069015	0.00276
	1010	0.00287	0.03056	0.000717989	0.00399
	1020	0.00291	0.04586	0.000892111	0.00562
	1030	0.00276	0.06576	0.000873758	0.00801
	1040	0.00236	0.09074	0.000818631	0.01147
	1050	0.00227	0.12154	0.000979056	0.01545
	1060	0.00227	0.16121	0.00111	0.01994
	1070	0.00209	0.21201	0.00117	0.02564
	1080	0.0021	0.27033	0.00145	0.03195
	1090	0.00215	0.33162	0.00169	0.03788
	1100	0.00212	0.39784	0.00193	0.04328
	1110	0.00198	0.46021	0.00199	0.04715
	1120	0.00192	0.52858	0.00232	0.05022
	1130	0.00193	0.60441	0.00255	0.05365
	1140	0.00182	0.67956	0.00277	0.05671
	1150	0.0018	0.74503	0.00311	0.05801
	1160	0.0016	0.81299	0.00336	0.05884
	1170	0.0018	0.88107	0.00421	0.06005
	1180	0.0019	0.93654	0.00439	0.05998
	1190	0.00167	0.97967	0.0046	0.05978
	1200	0.00188	1	0.00501	0.05857
	1210	0.00214	0.99052	0.00507	0.05608
	1220	0.00212	0.95915	0.00507	0.05301
	1230	0.00206	0.91115	0.00509	0.04966
	1240	0.00199	0.85164	0.00477	0.04627
	1250	0.00175	0.77938	0.00439	0.04278
	1260	0.00164	0.69355	0.00417	0.03858
	1270	0.00164	0.60549	0.00378	0.03379
	1280	0.00151	0.51202	0.00338	0.02954
	1290	0.00129	0.42292	0.00293	0.02539
	1300	0.00114	0.34601	0.00262	0.02153
	1310	0.00105	0.27894	0.00239	0.01802
	1320	0.00106	0.22155	0.00211	0.01509
	1330	0.000949237	0.17512	0.00166	0.01272
	1340	0.000758888	0.13615	0.00138	0.0106
	1350	0.000792546	0.08899	0.00131	0.00814
	1360	0.000680831	0.05047	0.000981368	0.00586
	1370	0.000495068	0.02983	0.000770957	0.00419
	1380	0.000486247	0.01975	0.000626296	0.00283
	1390	0.000393889	0.01455	0.000440928	0.00201
	1400	0.000385665	0.01191	0.000428838	0.0017
	1410	0.000244756	0.00999	0.000219031	0.00152
	1420	0.000187827	0.00885	0.000279544	0.00113
	1430	0.000277952	0.00769	0.000354799	0.000850575
	1440	0.000316927	0.0067	0.000324301	0.000917818
	1450	0.000269095	0.00594	0.000247049	0.000820099
	1460	0.000235703	0.00558	0.000257321	0.000767536
	1470	0.000219016	0.0051	0.000191945	0.000595741
	1480	0.00017635	0.00457	0.000169649	0.000686125
	1490	0.00030361	0.00422	0.000331397	0.000519813
	1500	0.000297189	0.00399	0.000172895	0.000481352
	1510	0.000196155	0.00336	0.000170818	0.000697756
	1520	0.000256922	0.00321	0.000300676	0.000654094
	1530	0.000310199	0.00309	0.000239463	0.00049525
	1540	0.000250357	0.00263	0.000191992	0.000587265
	1550	0.000282438	0.00243	0.000199812	0.000600177
	1560	0.000348534	0.0021	0.000304277	0.000543037
	1570	0.000336648	0.00201	0.000251162	0.000554602
	1580	0.000237823	0.00155	0.000235123	0.000604395
	1590	0.000283112	0.00102	0.000282255	0.000478214
	1600	0.000357606	0.000842392	0.000288252	0.000358317
					Standard Deviation (mm)
					0.13784
					0.13784
					0.13784
					0.13784
					0.13784
					0.13784
					0.13784
					0.13784
					DT (°C) - 0,05 mg mL-1
					0.4
					2
					3.6
					5
					6.3
					7.9
					9.6

## Sheet: SuppFig17
Data Supporting Figure 17
	Supporting Figure 17b
	Uncropped and greyscale image of the luminescence
	Supporting Figure 17c
	Tissue thickness (cm)	Intensity (Counts)
	0	14526.7
	0.10276	10349.1
	0.14312	10155
	0.17339	9100.21
	0.18347	8597.24
	0.21374	9037.66
	0.22383	9062.9
	0.23392	7770.8
	0.24401	7798.74
	0.2541	7060.95
	0.27427	6504.85
	0.28436	6211.49
	0.29445	6038.71
	0.30454	5934.31
	0.31463	5846.92
	0.32472	5781.79
	0.33481	5725.24
	0.34489	5673.64
	0.35498	5622.54
	0.36507	5512.36
	0.37516	5366.47
	0.38525	5025.22
	0.39534	4672.11
	0.40543	4560.82
	0.41552	4346.25
	0.42561	3932.41
	0.43569	3750.08
	0.44578	3566.38
	0.45587	3529.39
	0.46596	3505.65
	0.47605	3475.31
	0.48614	3454.49
	0.49623	3411.94
	0.50632	3274.22
	0.5164	2981.73
	0.52649	2873.56
	0.53658	2834.57
	0.54667	2723.1
	0.55676	2613.04
	0.56685	2525.36
	0.57694	2466.29
	0.58703	2444.8
	0.59711	2432.03
	0.6072	2429.33
	0.61729	2422.12
	0.62738	2416.9
	0.63747	2410.76
	0.64756	2388.3
	0.65765	2373.76
	0.66774	2377.13
	0.67782	2372.08
	0.68791	2352.5
	0.698	2272.6
	0.70809	2110.05
	0.71818	2065.78
	0.72827	2088.88
	0.73836	2075.51
	0.74845	2024.72
	0.75853	1956.24
	0.76862	2041.24
	0.77871	1869.98
	0.7888	1838.13
	0.79889	1761.81
	0.80898	1744.02
	0.81907	1736.02
	0.82916	1730.5
	0.83924	1725.58
	0.84933	1638.68
	0.85942	1668.61
	0.86951	1489.8
	0.8796	1255.6
	0.88969	1270.66
	0.89978	1314.13
	0.90987	1242.78
	0.91995	1208.75
	0.94013	1063.85
	0.96031	1013.17
	0.98057	847.57
	0.99058	908.242
	1.00067	946.787
	1.01108	1059.57
	1.02079	908.956
	1.03093	908.242
	1.04102	820.446
	1.05183	877.549
	Supporting Figure 17d
	Power Density (mW cm-2)	Max. Pen. Depth (cm)	Standard Deviation (cm)	Pen. Depth (mm)	Standard Deviation (mm)
	50	1.13762	0.08067	2.9105	0.13784
	100	1.34842	0.08067	2.9435	0.13784
	150	1.48257	0.08067	2.9771	0.13784
	200	1.57839	0.08067	3.1197	0.13784
	250	1.71254	0.08067	3.0671	0.13784
	300	1.77003	0.08067	3.25629	0.13784
	350	1.86585	0.08067	3.2175	0.13784
	400	1.89899	0.08067	3.1196	0.13784

## Sheet: SuppFig19
Supporting Figure 19
	Supporting Figure 19b
	Power Density (mW cm-2)	DT (°C) - 0,35 mg mL-1	DT (°C) - 0,25 mg mL-1	DT (°C) - 0,15 mg mL-1
	50	2.9	1.8	0.6
	150	8.8	5.8	4.3
	250	13.6	9.2	7.2
	350	18.1	12	10
	450	22.4	14.4	12
	550	26.2	16.4	13.3
	650	30.3	18.5	14.7

## Sheet: SupFigg26
Supporting Figure 26
	Supporting Figure 26b
	FEL0850 + FEL0850
	X Coordinate (mm)	Detected Signal - 0 mm	Detected Signal - 1 mm	Detected Signal - 2 mm
	0	-0.000318636	--	-0.00155
	0.0625	-0.000223179	--	-0.00332
	0.125	-0.000146813	-0.00119	-0.0037
	0.1875	-7.04474e-05	0.000229522	-0.00218
	0.25	-0.000261362	-0.000800215	-0.00256
	0.3125	-0.000452276	-0.000285347	-0.00206
	0.375	-0.000452276	-0.000800215	-0.00142
	0.4375	5.91835e-06	-0.000928932	-0.000793078
	0.5	-0.000395002	-2.79123e-05	-0.0018
	0.5625	-0.000146813	0.000615673	-0.0013
	0.625	-0.000223179	0.000100805	-0.00193
	0.6875	-0.00024227	0.000100805	-0.0018
	0.75	-0.000146813	-0.000671498	-0.0013
	0.8125	-0.00010863	-0.000156629	-0.00332
	0.875	6.31927e-05	-0.000928932	-0.00218
	0.9375	-3.22645e-05	-0.00144	-0.0018
	1	-7.04474e-05	-0.00106	-0.00319
	1.0625	-0.00024227	-0.00144	-0.0018
	1.125	-0.000127722	-2.79123e-05	-0.00294
	1.1875	2.50098e-05	0.000100805	-0.00105
	1.25	-0.000280453	0.000486956	-0.00269
	1.3125	-5.1356e-05	-0.000671498	-0.00142
	1.375	-0.000490459	-0.00157	-0.00243
	1.4375	-0.00010863	-0.00196	-0.00193
	1.5	-0.000299545	-0.00132	-0.0013
	1.5625	-0.000280453	0.000229522	-0.00294
	1.625	-0.000261362	-0.000414064	-0.00306
	1.6875	-3.22645e-05	-0.000542781	-0.00269
	1.75	-7.04474e-05	-0.00157	-0.00193
	1.8125	-0.000223179	-0.000542781	-0.00357
	1.875	-0.000165905	-0.000928932	-0.0018
	1.9375	-0.000204088	0.00165	-0.00142
	2	-0.000165905	-0.000800215	-0.00142
	2.0625	-0.000414093	-0.00157	-0.00218
	2.125	-5.1356e-05	-0.000800215	-0.00142
	2.1875	-0.00024227	-0.000671498	-0.00117
	2.25	-0.000299545	-0.00106	-0.00294
	2.3125	-0.000318636	-0.00157	-0.00256
	2.375	-0.000127722	-0.00157	-0.00206
	2.4375	-1.31731e-05	0.000229522	-0.00117
	2.5	-0.000337728	0.000100805	-0.00193
	2.5625	-0.000261362	-0.000928932	-0.00218
	2.625	-0.000223179	-0.00144	-0.000666873
	2.6875	-0.000165905	-2.79123e-05	-0.00218
	2.75	-0.000146813	-0.00157	-0.00269
	2.8125	-0.000395002	-0.0017	-0.00294
	2.875	5.91835e-06	-0.00132	-0.00231
	2.9375	-0.000223179	0.000100805	-0.00256
	3	-0.000204088	0.000358239	-0.00117
	3.0625	-0.00024227	0.000486956	-0.00168
	3.125	5.91835e-06	-0.00106	-0.00155
	3.1875	0.000254107	0.000358239	-0.000919284
	3.25	8.22841e-05	-0.00157	-0.00193
	3.3125	-0.000223179	-0.000414064	-0.00155
	3.375	-0.000146813	-0.00132	-0.00206
	3.4375	-5.1356e-05	0.000100805	-0.00256
	3.5	4.41012e-05	0.00152	-3.58449e-05
	3.5625	-7.04474e-05	-0.00119	-0.00243
	3.625	-0.000165905	-0.00106	-0.00206
	3.6875	-7.04474e-05	0.000486956	-0.00155
	3.75	-0.00010863	-0.000800215	-0.00117
	3.8125	6.31927e-05	-0.000156629	-0.00218
	3.875	-5.1356e-05	-2.79123e-05	-0.00168
	3.9375	-0.00010863	0.000486956	-0.000666873
	4	2.50098e-05	-0.00119	-0.000666873
	4.0625	-5.1356e-05	-0.00106	-0.00117
	4.125	-3.22645e-05	0.000100805	-0.000793078
	4.1875	-5.1356e-05	-0.00119	-0.00105
	4.25	-5.1356e-05	-0.000542781	0.000847594
	4.3125	-0.00024227	0.000873108	-0.00117
	4.375	-3.22645e-05	-0.000156629	-0.00155
	4.4375	-7.04474e-05	-0.000414064	-3.58449e-05
	4.5	-7.04474e-05	-0.000285347	0.000216566
	4.5625	2.50098e-05	-2.79123e-05	9.03607e-05
	4.625	-0.000146813	-0.000156629	-0.00193
	4.6875	-0.000127722	0.00126	-0.0018
	4.75	-5.1356e-05	0.000615673	-0.000919284
	4.8125	-0.00010863	-0.00132	-0.00016205
	4.875	-3.22645e-05	-0.000542781	-0.00105
	4.9375	-0.000204088	0.000100805	0.0009738
	5	-0.000261362	0.000229522	-0.00206
	5.0625	-8.95389e-05	-0.000156629	-0.000288256
	5.125	-7.04474e-05	-0.00132	-0.000540667
	5.1875	0.000120467	0.00113	0.000342772
	5.25	-0.000337728	-2.79123e-05	-0.000793078
	5.3125	-8.95389e-05	-0.000285347	0.00148
	5.375	0.000139558	0.000615673	-0.000666873
	5.4375	0.000120467	0.00113	0.000468977
	5.5	-3.22645e-05	0.00074439	0.000342772
	5.5625	-7.04474e-05	0.001	0.000721389
	5.625	0.000177741	0.00177	0.000216566
	5.6875	0.000120467	0.00165	0.000721389
	5.75	8.22841e-05	0.00126	0.000595183
	5.8125	-0.000223179	0.00126	0.000847594
	5.875	-5.1356e-05	-0.000156629	0.000595183
	5.9375	0.000215924	-0.000285347	0.000468977
	6	0.000254107	0.000615673	-0.000414462
	6.0625	0.000177741	0.001	0.000721389
	6.125	6.31927e-05	0.00126	0.00198
	6.1875	4.41012e-05	0.000873108	0.00148
	6.25	0.000235016	0.000229522	0.00135
	6.3125	5.91835e-06	-0.000414064	0.0009738
	6.375	0.000139558	0.000615673	0.000216566
	6.4375	0.000139558	0.000486956	0.00123
	6.5	2.50098e-05	0.00074439	0.00123
	6.5625	-0.000261362	0.00113	0.0016
	6.625	0.000139558	0.00113	0.0011
	6.6875	-7.04474e-05	-0.000542781	0.00173
	6.75	-8.95389e-05	-0.00106	0.00173
	6.8125	0.00015865	0.00074439	0.00249
	6.875	6.31927e-05	-0.00157	0.00249
	6.9375	0.000139558	-0.00234	0.00236
	7	4.41012e-05	-0.00106	0.00123
	7.0625	-7.04474e-05	-0.000156629	0.00249
	7.125	0.000196833	0.000873108	0.00274
	7.1875	8.22841e-05	-0.000671498	0.00249
	7.25	-0.000127722	-0.000156629	0.00274
	7.3125	0.00029229	-0.00119	0.00362
	7.375	0.000273199	-0.0017	0.00388
	7.4375	2.50098e-05	-0.00144	0.00388
	7.5	5.91835e-06	0.000100805	0.0016
	7.5625	0.000120467	-2.79123e-05	0.00337
	7.625	0.000311381	0.000486956	0.00438
	7.6875	0.000273199	-0.000542781	0.00236
	7.75	0.000139558	-0.000671498	0.00198
	7.8125	0.000101376	-0.000414064	0.00426
	7.875	0.000196833	-0.000156629	-0.000288256
	7.9375	0.000235016	-0.00106	0.000468977
	8	0.00015865	0.000229522	-0.000414462
	8.0625	5.91835e-06	-0.00132	-0.000793078
	8.125	0.00042593	0.000229522	0.000595183
	8.1875	0.000215924	-0.000800215	-3.58449e-05
	8.25	0.000177741	-0.000800215	0.000216566
	8.3125	0.000254107	-0.000928932	-0.000919284
	8.375	8.22841e-05	-0.000800215	0.00135
	8.4375	0.000311381	0.000486956	0.00211
	8.5	0.000387747	-0.000156629	-0.000793078
	8.5625	0.000235016	-0.00132	9.03607e-05
	8.625	0.000387747	0.000229522	-3.58449e-05
	8.6875	0.00042593	-0.00132	0.00148
	8.75	0.000215924	-0.000156629	0.000216566
	8.8125	4.41012e-05	-0.000414064	9.03607e-05
	8.875	0.000387747	-0.000285347	0.0016
	8.9375	-0.000146813	-0.000800215	0.00135
	9	-3.22645e-05	0.000100805	0.000342772
	9.0625	0.000311381	-0.000414064	0.00148
	9.125	-1.31731e-05	-0.000542781	0.00186
	9.1875	6.31927e-05	-0.00144	0.00148
	9.25	0.000101376	-0.000542781	0.000721389
	9.3125	6.31927e-05	-0.000928932	0.0016
	9.375	4.41012e-05	0.000100805	0.000847594
	9.4375	-1.31731e-05	0.000615673	0.000721389
	9.5	-0.000375911	-0.00119	0.0009738
	9.5625	-7.04474e-05	-0.000542781	9.03607e-05
	9.625	5.91835e-06	0.000100805	0.000721389
	9.6875	-1.31731e-05	-0.000285347	0.0009738
	9.75	-7.04474e-05	0.00165	0.000595183
	9.8125	-7.04474e-05	-0.000156629	0.0009738
	9.875	0.000139558	-0.000542781	0.00299
	9.9375	0.000139558	-0.000414064	0.0011
	10	-0.000146813	-0.00144	0.00224
	10.0625	-3.22645e-05	-0.000800215	0.00299
	10.125	-3.22645e-05	-0.00119	0.000468977
	10.1875	0.000139558	-0.000285347	0.0016
	10.25	4.41012e-05	0.00216	0.0016
	10.3125	5.91835e-06	0.000873108	0.00299
	10.375	-0.00010863	-0.000285347	0.00135
	10.4375	-5.1356e-05	-0.000671498	0.00135
	10.5	-7.04474e-05	-0.000156629	0.0016
	10.5625	-0.00010863	-0.000285347	0.00249
	10.625	0.000101376	0.000100805	0.00123
	10.6875	4.41012e-05	0.00165	0.00173
	10.75	-0.000165905	-0.000285347	0.00224
	10.8125	-0.000261362	0.000486956	0.00135
	10.875	0.000139558	0.000100805	0.00261
	10.9375	0.000196833	-0.000156629	0.00236
	11	0.000177741	0.000100805	0.00287
	11.0625	5.91835e-06	0.000615673	0.00325
	11.125	0.000177741	0.00177	0.00148
	11.1875	0.000215924	0.001	0.00198
	11.25	0.000273199	-0.000671498	0.00312
	11.3125	-3.22645e-05	0.000100805	0.00224
	11.375	0.000139558	-0.000414064	0.00299
	11.4375	0.000196833	0.000229522	0.00274
	11.5	0.000139558	0.00126	0.00224
	11.5625	0.00042593	-0.00119	0.00337
	11.625	0.000387747	-0.000928932	0.000721389
	11.6875	0.000387747	-0.000414064	0.00312
	11.75	8.22841e-05	0.000615673	0.00413
	11.8125	0.000349564	0.000229522	0.00325
	11.875	6.31927e-05	0.000100805	0.00438
	11.9375	0.000406839	0.000229522	0.00564
	12	0.000235016	0.00152	0.00476
	12.0625	0.00042593	0.00074439	0.00325
	12.125	0.000521387	0.000486956	0.00388
	12.1875	0.000483204	0.00139	0.00653
	12.25	0.000101376	0.00139	0.00539
	12.3125	0.000502296	0.000486956	0.00426
	12.375	0.000445022	0.000100805	0.00463
	12.4375	0.00055957	0.000100805	0.00426
	12.5	0.000177741	0.000358239	0.00577
	12.5625	0.000273199	0.000229522	0.00665
	12.625	0.000235016	0.0019	0.00716
	12.6875	0.000368656	0.00268	0.00741
	12.75	0.000406839	0.00293	0.00792
	12.8125	0.000177741	0.0028	0.00665
	12.875	0.000597753	0.0019	0.00703
	12.9375	0.000540479	0.00242	0.00716
	13	0.000616845	0.00319	0.00653
	13.0625	0.00042593	0.00306	0.00792
	13.125	0.000540479	0.00229	0.00665
	13.1875	0.000807759	0.00383	0.00817
	13.25	0.00069321	0.00255	0.00817
	13.3125	0.000483204	0.00306	0.0088
	13.375	0.00055957	0.00422	0.00943
	13.4375	0.000502296	0.00383	0.00956
	13.5	0.000769576	0.00268	0.00993
	13.5625	0.000865033	0.00306	0.01069
	13.625	0.000712302	0.00396	0.01158
	13.6875	0.00102	0.00512	0.01158
	13.75	0.000845942	0.00512	0.01296
	13.8125	0.000922308	0.00744	0.01334
	13.875	0.000903216	0.0077	0.01473
	13.9375	0.00127	0.01014	0.01599
	14	0.00119	0.00847	0.017
	14.0625	0.00138	0.01181	0.01852
	14.125	0.00155	0.01336	0.02028
	14.1875	0.00207	0.01709	0.02268
	14.25	0.00323	0.01954	0.0247
	14.3125	0.00484	0.02481	0.02722
	14.375	0.00806	0.03022	0.03088
	14.4375	0.01492	0.03743	0.03341
	14.5	0.03076	0.04116	0.03682
	14.5625	0.05865	0.04811	0.03934
	14.625	0.08202	0.05197	0.04262
	14.6875	0.09859	0.05506	0.04048
	14.75	0.10699	0.05892	0.03934
	14.8125	0.11244	0.05931	0.03985
	14.875	0.11331	0.06008	0.03846
	14.9375	0.10959	0.06253	0.03871
	15	0.10066	0.06201	0.03934
	15.0625	0.07773	0.05725	0.03682
	15.125	0.03332	0.04721	0.03593
	15.1875	0.01209	0.0391	0.03316
	15.25	0.00573	0.03318	0.02874
	15.3125	0.00325	0.02623	0.02495
	15.375	0.00234	0.02391	0.01927
	15.4375	0.00163	0.01876	0.01662
	15.5	0.00121	0.01452	0.01372
	15.5625	0.00123	0.01156	0.01284
	15.625	0.00117	0.0095	0.00981
	15.6875	0.00104	0.00988	0.0093
	15.75	0.000616845	0.00808	0.00665
	15.8125	0.000769576	0.00808	0.00653
	15.875	0.000865033	0.00834	0.00703
	15.9375	0.000616845	0.00731	0.00691
	16	0.000769576	0.00615	0.00829
	16.0625	0.00055957	0.00576	0.00602
	16.125	0.000884125	0.00654	0.0059
	16.1875	0.000635936	0.00525	0.00678
	16.25	0.000368656	0.00473	0.00627
	16.3125	0.000464113	0.00409	0.00526
	16.375	0.000387747	0.00473	0.00325
	16.4375	0.000597753	0.00435	0.00287
	16.5	0.000406839	0.00448	0.00287
	16.5625	0.000406839	0.00358	0.00299
	16.625	0.000330473	0.00538	0.00173
	16.6875	0.000483204	0.00383	0.00135
	16.75	0.000502296	0.00332	0.0011
	16.8125	0.00042593	0.00486	0.00211
	16.875	0.000349564	0.00422	0.00287
	16.9375	0.000540479	0.00216	0.00224
	17	0.000635936	0.00165	0.0035
	17.0625	0.000215924	0.0019	0.00148
	17.125	0.000406839	0.00139	0.0009738
	17.1875	0.000368656	0.00126	0.00148
	17.25	0.000349564	0.0019	0.00186
	17.3125	0.000177741	0.00216	0.00211
	17.375	0.000273199	0.00229	0.000721389
	17.4375	0.000368656	0.00074439	0.00123
	17.5	0.000330473	0.00242	0.00148
	17.5625	0.000139558	0.00165	0.00325
	17.625	0.000273199	0.00203	0.0011
	17.6875	0.000273199	0.0037	0.000595183
	17.75	0.000387747	0.000358239	0.0009738
	17.8125	8.22841e-05	0.000358239	0.000216566
	17.875	0.000235016	0.00177	0.000342772
	17.9375	0.000254107	0.00293	-0.000288256
	18	0.000215924	0.00165	0.000595183
	18.0625	2.50098e-05	0.00113	0.00148
	18.125	0.000177741	0.0019	0.000721389
	18.1875	0.000273199	0.00074439	-0.00016205
	18.25	0.00042593	0.001	0.00135
	18.3125	0.000139558	0.00074439	0.0011
	18.375	0.000139558	0.00216	0.000595183
	18.4375	0.000215924	0.000100805	-0.000288256
	18.5	-7.04474e-05	0.00152	-0.00016205
	18.5625	0.000235016	0.00177	0.00198
	18.625	0.000273199	0.00165	0.00198
	18.6875	0.000406839	0.001	0.0016
	18.75	0.000215924	0.001	-0.00016205
	18.8125	0.000273199	0.0019	0.000342772
	18.875	0.000330473	0.00139	0.000721389
	18.9375	0.000273199	0.00177	0.000468977
	19	0.000120467	0.000873108	-0.000540667
	19.0625	0.000215924	0.00152	9.03607e-05
	19.125	0.000177741	0.000486956	-0.000666873
	19.1875	0.000196833	0.0019	-3.58449e-05
	19.25	0.000235016	0.00126	0.000847594
	19.3125	0.000196833	0.00216	-0.000666873
	19.375	0.000311381	0.001	9.03607e-05
	19.4375	0.000120467	0.00126	9.03607e-05
	19.5	-0.000127722	0.00074439	-3.58449e-05
	19.5625	0.000196833	-0.00106	0.000721389
	19.625	0.000101376	-0.000928932	-0.000414462
	19.6875	0.000235016	-0.00132	-0.000288256
	19.75	4.41012e-05	0.001	-0.000540667
	19.8125	-3.22645e-05	-0.00157	0.000216566
	19.875	5.91835e-06	-0.000800215	-0.000540667
	19.9375	0.000101376	-0.000156629	-0.00193
	20	-7.04474e-05	-0.000800215	-0.000288256
	20.0625	-0.000280453	0.000229522	0.000847594
	20.125	-1.31731e-05	-0.000671498	-0.00193
	20.1875	0.00015865	-0.000156629	-0.00155
	20.25	-0.000127722	-0.00106	-0.000793078
	20.3125	-0.000165905	0.00139	-0.00168
	20.375	2.50098e-05	0.000229522	-0.00016205
	FEL0850 + FEL1100
	X Coordinate (mm)	Detected Signal - 0 mm	Detected Signal - 1 mm	Detected Signal - 2 mm
	0	-0.000425334	-0.00101	-0.00187
	0.0625	-0.000592259	-0.00157	-0.00173
	0.125	-0.000377641	-0.00101	-0.0013
	0.1875	-0.000592259	-0.00198	-0.000285516
	0.25	-0.000639952	-0.000873713	-0.00159
	0.3125	-0.000282254	-0.00157	-0.000863375
	0.375	-0.000544566	-0.00129	-0.00115
	0.4375	-0.000353794	-0.000458685	-0.00071891
	0.5	-0.000329948	-0.00129	-0.000863375
	0.5625	-0.000592259	-0.00073537	-0.00144
	0.625	-0.000306101	-4.36568e-05	-0.000574446
	0.6875	-0.000568413	-0.0017	-0.00071891
	0.75	-0.000258408	-0.00115	-0.00115
	0.8125	-0.000473027	-0.00143	-0.00071891
	0.875	-0.000496873	-0.00212	-0.00071891
	0.9375	-0.000496873	-0.00157	-0.00159
	1	-0.000473027	-0.00101	-0.0013
	1.0625	-0.000401487	-0.000873713	-0.000863375
	1.125	-0.000258408	-0.0024	-0.000863375
	1.1875	-0.000353794	-0.000320342	0.000147879
	1.25	-0.000544566	-0.00198	-0.000285516
	1.3125	-0.000473027	-0.000181999	-0.00071891
	1.375	-0.000473027	-0.00129	-0.00101
	1.4375	-0.000496873	-0.00226	-0.000574446
	1.5	-0.000306101	-0.00101	0.000147879
	1.5625	-0.000377641	-0.00157	-0.000141051
	1.625	-0.000377641	-0.00101	3.4137e-06
	1.6875	-0.000234561	-0.00115	0.000581273
	1.75	-0.000496873	-0.00115	0.000436808
	1.8125	-0.000544566	-0.0024	3.4137e-06
	1.875	-0.000377641	-0.00143	-0.00101
	1.9375	-0.000258408	-0.000597027	-0.000574446
	2	-0.000234561	-0.000181999	-0.00173
	2.0625	-0.000592259	-0.0017	0.000436808
	2.125	-0.000473027	-0.00073537	-0.000141051
	2.1875	-9.14822e-05	-0.00073537	0.000147879
	2.25	-0.000473027	-0.00184	-0.000574446
	2.3125	-0.000329948	-0.00129	-0.00216
	2.375	-0.000544566	-0.000597027	-0.00202
	2.4375	3.90392e-06	-4.36568e-05	-0.000574446
	2.5	-0.000329948	-0.000458685	-0.000141051
	2.5625	-0.000329948	-0.000458685	-0.00071891
	2.625	-0.000210715	-0.00101	-0.00101
	2.6875	-0.000234561	-0.000873713	-0.00144
	2.75	-0.00044918	-0.000873713	-0.000285516
	2.8125	-0.000473027	-0.000597027	-0.00173
	2.875	-0.00052072	-0.000320342	0.000436808
	2.9375	-0.000163022	-0.00129	-0.000429981
	3	-0.000186868	-0.0017	-0.000863375
	3.0625	-0.000496873	-0.000597027	-0.000141051
	3.125	-0.000258408	-0.00198	-0.00101
	3.1875	-0.000377641	-0.00129	0.000581273
	3.25	-9.14822e-05	-0.000181999	0.000436808
	3.3125	-0.000306101	0.000371371	3.4137e-06
	3.375	-0.000329948	-4.36568e-05	3.4137e-06
	3.4375	-0.000663799	-0.00157	-0.00173
	3.5	-0.000401487	-0.00129	-0.00173
	3.5625	-0.000329948	-0.000320342	-0.00101
	3.625	-0.000234561	0.00134	-0.000429981
	3.6875	-9.14822e-05	-0.000458685	-0.000141051
	3.75	-0.000186868	0.000233028	3.4137e-06
	3.8125	-0.000234561	0.000509714	-0.00173
	3.875	-0.000234561	9.46859e-05	0.000147879
	3.9375	-0.000306101	-0.000597027	0.000436808
	4	-0.000353794	-0.00073537	3.4137e-06
	4.0625	-0.000282254	9.46859e-05	0.000581273
	4.125	-0.000115329	0.00106	-0.0013
	4.1875	-0.000115329	-0.00115	-0.00144
	4.25	-0.000258408	0.00106	-0.000863375
	4.3125	-0.000186868	-0.000597027	-0.000429981
	4.375	-0.000377641	-0.00101	-0.000574446
	4.4375	5.1597e-05	0.0012	-0.000863375
	4.5	-0.000401487	-0.00157	0.000581273
	4.5625	-9.14822e-05	-0.00073537	-0.00101
	4.625	-0.000139175	0.000509714	0.00101
	4.6875	-0.000282254	9.46859e-05	0.00101
	4.75	-0.000258408	-0.000873713	0.00159
	4.8125	-0.000282254	0.000786399	0.00116
	4.875	2.77504e-05	0.000371371	0.00203
	4.9375	3.90392e-06	0.000371371	0.000436808
	5	-4.37891e-05	0.000648056	3.4137e-06
	5.0625	-0.000115329	0.000509714	0.000436808
	5.125	-0.000282254	0.000371371	0.000292343
	5.1875	5.1597e-05	9.46859e-05	0.0013
	5.25	-6.76357e-05	-0.000181999	0.000292343
	5.3125	-9.14822e-05	9.46859e-05	0.000292343
	5.375	2.77504e-05	0.00134	0.000292343
	5.4375	0.000194676	0.00245	0.00231
	5.5	-0.000163022	0.000371371	0.00116
	5.5625	-0.000139175	0.000648056	0.000870203
	5.625	-0.000425334	0.000371371	0.0013
	5.6875	9.929e-05	0.000786399	0.00159
	5.75	-1.99426e-05	0.000509714	0.000581273
	5.8125	-6.76357e-05	-0.000181999	0.00304
	5.875	2.77504e-05	0.000786399	0.00116
	5.9375	7.54435e-05	9.46859e-05	0.00145
	6	-1.99426e-05	0.000509714	0.000870203
	6.0625	0.000266216	0.000233028	0.00231
	6.125	-0.000115329	0.00106	0.00203
	6.1875	3.90392e-06	0.00106	0.0013
	6.25	-0.000139175	9.46859e-05	0.00159
	6.3125	9.929e-05	0.000509714	0.00203
	6.375	-4.37891e-05	0.000648056	0.00275
	6.4375	0.000266216	0.00134	0.00246
	6.5	-0.000186868	0.000371371	-0.000141051
	6.5625	0.000194676	0.00258	0.000292343
	6.625	0.000385448	0.0012	0.0026
	6.6875	5.1597e-05	0.000371371	0.00159
	6.75	0.00017083	0.00175	0.000870203
	6.8125	0.000313909	0.000786399	0.00101
	6.875	9.929e-05	-0.000458685	-0.000574446
	6.9375	0.000146983	-0.00184	3.4137e-06
	7	0.000146983	0.000924742	-0.00274
	7.0625	0.000218523	-0.00129	-0.00071891
	7.125	0.000218523	-0.000181999	3.4137e-06
	7.1875	0.000146983	-0.00157	-0.00115
	7.25	7.54435e-05	-0.00198	-0.00101
	7.3125	3.90392e-06	-0.000181999	0.000147879
	7.375	0.000218523	-0.00129	0.000147879
	7.4375	0.000146983	0.000648056	-0.00159
	7.5	0.000337755	-0.000597027	-0.00144
	7.5625	0.000337755	0.000786399	-0.000429981
	7.625	0.000409295	9.46859e-05	3.4137e-06
	7.6875	0.000266216	0.000233028	-0.0013
	7.75	0.000146983	-0.000873713	-0.00071891
	7.8125	0.000671607	-0.000320342	-0.000285516
	7.875	0.000194676	-0.000181999	-0.00115
	7.9375	0.000218523	0.000509714	3.4137e-06
	8	0.000242369	-4.36568e-05	-0.00071891
	8.0625	0.000242369	9.46859e-05	-0.000285516
	8.125	0.000218523	-0.00157	-0.000141051
	8.1875	0.000337755	0.000786399	-0.00159
	8.25	0.000480835	-0.000873713	-0.00173
	8.3125	0.000433141	-0.00101	3.4137e-06
	8.375	0.000290062	0.00189	-0.000429981
	8.4375	0.0007193	-0.00157	0.000436808
	8.5	0.000504681	0.000924742	-0.000574446
	8.5625	0.00064776	-0.000873713	0.000147879
	8.625	0.00064776	-0.000597027	3.4137e-06
	8.6875	0.000695453	-4.36568e-05	3.4137e-06
	8.75	0.000814686	0.00217	0.000292343
	8.8125	0.000838533	0.000233028	0.0013
	8.875	0.000790839	-0.00184	0.000292343
	8.9375	0.000838533	0.000233028	0.000292343
	9	0.000552374	0.000371371	0.000436808
	9.0625	0.000552374	0.000648056	0.000581273
	9.125	0.0007193	-0.00073537	0.000870203
	9.1875	0.000433141	-0.00073537	0.00116
	9.25	0.000480835	0.000509714	-0.000141051
	9.3125	0.000361602	0.00189	0.0013
	9.375	0.000480835	0.000233028	0.000581273
	9.4375	0.000528528	9.46859e-05	0.000436808
	9.5	7.54435e-05	0.000371371	0.000147879
	9.5625	-0.000115329	0.00134	0.00145
	9.625	2.77504e-05	0.00106	0.00116
	9.6875	0.000337755	0.0012	0.00275
	9.75	0.000337755	0.000233028	0.0013
	9.8125	2.77504e-05	0.00106	0.00231
	9.875	-4.37891e-05	0.000233028	0.00217
	9.9375	0.000146983	-4.36568e-05	0.000725738
	10	0.000266216	-0.000873713	0.00188
	10.0625	0.000266216	-0.00101	0.00333
	10.125	0.000146983	0.000648056	0.000581273
	10.1875	0.000313909	0.00148	0.000725738
	10.25	9.929e-05	0.00148	0.00174
	10.3125	9.929e-05	0.00106	0.0013
	10.375	2.77504e-05	0.000924742	0.00159
	10.4375	9.929e-05	0.00162	0.00159
	10.5	0.000123137	9.46859e-05	0.0026
	10.5625	0.000433141	0.000648056	0.00188
	10.625	0.000385448	0.00217	0.00203
	10.6875	0.000242369	0.000786399	0.00231
	10.75	0.000218523	0.000924742	0.00231
	10.8125	0.000433141	0.00328	0.00116
	10.875	0.000313909	0.00106	0.00289
	10.9375	0.000385448	0.00189	0.00101
	11	-0.000139175	0.00189	0.00362
	11.0625	0.000194676	0.00162	0.00405
	11.125	0.00017083	0.00148	0.00159
	11.1875	0.000504681	0.000786399	0.0013
	11.25	0.000337755	0.00203	0.00318
	11.3125	0.000361602	9.46859e-05	0.000870203
	11.375	0.000623914	0.00162	0.00362
	11.4375	0.000552374	0.00286	0.00188
	11.5	0.000194676	0.0012	0.00217
	11.5625	0.000337755	0.00231	0.00333
	11.625	0.000385448	0.00106	0.00217
	11.6875	0.000528528	0.000786399	0.00203
	11.75	0.000790839	0.00245	0.00362
	11.8125	0.000313909	0.00134	0.00203
	11.875	0.000600067	0.000786399	0.00289
	11.9375	0.000552374	0.00148	0.00419
	12	0.000576221	0.000924742	0.00492
	12.0625	0.000552374	0.003	0.00362
	12.125	0.000528528	0.000648056	0.00434
	12.1875	0.0007193	0.000648056	0.00448
	12.25	0.000504681	0.00245	0.00405
	12.3125	0.000576221	0.00314	0.00535
	12.375	0.000361602	0.0012	0.00578
	12.4375	0.000695453	0.00217	0.00636
	12.5	0.000600067	0.00272	0.0039
	12.5625	0.000910072	0.00328	0.00578
	12.625	0.000766993	0.00272	0.00694
	12.6875	0.000766993	0.00328	0.00593
	12.75	0.000790839	0.00494	0.00622
	12.8125	0.000552374	0.00245	0.00665
	12.875	0.000766993	0.00411	0.00853
	12.9375	0.000862379	0.00341	0.00708
	13	0.000981612	0.00258	0.00795
	13.0625	0.000933919	0.00369	0.00809
	13.125	0.00127	0.00397	0.00752
	13.1875	0.000981612	0.00494	0.00665
	13.25	0.00108	0.00258	0.00925
	13.3125	0.0011	0.0048	0.01026
	13.375	0.0012	0.00563	0.01012
	13.4375	0.00127	0.003	0.00838
	13.5	0.00103	0.00508	0.00954
	13.5625	0.000957765	0.00549	0.01026
	13.625	0.00122	0.00521	0.01026
	13.6875	0.00146	0.0048	0.01329
	13.75	0.00139	0.00757	0.01272
	13.8125	0.00122	0.00743	0.01416
	13.875	0.00155	0.00743	0.01243
	13.9375	0.00167	0.00881	0.01358
	14	0.00155	0.0084	0.01546
	14.0625	0.00189	0.01102	0.01402
	14.125	0.00208	0.01393	0.01445
	14.1875	0.00227	0.01504	0.01835
	14.25	0.00277	0.01863	0.02211
	14.3125	0.0032	0.01905	0.02341
	14.375	0.00489	0.02195	0.02586
	14.4375	0.00768	0.02583	0.02904
	14.5	0.01248	0.03067	0.03106
	14.5625	0.0244	0.04174	0.03294
	14.625	0.04965	0.04962	0.03525
	14.6875	0.07412	0.05349	0.03337
	14.75	0.09281	0.05488	0.03569
	14.8125	0.10371	0.05322	0.03467
	14.875	0.11118	0.05419	0.03482
	14.9375	0.11368	0.05861	0.03728
	15	0.11156	0.06027	0.0367
	15.0625	0.10519	0.05944	0.03439
	15.125	0.08752	0.05391	0.03829
	15.1875	0.046	0.04907	0.03785
	15.25	0.01703	0.04533	0.03886
	15.3125	0.00845	0.03454	0.02933
	15.375	0.00499	0.02638	0.02312
	15.4375	0.00322	0.02112	0.02037
	15.5	0.00241	0.0196	0.01763
	15.5625	0.00194	0.01434	0.01604
	15.625	0.00189	0.01324	0.01373
	15.6875	0.00172	0.01047	0.01301
	15.75	0.00163	0.00936	0.01084
	15.8125	0.00174	0.00978	0.0104
	15.875	0.00129	0.00812	0.00939
	15.9375	0.00134	0.00826	0.00882
	16	0.0012	0.01047	0.00708
	16.0625	0.00115	0.01102	0.00636
	16.125	0.00112	0.00826	0.00549
	16.1875	0.0011	0.00715	0.00607
	16.25	0.000910072	0.00577	0.00492
	16.3125	0.000814686	0.00715	0.00564
	16.375	0.000743146	0.0048	0.00419
	16.4375	0.00115	0.00577	0.00419
	16.5	0.00101	0.0066	0.00376
	16.5625	0.000933919	0.00646	0.00188
	16.625	0.000862379	0.0048	0.00203
	16.6875	0.000886226	0.00411	0.00275
	16.75	0.000600067	0.00494	0.00203
	16.8125	0.0007193	0.00272	0.00318
	16.875	0.000766993	0.00314	0.00362
	16.9375	0.000766993	0.00314	0.00275
	17	0.000623914	0.00286	0.000292343
	17.0625	0.000600067	0.00286	0.0013
	17.125	0.0007193	0.00245	0.000725738
	17.1875	0.000576221	0.00175	0.00145
	17.25	0.000409295	0.00328	0.00203
	17.3125	0.000576221	0.00383	0.000725738
	17.375	0.000433141	0.00175	0.000292343
	17.4375	0.000576221	0.00175	-0.000574446
	17.5	0.00017083	0.00189	-0.00071891
	17.5625	0.000528528	0.0048	0.00101
	17.625	0.000433141	0.003	3.4137e-06
	17.6875	0.000504681	0.00189	0.000292343
	17.75	0.000361602	0.00286	0.00101
	17.8125	0.000146983	0.00217	-0.000429981
	17.875	0.000361602	0.00203	-0.000574446
	17.9375	0.000337755	0.000371371	0.000581273
	18	0.000337755	0.0012	-0.00159
	18.0625	0.000146983	0.00148	0.00101
	18.125	0.000433141	0.000509714	0.000581273
	18.1875	0.000456988	-4.36568e-05	-0.000141051
	18.25	0.000361602	0.00134	0.000147879
	18.3125	0.000337755	0.00175	0.000147879
	18.375	0.000433141	0.00148	-0.000429981
	18.4375	0.000146983	0.00134	0.000725738
	18.5	0.000218523	0.000924742	0.00101
	18.5625	5.1597e-05	0.003	0.000725738
	18.625	-4.37891e-05	0.00162	3.4137e-06
	18.6875	0.000146983	0.00189	-0.00101
	18.75	-4.37891e-05	0.0012	-0.00071891
	18.8125	0.000290062	-0.000181999	-0.00101
	18.875	0.000123137	-0.000458685	0.000870203
	18.9375	0.000218523	-0.00073537	0.000147879
	19	-9.14822e-05	0.00162	-0.00115
	19.0625	0.000313909	0.000509714	0.000292343
	19.125	-0.000115329	0.00148	0.000436808
	19.1875	0.000194676	0.000786399	-0.00115
	19.25	-9.14822e-05	0.00175	0.000292343
	19.3125	7.54435e-05	-0.000181999	0.000292343
	19.375	9.929e-05	0.000924742	-0.00101
	19.4375	0.000313909	-0.000458685	-0.00173
	19.5	0.00017083	-0.000320342	-0.00071891
	19.5625	2.77504e-05	-0.000181999	0.000725738
	19.625	7.54435e-05	-0.000320342	-0.000429981
	19.6875	3.90392e-06	0.000233028	0.000870203
	19.75	7.54435e-05	0.000924742	-0.0013
	19.8125	-0.000258408	0.000924742	-0.0013
	19.875	-4.37891e-05	0.000233028	-0.0013
	19.9375	-6.76357e-05	0.000786399	-0.00173
	20	-0.000401487	-0.00129	-0.00187
	20.0625	-0.000163022	0.000509714	-0.00173
	20.125	-6.76357e-05	-0.00073537	-0.00101
	20.1875	-4.37891e-05	-0.000181999	-0.00173
	20.25	3.90392e-06	-0.000181999	-0.00245
	20.3125	-0.000186868	0.000233028	-0.00187
	20.375	-4.37891e-05	-0.0017	-0.00159
	20.4375	-6.76357e-05	-0.00073537	-0.000574446
	20.5	-4.37891e-05	-0.000458685	-0.00101
	20.5625	-6.76357e-05	0.000233028	-0.00115
	20.625	0.000146983	-0.000458685	0.00159
	20.6875	7.54435e-05	-4.36568e-05	0.00217
	20.75	7.54435e-05	0.00175	0.00333
	20.8125	0.00017083	0.000233028	0.00289
	20.875	0.000123137	0.000648056	0.00376
	20.9375	0.000290062	0.00148	0.00275
	21	0.000194676	0.00134	0.00217
	21.0625	0.000194676	0.000786399	0.00159
	21.125	0.000266216	0.000371371	0.0026
	21.1875	0.00017083	0.000233028	0.00231
	21.25	0.000194676	0.000509714	0.00275
	21.3125	0.000433141	-0.000181999	0.00116
	21.375	0.00017083	0.00106	-0.000285516
	21.4375	5.1597e-05	-0.000320342	0.000725738
	21.5	3.90392e-06	9.46859e-05	3.4137e-06
	21.5625	-6.76357e-05	0.000924742	0.000870203
	21.625	9.929e-05	0.000924742	0.00275
	21.6875	-9.14822e-05	0.00162	0.00101
	21.75	5.1597e-05	0.000648056	0.00116
	21.8125	-6.76357e-05	0.000924742	-0.00101
	21.875	0.000123137	0.000648056	-0.000141051
	21.9375	2.77504e-05	0.00162	0.00304
	22	-0.000234561	-0.000458685	0.000725738
	22.0625	-9.14822e-05	-0.000597027	0.00275
	22.125	9.929e-05	-0.00073537	-0.000574446
	22.1875	7.54435e-05	0.000371371	0.00159
	22.25	-4.37891e-05	0.00106	-0.00101
	22.3125	-0.000163022	0.000648056	0.000147879
	22.375	-0.000139175	-0.000181999	0.00101
	22.4375	-0.000234561	-0.000458685	0.000725738
	22.5	-0.000186868	0.00106	0.000147879
	22.5625	-0.000115329	-4.36568e-05	0.000147879
	22.625	0.000242369	0.000233028	0.000147879
	22.6875	-0.000210715	0.000233028	0.0013
	22.75	-0.000258408	0.0012	0.000436808
	22.8125	-0.000115329	0.000371371	0.000292343
	22.875	5.1597e-05	-0.000458685	0.000292343
	22.9375	-0.000329948	-0.00073537	-0.00071891
	23	-0.000139175	-0.000320342	-0.000574446
	23.0625	-6.76357e-05	-0.000458685	-0.000574446
	23.125	-0.000234561	0.000786399	-0.00071891
	23.1875	3.90392e-06	0.000509714	0.000147879
	23.25	-9.14822e-05	0.00106	0.000870203
	23.3125	-0.000258408	-0.0017	-0.00071891
	23.375	-0.000282254	9.46859e-05	0.000147879
	23.4375	-0.000115329	-0.000873713	0.00159
	23.5	3.90392e-06	-0.000320342	0.000581273
	23.5625	-0.000234561	0.000233028	-0.000863375
	23.625	-6.76357e-05	-0.00073537	-0.000429981
	23.6875	-0.000139175	-0.00129	-0.000574446
	23.75	-0.000306101	-0.000873713	-0.000141051
	23.8125	-0.000186868	-0.00115	-0.000285516
	23.875	-0.000282254	-0.000873713	-0.00071891
	23.9375	-0.000163022	-0.00073537	0.000147879
	24	-0.000306101	-0.000458685	-0.000429981
	24.0625	-0.000234561	-0.00157	-0.00115
	24.125	-0.000210715	0.000509714	-0.000429981
	24.1875	-0.000377641	-0.00115	-0.0013
	24.25	-0.000258408	-0.000597027	-0.000863375
	24.3125	-0.000329948	-0.00101	0.000870203
	24.375	3.90392e-06	-0.00115	-0.00144
	24.4375	-0.000401487	-0.000458685	3.4137e-06
	24.5	-0.000163022	-0.00073537	0.000725738
	24.5625	5.1597e-05	-0.00226	-0.00115
	24.625	-0.000186868	-0.000320342	-0.000574446
	24.6875	-9.14822e-05	-0.000458685	-0.000429981
	24.75	-0.000306101	-0.00157	-0.00115
	24.8125	-0.000186868	-0.00157	-0.000429981
	24.875	-4.37891e-05	-0.00073537	3.4137e-06
	24.9375	-0.000377641	-0.000597027	-0.00115
	25	-0.000425334	-0.00115	-0.000429981
	25.0625	-0.000496873	-0.00226	-0.00101
	25.125	-0.000210715	-0.00101	-0.00101
	25.1875	-0.000306101	-0.00101	-0.000863375
	25.25	-0.000425334	-0.00143	-0.0013
	25.3125	-4.37891e-05	-0.0024	-0.00216
	25.375	-0.000329948	-0.00143	0.000436808
	25.4375	-0.000282254	-0.00101	0.000870203
	25.5	-0.000473027	-0.00198	0.000147879
	25.5625	-6.76357e-05	-0.0017	-0.00187
	25.625	-0.000282254	-0.00143	-0.00101
	25.6875	-0.000401487	-0.0017	-0.000863375
	25.75	-0.000473027	-0.00157	-0.00115
	25.8125	-0.000711492	-0.00267	-0.00144
	25.875	-0.000258408	-0.0017	-0.000574446
	25.9375	-0.000115329	-0.0017	-0.00101
	26	-0.000282254	-0.00212	-0.000141051
	26.0625	-0.000258408	-0.00073537	-0.00216
	26.125	-0.000401487	-0.00157	3.4137e-06
	26.1875	-0.000425334	-0.00115	-0.00231
	26.25	-0.000473027	-0.00143	-0.00202
	26.3125	-0.000377641	-0.00212	-0.0013
	26.375	-0.000306101	-0.00143	-0.00115
	26.4375	-0.000473027	-0.00129	-0.00173
	26.5	-0.000306101	-0.0017	-0.00101
	26.5625	-0.000282254	-0.000597027	-0.00216
	26.625	-0.000377641	-0.00378	-0.00144
	26.6875	-0.000496873	-0.0024	-0.00202
	26.75	-0.00044918	-0.0017	-0.0013
	26.8125	-0.000401487	-0.00198	-0.00245
	26.875	-0.000544566	-0.00364	-0.00216
	26.9375	-0.000377641	-0.00184	-0.0013
	27	-0.000401487	-0.00212	-0.00159
	27.0625	-0.000186868	-0.00198	-0.0026
	27.125	-0.000234561	-0.00157	-0.00289
	27.1875	-0.000425334	-0.00253	-0.00187
	27.25	-0.00052072	-0.00198	0.000436808
	27.3125	-0.000616106	-0.00143	-0.00144
	27.375	-0.00052072	-0.00212	-0.00159
	27.4375	-0.000568413	-0.00157	-0.00245
	27.5	-0.000329948	-0.0017	-0.00202
	27.5625	-0.000234561	-0.00226	-0.00144
	27.625	-0.000878418	-0.00267	-0.000285516
	27.6875	-0.000353794	-0.0017	-0.00231
	27.75	-0.000783032	-0.0017	-0.00303
	27.8125	-0.000639952	-0.00267	-0.000863375
	27.875	-0.000377641	-0.00198	-0.00245
	27.9375	-0.000616106	-0.00157	-0.00115
	28	-0.00044918	-0.00281	-0.00202
	28.0625	-0.000306101	-0.00323	-0.00202
	28.125	-0.000258408	-0.00336	-0.00346
	28.1875	-0.000377641	-0.00212	-0.00101
	28.25	-0.000377641	-0.0035	-0.00202
	28.3125	-0.000496873	-0.00267	-0.0026
	28.375	-0.000496873	-0.00447	-0.00289
	28.4375	-0.000473027	-0.00281	-0.0013
	28.5	-0.000377641	-0.000597027	-0.00187
	28.5625	-0.000544566	-0.0035	-0.0026
	28.625	-0.000496873	-0.00198	-0.00216
	28.6875	-0.000568413	-0.00143	-0.000429981
	28.75	-0.000401487	-0.00212	-0.00289
	28.8125	-0.000687645	-0.00143	-0.00101
	28.875	-0.000473027	-0.00323	-0.00289
	28.9375	-0.00052072	-0.00253	-0.000574446
	29	-0.00044918	-0.00129	-0.00216
	29.0625	-0.000830725	-0.00212	-0.0013
	29.125	-0.000353794	-0.0024	-0.0026
	29.1875	-0.000425334	-0.00267	-0.00361
	29.25	-0.000759185	-0.00212	-0.00144
	29.3125	-0.000496873	-0.00253	-0.00245
	29.375	-0.000473027	-0.00323	-0.00245
	29.4375	-0.000830725	-0.00212	-0.00187
	29.5	-0.000783032	-0.00226	-0.00231
	29.5625	-0.000496873	-0.0024	-0.00187
	29.625	-0.000377641	-0.00129	-0.00159
	29.6875	-0.000544566	-0.00336	-0.00115
	29.75	-0.000806878	-0.00323	-0.00173
	29.8125	-0.000592259	-0.00253	-0.0026
	29.875	-0.000711492	-0.00226	-0.00202
	29.9375	-0.000806878	-0.00309	-0.00317
	30	-0.000616106	-0.00336	-0.00231
	30.0625	-0.000592259	-0.00226	-0.00447
	30.125	-0.000544566	-0.00226	-0.00115
	30.1875	-0.000639952	-0.00323	-0.00289
	30.25	-0.000687645	-0.00489	-0.00202
	30.3125	-0.000496873	-0.00212	-0.000574446
	30.375	-0.00044918	-0.00198	-0.00274
	30.4375	-0.000663799	-0.00281	-0.00317
	30.5	-0.000639952	-0.00253	-0.00187
	30.5625	-0.000687645	-0.00323	-0.00101
	30.625	-0.000568413	-0.00267	-0.00231
	30.6875	-0.000544566	-0.00281	-0.00231
	30.75	-0.000639952	-0.00253	-0.00231
	30.8125	-0.000830725	-0.00378	-0.00216
	30.875	-0.000496873	-0.00419	-0.00245
	30.9375	-0.000711492	-0.00295	-0.00187
	31	-0.000616106	-0.00267	-0.00144
	31.0625	-0.000687645	-0.00323	-0.0026
	31.125	-0.000568413	-0.00198	-0.00332
	31.1875	-0.000759185	-0.00295	-0.0026
	31.25	-0.000759185	-0.00212	-0.00159
	31.3125	-0.000735339	-0.00115	-0.00375
	31.375	-0.000711492	-0.00212	-0.00346
	31.4375	-0.000496873	-0.00281	-0.00317
	31.5	-0.000806878	-0.00253	-0.00361
	31.5625	-0.000759185	-0.00226	-0.00173
	31.625	-0.000616106		-0.00173
	31.6875	-0.000830725		-0.00289
	31.75	-0.000854571		-0.0039
	31.8125	-0.000759185
	31.875	-0.000639952
	31.9375	-0.000854571
	Supporting Figure 26b
	Tissue thickness (mm)	FEL0850+FEL0850	FEL0850+FEL01100
	0	0.4078	0.40934
	1	0.82782	0.86722
	2	1.30378	1.44575
	3	3.17805	2.75539
	4	8.06014	6.86735
