# Supplementary material for: Ultrafast photochemistry produces superbright short-wave infrared dots for low-dose in vivo imaging
Source: Nat Commun. 2020 Jun 10;11:2933. doi: 10.1038/s41467-020-16333-2 (PMC7286912; doi:10.1038/s41467-020-16333-2)
Supplement: Supplementary file 4 — Source Data [file 41467_2020_16333_MOESM4_ESM.zip › SUPPORTING/Figure S5A.xlsx]

## Sheet: Sheet1
Intensity	Angle
18.1132	20.11
18.0895	20.13
17.3835	20.15
15.5882	20.17
14.0742	20.19
14.3756	20.21
15.9133	20.23
16.6854	20.25
15.7133	20.27
13.7549	20.29
11.8541	20.31
10.2209	20.33
8.78397	20.35
8.01012	20.37
8.51068	20.39
10.1489	20.41
12.0977	20.43
13.7096	20.45
14.8547	20.47
15.4324	20.49
15.2708	20.51
14.7274	20.53
14.5238	20.55
14.6191	20.57
14.1948	20.59
13.0713	20.61
12.0776	20.63
11.7422	20.65
11.6216	20.67
11.1719	20.69
10.4351	20.71
9.66214	20.73
9.03958	20.75
9.05275	20.77
10.3814	20.79
12.918	20.81
15.2885	20.83
15.9286	20.85
14.5775	20.87
12.3905	20.89
10.8079	20.91
10.5418	20.93
11.2297	20.95
11.8669	20.97
11.8497	20.99
11.4488	21.01
11.123	21.03
10.9604	21.05
11.0545	21.07
11.7805	21.09
13.318	21.11
15.2784	21.13
17.0014	21.15
17.9833	21.17
17.9759	21.19
16.904	21.21
14.8868	21.23
12.4692	21.25
10.657	21.27
10.2726	21.29
11.2115	21.31
12.5898	21.33
13.6126	21.35
14.2409	21.37
15.0478	21.39
16.387	21.41
17.9059	21.43
19.0479	21.45
19.5492	21.47
19.194	21.49
17.8613	21.51
16.2161	21.53
15.4606	21.55
15.9843	21.57
17.1243	21.59
18.2857	21.61
19.243	21.63
19.5949	21.65
19.0034	21.67
17.6892	21.69
16.1543	21.71
14.9114	21.73
14.5308	21.75
15.244	21.77
16.5421	21.79
17.6566	21.81
18.1685	21.83
17.8241	21.85
16.3887	21.87
14.2132	21.89
12.2388	21.91
10.865	21.93
9.5752	21.95
8.17796	21.97
7.5063	21.99
8.36686	22.01
10.5438	22.03
13.1016	22.05
15.0491	22.07
15.7485	22.09
15.2555	22.11
14.2215	22.13
13.2637	22.15
12.6477	22.17
12.5365	22.19
13.0298	22.21
13.7888	22.23
14.0458	22.25
13.2832	22.27
11.8048	22.29
10.5726	22.31
10.4448	22.33
11.4117	22.35
12.6003	22.37
13.117	22.39
12.6875	22.41
11.4825	22.43
9.83125	22.45
8.31183	22.47
7.62052	22.49
7.93507	22.51
8.65587	22.53
9.03584	22.55
8.8162	22.57
8.24988	22.59
7.98823	22.61
8.78909	22.63
10.6349	22.65
12.299	22.67
12.5569	22.69
11.7366	22.71
11.2913	22.73
11.8588	22.75
12.6332	22.77
12.7573	22.79
12.313	22.81
11.6841	22.83
10.941	22.85
10.2242	22.87
9.99372	22.89
10.5494	22.91
11.7047	22.93
13.0445	22.95
14.1295	22.97
14.4547	22.99
13.7095	23.01
12.2086	23.03
10.773	23.05
10.1401	23.07
10.5405	23.09
11.604	23.11
12.5219	23.13
12.5716	23.15
11.7552	23.17
10.8059	23.19
10.3274	23.21
10.0919	23.23
9.59579	23.25
9.04201	23.27
9.05072	23.29
9.6024	23.31
10.0369	23.33
9.9079	23.35
9.32773	23.37
8.74951	23.39
8.60586	23.41
8.82841	23.43
8.81659	23.45
8.25691	23.47
7.65913	23.49
7.64729	23.51
8.14326	23.53
8.59333	23.55
8.50823	23.57
7.67313	23.59
6.29116	23.61
4.8662	23.63
3.82894	23.65
3.46648	23.67
3.89894	23.69
4.83921	23.71
5.81658	23.73
6.7041	23.75
7.54084	23.77
8.05237	23.79
7.9223	23.81
7.3645	23.83
7.04106	23.85
7.44418	23.87
8.43519	23.89
9.41838	23.91
9.92207	23.93
9.85642	23.95
9.36402	23.97
8.68801	23.99
8.04422	24.01
7.4727	24.03
6.9207	24.05
6.49077	24.07
6.48955	24.09
7.08988	24.11
7.96756	24.13
8.54445	24.15
8.60473	24.17
8.35055	24.19
7.91961	24.21
7.20937	24.23
6.11339	24.25
4.72443	24.27
3.40773	24.29
2.63986	24.31
2.55167	24.33
2.76035	24.35
2.83426	24.37
2.71285	24.39
2.60121	24.41
2.75518	24.43
3.39157	24.45
4.44788	24.47
5.41142	24.49
5.76655	24.51
5.59823	24.53
5.42308	24.55
5.53308	24.57
5.76905	24.59
5.8517	24.61
5.782	24.63
5.81483	24.65
6.0293	24.67
6.2174	24.69
6.35471	24.71
6.81135	24.73
7.79924	24.75
8.88967	24.77
9.42149	24.79
9.23163	24.81
8.6824	24.83
8.0687	24.85
7.31535	24.87
6.28856	24.89
5.12896	24.91
4.14611	24.93
3.53239	24.95
3.27804	24.97
3.3274	24.99
3.68438	25.01
4.18588	25.03
4.30847	25.05
3.53652	25.07
1.92277	25.09
0.179137	25.11
-0.729541	25.13
-0.216348	25.15
1.47555	25.17
3.48776	25.19
5.04684	25.21
5.82564	25.23
5.76849	25.25
5.07854	25.27
4.50674	25.29
5.04626	25.31
6.89926	25.33
9.09991	25.35
10.4675	25.37
10.6213	25.39
9.96062	25.41
9.1007	25.43
8.49566	25.45
8.25097	25.47
8.00335	25.49
7.16881	25.51
5.7034	25.53
4.50264	25.55
4.5841	25.57
5.94095	25.59
7.5683	25.61
8.46029	25.63
8.24779	25.65
7.18665	25.67
6.08546	25.69
6.02236	25.71
7.48465	25.73
9.74282	25.75
11.4463	25.77
11.9711	25.79
12.0203	25.81
12.6632	25.83
13.976	25.85
15.1639	25.87
15.7726	25.89
16.0249	25.91
16.1444	25.93
15.9718	25.95
15.3266	25.97
14.5936	25.99
14.4952	26.01
14.9604	26.03
15.0017	26.05
14.1768	26.07
13.1751	26.09
12.6325	26.11
12.3486	26.13
11.7834	26.15
10.6235	26.17
9.08278	26.19
8.0557	26.21
8.39678	26.23
9.76911	26.25
10.9539	26.27
11.4405	26.29
11.8792	26.31
12.8619	26.33
14.034	26.35
14.6495	26.37
14.4973	26.39
13.9526	26.41
13.3845	26.43
12.8945	26.45
12.5363	26.47
12.4877	26.49
12.9244	26.51
13.6609	26.53
13.9961	26.55
13.3127	26.57
11.8031	26.59
10.1949	26.61
8.95772	26.63
8.0575	26.65
7.18169	26.67
6.15841	26.69
5.25427	26.71
4.772	26.73
4.55633	26.75
4.34651	26.77
4.207	26.79
4.24718	26.81
4.35961	26.83
4.44372	26.85
4.64111	26.87
5.29845	26.89
6.56223	26.91
7.79086	26.93
7.81733	26.95
6.33305	26.97
4.55287	26.99
3.92308	27.01
4.53254	27.03
5.2543	27.05
5.18212	27.07
4.5191	27.09
4.10413	27.11
4.41767	27.13
5.22437	27.15
5.95685	27.17
6.21862	27.19
5.99992	27.21
5.52633	27.23
4.97558	27.25
4.45218	27.27
4.11334	27.29
4.07626	27.31
4.26964	27.33
4.56555	27.35
4.98744	27.37
5.56655	27.39
6.00014	27.41
5.83022	27.43
5.14467	27.45
4.64856	27.47
4.7882	27.49
5.33017	27.51
6.01862	27.53
6.96782	27.55
8.04591	27.57
8.50583	27.59
7.79583	27.61
6.37293	27.63
5.20394	27.65
4.81814	27.67
5.32297	27.69
6.76138	27.71
8.70956	27.73
10.0151	27.75
9.80902	27.77
8.63023	27.79
7.91921	27.81
8.45037	27.83
9.77547	27.85
11.1387	27.87
12.2167	27.89
12.7927	27.91
12.5768	27.93
11.8755	27.95
11.6967	27.97
12.5247	27.99
13.5236	28.01
13.5371	28.03
12.496	28.05
11.3708	28.07
10.9742	28.09
11.1762	28.11
11.1751	28.13
10.2433	28.15
8.34272	28.17
6.30544	28.19
5.25058	28.21
5.55412	28.23
6.49632	28.25
7.02836	28.27
6.76938	28.29
6.15688	28.31
5.75239	28.33
5.78246	28.35
6.34866	28.37
7.40997	28.39
8.44003	28.41
8.78551	28.43
8.39075	28.45
7.67275	28.47
6.9108	28.49
6.20451	28.51
5.85173	28.53
6.42375	28.55
8.3024	28.57
11.0893	28.59
13.671	28.61
15.0516	28.63
15.0035	28.65
13.9124	28.67
12.2725	28.69
10.488	28.71
9.06489	28.73
8.66713	28.75
9.49692	28.77
10.6138	28.79
10.6946	28.81
9.83097	28.83
9.60312	28.85
10.886	28.87
12.7597	28.89
14.1354	28.91
15.0344	28.93
15.5341	28.95
14.9547	28.97
13.1145	28.99
11.3055	29.01
11.0474	29.03
12.3957	29.05
14.1482	29.07
15.4223	29.09
16.3282	29.11
17.1491	29.13
17.6575	29.15
17.4647	29.17
16.52	29.19
15.1007	29.21
13.5358	29.23
12.0042	29.25
10.6336	29.27
9.71624	29.29
9.52247	29.31
9.89315	29.33
10.3224	29.35
10.4558	29.37
10.3108	29.39
10.1336	29.41
10.1996	29.43
10.6044	29.45
11.2505	29.47
12.0996	29.49
13.0386	29.51
13.4112	29.53
12.4664	29.55
10.5509	29.57
9.02795	29.59
8.68177	29.61
8.98793	29.63
9.22279	29.65
9.42445	29.67
9.83704	29.69
10.1549	29.71
9.96201	29.73
9.4908	29.75
9.28423	29.77
9.38918	29.79
9.49511	29.81
9.55903	29.83
9.69132	29.85
9.71715	29.87
9.3836	29.89
8.82446	29.91
8.48993	29.93
8.66809	29.95
9.17046	29.97
9.52146	29.99
9.49648	30.01
9.36994	30.03
9.54514	30.05
10.0534	30.07
10.5	30.09
10.4653	30.11
9.93245	30.13
9.24338	30.15
8.56699	30.17
7.66502	30.19
6.4232	30.21
5.24974	30.23
4.53525	30.25
4.09225	30.27
3.59943	30.29
3.22282	30.31
3.27004	30.33
3.5194	30.35
3.43086	30.37
2.92533	30.39
2.54089	30.41
2.72187	30.43
3.20559	30.45
3.43246	30.47
3.44644	30.49
3.8442	30.51
4.86403	30.53
6.1026	30.55
6.99937	30.57
7.17739	30.59
6.70111	30.61
6.26389	30.63
6.61474	30.65
7.70583	30.67
8.76859	30.69
9.07842	30.71
8.43121	30.73
7.19318	30.75
6.11921	30.77
5.86554	30.79
6.43413	30.81
7.22538	30.83
7.68557	30.85
7.62818	30.87
7.07468	30.89
6.34247	30.91
6.11612	30.93
6.80578	30.95
7.96223	30.97
8.78176	30.99
9.05246	31.01
9.23917	31.03
9.66221	31.05
9.98172	31.07
9.77096	31.09
9.30336	31.11
9.31915	31.13
10.1484	31.15
11.4005	31.17
12.4192	31.19
12.8676	31.21
12.8824	31.23
12.7009	31.25
12.4198	31.27
12.3066	31.29
12.7238	31.31
13.3128	31.33
13.1166	31.35
12.0884	31.37
11.5758	31.39
12.7312	31.41
15.1346	31.43
17.3085	31.45
18.1201	31.47
17.6788	31.49
17.1711	31.51
17.6301	31.53
18.8158	31.55
19.7035	31.57
19.8511	31.59
19.604	31.61
19.3297	31.63
19.2575	31.65
19.6286	31.67
20.2771	31.69
20.4959	31.71
19.8035	31.73
18.5594	31.75
17.6327	31.77
17.6063	31.79
18.3183	31.81
19.121	31.83
19.6035	31.85
19.8867	31.87
19.9824	31.89
19.3144	31.91
17.5839	31.93
15.7021	31.95
14.9735	31.97
15.5692	31.99
16.4491	32.01
16.6522	32.03
16.2683	32.05
16.0505	32.07
16.2819	32.09
16.6071	32.11
16.9742	32.13
17.7085	32.15
18.5893	32.17
19.0561	32.19
19.2279	32.21
19.7483	32.23
19.1076	32.25
19.627	32.27
20.1123	32.29
20.5747	32.31
21.0783	32.33
20.2681	32.35
20.0654	32.37
19.8054	32.39
18.9652	32.41
19.1311	32.43
17.3068	32.45
16.0674	32.47
15.7792	32.49
15.948	32.51
15.7379	32.53
14.7348	32.55
13.094	32.57
11.2521	32.59
9.66401	32.61
8.69119	32.63
8.50255	32.65
8.99652	32.67
9.90259	32.69
10.8243	32.71
11.1366	32.73
10.3542	32.75
8.78466	32.77
7.36357	32.79
6.80184	32.81
7.11218	32.83
7.77018	32.85
8.24457	32.87
8.53634	32.89
9.10253	32.91
10.0808	32.93
10.8169	32.95
10.5833	32.97
9.62796	32.99
8.8572	33.01
8.60988	33.03
8.56373	33.05
8.63085	33.07
9.0554	33.09
9.78755	33.11
10.4201	33.13
10.6474	33.15
10.4606	33.17
10.0325	33.19
9.61037	33.21
9.39718	33.23
9.43888	33.25
9.78233	33.27
10.6834	33.29
12.2329	33.31
13.7628	33.33
14.2215	33.35
13.3823	33.37
12.2912	33.39
12.3465	33.41
14.0923	33.43
16.7247	33.45
18.5564	33.47
18.3393	33.49
16.4493	33.51
14.4411	33.53
13.3499	33.55
12.9589	33.57
12.7622	33.59
12.8791	33.61
13.7088	33.63
15.2963	33.65
17.372	33.67
19.5318	33.69
21.2375	33.71
22.1599	33.73
22.4876	33.75
22.4804	33.77
22.0327	33.79
21.0899	33.81
20.1569	33.83
19.9836	33.85
20.7419	33.87
21.6956	33.89
21.9334	33.91
21.3617	33.93
20.6025	33.95
20.1694	33.97
20.3506	33.99
21.4331	34.01
23.2266	34.03
24.8619	34.05
25.712	34.07
25.9859	34.09
26.0948	34.11
26.0132	34.13
25.5245	34.15
24.7583	34.17
24.2422	34.19
24.4194	34.21
25.1777	34.23
25.934	34.25
26.3085	34.27
26.6361	34.29
27.5106	34.31
28.9466	34.33
30.4206	34.35
31.4875	34.37
31.8756	34.39
31.3585	34.41
30.0835	34.43
28.8261	34.45
28.5033	34.47
29.2986	34.49
30.38	34.51
30.8599	34.53
31.0146	34.55
31.8148	34.57
33.2322	34.59
34.1437	34.61
34.0289	34.63
33.4697	34.65
32.8704	34.67
31.9772	34.69
30.7833	34.71
29.9115	34.73
29.9295	34.75
30.6798	34.77
31.3471	34.79
31.2215	34.81
30.4445	34.83
29.8999	34.85
30.3924	34.87
31.8595	34.89
33.1265	34.91
32.6971	34.93
30.3243	34.95
27.5219	34.97
25.9636	34.99
25.7852	35.01
26.0843	35.03
26.5035	35.05
27.2968	35.07
28.1144	35.09
27.9311	35.11
26.4001	35.13
24.335	35.15
22.5354	35.17
20.9595	35.19
19.3885	35.21
18.0879	35.23
17.2933	35.25
16.7037	35.27
16.0867	35.29
15.835	35.31
16.3059	35.33
17.0796	35.35
17.3962	35.37
16.9179	35.39
15.713	35.41
13.9075	35.43
11.6997	35.45
9.53195	35.47
7.98722	35.49
7.45322	35.51
7.94364	35.53
9.26022	35.55
11.108	35.57
12.8572	35.59
13.5654	35.61
12.8204	35.63
11.4124	35.65
10.5551	35.67
10.5611	35.69
10.9324	35.71
11.4999	35.73
12.543	35.75
13.8517	35.77
14.5872	35.79
14.2719	35.81
13.4146	35.83
12.9606	35.85
13.3074	35.87
14.0545	35.89
14.6425	35.91
14.8028	35.93
14.4171	35.95
13.6721	35.97
13.3431	35.99
14.0609	36.01
15.2827	36.03
15.7564	36.05
15.0631	36.07
14.1461	36.09
14.2341	36.11
15.6472	36.13
17.7342	36.15
19.4842	36.17
20.0331	36.19
19.2099	36.21
17.9032	36.23
17.3456	36.25
17.8789	36.27
18.8271	36.29
19.4365	36.31
19.5469	36.33
19.5117	36.35
19.793	36.37
20.6845	36.39
22.1699	36.41
23.6728	36.43
24.2099	36.45
23.4872	36.47
22.5702	36.49
22.6366	36.51
23.3934	36.53
23.5857	36.55
22.8356	36.57
22.1735	36.59
22.691	36.61
24.3033	36.63
26.1547	36.65
27.725	36.67
29.0306	36.69
30.1125	36.71
30.8537	36.73
31.2139	36.75
31.3515	36.77
31.3837	36.79
31.1648	36.81
30.609	36.83
30.0699	36.85
30.0141	36.87
30.6038	36.89
31.8205	36.91
33.4669	36.93
34.9706	36.95
35.8006	36.97
36.0143	36.99
35.8442	37.01
35.0521	37.03
33.4475	37.05
31.7774	37.07
31.2782	37.09
32.4821	37.11
34.9595	37.13
37.7923	37.15
39.8576	37.17
40.2597	37.19
39.0681	37.21
37.3531	37.23
36.2465	37.25
36.0939	37.27
36.3818	37.29
36.2507	37.31
35.2222	37.33
33.5345	37.35
31.7384	37.37
30.1942	37.39
29.0924	37.41
28.6888	37.43
29.3019	37.45
30.9364	37.47
32.8365	37.49
33.8754	37.51
33.6964	37.53
32.9149	37.55
32.1295	37.57
31.5354	37.59
31.3311	37.61
31.5691	37.63
31.8129	37.65
31.6144	37.67
31.0389	37.69
30.3931	37.71
29.8694	37.73
29.621	37.75
29.7584	37.77
30.1077	37.79
30.1621	37.81
29.4527	37.83
28.096	37.85
26.8183	37.87
26.1441	37.89
25.7825	37.91
25.2372	37.93
25.6343	37.95
26.3078	37.97
26.6254	37.99
28.5776	38.01
29	38.03
30.2282	38.05
33.43	38.07
37.3534	38.09
41.854	38.11
41.9122	38.13
40.6569	38.15
39.5667	38.17
39.1698	38.19
39.6108	38.21
30.5264	38.23
31.1373	38.25
30.7863	38.27
29.6082	38.29
28.221	38.31
26.8407	38.33
25.4184	38.35
24.4014	38.37
24.4087	38.39
22.2706	38.41
19.107	38.43
17.1417	38.45
15.0524	38.47
13.0998	38.49
11.2058	38.51
10.1994	38.53
9.89133	38.55
9.60374	38.57
9.39426	38.59
9.87033	38.61
10.9655	38.63
11.7404	38.65
11.4596	38.67
10.4074	38.69
9.52503	38.71
9.39755	38.73
9.75347	38.75
9.93166	38.77
9.5239	38.79
8.54387	38.81
7.3695	38.83
6.52129	38.85
6.27074	38.87
6.65007	38.89
7.71885	38.91
9.19192	38.93
10.0195	38.95
9.25328	38.97
7.29567	38.99
5.57829	39.01
5.05622	39.03
5.47751	39.05
6.01305	39.07
6.23901	39.09
6.44544	39.11
7.07569	39.13
8.03211	39.15
8.79224	39.17
9.08751	39.19
9.01755	39.21
8.66048	39.23
8.09051	39.25
7.48831	39.27
6.79821	39.29
5.74483	39.31
4.48246	39.33
3.6195	39.35
3.36787	39.37
3.27736	39.39
3.0638	39.41
3.16957	39.43
4.0771	39.45
5.36255	39.47
6.01616	39.49
5.69125	39.51
5.06946	39.53
4.91349	39.55
5.30243	39.57
5.87887	39.59
6.31078	39.61
6.40284	39.63
6.20583	39.65
6.0801	39.67
6.27664	39.69
6.48489	39.71
6.16579	39.73
5.28028	39.75
4.35668	39.77
3.9155	39.79
4.08369	39.81
4.65031	39.83
5.30775	39.85
5.8685	39.87
6.24468	39.89
6.27516	39.91
5.77926	39.93
4.87222	39.95
4.22397	39.97
4.79055	39.99
6.82882	40.01
9.26649	40.03
10.6368	40.05
10.4992	40.07
9.4535	40.09
8.19585	40.11
7.12666	40.13
6.4647	40.15
6.23046	40.17
6.23939	40.19
6.32546	40.21
6.57168	40.23
7.20853	40.25
8.17642	40.27
8.91091	40.29
8.79481	40.31
7.87793	40.33
7.07529	40.35
7.45332	40.37
9.12627	40.39
11.0189	40.41
11.9009	40.43
11.4761	40.45
10.4166	40.47
9.59444	40.49
9.36111	40.51
9.47446	40.53
9.63565	40.55
9.86617	40.57
10.2637	40.59
10.7667	40.61
11.4093	40.63
12.4454	40.65
13.8654	40.67
14.9728	40.69
14.8781	40.71
13.5852	40.73
12.3098	40.75
12.4251	40.77
14.1507	40.79
16.3587	40.81
17.5589	40.83
17.051	40.85
15.2766	40.87
13.262	40.89
11.8567	40.91
11.4435	40.93
11.9982	40.95
13.045	40.97
13.7794	40.99
13.6924	41.01
12.9629	41.03
12.0039	41.05
10.9384	41.07
9.76448	41.09
8.6736	41.11
7.90693	41.13
7.52014	41.15
7.45268	41.17
7.68209	41.19
8.18493	41.21
8.70828	41.23
8.80975	41.25
8.48641	41.27
8.45506	41.29
9.22839	41.31
10.2361	41.33
10.4713	41.35
9.73585	41.37
8.76014	41.39
8.32837	41.41
8.63585	41.43
9.35446	41.45
10.0604	41.47
10.5026	41.49
10.5376	41.51
10.0892	41.53
9.34199	41.55
8.72561	41.57
8.40708	41.59
7.99285	41.61
7.06494	41.63
5.75714	41.65
4.52844	41.67
3.73039	41.69
3.52121	41.71
3.79445	41.73
4.21417	41.75
4.59677	41.77
5.07215	41.79
5.78677	41.81
6.74358	41.83
7.84394	41.85
8.78121	41.87
9.18821	41.89
9.22019	41.91
9.47093	41.93
9.90134	41.95
9.60812	41.97
8.23384	41.99
6.76581	42.01
6.24504	42.03
6.41567	42.05
6.29137	42.07
5.49031	42.09
4.45096	42.11
3.72021	42.13
3.57832	42.15
4.16493	42.17
5.42928	42.19
6.93386	42.21
7.98433	42.23
8.0182	42.25
7.013	42.27
5.61912	42.29
4.59048	42.31
4.05206	42.33
3.71676	42.35
3.63928	42.37
4.15163	42.39
5.16007	42.41
6.14897	42.43
6.93768	42.45
7.84454	42.47
8.95062	42.49
9.79107	42.51
10.027	42.53
9.92118	42.55
9.93056	42.57
10.2603	42.59
10.9659	42.61
12.0495	42.63
13.2259	42.65
13.9354	42.67
13.7797	42.69
12.7461	42.71
11.1461	42.73
9.60465	42.75
8.73899	42.77
8.62333	42.79
8.96078	42.81
9.61464	42.83
10.4452	42.85
10.976	42.87
10.7793	42.89
10.0542	42.91
9.56257	42.93
9.91073	42.95
10.8448	42.97
11.4274	42.99
11.0997	43.01
10.3659	43.03
10.1964	43.05
10.9606	43.07
12.132	43.09
12.7848	43.11
12.252	43.13
10.6822	43.15
9.07426	43.17
8.35206	43.19
8.43455	43.21
8.68988	43.23
8.94521	43.25
9.34311	43.27
9.68241	43.29
9.68089	43.31
9.55241	43.33
9.79404	43.35
10.5542	43.37
11.4169	43.39
11.7845	43.41
11.4695	43.43
10.923	43.45
10.8912	43.47
11.7959	43.49
13.2973	43.51
14.4881	43.53
14.7443	43.55
14.3541	43.57
14.1289	43.59
14.5638	43.61
15.5329	43.63
16.4932	43.65
16.8305	43.67
16.3719	43.69
15.672	43.71
15.4604	43.73
15.8289	43.75
16.2511	43.77
16.2026	43.79
15.4549	43.81
14.0402	43.83
12.3462	43.85
11.1014	43.87
10.7921	43.89
11.0971	43.91
11.3747	43.93
11.625	43.95
12.3577	43.97
13.6461	43.99
14.9677	44.01
15.8644	44.03
16.2709	44.05
16.32	44.07
16.1172	44.09
15.6565	44.11
14.9419	44.13
14.2273	44.15
13.9336	44.17
14.1252	44.19
14.2485	44.21
13.7253	44.23
12.665	44.25
11.5939	44.27
10.7572	44.29
10.1432	44.31
9.76936	44.33
9.51566	44.35
9.13403	44.37
8.70844	44.39
8.70472	44.41
9.32112	44.43
9.96877	44.45
9.72285	44.47
8.43494	44.49
7.02886	44.51
6.41574	44.53
6.56727	44.55
6.88871	44.57
6.94355	44.59
6.6478	44.61
6.26611	44.63
6.25355	44.65
6.72048	44.67
7.17667	44.69
7.1055	44.71
6.59	44.73
6.13308	44.75
6.06679	44.77
6.30127	44.79
6.53575	44.81
6.69601	44.83
7.10626	44.85
7.97842	44.87
8.85253	44.89
8.95808	44.91
8.08315	44.93
6.79417	44.95
5.83427	44.97
5.47984	44.99
5.50822	45.01
5.60887	45.03
5.60989	45.05
5.4781	45.07
5.43713	45.09
5.87467	45.11
6.73701	45.13
7.322	45.15
7.12769	45.17
6.58181	45.19
6.52323	45.21
7.25566	45.23
8.42364	45.25
9.58477	45.27
10.5428	45.29
11.0994	45.31
10.8992	45.33
9.89236	45.35
8.66383	45.37
7.86009	45.39
7.49581	45.41
7.16179	45.43
6.69496	45.45
6.33456	45.47
6.32085	45.49
6.58837	45.51
6.89691	45.53
7.13904	45.55
7.42121	45.57
7.81176	45.59
8.13494	45.61
8.254	45.63
8.40529	45.65
8.83098	45.67
9.2889	45.69
9.43236	45.71
9.43031	45.73
9.73588	45.75
10.4389	45.77
11.1819	45.79
11.6174	45.81
11.7618	45.83
11.8945	45.85
12.2352	45.87
12.8288	45.89
13.5484	45.91
13.9584	45.93
13.4446	45.95
11.8741	45.97
9.9472	45.99
8.54763	46.01
7.8961	46.03
7.68206	46.05
7.80103	46.07
8.40144	46.09
8.26359	46.11
8.94094	46.13
9.41101	46.15
9.67161	46.17
9.85164	46.19
10.3071	46.21
11.448	46.23
13.2848	46.25
15.2958	46.27
16.8242	46.29
17.5433	46.31
17.5439	46.33
17.124	46.35
16.6009	46.37
16.1393	46.39
15.611	46.41
14.7927	46.43
13.6726	46.45
12.3556	46.47
10.9396	46.49
9.69061	46.51
8.91916	46.53
8.58497	46.55
8.39067	46.57
8.16706	46.59
8.85235	46.61
8.31397	46.63
7.45624	46.65
6.29481	46.67
5.13141	46.69
4.40747	46.71
4.44231	46.73
5.19199	46.75
6.10084	46.77
6.39544	46.79
5.7828	46.81
4.6848	46.83
3.67079	46.85
2.96048	46.87
2.61735	46.89
2.84747	46.91
3.70062	46.93
4.63483	46.95
4.91376	46.97
4.51299	46.99
4.16984	47.01
4.46438	47.03
5.26868	47.05
6.09349	47.07
6.5677	47.09
6.62883	47.11
6.62842	47.13
7.15243	47.15
8.35514	47.17
9.593	47.19
10.0184	47.21
9.33239	47.23
7.79973	47.25
5.95164	47.27
4.52445	47.29
4.22713	47.31
5.10168	47.33
6.32193	47.35
7.03534	47.37
7.2048	47.39
7.26488	47.41
7.33668	47.43
7.2366	47.45
6.90018	47.47
6.4163	47.49
5.8621	47.51
5.33915	47.53
5.14237	47.55
5.67311	47.57
6.90503	47.59
8.09202	47.61
8.40889	47.63
7.79509	47.65
6.88637	47.67
6.21592	47.69
5.75152	47.71
5.29005	47.73
5.00728	47.75
5.27529	47.77
6.10189	47.79
7.05056	47.81
7.62325	47.83
7.60413	47.85
7.1104	47.87
6.39694	47.89
5.70789	47.91
5.27957	47.93
5.21747	47.95
5.34286	47.97
5.47996	47.99
5.84264	48.01
6.69165	48.03
7.68909	48.05
8.1172	48.07
7.67908	48.09
6.656	48.11
5.4669	48.13
4.49753	48.15
4.1258	48.17
4.48356	48.19
5.27785	48.21
6.0565	48.23
6.56562	48.25
6.78469	48.27
6.79673	48.29
6.75114	48.31
6.75731	48.33
6.64043	48.35
6.07725	48.37
5.16935	48.39
4.50558	48.41
4.54493	48.43
5.32549	48.45
6.59432	48.47
7.8153	48.49
8.45034	48.51
8.53068	48.53
8.50653	48.55
8.47261	48.57
8.05489	48.59
7.11373	48.61
6.09249	48.63
5.51363	48.65
5.48359	48.67
5.88226	48.69
6.66374	48.71
7.66689	48.73
8.46203	48.75
8.70248	48.77
8.3482	48.79
7.44606	48.81
6.19626	48.83
5.30779	48.85
5.62731	48.87
7.1441	48.89
8.79272	48.91
9.48724	48.93
9.08898	48.95
8.22098	48.97
7.4604	48.99
7.00744	49.01
6.94022	49.03
7.30267	49.05
7.76766	49.07
7.60668	49.09
6.39197	49.11
4.59328	49.13
3.19986	49.15
2.824	49.17
3.33292	49.19
4.22952	49.21
5.11537	49.23
5.7229	49.25
5.81676	49.27
5.44088	49.29
5.14996	49.31
5.52017	49.33
6.35327	49.35
6.78499	49.37
6.34171	49.39
5.58006	49.41
5.50005	49.43
6.43371	49.45
7.6076	49.47
7.9016	49.49
7.02763	49.51
5.66928	49.53
4.48964	49.55
3.5678	49.57
2.94674	49.59
3.09619	49.61
4.34524	49.63
6.10405	49.65
7.17145	49.67
6.89998	49.69
5.7203	49.71
4.4703	49.73
3.59432	49.75
3.07772	49.77
2.73493	49.79
2.34625	49.81
1.81303	49.83
1.42629	49.85
1.75927	49.87
2.9731	49.89
4.35588	49.91
4.94178	49.93
4.57748	49.95
3.9827	49.97
3.75706	49.99
3.80486	50.01
3.76964	50.03
3.49028	50.05
2.92185	50.07
2.06337	50.09
1.08868	50.11
0.298562	50.13
-0.0784794	50.15
0.058147	50.17
0.697699	50.19
1.68881	50.21
2.80394	50.23
3.84191	50.25
4.5293	50.27
4.46082	50.29
3.47632	50.31
2.06311	50.33
1.09423	50.35
1.15269	50.37
2.17501	50.39
3.55377	50.41
4.51358	50.43
4.66772	50.45
4.28964	50.47
3.83342	50.49
3.36548	50.51
2.81257	50.53
2.44228	50.55
2.58956	50.57
3.10207	50.59
3.44173	50.61
3.27454	50.63
2.76946	50.65
2.31907	50.67
2.13624	50.69
2.22881	50.71
2.55672	50.73
2.99302	50.75
3.27112	50.77
3.15761	50.79
2.66421	50.81
2.07901	50.83
1.7985	50.85
2.06095	50.87
2.79508	50.89
3.72841	50.91
4.5973	50.93
5.21617	50.95
5.43954	50.97
5.18439	50.99
4.52688	51.01
3.75512	51.03
3.20308	51.05
2.8981	51.07
2.52183	51.09
1.94536	51.11
1.60619	51.13
2.0258	51.15
3.1251	51.17
4.366	51.19
5.37447	51.21
6.02844	51.23
6.16581	51.25
5.75434	51.27
5.24619	51.29
5.1814	51.31
5.42031	51.33
5.30863	51.35
4.63054	51.37
3.84893	51.39
3.39349	51.41
3.24273	51.43
3.18181	51.45
3.05058	51.47
2.83633	51.49
2.76172	51.51
3.04844	51.53
3.50703	51.55
3.72832	51.57
3.67127	51.59
3.61325	51.61
3.5933	51.63
3.4132	51.65
3.16571	51.67
3.29224	51.69
3.99982	51.71
4.8822	51.73
5.2675	51.75
4.86569	51.77
4.01466	51.79
3.39897	51.81
3.54793	51.83
4.34728	51.85
4.98646	51.87
4.7106	51.89
3.64568	51.91
2.57293	51.93
1.98456	51.95
1.76728	51.97
1.79316	51.99
2.31805	52.01
3.5031	52.03
4.82681	52.05
5.41127	52.07
5.0338	52.09
4.5411	52.11
4.94585	52.13
6.20314	52.15
7.24265	52.17
7.21477	52.19
6.35974	52.21
5.56623	52.23
5.34693	52.25
5.41376	52.27
5.16906	52.29
4.47026	52.31
3.78024	52.33
3.58729	52.35
3.92168	52.37
4.43575	52.39
4.6754	52.41
4.3711	52.43
3.75528	52.45
3.49687	52.47
4.09881	52.49
5.31793	52.51
6.289	52.53
6.37921	52.55
5.81707	52.57
5.28715	52.59
5.10391	52.61
5.01441	52.63
4.67491	52.65
4.15279	52.67
3.91874	52.69
4.33216	52.71
5.25045	52.73
6.21073	52.75
6.76671	52.77
6.62152	52.79
5.85522	52.81
5.04986	52.83
4.7357	52.85
4.81608	52.87
4.92965	52.89
5.07349	52.91
5.44096	52.93
5.92561	52.95
6.21982	52.97
6.30408	52.99
6.47719	53.01
6.86905	53.03
7.19548	53.05
7.1137	53.07
6.71746	53.09
6.5468	53.11
6.98551	53.13
7.73184	53.15
8.1891	53.17
8.33288	53.19
8.62216	53.21
9.01397	53.23
8.87258	53.25
8.04955	53.27
7.19233	53.29
6.73647	53.31
6.42221	53.33
6.06595	53.35
6.06321	53.37
6.80948	53.39
8.11435	53.41
9.36354	53.43
9.91644	53.45
9.39512	53.47
8.02809	53.49
6.7343	53.51
6.49324	53.53
7.49924	53.55
9.05016	53.57
10.2095	53.59
10.4782	53.61
10.0027	53.63
9.34365	53.65
9.0508	53.67
9.34779	53.69
9.94653	53.71
10.0765	53.73
9.16451	53.75
7.65582	53.77
6.6149	53.79
6.44506	53.81
6.59554	53.83
6.53019	53.85
6.38085	53.87
6.50299	53.89
6.86341	53.91
7.15253	53.93
7.17212	53.95
6.86846	53.97
6.3148	53.99
5.83633	54.01
5.82563	54.03
6.29344	54.05
6.81691	54.07
7.02396	54.09
7.00543	54.11
7.13436	54.13
7.51425	54.15
7.77598	54.17
7.50255	54.19
6.71056	54.21
5.7877	54.23
5.08554	54.25
4.69784	54.27
4.53083	54.29
4.52299	54.31
4.75832	54.33
5.187	54.35
5.38619	54.37
4.96134	54.39
3.96716	54.41
2.69465	54.43
1.51198	54.45
1.07149	54.47
2.00698	54.49
4.11336	54.51
6.23048	54.53
7.12103	54.55
6.34947	54.57
4.55056	54.59
3.03875	54.61
2.77401	54.63
3.53564	54.65
4.38222	54.67
4.75028	54.69
4.79509	54.71
5.04693	54.73
6.039	54.75
7.81524	54.77
9.57098	54.79
10.232	54.81
9.57852	54.83
8.45241	54.85
7.73351	54.87
7.37692	54.89
6.62774	54.91
5.11294	54.93
3.49559	54.95
2.79425	54.97
3.16908	54.99
3.86422	55.01
4.34256	55.03
4.81308	55.05
5.46426	55.07
5.82051	55.09
5.26172	55.11
3.94219	55.13
2.8785	55.15
3.02966	55.17
4.32632	55.19
5.664	55.21
5.87178	55.23
4.70651	55.25
2.94945	55.27
1.62695	55.29
1.20874	55.31
1.46826	55.33
1.93969	55.35
2.43358	55.37
3.07199	55.39
3.86568	55.41
4.55682	55.43
5.03408	55.45
5.54162	55.47
6.22103	55.49
6.72954	55.51
6.52417	55.53
5.43403	55.55
3.96499	55.57
3.00277	55.59
3.00442	55.61
3.57442	55.63
4.03504	55.65
4.11578	55.67
3.87718	55.69
3.45302	55.71
3.14605	55.73
3.28341	55.75
3.71861	55.77
3.83936	55.79
3.20229	55.81
1.97049	55.83
0.786543	55.85
0.310595	55.87
0.72429	55.89
1.66044	55.91
2.68253	55.93
3.60695	55.95
4.27356	55.97
4.42845	55.99
4.07454	56.01
3.60051	56.03
3.32276	56.05
3.12997	56.07
2.76237	56.09
2.21997	56.11
1.6922	56.13
1.2953	56.15
1.08491	56.17
1.13526	56.19
1.45318	56.21
1.99473	56.23
2.7853	56.25
3.72626	56.27
4.34397	56.29
4.23608	56.31
3.77664	56.33
3.77226	56.35
4.32355	56.37
4.64241	56.39
4.13509	56.41
3.05941	56.43
1.97299	56.45
1.1473	56.47
0.685861	56.49
0.67364	56.51
1.03251	56.53
1.55739	56.55
2.11449	56.57
2.61104	56.59
2.93864	56.61
3.11194	56.63
3.23152	56.65
3.23685	56.67
2.97459	56.69
2.5297	56.71
2.25181	56.73
2.44657	56.75
3.10128	56.77
3.83509	56.79
4.18023	56.81
4.04098	56.83
3.74158	56.85
3.51443	56.87
3.21697	56.89
2.76717	56.91
2.52438	56.93
2.8148	56.95
3.27904	56.97
3.23644	56.99
2.67626	57.01
2.33092	57.03
2.69748	57.05
3.49373	57.07
4.12201	57.09
4.22099	57.11
3.76625	57.13
3.01365	57.15
2.39386	57.17
2.23306	57.19
2.50779	57.21
2.98369	57.23
3.56701	57.25
4.29681	57.27
4.99341	57.29
5.23394	57.31
4.80552	57.33
4.02066	57.35
3.47212	57.37
3.47728	57.39
3.84377	57.41
4.22197	57.43
4.48787	57.45
4.67172	57.47
4.78917	57.49
4.90075	57.51
5.12073	57.53
5.45594	57.55
5.77063	57.57
5.93884	57.59
5.92638	57.61
5.76645	57.63
5.60457	57.65
5.6917	57.67
6.1177	57.69
6.6394	57.71
6.97456	57.73
7.10172	57.75
7.14586	57.77
7.20661	57.79
7.27418	57.81
7.07221	57.83
6.23255	57.85
4.92023	57.87
3.9331	57.89
3.85905	57.91
4.46468	57.93
5.12206	57.95
5.42886	57.97
5.26885	57.99
4.72115	58.01
4.12656	58.03
4.00854	58.05
4.68054	58.07
5.83497	58.09
6.66029	58.11
6.54615	58.13
5.61463	58.15
4.53368	58.17
3.94395	58.19
4.07393	58.21
4.76446	58.23
5.68545	58.25
6.49609	58.27
7.00496	58.29
7.27848	58.31
7.50414	58.33
7.80109	58.35
8.16639	58.37
8.39985	58.39
8.18116	58.41
7.52789	58.43
6.99864	58.45
7.07877	58.47
7.4919	58.49
7.46264	58.51
6.6863	58.53
5.74883	58.55
5.40803	58.57
5.77231	58.59
6.49596	58.61
7.35632	58.63
8.16785	58.65
8.52722	58.67
8.13367	58.69
7.15514	58.71
6.05064	58.73
5.2098	58.75
4.84553	58.77
5.01933	58.79
5.57887	58.81
6.12669	58.83
6.23505	58.85
5.77212	58.87
4.99668	58.89
4.32866	58.91
4.03466	58.93
4.10101	58.95
4.31872	58.97
4.45146	58.99
4.3801	59.01
4.10659	59.03
3.65338	59.05
3.08591	59.07
2.62098	59.09
2.51151	59.11
2.75945	59.13
3.1324	59.15
3.55124	59.17
4.21421	59.19
5.17112	59.21
6.01866	59.23
6.29197	59.25
6.07407	59.27
5.92452	59.29
6.17341	59.31
6.62639	59.33
7.0237	59.35
7.33312	59.37
7.49703	59.39
7.34648	59.41
6.83948	59.43
6.08833	59.45
5.23269	59.47
4.4581	59.49
3.97452	59.51
3.91476	59.53
4.33742	59.55
5.17805	59.57
6.14562	59.59
6.88468	59.61
7.23408	59.63
7.23289	59.65
7.05103	59.67
6.95218	59.69
7.10039	59.71
7.3902	59.73
7.58918	59.75
7.55086	59.77
7.17366	59.79
6.3697	59.81
5.36457	59.83
4.78521	59.85
4.95877	59.87
5.32765	59.89
5.12328	59.91
4.39547	59.93
3.80241	59.95
3.63612	59.97
3.62313	59.99
3.51835	60.01
3.43602	60.03
3.6115	60.05
4.05065	60.07
[truncated: 1,001 more rows]
