# Supplementary material for: Ultrafast photochemistry produces superbright short-wave infrared dots for low-dose in vivo imaging
Source: Nat Commun. 2020 Jun 10;11:2933. doi: 10.1038/s41467-020-16333-2 (PMC7286912; doi:10.1038/s41467-020-16333-2)
Supplement: Supplementary file 4 — Source Data [file 41467_2020_16333_MOESM4_ESM.zip › SUPPORTING/FigureS12.xls]

## Sheet: Sheet1
Intensity	Energy (KeV)
0	0
467.637	0.0475814
1341.26	0.0951628
712.263	0.142744
188.753	0.190326
106.416	0.237907
797.202	0.285488
1752.66	0.33307
1590.9	0.380651
445.947	0.428233
-48.4282	0.475814
67.0801	0.523395
46.4138	0.570977
48.7965	0.618558
32.783	0.66614
20.6827	0.713721
23.5969	0.761302
24.1529	0.808884
23.7685	0.856465
24.0521	0.904047
32.1346	0.951628
50.9696	0.999209
59.1715	1.04679
29.9646	1.09437
17.8645	1.14195
16.1587	1.18953
10.5339	1.23712
10.6516	1.2847
13.7557	1.33228
15.4243	1.37986
13.3754	1.42744
9.96154	1.47502
10.1753	1.5226
14.3292	1.57019
13.0354	1.61777
11.5621	1.66535
12.4226	1.71293
12.451	1.76051
25.6691	1.80809
27.1111	1.85567
17.1523	1.90326
11.9882	1.95084
11.0219	1.99842
10.7568	2.046
10.6692	2.09358
10.952	2.14116
10.7609	2.18874
9.57706	2.23633
10.35	2.28391
13.4678	2.33149
18.1712	2.37907
20.6113	2.42665
15.219	2.47423
9.71638	2.52181
8.88019	2.5694
10.4721	2.61698
10.67	2.66456
10.1329	2.71214
9.69949	2.75972
8.30277	2.8073
7.45523	2.85488
9.3996	2.90247
10.7873	2.95005
13.9561	2.99763
26.5663	3.04521
36.0792	3.09279
23.5049	3.14037
15.5231	3.18795
17.9458	3.23553
19.6115	3.28312
15.3169	3.3307
12.2908	3.37828
10.6376	3.42586
9.58645	3.47344
9.07012	3.52102
9.19376	3.5686
9.20138	3.61619
7.17445	3.66377
4.89905	3.71135
4.41517	3.75893
5.36332	3.80651
6.03991	3.85409
6.45873	3.90167
5.28499	3.94926
4.46967	3.99684
5.50451	4.04442
3.86615	4.092
4.82924	4.13958
6.34634	4.18716
5.8914	4.23474
5.37629	4.28233
4.55437	4.32991
4.9476	4.37749
4.84776	4.42507
4.71689	4.47265
6.63883	4.52023
5.01326	4.56781
4.35481	4.6154
5.20022	4.66298
4.93082	4.71056
4.71244	4.75814
6.24951	4.80572
6.31181	4.8533
5.33876	4.90088
5.51175	4.94847
5.28883	4.99605
4.51918	5.04363
4.47796	5.09121
4.885	5.13879
5.01368	5.18637
5.82686	5.23395
6.19665	5.28153
5.56127	5.32912
4.67791	5.3767
5.78276	5.42428
10.0418	5.47186
9.8018	5.51944
8.58046	5.56702
8.31655	5.6146
5.45374	5.66219
4.84946	5.70977
4.31982	5.75735
3.74731	5.80493
4.05306	5.85251
4.4349	5.90009
5.07143	5.94767
4.19976	5.99526
3.55177	6.04284
4.39859	6.09042
4.48993	6.138
4.7024	6.18558
4.32407	6.23316
4.78299	6.28074
5.9836	6.32833
4.52347	6.37591
4.68977	6.42349
4.85569	6.47107
4.88809	6.51865
6.01158	6.56623
5.52938	6.61381
4.91922	6.6614
4.2878	6.70898
3.50942	6.75656
3.16857	6.80414
3.33172	6.85172
4.10057	6.8993
4.17505	6.94688
3.88534	6.99447
4.63227	7.04205
4.65395	7.08963
4.13964	7.13721
4.10224	7.18479
4.79043	7.23237
5.20379	7.27995
4.24846	7.32753
3.50706	7.37512
4.34761	7.4227
5.32066	7.47028
4.51416	7.51786
5.4339	7.56544
5.62204	7.61302
4.50176	7.6606
3.59371	7.70819
2.97243	7.75577
5.36332	7.80335
8.04298	7.85093
8.70575	7.89851
12.7311	7.94609
36.771	7.99367
106.024	8.04126
228.565	8.08884
318.814	8.13642
274.527	8.184
144.509	8.23158
49.9055	8.27916
16.4971	8.32674
10.6357	8.37433
9.59387	8.42191
7.33405	8.46949
5.14291	8.51707
3.91282	8.56465
2.77796	8.61223
1.77858	8.65981
3.51727	8.7074
4.47848	8.75498
6.39949	8.80256
11.8039	8.85014
20.3286	8.89772
38.0097	8.9453
48.0298	8.99288
43.3962	9.04047
30.2848	9.08805
13.5837	9.13563
5.01839	9.18321
3.30343	9.23079
2.45296	9.27837
1.6857	9.32595
3.93857	9.37353
3.98298	9.42112
2.01108	9.4687
1.48022	9.51628
2.65661	9.56386
2.05682	9.61144
1.80724	9.65902
2.08153	9.7066
2.21376	9.75419
2.49265	9.80177
2.39447	9.84935
2.26397	9.89693
2.0257	9.94451
1.61566	9.99209
1.6127	10.0397
2.27712	10.0873
1.86921	10.1348
1.259	10.1824
0	10.23
