# Supplementary material for: Ultrafast photochemistry produces superbright short-wave infrared dots for low-dose in vivo imaging
Source: Nat Commun. 2020 Jun 10;11:2933. doi: 10.1038/s41467-020-16333-2 (PMC7286912; doi:10.1038/s41467-020-16333-2)
Supplement: Supplementary file 4 — Source Data [file 41467_2020_16333_MOESM4_ESM.zip › SUPPORTING/FigureS1D-EDX.xls]

## Sheet: Sheet1
Intensity	Energy (KeV)
1.021	0.101251
2.076	0.168497
8.05182	0.204798
8.53462	0.2411
5.10817	0.277401
2.89706	0.313702
1.79747	0.350003
0.237492	0.386304
0.0346239	0.422605
0.265363	0.458906
0.121672	0.495207
0.133532	0.531508
0.238159	0.567809
0.106595	0.60411
0.106904	0.640412
0.236604	0.676713
0.371816	0.713014
0.170792	0.749315
0.277467	0.785616
0.0748296	0.821917
0.00250311	0.858218
0.0960355	0.894519
0.160924	0.93082
0.148452	0.967121
0.180845	1.00342
0.292701	1.03972
0.416335	1.07602
0.443197	1.11233
0.354915	1.14863
0.284014	1.18493
0.336135	1.22123
0.276501	1.25753
0.160837	1.29383
0.169532	1.33013
0.240177	1.36643
0.28048	1.40273
0.118391	1.43904
0.385952	1.47534
0.314512	1.51164
0.165789	1.54794
0.157688	1.58424
0.380355	1.62054
0.214621	1.65684
0.0122708	1.69314
0.330737	1.72944
0.490427	1.76575
0.409126	1.80205
0.357751	1.83835
0.312506	1.87465
0.418059	1.91095
0.476581	1.94725
0.28451	1.98355
0.20195	2.01985
0.298948	2.05615
0.341099	2.09245
0.197045	2.12876
0.178612	2.16506
0.362698	2.20136
0.400092	2.23766
0.448747	2.27396
0.424614	2.31026
0.434559	2.34656
0.538718	2.38286
0.36198	2.41916
0.345325	2.45547
0.507414	2.49177
0.561255	2.52807
0.544985	2.56437
0.568193	2.60067
0.728796	2.63697
0.832228	2.67327
0.845519	2.70957
0.933117	2.74587
1.12657	2.78218
1.17756	2.81848
1.15021	2.85478
1.28421	2.89108
1.75149	2.92738
3.94285	2.96368
5.46506	2.99998
3.76547	3.03628
2.29264	3.07258
1.84491	3.10889
2.14586	3.14519
2.37034	3.18149
1.51149	3.21779
0.660762	3.25409
0.824558	3.29039
0.566205	3.32669
0.412693	3.36299
0.338846	3.39929
0.122846	3.4356
0.510901	3.4719
0.370991	3.5082
0.119188	3.5445
0.0571129	3.5808
0.090798	3.6171
0.234214	3.6534
0.0917469	3.6897
0.0421442	3.726
0.248794	3.76231
0.246716	3.79861
0.040935	3.83491
0.078631	3.87121
0.126851	3.90751
0.0120345	3.94381
0.0162166	3.98011
0.0257973	4.01641
