# Supplementary material for: Ultrafast photochemistry produces superbright short-wave infrared dots for low-dose in vivo imaging
Source: Nat Commun. 2020 Jun 10;11:2933. doi: 10.1038/s41467-020-16333-2 (PMC7286912; doi:10.1038/s41467-020-16333-2)
Supplement: Supplementary file 4 — Source Data [file 41467_2020_16333_MOESM4_ESM.zip › SUPPORTING/FigureS2E-XRD.xlsx]

## Sheet: Sheet1
Angle	Intensity
20.01	70
20.03	56
20.05	60
20.07	70
20.09	58
20.11	45
20.13	57
20.15	69
20.17	56
20.19	76
20.21	63
20.23	57
20.25	72
20.27	51
20.29	57
20.31	49
20.33	73
20.35	58
20.37	58
20.39	61
20.41	84
20.43	53
20.45	58
20.47	61
20.49	60
20.51	61
20.53	55
20.55	61
20.57	47
20.59	62
20.61	59
20.63	66
20.65	56
20.67	71
20.69	72
20.71	70
20.73	59
20.75	60
20.77	67
20.79	58
20.81	55
20.83	53
20.85	64
20.87	70
20.89	55
20.91	66
20.93	43
20.95	59
20.97	67
20.99	51
21.01	67
21.03	66
21.05	56
21.07	52
21.09	53
21.11	61
21.13	65
21.15	54
21.17	62
21.19	46
21.21	64
21.23	72
21.25	59
21.27	57
21.29	67
21.31	66
21.33	60
21.35	65
21.37	66
21.39	47
21.41	63
21.43	61
21.45	60
21.47	58
21.49	60
21.51	62
21.53	57
21.55	69
21.57	68
21.59	51
21.61	55
21.63	51
21.65	67
21.67	53
21.69	56
21.71	58
21.73	53
21.75	63
21.77	57
21.79	52
21.81	60
21.83	67
21.85	43
21.87	55
21.89	44
21.91	66
21.93	59
21.95	61
21.97	51
21.99	54
22.01	57
22.03	69
22.05	56
22.07	45
22.09	55
22.11	60
22.13	50
22.15	57
22.17	53
22.19	63
22.21	56
22.23	56
22.25	61
22.27	64
22.29	53
22.31	60
22.33	43
22.35	47
22.37	58
22.39	62
22.41	56
22.43	47
22.45	59
22.47	45
22.49	61
22.51	45
22.53	51
22.55	59
22.57	64
22.59	43
22.61	38
22.63	54
22.65	40
22.67	49
22.69	57
22.71	46
22.73	41
22.75	55
22.77	41
22.79	53
22.81	50
22.83	44
22.85	49
22.87	47
22.89	55
22.91	50
22.93	48
22.95	58
22.97	40
22.99	46
23.01	51
23.03	46
23.05	52
23.07	57
23.09	48
23.11	47
23.13	53
23.15	52
23.17	52
23.19	47
23.21	61
23.23	47
23.25	41
23.27	51
23.29	49
23.31	38
23.33	50
23.35	45
23.37	57
23.39	58
23.41	38
23.43	47
23.45	50
23.47	37
23.49	53
23.51	54
23.53	67
23.55	59
23.57	51
23.59	49
23.61	64
23.63	45
23.65	49
23.67	59
23.69	40
23.71	41
23.73	42
23.75	41
23.77	49
23.79	64
23.81	44
23.83	40
23.85	47
23.87	37
23.89	49
23.91	53
23.93	48
23.95	52
23.97	49
23.99	31
24.01	62
24.03	43
24.05	50
24.07	56
24.09	42
24.11	65
24.13	39
24.15	42
24.17	55
24.19	51
24.21	49
24.23	52
24.25	56
24.27	47
24.29	41
24.31	57
24.33	44
24.35	38
24.37	44
24.39	52
24.41	42
24.43	57
24.45	48
24.47	50
24.49	49
24.51	50
24.53	59
24.55	43
24.57	56
24.59	44
24.61	50
24.63	45
24.65	39
24.67	44
24.69	39
24.71	40
24.73	51
24.75	50
24.77	52
24.79	42
24.81	53
24.83	42
24.85	50
24.87	46
24.89	34
24.91	40
24.93	53
24.95	54
24.97	39
24.99	47
25.01	41
25.03	49
25.05	43
25.07	47
25.09	44
25.11	47
25.13	61
25.15	45
25.17	50
25.19	55
25.21	34
25.23	48
25.25	46
25.27	55
25.29	49
25.31	50
25.33	50
25.35	39
25.37	38
25.39	52
25.41	42
25.43	54
25.45	45
25.47	48
25.49	52
25.51	52
25.53	47
25.55	49
25.57	47
25.59	53
25.61	39
25.63	48
25.65	51
25.67	43
25.69	48
25.71	48
25.73	43
25.75	45
25.77	59
25.79	50
25.81	49
25.83	59
25.85	51
25.87	52
25.89	41
25.91	57
25.93	48
25.95	47
25.97	49
25.99	37
26.01	39
26.03	51
26.05	56
26.07	59
26.09	50
26.11	56
26.13	53
26.15	43
26.17	43
26.19	57
26.21	55
26.23	46
26.25	38
26.27	58
26.29	49
26.31	47
26.33	53
26.35	58
26.37	59
26.39	55
26.41	64
26.43	73
26.45	54
26.47	45
26.49	55
26.51	47
26.53	44
26.55	42
26.57	42
26.59	56
26.61	58
26.63	45
26.65	46
26.67	63
26.69	46
26.71	44
26.73	45
26.75	36
26.77	49
26.79	49
26.81	31
26.83	58
26.85	52
26.87	41
26.89	56
26.91	52
26.93	44
26.95	48
26.97	33
26.99	47
27.01	55
27.03	38
27.05	39
27.07	42
27.09	46
27.11	51
27.13	43
27.15	45
27.17	49
27.19	56
27.21	41
27.23	43
27.25	45
27.27	56
27.29	30
27.31	54
27.33	51
27.35	54
27.37	39
27.39	35
27.41	41
27.43	41
27.45	48
27.47	57
27.49	47
27.51	47
27.53	47
27.55	53
27.57	66
27.59	82
27.61	59
27.63	63
27.65	71
27.67	86
27.69	116
27.71	117
27.73	127
27.75	160
27.77	182
27.79	192
27.81	248
27.83	234
27.85	203
27.87	194
27.89	146
27.91	133
27.93	118
27.95	91
27.97	84
27.99	72
28.01	69
28.03	54
28.05	49
28.07	52
28.09	62
28.11	49
28.13	51
28.15	55
28.17	50
28.19	38
28.21	52
28.23	55
28.25	52
28.27	42
28.29	50
28.31	42
28.33	52
28.35	39
28.37	31
28.39	36
28.41	39
28.43	54
28.45	38
28.47	60
28.49	38
28.51	39
28.53	51
28.55	53
28.57	47
28.59	43
28.61	47
28.63	34
28.65	26
28.67	43
28.69	42
28.71	44
28.73	47
28.75	34
28.77	40
28.79	46
28.81	49
28.83	52
28.85	45
28.87	42
28.89	38
28.91	42
28.93	53
28.95	45
28.97	43
28.99	45
29.01	42
29.03	39
29.05	41
29.07	55
29.09	38
29.11	56
29.13	36
29.15	44
29.17	52
29.19	43
29.21	42
29.23	40
29.25	45
29.27	44
29.29	54
29.31	44
29.33	43
29.35	50
29.37	46
29.39	59
29.41	44
29.43	38
29.45	43
29.47	29
29.49	57
29.51	39
29.53	49
29.55	41
29.57	40
29.59	54
29.61	46
29.63	36
29.65	38
29.67	38
29.69	33
29.71	47
29.73	41
29.75	35
29.77	42
29.79	46
29.81	53
29.83	45
29.85	42
29.87	39
29.89	39
29.91	35
29.93	43
29.95	46
29.97	39
29.99	38
30.01	41
30.03	36
30.05	30
30.07	39
30.09	32
30.11	38
30.13	34
30.15	38
30.17	30
30.19	34
30.21	44
30.23	36
30.25	42
30.27	30
30.29	38
30.31	40
30.33	41
30.35	45
30.37	35
30.39	49
30.41	33
30.43	41
30.45	43
30.47	45
30.49	38
30.51	39
30.53	37
30.55	45
30.57	34
30.59	33
30.61	40
30.63	41
30.65	35
30.67	31
30.69	46
30.71	34
30.73	31
30.75	38
30.77	50
30.79	46
30.81	37
30.83	36
30.85	36
30.87	43
30.89	30
30.91	45
30.93	44
30.95	37
30.97	45
30.99	39
31.01	32
31.03	37
31.05	48
31.07	37
31.09	43
31.11	39
31.13	47
31.15	37
31.17	42
31.19	42
31.21	44
31.23	32
31.25	33
31.27	46
31.29	34
31.31	37
31.33	43
31.35	43
31.37	39
31.39	40
31.41	30
31.43	44
31.45	33
31.47	43
31.49	51
31.51	35
31.53	41
31.55	44
31.57	36
31.59	48
31.61	57
31.63	49
31.65	48
31.67	40
31.69	44
31.71	44
31.73	47
31.75	36
31.77	55
31.79	50
31.81	42
31.83	52
31.85	38
31.87	49
31.89	83
31.91	67
31.93	57
31.95	73
31.97	84
31.99	72
32.01	81
32.03	82
32.05	104
32.07	118
32.09	119
32.11	169
32.13	184
32.15	229
32.17	271
32.19	328
32.21	402
32.23	413
32.25	360
32.27	349
32.29	335
32.31	265
32.33	231
32.35	186
32.37	132
32.39	124
32.41	92
32.43	75
32.45	51
32.47	68
32.49	69
32.51	46
32.53	63
32.55	42
32.57	49
32.59	50
32.61	48
32.63	36
32.65	47
32.67	43
32.69	45
32.71	32
32.73	44
32.75	37
32.77	47
32.79	62
32.81	37
32.83	41
32.85	30
32.87	42
32.89	46
32.91	42
32.93	48
32.95	50
32.97	42
32.99	33
33.01	39
33.03	44
33.05	31
33.07	37
33.09	43
33.11	39
33.13	46
33.15	40
33.17	39
33.19	32
33.21	38
33.23	44
33.25	54
33.27	53
33.29	44
33.31	40
33.33	34
33.35	38
33.37	38
33.39	33
33.41	33
33.43	32
33.45	34
33.47	39
33.49	40
33.51	41
33.53	50
33.55	42
33.57	29
33.59	34
33.61	42
33.63	38
33.65	40
33.67	41
33.69	45
33.71	36
33.73	45
33.75	36
33.77	36
33.79	50
33.81	30
33.83	39
33.85	39
33.87	37
33.89	35
33.91	37
33.93	29
33.95	47
33.97	46
33.99	37
34.01	38
34.03	37
34.05	30
34.07	37
34.09	35
34.11	29
34.13	37
34.15	36
34.17	50
34.19	46
34.21	50
34.23	46
34.25	43
34.27	41
34.29	27
34.31	42
34.33	36
34.35	26
34.37	43
34.39	35
34.41	42
34.43	38
34.45	33
34.47	43
34.49	50
34.51	51
34.53	39
34.55	39
34.57	43
34.59	43
34.61	39
34.63	32
34.65	41
34.67	47
34.69	37
34.71	40
34.73	43
34.75	41
34.77	38
34.79	33
34.81	38
34.83	32
34.85	38
34.87	26
34.89	36
34.91	37
34.93	30
34.95	40
34.97	40
34.99	29
35.01	31
35.03	33
35.05	41
35.07	42
35.09	32
35.11	31
35.13	37
35.15	29
35.17	40
35.19	27
35.21	27
35.23	34
35.25	39
35.27	34
35.29	32
35.31	39
35.33	33
35.35	35
35.37	34
35.39	36
35.41	36
35.43	33
35.45	35
35.47	35
35.49	29
35.51	24
35.53	28
35.55	26
35.57	29
35.59	31
35.61	24
35.63	48
35.65	29
35.67	31
35.69	28
35.71	31
35.73	40
35.75	29
35.77	35
35.79	24
35.81	36
35.83	43
35.85	20
35.87	27
35.89	29
35.91	32
35.93	42
35.95	37
35.97	37
35.99	26
36.01	24
36.03	33
36.05	29
36.07	29
36.09	28
36.11	42
36.13	26
36.15	35
36.17	27
36.19	19
36.21	33
36.23	25
36.25	29
36.27	23
36.29	19
36.31	34
36.33	27
36.35	44
36.37	27
36.39	40
36.41	30
36.43	34
36.45	35
36.47	35
36.49	30
36.51	54
36.53	45
36.55	27
36.57	40
36.59	27
36.61	35
36.63	27
36.65	29
36.67	33
36.69	37
36.71	38
36.73	30
36.75	32
36.77	25
36.79	43
36.81	33
36.83	25
36.85	45
36.87	38
36.89	44
36.91	36
36.93	34
36.95	30
36.97	37
36.99	34
37.01	36
37.03	25
37.05	34
37.07	36
37.09	46
37.11	30
37.13	32
37.15	22
37.17	38
37.19	33
37.21	31
37.23	32
37.25	37
37.27	30
37.29	40
37.31	35
37.33	39
37.35	33
37.37	39
37.39	27
37.41	38
37.43	40
37.45	40
37.47	37
37.49	25
37.51	36
37.53	30
37.55	32
37.57	27
37.59	33
37.61	25
37.63	23
37.65	34
37.67	27
37.69	32
37.71	36
37.73	22
37.75	29
37.77	20
37.79	15
37.81	31
37.83	27
37.85	35
37.87	30
37.89	32
37.91	29
37.93	22
37.95	29
37.97	35
37.99	32
38.01	32
38.03	36
38.05	33
38.07	30
38.09	24
38.11	30
38.13	28
38.15	40
38.17	27
38.19	28
38.21	14
38.23	27
38.25	26
38.27	39
38.29	42
38.31	32
38.33	35
38.35	24
38.37	20
38.39	34
38.41	30
38.43	25
38.45	24
38.47	29
38.49	28
38.51	27
38.53	29
38.55	34
38.57	26
38.59	26
38.61	16
38.63	26
38.65	27
38.67	26
38.69	36
38.71	23
38.73	30
38.75	31
38.77	27
38.79	28
38.81	20
38.83	31
38.85	15
38.87	22
38.89	30
38.91	26
38.93	26
38.95	31
38.97	21
38.99	20
39.01	21
39.03	24
39.05	33
39.07	21
39.09	23
39.11	21
39.13	21
39.15	29
39.17	25
39.19	26
39.21	34
39.23	29
39.25	21
39.27	26
39.29	20
39.31	19
39.33	28
39.35	21
39.37	23
39.39	19
39.41	28
39.43	22
39.45	28
39.47	31
39.49	24
39.51	28
39.53	24
39.55	28
39.57	19
39.59	25
39.61	24
39.63	24
39.65	23
39.67	18
39.69	23
39.71	35
39.73	22
39.75	19
39.77	30
39.79	23
39.81	36
39.83	29
39.85	30
39.87	24
39.89	27
39.91	21
39.93	25
39.95	19
39.97	26
39.99	23
40.01	23
40.03	34
40.05	30
40.07	29
40.09	28
40.11	31
40.13	25
40.15	36
40.17	28
40.19	32
40.21	28
40.23	23
40.25	28
40.27	24
40.29	29
40.31	26
40.33	28
40.35	25
40.37	24
40.39	17
40.41	28
40.43	20
40.45	26
40.47	28
40.49	29
40.51	22
40.53	27
40.55	26
40.57	33
40.59	18
40.61	20
40.63	26
40.65	26
40.67	15
40.69	38
40.71	23
40.73	14
40.75	26
40.77	23
40.79	27
40.81	32
40.83	24
40.85	27
40.87	27
40.89	17
40.91	28
40.93	23
40.95	32
40.97	20
40.99	21
41.01	21
41.03	28
41.05	19
41.07	38
41.09	22
41.11	17
41.13	23
41.15	20
41.17	29
41.19	29
41.21	27
41.23	31
41.25	25
41.27	17
41.29	25
41.31	20
41.33	19
41.35	18
41.37	18
41.39	25
41.41	21
41.43	18
41.45	29
41.47	18
41.49	22
41.51	33
41.53	26
41.55	22
41.57	20
41.59	22
41.61	25
41.63	21
41.65	25
41.67	27
41.69	22
41.71	21
41.73	22
41.75	16
41.77	21
41.79	33
41.81	19
41.83	21
41.85	25
41.87	21
41.89	18
41.91	32
41.93	18
41.95	16
41.97	34
41.99	22
42.01	24
42.03	15
42.05	28
42.07	15
42.09	28
42.11	21
42.13	30
42.15	18
42.17	20
42.19	26
42.21	30
42.23	21
42.25	30
42.27	25
42.29	18
42.31	23
42.33	24
42.35	22
42.37	21
42.39	30
42.41	27
42.43	24
42.45	26
42.47	17
42.49	21
42.51	14
42.53	22
42.55	26
42.57	14
42.59	28
42.61	24
42.63	22
42.65	18
42.67	26
42.69	24
42.71	20
42.73	22
42.75	22
42.77	18
42.79	23
42.81	25
42.83	25
42.85	17
42.87	29
42.89	22
42.91	22
42.93	19
42.95	32
42.97	23
42.99	27
43.01	27
43.03	19
43.05	27
43.07	24
43.09	24
43.11	27
43.13	33
43.15	26
43.17	25
43.19	28
43.21	25
43.23	26
43.25	23
43.27	24
43.29	20
43.31	27
43.33	20
43.35	29
43.37	24
43.39	16
43.41	23
43.43	37
43.45	25
43.47	21
43.49	29
43.51	21
43.53	23
43.55	25
43.57	20
43.59	19
43.61	22
43.63	23
43.65	15
43.67	23
43.69	18
43.71	25
43.73	23
43.75	18
43.77	15
43.79	22
43.81	25
43.83	23
43.85	26
43.87	27
43.89	38
43.91	22
43.93	20
43.95	15
43.97	21
43.99	21
44.01	29
44.03	25
44.05	25
44.07	22
44.09	27
44.11	24
44.13	23
44.15	26
44.17	29
44.19	28
44.21	26
44.23	19
44.25	27
44.27	27
44.29	19
44.31	25
44.33	22
44.35	12
44.37	23
44.39	19
44.41	21
44.43	31
44.45	18
44.47	26
44.49	22
44.51	30
44.53	29
44.55	28
44.57	15
44.59	26
44.61	26
44.63	15
44.65	19
44.67	34
44.69	17
44.71	20
44.73	18
44.75	22
44.77	22
44.79	21
44.81	19
44.83	27
44.85	21
44.87	17
44.89	23
44.91	28
44.93	22
44.95	29
44.97	25
44.99	18
45.01	21
45.03	22
45.05	21
45.07	27
45.09	20
45.11	19
45.13	25
45.15	24
45.17	24
45.19	24
45.21	27
45.23	19
45.25	19
45.27	26
45.29	21
45.31	29
45.33	23
45.35	22
45.37	23
45.39	28
45.41	20
45.43	22
45.45	27
45.47	17
45.49	18
45.51	19
45.53	18
45.55	29
45.57	24
45.59	18
45.61	21
45.63	28
45.65	21
45.67	23
45.69	21
45.71	19
45.73	23
45.75	27
45.77	22
45.79	23
45.81	26
45.83	30
45.85	23
45.87	40
45.89	28
45.91	24
45.93	35
45.95	34
45.97	30
45.99	42
46.01	38
46.03	54
46.05	55
46.07	57
46.09	72
46.11	67
46.13	105
46.15	132
46.17	173
46.19	199
46.21	254
46.23	206
46.25	215
46.27	201
46.29	159
46.31	127
46.33	153
46.35	130
46.37	112
46.39	83
46.41	62
46.43	50
46.45	41
46.47	46
46.49	39
46.51	33
46.53	33
46.55	26
46.57	17
46.59	33
46.61	36
46.63	29
46.65	28
46.67	26
46.69	33
46.71	23
46.73	22
46.75	27
46.77	26
46.79	28
46.81	21
46.83	27
46.85	18
46.87	23
46.89	25
46.91	19
46.93	18
46.95	31
46.97	16
46.99	17
47.01	18
47.03	20
47.05	17
47.07	21
47.09	24
47.11	24
47.13	26
47.15	22
47.17	18
47.19	27
47.21	18
47.23	20
47.25	23
47.27	25
47.29	24
47.31	15
47.33	18
47.35	24
47.37	19
47.39	22
47.41	22
47.43	21
47.45	16
47.47	21
47.49	23
47.51	22
47.53	28
47.55	23
47.57	22
47.59	21
47.61	24
47.63	15
47.65	17
47.67	24
47.69	22
47.71	15
47.73	22
47.75	22
47.77	26
47.79	23
47.81	19
47.83	23
47.85	26
47.87	22
47.89	19
47.91	25
47.93	24
47.95	18
47.97	20
47.99	17
48.01	20
48.03	15
48.05	19
48.07	15
48.09	19
48.11	12
48.13	20
48.15	21
48.17	25
48.19	21
48.21	26
48.23	30
48.25	27
48.27	16
48.29	23
48.31	19
48.33	25
48.35	24
48.37	14
48.39	22
48.41	16
48.43	20
48.45	18
48.47	30
48.49	17
48.51	17
48.53	19
48.55	27
48.57	18
48.59	23
48.61	18
48.63	16
48.65	20
48.67	26
48.69	18
48.71	23
48.73	18
48.75	19
48.77	18
48.79	17
48.81	27
48.83	22
48.85	33
48.87	17
48.89	24
48.91	24
48.93	19
48.95	20
48.97	23
48.99	10
49.01	22
49.03	17
49.05	26
49.07	16
49.09	19
49.11	17
49.13	23
49.15	16
49.17	21
49.19	17
49.21	22
49.23	16
49.25	24
49.27	15
49.29	20
49.31	31
49.33	22
49.35	15
49.37	15
49.39	14
49.41	20
49.43	17
49.45	13
49.47	15
49.49	22
49.51	25
49.53	17
49.55	17
49.57	23
49.59	11
49.61	18
49.63	19
49.65	19
49.67	16
49.69	17
49.71	19
49.73	28
49.75	20
49.77	18
49.79	15
49.81	19
49.83	32
49.85	14
49.87	23
49.89	17
49.91	17
49.93	20
49.95	18
49.97	25
49.99	20
50.01	23
50.03	26
50.05	22
50.07	21
50.09	26
50.11	21
50.13	18
50.15	12
50.17	19
50.19	23
50.21	15
50.23	25
50.25	22
50.27	22
50.29	23
50.31	20
50.33	22
50.35	21
50.37	20
50.39	19
50.41	21
50.43	22
50.45	21
50.47	28
50.49	18
50.51	21
50.53	29
50.55	16
50.57	14
50.59	26
50.61	22
50.63	23
50.65	16
50.67	19
50.69	13
50.71	23
50.73	11
50.75	17
50.77	18
50.79	13
50.81	20
50.83	17
50.85	15
50.87	19
50.89	25
50.91	11
50.93	26
50.95	25
50.97	16
50.99	27
51.01	21
51.03	21
51.05	18
51.07	19
51.09	10
51.11	19
51.13	25
51.15	18
51.17	18
51.19	23
51.21	25
51.23	23
51.25	21
51.27	16
51.29	24
51.31	20
51.33	24
51.35	13
51.37	11
51.39	22
51.41	15
51.43	15
51.45	29
51.47	13
51.49	19
51.51	28
51.53	13
51.55	17
51.57	16
51.59	25
51.61	24
51.63	20
51.65	12
51.67	25
51.69	17
51.71	17
51.73	14
51.75	20
51.77	16
51.79	10
51.81	20
51.83	18
51.85	15
51.87	19
51.89	12
51.91	20
51.93	26
51.95	23
51.97	16
51.99	19
52.01	24
52.03	13
52.05	10
52.07	21
52.09	24
52.11	14
52.13	15
52.15	17
52.17	25
52.19	27
52.21	15
52.23	26
52.25	13
52.27	21
52.29	16
52.31	21
52.33	13
52.35	18
52.37	20
52.39	17
52.41	16
52.43	23
52.45	18
52.47	17
52.49	22
52.51	28
52.53	13
52.55	12
52.57	24
52.59	17
52.61	20
52.63	25
52.65	20
52.67	19
52.69	18
52.71	19
52.73	17
52.75	18
52.77	17
52.79	20
52.81	19
52.83	17
52.85	14
52.87	14
52.89	17
52.91	19
52.93	27
52.95	20
52.97	18
52.99	24
53.01	20
53.03	14
53.05	25
53.07	20
53.09	25
53.11	27
53.13	21
53.15	18
53.17	15
53.19	15
53.21	17
53.23	18
53.25	20
53.27	28
53.29	7
53.31	17
53.33	20
53.35	19
53.37	19
53.39	15
53.41	10
53.43	19
53.45	22
53.47	18
53.49	16
53.51	15
53.53	21
53.55	22
53.57	16
53.59	16
53.61	15
53.63	15
53.65	14
53.67	22
53.69	22
53.71	12
53.73	26
53.75	24
53.77	16
53.79	18
53.81	14
53.83	29
53.85	17
53.87	14
53.89	22
53.91	18
53.93	22
53.95	13
53.97	15
53.99	18
54.01	18
54.03	21
54.05	31
54.07	18
54.09	15
54.11	13
54.13	25
54.15	19
54.17	8
54.19	19
54.21	19
54.23	22
54.25	16
54.27	22
54.29	14
54.31	17
54.33	18
54.35	14
54.37	28
54.39	17
54.41	15
54.43	16
54.45	22
54.47	16
54.49	16
54.51	17
54.53	19
54.55	21
54.57	24
54.59	16
54.61	34
54.63	30
54.65	28
54.67	29
54.69	45
54.71	32
54.73	42
54.75	61
54.77	71
54.79	58
54.81	69
54.83	64
54.85	54
54.87	47
54.89	49
54.91	53
54.93	48
54.95	44
54.97	35
54.99	33
55.01	34
55.03	17
55.05	22
55.07	25
55.09	15
55.11	20
55.13	19
55.15	13
55.17	12
55.19	16
55.21	27
55.23	17
55.25	18
55.27	17
55.29	13
55.31	15
55.33	18
55.35	22
55.37	11
55.39	18
55.41	19
55.43	10
55.45	18
55.47	21
55.49	17
55.51	17
55.53	18
55.55	16
55.57	11
55.59	21
55.61	10
55.63	12
55.65	10
55.67	18
55.69	18
55.71	16
55.73	19
55.75	22
55.77	17
55.79	26
55.81	19
55.83	12
55.85	16
55.87	22
55.89	15
55.91	20
55.93	16
55.95	18
55.97	23
55.99	20
56.01	22
56.03	7
56.05	16
56.07	16
56.09	7
56.11	14
56.13	13
56.15	16
56.17	18
56.19	8
56.21	19
56.23	11
56.25	20
56.27	8
56.29	26
56.31	16
56.33	21
56.35	12
56.37	18
56.39	11
56.41	22
56.43	8
56.45	12
56.47	15
56.49	14
56.51	13
56.53	12
56.55	14
56.57	19
56.59	15
56.61	14
56.63	18
56.65	21
56.67	16
56.69	13
56.71	8
56.73	13
56.75	20
56.77	10
56.79	23
56.81	20
56.83	12
56.85	12
56.87	9
56.89	11
56.91	15
56.93	17
56.95	11
56.97	12
56.99	12
57.01	25
57.03	20
57.05	12
57.07	19
57.09	16
57.11	19
57.13	24
57.15	16
57.17	19
57.19	17
57.21	16
57.23	18
57.25	19
57.27	24
57.29	25
57.31	30
57.33	29
57.35	34
57.37	37
57.39	42
57.41	55
57.43	59
57.45	60
57.47	68
57.49	53
57.51	41
57.53	49
57.55	42
57.57	39
57.59	43
57.61	41
57.63	40
57.65	30
57.67	26
57.69	27
57.71	22
57.73	17
57.75	16
57.77	21
57.79	17
57.81	18
57.83	17
57.85	9
57.87	13
57.89	21
57.91	12
57.93	16
57.95	12
57.97	12
57.99	13
58.01	20
58.03	16
58.05	24
58.07	23
58.09	9
58.11	17
58.13	13
58.15	17
58.17	11
58.19	16
58.21	11
58.23	13
58.25	7
58.27	19
58.29	18
58.31	11
58.33	16
58.35	14
58.37	16
58.39	13
58.41	14
58.43	13
58.45	21
58.47	16
58.49	15
58.51	13
58.53	12
58.55	10
58.57	15
58.59	11
58.61	14
58.63	13
58.65	10
58.67	12
58.69	15
58.71	18
58.73	12
58.75	14
58.77	3
58.79	14
58.81	8
58.83	14
58.85	6
58.87	12
58.89	12
58.91	16
58.93	17
58.95	19
58.97	19
58.99	9
59.01	25
59.03	9
59.05	15
59.07	5
59.09	12
59.11	17
59.13	10
59.15	14
59.17	13
59.19	17
59.21	16
59.23	10
59.25	19
59.27	11
59.29	16
59.31	14
59.33	11
59.35	19
59.37	13
59.39	17
59.41	10
59.43	12
59.45	14
59.47	7
59.49	9
59.51	13
59.53	16
59.55	11
59.57	11
59.59	8
59.61	15
59.63	16
59.65	17
59.67	13
59.69	13
59.71	14
59.73	17
59.75	11
59.77	10
59.79	5
59.81	12
59.83	18
59.85	15
59.87	11
59.89	17
59.91	14
59.93	13
59.95	17
59.97	13
[truncated: 1,001 more rows]
