# Supplementary material for: Ultrafast photochemistry produces superbright short-wave infrared dots for low-dose in vivo imaging
Source: Nat Commun. 2020 Jun 10;11:2933. doi: 10.1038/s41467-020-16333-2 (PMC7286912; doi:10.1038/s41467-020-16333-2)
Supplement: Supplementary file 4 — Source Data [file 41467_2020_16333_MOESM4_ESM.zip › SUPPORTING/FigureS3D2.xls]

## Sheet: Sheet1
Size (nm)	Counts (arb. Units)
0	0
1	0
2	0
3	0
4	0
5	0
6	0
7	2
8	2
9	2
10	6
11	6
12	10
13	6
14	2
15	1
16	3
17	1
18	0
19	0
20	0
21	1
22	0
23	0
24	0
25	0
26	1
27	0
28	0
29	0
30	0
31	0
32	0
33	0
34	0
35	0
36	0
37	0
38	0
39	0
40	0
41	0
42	0
43	0
44	0
45	0
46	0
47	0
48	0
49	0
50	0
51	0
52	0
53	0
54	0
55	0
56	0
57	0
58	0
59	0
60	0
61	0
62	0
63	0
64	0
65	0
66	0
67	0
68	0
69	0
70	0
71	0
72	0
73	0
74	0
75	0
76	0
77	0
78	0
79	0
80	0
81	0
82	0
83	0
84	0
85	0
86	0
87	0
88	0
89	0
90	0
91	0
92	0
93	0
94	0
95	0
96	0
97	0
98	0
99	0
