# Supplementary material for: Ultrafast photochemistry produces superbright short-wave infrared dots for low-dose in vivo imaging
Source: Nat Commun. 2020 Jun 10;11:2933. doi: 10.1038/s41467-020-16333-2 (PMC7286912; doi:10.1038/s41467-020-16333-2)
Supplement: Supplementary file 4 — Source Data [file 41467_2020_16333_MOESM4_ESM.zip › SUPPORTING/FigureS4A.xls]

## Sheet: Sheet1
Angle	Intensity
20.12	16.5312
20.16	16.25
20.2	15.4531
20.24	14.6094
20.28	14.1094
20.32	13.4062
20.36	12.2969
20.4	11.7812
20.44	12.2031
20.48	12.2969
20.52	11.1875
20.56	10.2188
20.6	11.2031
20.64	13.3125
20.68	14.1562
20.72	13.3281
20.76	12.3281
20.8	12
20.84	12.1719
20.88	12.5469
20.92	12.6562
20.96	12.5938
21	13.4375
21.04	15.2344
21.08	16.375
21.12	15.9688
21.16	14.7656
21.2	13.5938
21.24	12.9531
21.28	13.4375
21.32	14.4375
21.36	14.2812
21.4	13.1406
21.44	13.1094
21.48	14.6406
21.52	15.6875
21.56	15.0781
21.6	13.9531
21.64	13.3594
21.68	13.1719
21.72	13.4062
21.76	14.5781
21.8	16.3906
21.84	17.2344
21.88	16.2031
21.92	14.4375
21.96	13.5
22	13.6562
22.04	13.7812
22.08	12.9375
22.12	12.0781
22.16	12.4531
22.2	13.25
22.24	13.125
22.28	12.4375
22.32	12.2656
22.36	12.7031
22.4	13.125
22.44	13.0625
22.48	12.5312
22.52	12.2969
22.56	12.9688
22.6	13.5469
22.64	12.8125
22.68	11.6562
22.72	11.8281
22.76	13.3438
22.8	14.8281
22.84	15.3594
22.88	14.8438
22.92	13.7031
22.96	12.8281
23	12.8594
23.04	13.3906
23.08	13.4375
23.12	12.5625
23.16	11.2812
23.2	10.5781
23.24	11.1562
23.28	12.6875
23.32	13.875
23.36	13.9531
23.4	13.5625
23.44	13.3125
23.48	12.8125
23.52	11.9688
23.56	11.3281
23.6	11.0469
23.64	11.2812
23.68	12.4219
23.72	13.875
23.76	14.1719
23.8	12.8281
23.84	11.1719
23.88	10.8281
23.92	12.0469
23.96	13.875
24	14.9688
24.04	14.5625
24.08	13.3281
24.12	12.5156
24.16	12.4844
24.2	12.5938
24.24	12.0938
24.28	10.9375
24.32	9.89062
24.36	9.96875
24.4	11.3438
24.44	12.8125
24.48	13.2344
24.52	13.0312
24.56	13.1094
24.6	13.1406
24.64	12.25
24.68	10.9062
24.72	10.8594
24.76	12.9375
24.8	15.7812
24.84	17.0938
24.88	15.7969
24.92	13.1875
24.96	11.6094
25	11.625
25.04	11.8125
25.08	11.3594
25.12	10.8594
25.16	10.8125
25.2	11.1562
25.24	11.9219
25.28	13.0781
25.32	13.9531
25.36	13.8125
25.4	12.8125
25.44	11.7969
25.48	11.6719
25.52	12.625
25.56	13.5781
25.6	13.7656
25.64	14.0938
25.68	15.2656
25.72	16.5625
25.76	17.3594
25.8	17.625
25.84	17.2969
25.88	16.5469
25.92	16
25.96	16.1719
26	16.8438
26.04	17.6094
26.08	18.5469
26.12	19.1562
26.16	18.4375
26.2	17
26.24	16.6094
26.28	17.6562
26.32	19.0312
26.36	19.7812
26.4	19.7031
26.44	18.75
26.48	16.7344
26.52	14.2812
26.56	12.9688
26.6	13.3281
26.64	14.4375
26.68	15.5625
26.72	16.1875
26.76	15.7344
26.8	14.6406
26.84	14.4375
26.88	15.7656
26.92	16.9219
26.96	16.0938
27	14.2656
27.04	13.3438
27.08	13.1875
27.12	12.9844
27.16	13.1406
27.2	14.1406
27.24	15.1406
27.28	14.6875
27.32	12.9062
27.36	12.0312
27.4	13.5938
27.44	16.1094
27.48	16.7656
27.52	14.6094
27.56	11.625
27.6	10.875
27.64	12.9219
27.68	14.9688
27.72	14.6875
27.76	12.8281
27.8	11.5312
27.84	12.0156
27.88	13.5
27.92	14.25
27.96	14.0781
28	13.9531
28.04	13.6562
28.08	12.5469
28.12	11.4531
28.16	11.5938
28.2	12.9531
28.24	14.6719
28.28	16.0625
28.32	17.1094
28.36	17.8281
28.4	17.4375
28.44	15.8281
28.48	14.9375
28.52	16.4688
28.56	19.3125
28.6	20.5781
28.64	18.9531
28.68	16.4375
28.72	15.6406
28.76	16.4844
28.8	17.5625
28.84	18.75
28.88	20.3438
28.92	21.4844
28.96	21.1562
29	19.7656
29.04	18.5625
29.08	18.2031
29.12	18.7812
29.16	20.0938
29.2	21.3594
29.24	22.25
29.28	23.4688
29.32	24.8438
29.36	24.7031
29.4	22.3125
29.44	19.2969
29.48	17.6562
29.52	17.6406
29.56	18.1406
29.6	18.0469
29.64	17.3438
29.68	16.6094
29.72	15.6406
29.76	14.4844
29.8	14.4375
29.84	15.9219
29.88	17.0156
29.92	16
29.96	14.2188
30	14.1562
30.04	15.5938
30.08	16.0938
30.12	15.0156
30.16	14.5
30.2	15.5469
30.24	16.125
30.28	14.6406
30.32	12.3125
30.36	11.1562
30.4	11.6719
30.44	12.7969
30.48	13.2656
30.52	12.8594
30.56	12.1875
30.6	11.6562
30.64	11.5156
30.68	12.3125
30.72	13.9219
30.76	14.7969
30.8	13.9375
30.84	12.7656
30.88	13.1719
30.92	14.9375
30.96	16.7031
31	17.8594
31.04	18.3125
31.08	17.9844
31.12	17.25
31.16	16.9219
31.2	17.4844
31.24	18.5
31.28	18.9844
31.32	18.5938
31.36	18.2188
31.4	19.0156
31.44	20.9531
31.48	23.0312
31.52	24.8125
31.56	26.2188
31.6	26.125
31.64	24.0469
31.68	22.5
31.72	23.9375
31.76	27.1094
31.8	29.1719
31.84	28.7031
31.88	25.9688
31.92	22.625
31.96	20.6875
32	20.4688
32.04	20.5938
32.08	20.625
32.12	20.6562
32.16	21.8594
32.2	19.8125
32.24	20.625
32.28	22.625
32.32	19.7812
32.36	20.7344
32.4	21.25
32.44	19.3594
32.48	18.0625
32.52	17.4688
32.56	18.2031
32.6	19.7188
32.64	20.3438
32.68	19.5156
32.72	18.5156
32.76	18.5
32.8	18.7031
32.84	18.0156
32.88	17.4531
32.92	18.5
32.96	20.0156
33	19.6406
33.04	17.4375
33.08	15.7344
33.12	15.8281
33.16	17
33.2	18.7031
33.24	21.0312
33.28	23.0156
33.32	23.4688
33.36	23.0938
33.4	23.4531
33.44	24.625
33.48	25.5156
33.52	25.875
33.56	26.125
33.6	25.7812
33.64	24.4688
33.68	23.5
33.72	24.2031
33.76	26.1875
33.8	28.4219
33.84	30.5156
33.88	32.8906
33.92	35.9375
33.96	38.5469
34	39.125
34.04	38.1875
34.08	37.5
34.12	37.2812
34.16	36.5
34.2	35.5781
34.24	36.3438
34.28	39.0156
34.32	42.1094
34.36	44.3125
34.4	44.4688
34.44	42.4531
34.48	40.0781
34.52	39.2656
34.56	40.1719
34.6	41.4219
34.64	41.8438
34.68	41.3125
34.72	40.625
34.76	40.9375
34.8	41.5469
34.84	40.6406
34.88	38.8906
34.92	38.25
34.96	39.1562
35	40.8281
35.04	41.5469
35.08	39.5
35.12	34.9062
35.16	30.2188
35.2	28.0938
35.24	29.0781
35.28	30.7031
35.32	29.9531
35.36	27.0938
35.4	24.6562
35.44	23.1719
35.48	21.8281
35.52	21.6562
35.56	23.6719
35.6	25.7188
35.64	24.8906
35.68	21.7812
35.72	19.3125
35.76	18.8125
35.8	19.8125
35.84	21.5312
35.88	22.9062
35.92	23.3281
35.96	23.625
36	24.8125
36.04	26.7031
36.08	28.5625
36.12	29.7188
36.16	29.6719
36.2	28.9375
36.24	28.6406
36.28	28.8906
36.32	28.9531
36.36	28.4688
36.4	27.75
36.44	27.6562
36.48	29.1875
36.52	32.4688
36.56	36.2969
36.6	39.2812
36.64	41.25
36.68	42.6094
36.72	42.875
36.76	42.125
36.8	42.4531
36.84	45.0781
36.88	48.375
36.92	50.0938
36.96	49.5625
37	48.0625
37.04	47.2031
37.08	46.9531
37.12	46.625
37.16	46.4062
37.2	46.6562
37.24	47.6094
37.28	49.6094
37.32	51.6875
37.36	51.4688
37.4	48.6406
37.44	46.0312
37.48	45.5156
37.52	45.9531
37.56	45.6875
37.6	44.5
37.64	43.4062
37.68	43.7031
37.72	45.9375
37.76	49.2656
37.8	51.8438
37.84	52.5312
37.88	52.2031
37.92	52.7656
37.96	54.8906
38	57.5312
38.04	59.9531
38.08	62.7031
38.12	66.3594
38.16	70.9062
38.2	75.5781
38.24	78.3906
38.28	76.8281
38.32	69.9062
38.36	60.0781
38.4	51.6406
38.44	46.0781
38.48	41.5156
38.52	37.0312
38.56	34.1406
38.6	33.9375
38.64	35.0469
38.68	34.8594
38.72	32.5781
38.76	30.4688
38.8	30.8281
38.84	32.625
38.88	32.875
38.92	30.2969
38.96	26.3438
39	23
39.04	20.5625
39.08	18.5312
39.12	17.625
39.16	18.7344
39.2	20.4688
39.24	20.4688
39.28	18.9219
39.32	17.9531
39.36	17.9688
39.4	17.3594
39.44	15.5156
39.48	13.8594
39.52	13.7188
39.56	14.7031
39.6	15.6562
39.64	16.3281
39.68	17.125
39.72	17.8281
39.76	18.0625
39.8	18.1094
39.84	18.2188
39.88	18.2656
39.92	17.9219
39.96	17
40	16.3438
40.04	17.0781
40.08	18.7656
40.12	19.8438
40.16	19.6562
40.2	19.0938
40.24	18.9531
40.28	18.8125
40.32	18.5
40.36	18.9531
40.4	20.6406
40.44	22.3438
40.48	22.4219
40.52	21.2031
40.56	20.6094
40.6	21.3594
40.64	22.5469
40.68	23.3281
40.72	23.4531
40.76	22.875
40.8	21.6562
40.84	20.1875
40.88	18.9688
40.92	18.0469
40.96	17.2812
41	17
41.04	17.9844
41.08	20.5938
41.12	23.4219
41.16	23.9062
41.2	21.4219
41.24	18.2344
41.28	16.7188
41.32	17.2656
41.36	18.75
41.4	19.4844
41.44	18.5
41.48	16.9688
41.52	16.6562
41.56	17.1406
41.6	16.9531
41.64	15.7969
41.68	14.2188
41.72	13.0781
41.76	12.8281
41.8	12.8438
41.84	12.7969
41.88	13.4531
41.92	15.3281
41.96	17.5781
42	18.2969
42.04	16.6406
42.08	14.4688
42.12	14.0312
42.16	15.0781
42.2	15.9375
42.24	15.7031
42.28	14.4531
42.32	13.1406
42.36	13.1094
42.4	14.25
42.44	14.9062
42.48	14.4375
42.52	13.7656
42.56	13.25
42.6	12.5
42.64	11.9531
42.68	12.5625
42.72	14.3125
42.76	16.125
42.8	17.0938
42.84	17.5
42.88	18.5625
42.92	20.6719
42.96	21.9531
43	20.5938
43.04	18.0156
43.08	16.8906
43.12	17.875
43.16	19.9531
43.2	21.3281
43.24	20.6719
43.28	19.2656
43.32	19.3438
43.36	20.6875
43.4	21.9375
43.44	23.25
43.48	25.0625
43.52	26.1562
43.56	25.3906
43.6	24.5312
43.64	26.0469
43.68	28.8594
43.72	30.5781
43.76	31.6406
43.8	32.6719
43.84	31.875
43.88	28.7656
43.92	25.875
43.96	25.0156
44	25.2812
44.04	25.2031
44.08	25.25
44.12	26.75
44.16	29.0938
44.2	30.6875
44.24	31.5156
44.28	32.5156
44.32	33.6719
44.36	33.8438
44.4	32.2031
44.44	29.4062
44.48	26.9062
44.52	25.4219
44.56	24.7344
44.6	24.4531
44.64	24.0938
44.68	23.3125
44.72	22.7812
44.76	23.3438
44.8	23.9219
44.84	22.3438
44.88	18.8594
44.92	16.4531
44.96	16.6562
45	17.5781
45.04	17.1875
45.08	16.0469
45.12	15.7344
45.16	16.5
45.2	17.3594
45.24	17.5625
45.28	17.3906
45.32	17.3906
45.36	17.4062
45.4	16.9688
45.44	16.0156
45.48	15.1094
45.52	15.25
45.56	16.7031
45.6	18.2031
45.64	18.625
45.68	18.4375
45.72	18.125
45.76	17.2812
45.8	16.2344
45.84	16.0625
45.88	16.7031
45.92	17.0156
45.96	16.4531
46	15.5
46.04	15.1875
46.08	16.2969
46.12	17.8906
46.16	17.8281
46.2	15.9062
46.24	14.4844
46.28	15.2656
46.32	17.4219
46.36	19.0781
46.4	19.0312
46.44	17.2188
46.48	14.75
46.52	13.2344
46.56	13.4375
46.6	14.75
46.64	15.9688
46.68	16.1875
46.72	15.0312
46.76	12.8125
46.8	10.8438
46.84	10.5781
46.88	11.5625
46.92	11.7969
46.96	10.8125
47	10.0156
47.04	10.0469
47.08	10.2031
47.12	9.98438
47.16	10
47.2	11.2344
47.24	13.2344
47.28	14.3125
47.32	13.8281
47.36	12.3906
47.4	10.9219
47.44	10.7188
47.48	12.0469
47.52	13.0625
47.56	12.4219
47.6	11.1719
47.64	10.875
47.68	11.9688
47.72	13.75
47.76	14.5
47.8	13.2188
47.84	11.5781
47.88	11.6562
47.92	12.7969
47.96	13.1719
48	12.4219
48.04	11.25
48.08	10.4062
48.12	10.3906
48.16	10.9688
48.2	11.6719
48.24	12.625
48.28	13.4062
48.32	12.9688
48.36	12.0938
48.4	12.5781
48.44	13.7969
48.48	13.7031
48.52	12.1094
48.56	10.4219
48.6	9.75
48.64	10.0938
48.68	10.2969
48.72	9.60938
48.76	9.1875
48.8	10.2188
48.84	11.6719
48.88	12.0625
48.92	11.7969
48.96	11.6719
49	11.3281
49.04	10.7812
49.08	10.7344
49.12	10.9688
49.16	10.8438
49.2	10.5469
49.24	10.4531
49.28	10.4219
49.32	10.1562
49.36	9.73438
49.4	9.5625
49.44	9.5625
49.48	9.17188
49.52	8.48438
49.56	8.32812
49.6	9.17188
49.64	10.3438
49.68	10.5156
49.72	9.35938
49.76	8.09375
49.8	7.9375
49.84	8.59375
49.88	8.85938
49.92	8.54688
49.96	8.39062
50	8.40625
50.04	8.14062
50.08	7.53125
50.12	6.625
50.16	5.8125
50.2	5.9375
50.24	7.0625
50.28	7.98438
50.32	7.59375
50.36	6.3125
50.4	5.84375
50.44	7.1875
50.48	9.21875
50.52	10.2188
50.56	10.2812
50.6	10.4531
50.64	10.6406
50.68	10.3906
50.72	9.96875
50.76	9.57812
50.8	9.0625
50.84	8.32812
50.88	7.78125
50.92	8.26562
50.96	9.65625
51	10.6094
51.04	10.4531
51.08	9.73438
51.12	9.0625
51.16	8.46875
51.2	7.65625
51.24	6.75
51.28	6.375
51.32	6.71875
51.36	7.375
51.4	8.15625
51.44	8.98438
51.48	9.29688
51.52	8.75
51.56	7.90625
51.6	7.48438
51.64	7.67188
51.68	8.03125
51.72	7.78125
51.76	6.98438
51.8	6.75
51.84	7.51562
51.88	8.54688
51.92	9.1875
51.96	9.35938
52	9.14062
52.04	8.53125
52.08	7.85938
52.12	7.78125
52.16	8.10938
52.2	7.89062
52.24	7.125
52.28	6.78125
52.32	7.28125
52.36	8.09375
52.4	8.4375
52.44	8.03125
52.48	7.35938
52.52	7.23438
52.56	8.09375
52.6	9.60938
52.64	10.7344
52.68	10.6562
52.72	9.875
52.76	9.23438
52.8	8.5625
52.84	7.57812
52.88	5.775
52.92	7.1625
52.96	9.7875
53	11.35
53.04	11.0375
53.08	10.55
53.12	10.575
53.16	10.1125
53.2	9.325
53.24	9.3
53.28	9.875
53.32	10.275
53.36	10.4875
53.4	10.5875
53.44	10.2625
53.48	9.5125
53.52	8.7875
53.56	8.45
53.6	8.5375
53.64	9.0125
53.68	9.625
53.72	9.85
53.76	9.8
53.8	10.0625
53.84	10.425
53.88	10.1875
53.92	9.325
53.96	8.5375
54	8.2875
54.04	8.1875
54.08	7.8625
54.12	7.6375
54.16	7.675
54.2	7.6375
54.24	7.5375
54.28	7.8
54.32	8.375
54.36	8.525
54.4	7.7875
54.44	6.65
54.48	5.9375
54.52	7.75
54.56	9.39062
54.6	11.25
54.64	11.8594
54.68	11.2656
54.72	10.4531
54.76	9.57812
54.8	8.34375
54.84	7.17188
54.88	6.875
54.92	7.4375
54.96	7.95312
55	7.78125
55.04	7.0625
55.08	6.34375
55.12	6.01562
55.16	6.10938
55.2	6.67188
55.24	7.57812
55.28	8.17188
55.32	7.96875
55.36	7.21875
55.4	6.60938
55.44	6.64062
55.48	7.25
55.52	8.40625
55.56	10.0156
55.6	10.6875
55.64	9.14062
55.68	6.70312
55.72	5.5625
55.76	5.82812
55.8	6.25
55.84	6.375
55.88	6.9375
55.92	8.23438
55.96	9.0625
56	8.5625
56.04	7.71875
56.08	7.60938
56.12	7.875
56.16	7.60938
56.2	6.5625
56.24	5.39062
56.28	5.0625
56.32	5.84375
56.36	6.89062
56.4	7.26562
56.44	7.10938
56.48	7
56.52	7.01562
56.56	7.17188
56.6	7.51562
56.64	7.6875
56.68	7.28125
56.72	6.48438
56.76	6.03125
56.8	6.34375
56.84	7.10938
56.88	8.03125
56.92	9.07812
56.96	9.8125
57	9.76562
57.04	9.3125
57.08	8.95312
57.12	8.5
57.16	7.71875
57.2	6.82812
57.24	6.29688
57.28	6.5
57.32	7.21875
57.36	7.75
57.4	7.875
57.44	8.125
57.48	8.71875
57.52	9.17188
57.56	9.4375
57.6	10.0469
57.64	10.7188
57.68	10.4844
57.72	9.45312
57.76	8.70312
57.8	8.46875
57.84	8.4375
57.88	8.82812
57.92	9.34375
57.96	9.20312
58	8.92188
58.04	9.59375
58.08	10.7656
58.12	11.0781
58.16	10.4219
58.2	9.92188
58.24	10.1875
58.28	10.625
58.32	10.4062
58.36	9.5625
58.4	8.85938
58.44	8.95312
58.48	9.73438
58.52	10.2031
58.56	9.65625
58.6	8.8125
58.64	8.75
58.68	9.54688
58.72	10.625
58.76	11.4062
58.8	11.375
58.84	10.4844
58.88	9.5625
58.92	9.45312
58.96	9.85938
59	9.65625
59.04	8.57812
59.08	8.15625
59.12	9.65625
59.16	11.6094
59.2	11.6406
59.24	9.85938
59.28	8.21875
59.32	7.76562
59.36	8.20312
59.4	8.89062
59.44	9.21875
59.48	9.10938
59.52	9.26562
59.56	10.0156
59.6	10.625
59.64	10.3125
59.68	9.26562
59.72	8.3125
59.76	7.85938
59.8	7.84375
59.84	8.375
59.88	9.20312
59.92	9.26562
59.96	8.03125
60	6.5625
60.04	6.3125
60.08	7.375
60.12	8.57812
60.16	8.89062
60.2	8.21875
60.24	7.20312
60.28	6.51562
60.32	6.39062
60.36	6.92188
60.4	8.09375
60.44	9.32812
60.48	9.9375
60.52	9.84375
60.56	9.375
60.6	9.01562
60.64	9.32812
60.68	10.4062
60.72	11.5156
60.76	11.7812
60.8	11.1406
60.84	10.2656
60.88	9.92188
60.92	10.3125
60.96	10.7344
61	10.6719
61.04	10.5938
61.08	10.7812
61.12	10.6719
61.16	9.76562
61.2	8.4375
61.24	7.75
61.28	8.34375
61.32	9.625
61.36	10.5156
61.4	10.6875
61.44	10.5781
61.48	10.6719
61.52	10.9688
61.56	10.9531
61.6	10.2969
61.64	9.48438
61.68	9.34375
61.72	9.92188
61.76	10.3594
61.8	10.0156
61.84	9.07812
61.88	8.3125
61.92	8.42188
61.96	9.23438
62	10.1094
62.04	10.8594
62.08	11.3125
62.12	10.9531
62.16	9.64062
62.2	8.0625
62.24	7.25
62.28	7.51562
62.32	8.26562
62.36	8.96875
62.4	9.375
62.44	9.28125
62.48	8.90625
62.52	8.71875
62.56	8.84375
62.6	9.03125
62.64	9.125
62.68	9.40625
62.72	9.95312
62.76	10.3594
62.8	10.5938
62.84	10.9062
62.88	11.125
62.92	11.1094
62.96	11.25
63	11.7656
63.04	12.0625
63.08	11.7656
63.12	11.7812
63.16	12.6719
63.2	13.0938
63.24	12.0938
63.28	11.2031
63.32	11.9219
63.36	13.1562
63.4	13.2031
63.44	12.1719
63.48	10.875
63.52	9.60938
63.56	8.9375
63.6	9.40625
63.64	10.3906
63.68	11.0469
63.72	11.6562
63.76	12.7656
63.8	14.0625
63.84	14.6719
63.88	14.2188
63.92	13.4219
63.96	13.0312
64	12.9375
64.04	13.0312
64.08	13.4531
64.12	13.875
64.16	13.8125
64.2	13.5
64.24	13.7031
64.28	14.6875
64.32	16.0469
64.36	17.3438
64.4	18.3281
64.44	19.25
64.48	20.8594
64.52	22.8438
64.56	23.4375
64.6	22.0781
64.64	20.3594
64.68	19.2344
64.72	18.0156
64.76	16.5781
64.8	15.5625
64.84	14.8438
64.88	14.2812
64.92	14.2812
64.96	14.3438
65	13.3594
65.04	11.3906
65.08	9.60938
65.12	8.90625
65.16	9.26562
65.2	10.4219
65.24	12.2031
65.28	13.7656
65.32	13.9688
65.36	13
65.4	12.0625
65.44	11.5781
65.48	11.2656
65.52	11.1562
65.56	11.0781
65.6	10.4531
65.64	9.48438
65.68	9
65.72	9.14062
65.76	9.67188
65.8	10.5625
65.84	11.3438
65.88	11.375
65.92	10.6562
65.96	9.71875
66	9.34375
66.04	9.82812
66.08	10.5625
66.12	11.0469
66.16	11.1562
66.2	10.6094
66.24	9.64062
66.28	9.1875
66.32	9.59375
66.36	10.2344
66.4	10.6719
66.44	10.9688
66.48	10.7969
66.52	10.125
66.56	9.89062
66.6	9.96875
66.64	9.15625
66.68	7.85938
66.72	7.625
66.76	8.85938
66.8	10.7188
66.84	11.9531
66.88	11.7344
66.92	10.7656
66.96	10.7656
67	11.9062
67.04	12.3281
67.08	10.8906
67.12	8.60938
67.16	7.1875
67.2	7.3125
67.24	8.32812
67.28	9.17188
67.32	9.29688
67.36	8.79688
67.4	8.26562
67.44	8.0625
67.48	7.71875
67.52	6.96875
67.56	6.34375
67.6	6.14062
67.64	6.10938
67.68	6.125
67.72	6.5625
67.76	7.875
67.8	9.53125
67.84	10.1875
67.88	9.3125
67.92	7.71875
67.96	6.5
68	6.14062
68.04	6.57812
68.08	7.5625
68.12	8.79688
68.16	9.84375
68.2	10.0469
68.24	9.125
68.28	7.85938
68.32	7.39062
68.36	8.03125
68.4	9.20312
68.44	9.95312
68.48	9.78125
68.52	9.26562
68.56	9.0625
68.6	8.95312
68.64	8.57812
68.68	8
68.72	7.57812
68.76	7.6875
68.8	8.0625
68.84	8.14062
68.88	8.21875
68.92	8.92188
68.96	9.73438
69	9.60938
69.04	8.90625
69.08	8.82812
69.12	9.1875
69.16	8.9375
69.2	8.125
69.24	7.57812
69.28	7.78125
69.32	8.73438
69.36	10
69.4	10.8594
69.44	10.875
69.48	10.1562
69.52	9.04688
69.56	8
69.6	7.48438
69.64	7.48438
69.68	7.71875
69.72	8.23438
69.76	8.9375
69.8	9.5
69.84	10.0938
69.88	10.9219
69.92	11.5
69.96	11.4219
70	11.0781
70.04	10.875
70.08	10.5469
70.12	10.0781
70.16	10.0469
70.2	10.625
70.24	11.6406
70.28	12.6875
70.32	12.6719
70.36	11.3594
70.4	10.3906
70.44	10.9219
70.48	12.3125
70.52	13.4375
70.56	13.3594
70.6	11.8594
70.64	10.0156
70.68	8.92188
70.72	8.625
70.76	8.9375
70.8	9.60938
70.84	9.75
70.88	8.70312
70.92	7.26562
70.96	6.82812
71	7.39062
71.04	7.65625
71.08	7.10938
71.12	6.71875
71.16	7.42188
71.2	8.65625
71.24	9
71.28	8.3125
71.32	8.04688
71.36	9.01562
71.4	10.3906
71.44	11.2188
71.48	11.4062
71.52	11.0938
71.56	10.3281
71.6	9.5
71.64	9.26562
71.68	9.89062
71.72	10.8906
71.76	11.2969
71.8	10.5156
71.84	8.98438
71.88	7.71875
71.92	7.32812
71.96	7.73438
72	8.59375
72.04	9.5625
72.08	10.2812
72.12	10.4688
72.16	10.3281
72.2	10.5
72.24	10.8438
72.28	10.2344
72.32	8.53125
72.36	7.14062
72.4	6.95312
72.44	7.39062
72.48	7.75
72.52	8.15625
72.56	8.96875
72.6	10.0156
72.64	10.7188
72.68	10.8438
72.72	10.8438
72.76	11.0156
72.8	10.8125
72.84	9.89062
72.88	9.04688
72.92	9.28125
72.96	10.5
73	11.3594
73.04	10.5625
73.08	8.65625
73.12	7.64062
73.16	8.29688
73.2	9.25
73.24	9.21875
73.28	8.64062
73.32	8.46875
73.36	8.8125
73.4	9.1875
73.44	9.20312
73.48	8.84375
73.52	8.25
73.56	7.5625
73.6	7.20312
73.64	7.65625
73.68	8.8125
73.72	9.92188
73.76	10.1562
73.8	9.3125
73.84	7.9375
73.88	6.625
73.92	5.53125
73.96	4.78125
74	4.96875
74.04	6.51562
74.08	8.625
74.12	9.85938
74.16	9.64062
74.2	8.64062
74.24	7.95312
74.28	7.95312
74.32	8.21875
74.36	8.67188
74.4	9.67188
74.44	10.8594
74.48	11.3438
74.52	10.6719
74.56	8.89062
74.6	6.90625
74.64	6
74.68	5.8125
74.72	5.10938
74.76	4.51562
74.8	5.79688
74.84	8.96875
74.88	11.7812
74.92	12.25
74.96	10.8281
75	9.07812
75.04	7.65625
75.08	6.95312
75.12	7.54688
75.16	8.92188
75.2	9.70312
75.24	9.375
75.28	8.46875
75.32	7.70312
75.36	7.60938
75.4	8.25
75.44	9.20312
75.48	9.89062
75.52	9.78125
75.56	9.09375
75.6	8.95312
75.64	9.75
75.68	10.625
75.72	10.9062
75.76	10.4062
75.8	9.17188
75.84	7.875
75.88	7.07812
75.92	6.54688
75.96	6.23438
76	6.60938
76.04	7.76562
76.08	9.125
76.12	9.82812
76.16	9.39062
76.2	8.07812
76.24	6.75
76.28	6.5625
76.32	7.90625
76.36	9.60938
76.4	10.2656
76.44	9.60938
76.48	8.39062
76.52	7.92188
76.56	8.95312
76.6	10.5469
76.64	11.1875
76.68	10.8906
76.72	10.9375
76.76	11.6719
76.8	12.3281
76.84	12.8281
76.88	13.5312
76.92	13.8125
76.96	12.9375
77	11.5625
77.04	11.1406
77.08	11.9531
77.12	12.4375
77.16	11.7344
77.2	11.4531
77.24	12.7344
77.28	14.3906
77.32	15.4375
77.36	16.2188
77.4	17.25
77.44	18.75
77.48	20.0781
77.52	19.9375
77.56	18
77.6	15.5312
77.64	14.2969
77.68	14.5938
77.72	14.8594
77.76	14.2812
77.8	13.9062
77.84	14.0781
77.88	13.7031
77.92	12.9531
77.96	13.5
78	15.3906
78.04	16.5625
78.08	15.8594
78.12	14.2969
78.16	13.1094
78.2	12.3594
78.24	11.5781
78.28	10.2812
78.32	8.40625
78.36	7
78.4	7.14062
78.44	8.34375
78.48	9.28125
78.52	9.34375
78.56	8.79688
78.6	8.21875
78.64	8
78.68	7.98438
78.72	7.9375
78.76	8
78.8	8.29688
78.84	8.76562
78.88	9.17188
78.92	9.34375
78.96	9.59375
79	10.0156
79.04	10.0312
79.08	9.5
79.12	8.79688
79.16	7.96875
79.2	7.53125
79.24	8.48438
79.28	10.2344
79.32	10.8125
79.36	9.70312
79.4	8.59375
79.44	8.85938
79.48	9.51562
79.52	9.07812
79.56	8.23438
79.6	8.375
79.64	9.0625
79.68	9.15625
79.72	8.73438
79.76	8.35938
79.8	7.98438
79.84	7.51562
79.88	7.26562
79.92	7.53125
79.96	8.42188
80	9.82812
80.04	11.2031
80.08	11.7812
