# Supplementary material for: Ultrafast photochemistry produces superbright short-wave infrared dots for low-dose in vivo imaging
Source: Nat Commun. 2020 Jun 10;11:2933. doi: 10.1038/s41467-020-16333-2 (PMC7286912; doi:10.1038/s41467-020-16333-2)
Supplement: Supplementary file 4 — Source Data [file 41467_2020_16333_MOESM4_ESM.zip › SUPPORTING/FigureS4B.xls]

## Sheet: Sheet1
Energy(eV)	Intensity (a.u.)
25455.1	-1.39809e-08
25456.5	0.000134357
25457.9	0.00024023
25459.3	0.000313601
25460.7	0.000398313
25462.1	0.00054396
25463.5	0.000800091
25464.9	0.00121535
25466.3	0.00180447
25467.7	0.00254009
25469.1	0.00339241
25470.5	0.00433157
25471.9	0.00532732
25473.3	0.00634802
25474.7	0.00736174
25476.1	0.00833648
25477.5	0.00926397
25478.9	0.0102645
25480.3	0.0115027
25481.7	0.0131435
25483.1	0.0153232
25484.5	0.018003
25485.9	0.0210726
25487.3	0.0244217
25488.7	0.0279445
25490.1	0.0316912
25491.5	0.0359046
25492.9	0.0408392
25494.3	0.0467502
25495.8	0.053801
25497.2	0.0618339
25498.6	0.0706142
25500	0.0799084
25501.4	0.090224
25502.8	0.104195
25504.2	0.124836
25505.6	0.155163
25507	0.198158
25508.4	0.254858
25509.8	0.323244
25511.2	0.401021
25512.6	0.485888
25514	0.574432
25515.4	0.661041
25516.8	0.739848
25518.2	0.804982
25519.6	0.851602
25521	0.881392
25522.4	0.898659
25523.8	0.907712
25525.2	0.912837
25526.6	0.916867
25528	0.920389
25529.4	0.923789
25530.8	0.927457
25532.2	0.931778
25533.6	0.936823
25535	0.942106
25536.4	0.947087
25537.8	0.951224
25539.2	0.953999
25540.6	0.955285
25542	0.955274
25543.4	0.954166
25544.8	0.952162
25546.2	0.949505
25547.6	0.94656
25549	0.943717
25550.4	0.941367
25551.8	0.9399
25553.2	0.939662
25554.6	0.940712
25556	0.942994
25557.4	0.946453
25558.8	0.951035
25560.2	0.956678
25561.6	0.963129
25563	0.969908
25564.4	0.976522
25565.8	0.982477
25567.2	0.987343
25568.6	0.991123
25570	0.994009
25571.4	0.996193
25572.8	0.99787
25574.2	0.9992
25575.6	1.00022
25577	1.00095
25578.4	1.00138
25579.8	1.00152
25581.2	1.00139
25582.6	1.00095
25584	1
25585.4	0.998307
25586.8	0.995612
25588.2	0.991713
25589.6	0.986874
25591	0.981676
25592.4	0.976707
25593.8	0.972554
25595.2	0.969699
25596.6	0.968207
25598	0.968038
25599.4	0.969147
25600.8	0.971233
