# Supplementary material for: Ultrafast photochemistry produces superbright short-wave infrared dots for low-dose in vivo imaging
Source: Nat Commun. 2020 Jun 10;11:2933. doi: 10.1038/s41467-020-16333-2 (PMC7286912; doi:10.1038/s41467-020-16333-2)
Supplement: Supplementary file 4 — Source Data [file 41467_2020_16333_MOESM4_ESM.zip › SUPPORTING/FigureS5B.xls]

## Sheet: Sheet1
Energy (eV)	Intensity (a.u.)
25454.9	0.00331401
25456.3	0.00360525
25457.7	0.00438235
25459.1	0.00533669
25460.4	0.00616945
25461.8	0.00690601
25463.2	0.00773472
25464.6	0.00866627
25466	0.00955702
25467.4	0.0104008
25468.8	0.0114285
25470.2	0.012757
25471.6	0.0140943
25473	0.0151348
25474.4	0.0161429
25475.7	0.0178176
25477.1	0.0205549
25478.5	0.0239199
25479.9	0.0270057
25481.3	0.0294929
25482.7	0.0319924
25484.1	0.0350904
25485.5	0.0387199
25486.9	0.0425618
25488.3	0.0462955
25489.6	0.0497529
25491	0.0534837
25492.4	0.0587269
25493.8	0.0662804
25495.2	0.0755536
25496.6	0.0854822
25498	0.0963449
25499.4	0.109388
25500.8	0.125572
25502.2	0.146736
25503.6	0.175957
25504.9	0.214713
25506.3	0.261933
25507.7	0.317425
25509.1	0.383559
25510.5	0.460538
25511.9	0.544305
25513.3	0.631173
25514.7	0.716225
25516.1	0.790287
25517.5	0.847913
25518.8	0.890731
25520.2	0.919949
25521.6	0.935503
25523	0.940748
25524.4	0.941041
25525.8	0.94012
25527.2	0.940066
25528.6	0.942185
25530	0.946532
25531.4	0.951742
25532.8	0.956366
25534.1	0.96012
25535.5	0.963545
25536.9	0.966945
25538.3	0.970093
25539.7	0.972579
25541.1	0.974035
25542.5	0.974236
25543.9	0.973298
25545.3	0.971525
25546.7	0.969
25548.1	0.965734
25549.4	0.962093
25550.8	0.958618
25552.2	0.955741
25553.6	0.953973
25555	0.953812
25556.4	0.955346
25557.8	0.958377
25559.2	0.962853
25560.6	0.968768
25562	0.975639
25563.3	0.982403
25564.7	0.988104
25566.1	0.992644
25567.5	0.99656
25568.9	1.00015
25570.3	1.0033
25571.7	1.00602
25573.1	1.00844
25574.5	1.01028
25575.9	1.01082
25577.3	1.00967
25578.6	1.00712
25580	1.00382
25581.4	1.00028
25582.8	0.996691
25584.2	0.993045
25585.6	0.989393
25587	0.986016
25588.4	0.983237
25589.8	0.981211
25591.2	0.979862
25592.5	0.978791
25593.9	0.977381
25595.3	0.975442
25596.7	0.973525
25598.1	0.972274
25599.5	0.971869
