# Supplementary material for: Ultrafast photochemistry produces superbright short-wave infrared dots for low-dose in vivo imaging
Source: Nat Commun. 2020 Jun 10;11:2933. doi: 10.1038/s41467-020-16333-2 (PMC7286912; doi:10.1038/s41467-020-16333-2)
Supplement: Supplementary file 4 — Source Data [file 41467_2020_16333_MOESM4_ESM.zip › SUPPORTING/SI 16. In vivio laser-induced heating.xlsx]

## Sheet: Sheet1
Power density (mW/cm2)	ΔT (℃) unshaved mouse	Error bar (℃)	ΔT (℃) shaved mouse	Error bar (℃)
0	0	0	0	0
0.3	0.1	0.01	0.1	0
5	0.2	0.02	0.2	0.02
20	0.3	0.03	0.3	0.03
40	0.3	0.03	0.4	0.04
50	0.4	0.04	0.6	0.06
70	0.5	0.05	1	0.1
90	0.6	0.06	1.2	0.12
112	0.9	0.09	1.6	0.16
130	1.4	0.14	1.6	0.16
150	1.7	0.17	2.4	0.24
173	2.1	0.21	2.7	0.27
200	2.5	0.25	3.2	0.32
227	2.9	0.29	4.1	0.41
240	3.2	0.32	4.9	0.49
