# Supplementary material for: Ultrafast photochemistry produces superbright short-wave infrared dots for low-dose in vivo imaging
Source: Nat Commun. 2020 Jun 10;11:2933. doi: 10.1038/s41467-020-16333-2 (PMC7286912; doi:10.1038/s41467-020-16333-2)
Supplement: Supplementary file 4 — Source Data [file 41467_2020_16333_MOESM4_ESM.zip › SUPPORTING/SI 22 cytotoxicity.xlsx]

## Sheet: Sheet1
Ag2S superdots concentration (μg/mL)	Hela cell viability (%)	Error bar (%)	3T3 cell viability(%)	Error bar (%)	IMR 90 cell viability (%)	Error bar (%)
0	100	3.333	100	2.083	100	2.377
10	106	6.67	95	5.625	82	11.252
20	93	8.128	86	3.132	85	6.458
30	94	2.5	71	3.958	70	7.512
40	84	2.292	74	5.212	73	3.75
50	94	1.267	68	4.167	72	7.503
