# Supplementary material for: Ultrafast photochemistry produces superbright short-wave infrared dots for low-dose in vivo imaging
Source: Nat Commun. 2020 Jun 10;11:2933. doi: 10.1038/s41467-020-16333-2 (PMC7286912; doi:10.1038/s41467-020-16333-2)
Supplement: Supplementary file 4 — Source Data [file 41467_2020_16333_MOESM4_ESM.zip › SUPPORTING/SI 4 Chacterization of Ag2S dots.xlsx]

## Sheet: Sheet1
SI Figure 4
	2 Theta (degree)	Intensity (Arb.units)			Ag foil energy (kev)	Intensity (Arb.units)	Ag2S energy (kev)	Intensity (Arb.units)	Ag2S dots energy (kev)	Intensity (Arb.units)	Fitting (Arb.Units)			Energy (eV)	Intensity (Arb.units)
(a) XRD pattern of Ag2S dots	16.5312	20.02		(b) XANES spectra	25.4551	5.34328e-05	25.4551	0	0	4.29555e-05	5.34328e-05		(c) EDS spectrum of Ag2S dots	-0.13044	0.02607
	16.25	20.06			25.4559	5.1545e-05	25.4559	-6.40964e-05	-6.40964e-05	9.9368e-05	-1.25514e-05			-0.10435	0.03259
	15.4531	20.1			25.4566	5.07154e-05	25.4566	-0.000120855	-0.000120855	0.000153342	-7.01396e-05			-0.07826	0.03653
	14.6094	20.14			25.4573	5.20019e-05	25.4573	-0.000162936	-0.000162936	0.000202439	-0.000110934			-0.05218	0.45559
	14.1094	20.18			25.458	5.63986e-05	25.458	-0.000183137	-0.000183137	0.000244561	-0.000126738			-0.02609	1.23644
	13.4062	20.22			25.4588	6.38546e-05	25.4588	-0.000176399	-0.000176399	0.000281809	-0.000112544			-1.93047e-06	1.82282
	12.2969	20.26			25.4595	7.34688e-05	25.4595	-0.000139395	-0.000139395	0.000319078	-6.59262e-05			0.02609	1.65487
	11.7812	20.3			25.4602	8.43154e-05	25.4602	-6.88433e-05	-6.88433e-05	0.000361312	1.54721e-05			0.05217	1.0353
	12.2031	20.34			25.461	9.54686e-05	25.461	3.8534e-05	3.8534e-05	0.000413458	0.000134003			0.07826	0.44222
	12.2969	20.38			25.4617	0.000106003	25.4617	0.000186017	0.000186017	0.00048046	0.00029202			0.10435	0.10715
	11.1875	20.42			25.4624	0.000114991	25.4624	0.000376885	0.000376885	0.000567262	0.000491876			0.13044	0.00673
	10.2188	20.46			25.4632	0.000121509	25.4632	0.000614419	0.000614419	0.000678811	0.000735928			0.15652	0.01295
	11.2031	20.5			25.4639	0.000124631	25.4639	0.000901896	0.000901896	0.000820053	0.00103			0.18261	0.04719
	13.3125	20.54			25.4646	0.000123429	25.4646	0.00124	0.00124	0.000995831	0.00137			0.2087	0.13533
	14.1562	20.58			25.4654	0.00011698	25.4654	0.00164	0.00164	0.00121	0.00175			0.23478	0.18474
	13.3281	20.62			25.4661	0.000104356	25.4661	0.00207	0.00207	0.00145	0.00218			0.26087	0.18413
	12.3281	20.66			25.4668	8.46318e-05	25.4668	0.00254	0.00254	0.00172	0.00262			0.28696	0.13771
	12	20.7			25.4676	5.68821e-05	25.4676	0.00303	0.00303	0.00201	0.00308			0.31305	0.10322
	12.1719	20.74			25.4683	2.0617e-05	25.4683	0.00353	0.00353	0.00233	0.00355			0.33913	0.09986
	12.5469	20.78			25.469	-2.22494e-05	25.469	0.00403	0.00403	0.00266	0.004			0.36522	0.09411
	12.6562	20.82			25.4698	-6.89797e-05	25.4698	0.00452	0.00452	0.00301	0.00445			0.39131	0.09141
	12.5938	20.86			25.4705	-0.000116836	25.4705	0.00498	0.00498	0.00337	0.00487			0.4174	0.09725
	13.4375	20.9			25.4712	-0.00016308	25.4712	0.00542	0.00542	0.00375	0.00526			0.44348	0.10506
	15.2344	20.94			25.472	-0.000204975	25.472	0.00583	0.00583	0.00414	0.00562			0.46957	0.10738
	16.375	20.98			25.4727	-0.000239781	25.4727	0.00622	0.00622	0.00454	0.00598			0.49566	0.09733
	15.9688	21.02			25.4734	-0.000264761	25.4734	0.0066	0.0066	0.00495	0.00633			0.52175	0.08025
	14.7656	21.06			25.4742	-0.000277178	25.4742	0.00697	0.00697	0.00536	0.00669			0.54783	0.07098
	13.5938	21.1			25.4749	-0.000274292	25.4749	0.00735	0.00735	0.00579	0.00707			0.57392	0.07016
	12.9531	21.14			25.4756	-0.000253367	25.4756	0.00773	0.00773	0.00622	0.00748			0.60001	0.07284
	13.4375	21.18			25.4764	-0.000211664	25.4764	0.00814	0.00814	0.00665	0.00793			0.62609	0.07425
	14.4375	21.22			25.4771	-0.000146444	25.4771	0.00857	0.00857	0.00709	0.00843			0.65218	0.07381
	14.2812	21.26			25.4778	-5.49712e-05	25.4778	0.00904	0.00904	0.00756	0.00898			0.67827	0.07465
	13.1406	21.3			25.4786	6.54938e-05	25.4786	0.00954	0.00954	0.00807	0.0096			0.70436	0.07998
	13.1094	21.34			25.4793	0.0002171	25.4793	0.01006	0.01006	0.00865	0.01028			0.73045	0.08899
	14.6406	21.38			25.48	0.000396909	25.48	0.01062	0.01062	0.00931	0.01101			0.75653	0.09249
	15.6875	21.42			25.4807	0.000599373	25.4807	0.01119	0.01119	0.01008	0.01179			0.78262	0.08248
	15.0781	21.46			25.4815	0.000818924	25.4815	0.01178	0.01178	0.01095	0.0126			0.80871	0.0707
	13.9531	21.5			25.4822	0.00105	25.4822	0.01238	0.01238	0.01195	0.01343			0.83479	0.06898
	13.3594	21.54			25.4829	0.00129	25.4829	0.01299	0.01299	0.01308	0.01428			0.86088	0.07443
	13.1719	21.58			25.4837	0.00152	25.4837	0.01361	0.01361	0.01433	0.01513			0.88697	0.08298
	13.4062	21.62			25.4844	0.00176	25.4844	0.01424	0.01424	0.01567	0.016			0.91306	0.09344
	14.5781	21.66			25.4851	0.00199	25.4851	0.01491	0.01491	0.0171	0.0169			0.93914	0.11354
	16.3906	21.7			25.4859	0.00223	25.4859	0.01563	0.01563	0.01861	0.01786			0.96523	0.11717
	17.2344	21.74			25.4866	0.00248	25.4866	0.01643	0.01643	0.02019	0.01891			0.99132	0.0863
	16.2031	21.78			25.4873	0.00274	25.4873	0.01732	0.01732	0.02183	0.02007			1.01741	0.07279
	14.4375	21.82			25.4881	0.00303	25.4881	0.01833	0.01833	0.02353	0.02137			1.04349	0.0746
	13.5	21.86			25.4888	0.00336	25.4888	0.01948	0.01948	0.02529	0.02284			1.06958	0.08057
	13.6562	21.9			25.4895	0.00372	25.4895	0.02078	0.02078	0.02712	0.0245			1.09567	0.08457
	13.7812	21.94			25.4903	0.00412	25.4903	0.02226	0.02226	0.02907	0.02638			1.12176	0.08659
	12.9375	21.98			25.491	0.00457	25.491	0.02393	0.02393	0.03116	0.0285			1.14784	0.08703
	12.0781	22.02			25.4917	0.00507	25.4917	0.0258	0.0258	0.03343	0.03087			1.17393	0.08617
	12.4531	22.06			25.4925	0.0056	25.4925	0.02787	0.02787	0.03589	0.03347			1.20002	0.08427
	13.25	22.1			25.4932	0.00616	25.4932	0.03013	0.03013	0.03857	0.03629			1.22611	0.08158
	13.125	22.14			25.4939	0.00674	25.4939	0.03257	0.03257	0.04149	0.03932			1.25219	0.07921
	12.4375	22.18			25.4947	0.00735	25.4947	0.03519	0.03519	0.04468	0.04254			1.27828	0.07957
	12.2656	22.22			25.4954	0.00796	25.4954	0.03798	0.03798	0.04813	0.04594			1.30437	0.08518
	12.7031	22.26			25.4961	0.00858	25.4961	0.04093	0.04093	0.05181	0.04951			1.33045	0.09854
	13.125	22.3			25.4969	0.00922	25.4969	0.04403	0.04403	0.05572	0.05325			1.35654	0.11863
	13.0625	22.34			25.4976	0.0099	25.4976	0.04729	0.04729	0.05983	0.05718			1.38263	0.12937
	12.5312	22.38			25.4983	0.01063	25.4983	0.05072	0.05072	0.06413	0.06135			1.40872	0.12828
	12.2969	22.42			25.4991	0.01144	25.4991	0.05448	0.05448	0.06861	0.06592			1.4348	0.12101
	12.9688	22.46			25.4998	0.01234	25.4998	0.05872	0.05872	0.07326	0.07107			1.46089	0.11326
	13.5469	22.5			25.5005	0.01336	25.5005	0.0636	0.0636	0.07813	0.07696			1.48698	0.10953
	12.8125	22.54			25.5012	0.0145	25.5012	0.06927	0.06927	0.08352	0.08377			1.51307	0.10891
	11.6562	22.58			25.502	0.0158	25.502	0.07589	0.07589	0.08977	0.09169			1.53915	0.10894
	11.8281	22.62			25.5027	0.01728	25.5027	0.08362	0.08362	0.09728	0.1009			1.56524	0.10731
	13.3438	22.66			25.5034	0.01901	25.5034	0.09261	0.09261	0.10642	0.11162			1.59133	0.10377
	14.8281	22.7			25.5042	0.02106	25.5042	0.10302	0.10302	0.11762	0.12408			1.61742	0.09947
	15.3594	22.74			25.5049	0.02351	25.5049	0.11504	0.11504	0.13128	0.13855			1.6435	0.09563
	14.8438	22.78			25.5056	0.02644	25.5056	0.12885	0.12885	0.1478	0.15528			1.66959	0.09344
	13.7031	22.82			25.5064	0.0299	25.5064	0.14464	0.14464	0.16759	0.17454			1.69568	0.09411
	12.8281	22.86			25.5071	0.03399	25.5071	0.16261	0.16261	0.19099	0.1966			1.72177	0.09877
	12.8594	22.9			25.5078	0.03877	25.5078	0.18293	0.18293	0.21796	0.2217			1.74785	0.10752
	13.3906	22.94			25.5086	0.04431	25.5086	0.20582	0.20582	0.24831	0.25013			1.77394	0.11959
	13.4375	22.98			25.5093	0.05069	25.5093	0.23144	0.23144	0.28181	0.28213			1.80003	0.13416
	12.5625	23.02			25.51	0.05787	25.51	0.26	0.26	0.31819	0.31788			1.82611	0.14821
	11.2812	23.06			25.5108	0.06575	25.5108	0.29169	0.29169	0.35709	0.35744			1.8522	0.15445
	10.5781	23.1			25.5115	0.07422	25.5115	0.32637	0.32637	0.39817	0.40059			1.87829	0.14551
	11.1562	23.14			25.5122	0.08317	25.5122	0.36313	0.36313	0.44107	0.4463			1.90438	0.1242
	12.6875	23.18			25.513	0.0925	25.513	0.40095	0.40095	0.48537	0.49345			1.93046	0.10385
	13.875	23.22			25.5137	0.10208	25.5137	0.4388	0.4388	0.53038	0.54088			1.95655	0.09302
	13.9531	23.26			25.5144	0.11184	25.5144	0.47564	0.47564	0.57535	0.58748			1.98264	0.09091
	13.5625	23.3			25.5152	0.1217	25.5152	0.51045	0.51045	0.61955	0.63215			2.00873	0.0957
	13.3125	23.34			25.5159	0.13161	25.5159	0.54219	0.54219	0.66227	0.67381			2.03481	0.10557
	12.8125	23.38			25.5166	0.14151	25.5166	0.57002	0.57002	0.70278	0.71153			2.0609	0.11872
	11.9688	23.42			25.5174	0.15134	25.5174	0.59397	0.59397	0.74035	0.74531			2.08699	0.13332
	11.3281	23.46			25.5181	0.16104	25.5181	0.61438	0.61438	0.77428	0.77543			2.11308	0.14706
	11.0469	23.5			25.5188	0.17055	25.5188	0.63162	0.63162	0.80388	0.80217			2.13916	0.15662
	11.2812	23.54			25.5196	0.17982	25.5196	0.64602	0.64602	0.82909	0.82584			2.16525	0.16276
	12.4219	23.58			25.5203	0.18877	25.5203	0.65793	0.65793	0.85035	0.84671			2.19134	0.1699
	13.875	23.62			25.521	0.19736	25.521	0.6677	0.6677	0.86809	0.86506			2.21743	0.18284
	14.1719	23.66			25.5217	0.20548	25.5217	0.67568	0.67568	0.88275	0.88116			2.24351	0.22121
	12.8281	23.7			25.5225	0.21305	25.5225	0.68218	0.68218	0.89474	0.89523			2.2696	0.31429
	11.1719	23.74			25.5232	0.21999	25.5232	0.68738	0.68738	0.9045	0.90737			2.29569	0.3917
	10.8281	23.78			25.5239	0.2262	25.5239	0.69144	0.69144	0.91243	0.91764			2.32178	0.39835
	12.0469	23.82			25.5247	0.2316	25.5247	0.69449	0.69449	0.91897	0.92609			2.34786	0.34568
	13.875	23.86			25.5254	0.23609	25.5254	0.69668	0.69668	0.92448	0.93276			2.37395	0.28574
	14.9688	23.9			25.5261	0.2396	25.5261	0.69814	0.69814	0.92901	0.93774			2.40004	0.20575
	14.5625	23.94			25.5269	0.24215	25.5269	0.69903	0.69903	0.93263	0.94118			2.42612	0.14586
	13.3281	23.98			25.5276	0.24384	25.5276	0.69949	0.69949	0.93547	0.94333			2.45221	0.14566
	12.5156	24.02			25.5283	0.24478	25.5283	0.69965	0.69965	0.93766	0.94443			2.4783	0.16001
	12.4844	24.06			25.5291	0.24508	25.5291	0.69966	0.69966	0.93932	0.94474			2.50439	0.1688
	12.5938	24.1			25.5298	0.24482	25.5298	0.6996	0.6996	0.94058	0.94442			2.53047	0.16797
	12.0938	24.14			25.5305	0.24413	25.5305	0.69951	0.69951	0.94157	0.94364			2.55656	0.1701
	10.9375	24.18			25.5313	0.24309	25.5313	0.69944	0.69944	0.94241	0.94253			2.58265	0.20247
	9.89062	24.22			25.532	0.24181	25.532	0.69942	0.69942	0.94324	0.94123			2.60874	0.23333
	9.96875	24.26			25.5327	0.2404	25.5327	0.69949	0.69949	0.94414	0.93989			2.63482	0.23075
	11.3438	24.3			25.5335	0.23895	25.5335	0.6997	0.6997	0.94513	0.93865			2.66091	0.22236
	12.8125	24.34			25.5342	0.23753	25.5342	0.70008	0.70008	0.94621	0.93762			2.687	0.21228
	13.2344	24.38			25.5349	0.23625	25.5349	0.70068	0.70068	0.9474	0.93693			2.71309	0.20021
	13.0312	24.42			25.5357	0.23518	25.5357	0.70154	0.70154	0.94869	0.93672			2.73917	0.18823
	13.1094	24.46			25.5364	0.2344	25.5364	0.7027	0.7027	0.95011	0.9371			2.76526	0.17975
	13.1406	24.5			25.5371	0.23401	25.5371	0.70416	0.70416	0.95164	0.93817			2.79135	0.24129
	12.25	24.54			25.5379	0.23409	25.5379	0.70586	0.70586	0.9533	0.93996			2.81744	0.25776
	10.9062	24.58			25.5386	0.23473	25.5386	0.70775	0.70775	0.9551	0.94248			2.84352	0.27914
	10.8594	24.62			25.5393	0.23597	25.5393	0.70977	0.70977	0.95704	0.94573			2.86961	0.28913
	12.9375	24.66			25.5401	0.23774	25.5401	0.71184	0.71184	0.95908	0.94958			2.8957	0.34107
	15.7812	24.7			25.5408	0.23997	25.5408	0.71392	0.71392	0.96119	0.95388			2.92178	0.52781
	17.0938	24.74			25.5415	0.24256	25.5415	0.71593	0.71593	0.96332	0.95849			2.94787	0.90703
	15.7969	24.78			25.5423	0.24543	25.5423	0.71783	0.71783	0.96541	0.96325			2.97396	1.22218
	13.1875	24.82			25.543	0.24849	25.543	0.71955	0.71955	0.96743	0.96804			3.00005	1.3333
	11.6094	24.86			25.5437	0.25167	25.5437	0.72108	0.72108	0.96932	0.97274			3.02613	1.25275
	11.625	24.9			25.5444	0.25486	25.5444	0.7224	0.7224	0.97105	0.97726			3.05222	1.04734
	11.8125	24.94			25.5452	0.25799	25.5452	0.72348	0.72348	0.97256	0.98148			3.07831	0.79052
	11.3594	24.98			25.5459	0.26096	25.5459	0.72432	0.72432	0.97382	0.98528			3.1044	0.54436
	10.8594	25.02			25.5466	0.26368	25.5466	0.72488	0.72488	0.97479	0.98856			3.13048	0.42852
	10.8125	25.06			25.5474	0.26604	25.5474	0.72516	0.72516	0.97544	0.9912			3.15657	0.52973
	11.1562	25.1			25.5481	0.26795	25.5481	0.72513	0.72513	0.97574	0.99308			3.18266	0.65214
	11.9219	25.14			25.5488	0.26932	25.5488	0.72476	0.72476	0.97566	0.99408			3.20875	0.65227
	13.0781	25.18			25.5496	0.27005	25.5496	0.72405	0.72405	0.97517	0.9941			3.23483	0.5559
	13.9531	25.22			25.5503	0.27004	25.5503	0.72298	0.72298	0.97423	0.99302			3.26092	0.39426
	13.8125	25.26			25.551	0.26926	25.551	0.72152	0.72152	0.97285	0.99079			3.28701	0.21208
	12.8125	25.3			25.5518	0.26781	25.5518	0.71977	0.71977	0.97116	0.98759			3.3131	0.15259
	11.7969	25.34			25.5525	0.26582	25.5525	0.71783	0.71783	0.96932	0.98364			3.33918	0.14133
	11.6719	25.38			25.5532	0.2634	25.5532	0.7158	0.7158	0.96743	0.9792			3.36527	0.17164
	12.625	25.42			25.554	0.26069	25.554	0.71379	0.71379	0.96558	0.97448			3.39136	0.17366
	13.5781	25.46			25.5547	0.25782	25.5547	0.71191	0.71191	0.96388	0.96973			3.41745	0.15656
	13.7656	25.5			25.5554	0.25491	25.5554	0.71027	0.71027	0.96241	0.96518			3.44353	0.1317
	14.0938	25.54			25.5562	0.25208	25.5562	0.70897	0.70897	0.96128	0.96105			3.46962	0.10836
	15.2656	25.58			25.5569	0.24945	25.5569	0.70812	0.70812	0.96056	0.95757			3.49571	0.09022
	16.5625	25.62			25.5576	0.24706	25.5576	0.7078	0.7078	0.96028	0.95485			3.52179	0.07878
	17.3594	25.66			25.5584	0.24493	25.5584	0.70798	0.70798	0.96046	0.9529			3.54788	0.07127
	17.625	25.7			25.5591	0.2431	25.5591	0.70861	0.70861	0.96112	0.9517			3.57397	0.06423
	17.2969	25.74			25.5598	0.2416	25.5598	0.70964	0.70964	0.96228	0.95124			3.60006	0.05712
	16.5469	25.78			25.5606	0.24046	25.5606	0.71104	0.71104	0.96393	0.9515			3.62614	0.05174
	16	25.82			25.5613	0.23972	25.5613	0.71274	0.71274	0.96606	0.95246			3.65223	0.04926
	16.1719	25.86			25.562	0.23941	25.562	0.7147	0.7147	0.96862	0.95411			3.67832	0.04875
	16.8438	25.9			25.5628	0.23954	25.5628	0.71688	0.71688	0.97159	0.95642			3.70441	0.04891
	17.6094	25.94			25.5635	0.24009	25.5635	0.71922	0.71922	0.97487	0.95931			3.73049	0.04887
	18.5469	25.98			25.5642	0.24098	25.5642	0.72168	0.72168	0.97835	0.96266			3.75658	0.04865
	19.1562	26.02			25.5649	0.24214	25.5649	0.72421	0.72421	0.98193	0.96635			3.78267	0.04845
	18.4375	26.06			25.5657	0.24352	25.5657	0.72676	0.72676	0.98548	0.97027			3.80876	0.04843
	17	26.1			25.5664	0.24502	25.5664	0.72928	0.72928	0.98889	0.9743			3.83484	0.04877
	16.6094	26.14			25.5671	0.2466	25.5671	0.73173	0.73173	0.99211	0.97833			3.86093	0.04952
	17.6562	26.18			25.5679	0.24818	25.5679	0.73406	0.73406	0.99508	0.98223			3.88702	0.04997
	19.0312	26.22			25.5686	0.24969	25.5686	0.73622	0.73622	0.99778	0.9859			3.91311	0.04906
	19.7812	26.26			25.5693	0.2511	25.5693	0.73816	0.73816	1.00021	0.98925			3.93919	0.04615
	19.7031	26.3			25.5701	0.25242	25.5701	0.73984	0.73984	1.00239	0.99226			3.96528	0.04273
	18.75	26.34			25.5708	0.25368	25.5708	0.74128	0.74128	1.00436	0.99495			3.99137	0.041
	16.7344	26.38			25.5715	0.25488	25.5715	0.7425	0.7425	1.00617	0.99738			4.01746	0.04315
	14.2812	26.42			25.5723	0.25606	25.5723	0.74354	0.74354	1.00785	0.9996			4.04354	0.04925
	12.9688	26.46			25.573	0.25723	25.573	0.74443	0.74443	1.00943	1.00166			4.06963	0.05449
	13.3281	26.5			25.5737	0.25841	25.5737	0.74519	0.74519	1.01095	1.0036			4.09572	0.05489
	14.4375	26.54			25.5745	0.25961	25.5745	0.74586	0.74586	1.01242	1.00548			4.1218	0.05065
	15.5625	26.58			25.5752	0.26086	25.5752	0.74647	0.74647	1.01385	1.00733			4.14789	0.04664
	16.1875	26.62			25.5759	0.26213	25.5759	0.74706	0.74706	1.01525	1.00919			4.17398	0.04507
	15.7344	26.66			25.5767	0.26343	25.5767	0.74764	0.74764	1.0166	1.01107			4.20007	0.04588
	14.6406	26.7			25.5774	0.26472	25.5774	0.74823	0.74823	1.01788	1.01296			4.22615	0.0487
	14.4375	26.74			25.5781	0.266	25.5781	0.74881	0.74881	1.01908	1.01481			4.25224	0.05241
	15.7656	26.78			25.5789	0.26726	25.5789	0.74932	0.74932	1.02021	1.01657			4.27833	0.05594
	16.9219	26.82			25.5796	0.26846	25.5796	0.74973	0.74973	1.02123	1.01819			4.30442	0.05866
	16.0938	26.86			25.5803	0.26961	25.5803	0.75	0.75	1.02214	1.01961			4.3305	0.05999
	14.2656	26.9			25.5811	0.27068	25.5811	0.75009	0.75009	1.02293	1.02076			4.35659	0.05938
	13.3438	26.94			25.5818	0.27163	25.5818	0.74996	0.74996	1.02357	1.02159			4.38268	0.05629
	13.1875	26.98			25.5825	0.27244	25.5825	0.74956	0.74956	1.024	1.022			4.40877	0.05017
	12.9844	27.02			25.5833	0.27307	25.5833	0.74887	0.74887	1.02419	1.02194			4.43485	0.04201
	13.1406	27.06			25.584	0.27349	25.584	0.74786	0.74786	1.02407	1.02135			4.46094	0.03546
	14.1406	27.1			25.5847	0.27365	25.5847	0.74657	0.74657	1.02359	1.02023			4.48703	0.03195
	15.1406	27.14			25.5855	0.27354	25.5855	0.74505	0.74505	1.02268	1.01859			4.51312	0.03107
	14.6875	27.18			25.5862	0.27311	25.5862	0.74335	0.74335	1.02131	1.01646			4.5392	0.03234
	12.9062	27.22			25.5869	0.27233	25.5869	0.74153	0.74153	1.0194	1.01386			4.56529	0.0353
	12.0312	27.26			25.5876	0.2712	25.5876	0.73963	0.73963	1.01694	1.01083			4.59138	0.03947
	13.5938	27.3			25.5884	0.26978	25.5884	0.73771	0.73771	1.01398	1.00749			4.61746	0.0444
	16.1094	27.34			25.5891	0.26813	25.5891	0.73582	0.73582	1.01065	1.00395			4.64355	0.04974
	16.7656	27.38			25.5898	0.2663	25.5898	0.734	0.734	1.00704	1.0003			4.66964	0.05502
	14.6094	27.42			25.5906	0.26436	25.5906	0.73227	0.73227	1.00329	0.99662			4.69573	0.0589
	11.625	27.46			25.5913	0.26236	25.5913	0.73065	0.73065	0.99951	0.99301			4.72181	0.06022
	10.875	27.5			25.592	0.26038	25.592	0.72915	0.72915	0.99581	0.98953			4.7479	0.05862
	12.9219	27.54			25.5928	0.25846	25.5928	0.7278	0.7278	0.99231	0.98626			4.77399	0.05423
	14.9688	27.58			25.5935	0.25665	25.5935	0.72662	0.72662	0.98911	0.98327			4.80008	0.04844
	14.6875	27.62			25.5942	0.25499	25.5942	0.72561	0.72561	0.98631	0.98061			4.82616	0.04298
	12.8281	27.66			25.595	0.25349	25.595	0.72481	0.72481	0.98394	0.9783			4.85225	0.03953
	11.5312	27.7			25.5957	0.25217	25.5957	0.72422	0.72422	0.98201	0.97639			4.87834	0.03974
	12.0156	27.74			25.5964	0.25105	25.5964	0.72384	0.72384	0.98054	0.97489			4.90443	0.0435
	13.5	27.78			25.5972	0.25015	25.5972	0.72365	0.72365	0.97954	0.9738			4.93051	0.04874
	14.25	27.82			25.5979	0.24948	25.5979	0.72363	0.72363	0.97901	0.97311			4.9566	0.05332
	14.0781	27.86			25.5986	0.24907	25.5986	0.72375	0.72375	0.97897	0.97281			4.98269	0.0554
	13.9531	27.9			25.5994	0.24891	25.5994	0.72399	0.72399	0.97941	0.9729			5.00878	0.05361
	13.6562	27.94			25.6001	0.24894	25.6001	0.72432	0.72432	0.98025	0.97327			5.03486	0.04876
	12.5469	27.98			25.6008	0.24907	25.6008	0.72472	0.72472	0.98128	0.97379			5.06095	0.04237
	11.4531	28.02			25.6008	0.24907	25.6008	0.72472	0.72472	0.98128	0.97379
	11.5938	28.06			25.6008	0.24907	25.6008	0.72472	0.72472	0.98128	0.97379
	12.9531	28.1			25.6008	0.24907	25.6008	0.72472	0.72472	0.98128	0.97379
	14.6719	28.14			25.6008	0.24907	25.6008	0.72472	0.72472	0.98128	0.97379
	16.0625	28.18			25.6008	0.24907	25.6008	0.72472	0.72472	0.98128	0.97379
	17.1094	28.22			25.6008	0.24907	25.6008	0.72472	0.72472	0.98128	0.97379
	17.8281	28.26			25.6008	0.24907	25.6008	0.72472	0.72472	0.98128	0.97379
	17.4375	28.3			25.6008	0.24907	25.6008	0.72472	0.72472	0.98128	0.97379
	15.8281	28.34			25.6008	0.24907	25.6008	0.72472	0.72472	0.98128	0.97379
	14.9375	28.38			25.6008	0.24907	25.6008	0.72472	0.72472	0.98128	0.97379
	16.4688	28.42			25.6008	0.24907	25.6008	0.72472	0.72472	0.98128	0.97379
	19.3125	28.46
	20.5781	28.5
	18.9531	28.54
	16.4375	28.58
	15.6406	28.62
	16.4844	28.66
	17.5625	28.7
	18.75	28.74
	20.3438	28.78
	21.4844	28.82
	21.1562	28.86
	19.7656	28.9
	18.5625	28.94
	18.2031	28.98
	18.7812	29.02
	20.0938	29.06
	21.3594	29.1
	22.25	29.14
	23.4688	29.18
	24.8438	29.22
	24.7031	29.26
	22.3125	29.3
	19.2969	29.34
	17.6562	29.38
	17.6406	29.42
	18.1406	29.46
	18.0469	29.5
	17.3438	29.54
	16.6094	29.58
	15.6406	29.62
	14.4844	29.66
	14.4375	29.7
	15.9219	29.74
	17.0156	29.78
	16	29.82
	14.2188	29.86
	14.1562	29.9
	15.5938	29.94
	16.0938	29.98
	15.0156	30.02
	14.5	30.06
	15.5469	30.1
	16.125	30.14
	14.6406	30.18
	12.3125	30.22
	11.1562	30.26
	11.6719	30.3
	12.7969	30.34
	13.2656	30.38
	12.8594	30.42
	12.1875	30.46
	11.6562	30.5
	11.5156	30.54
	12.3125	30.58
	13.9219	30.62
	14.7969	30.66
	13.9375	30.7
	12.7656	30.74
	13.1719	30.78
	14.9375	30.82
	16.7031	30.86
	17.8594	30.9
	18.3125	30.94
	17.9844	30.98
	17.25	31.02
	16.9219	31.06
	17.4844	31.1
	18.5	31.14
	18.9844	31.18
	18.5938	31.22
	18.2188	31.26
	19.0156	31.3
	20.9531	31.34
	23.0312	31.38
	24.8125	31.42
	26.2188	31.46
	26.125	31.5
	24.0469	31.54
	22.5	31.58
	23.9375	31.62
	27.1094	31.66
	29.1719	31.7
	28.7031	31.74
	25.9688	31.78
	22.625	31.82
	20.6875	31.86
	20.4688	31.9
	20.5938	31.94
	20.625	31.98
	20.6562	32.02
	21.8594	32.06
	19.8125	32.1
	20.625	32.14
	22.625	32.18
	19.7812	32.22
	20.7344	32.26
	21.25	32.3
	19.3594	32.34
	18.0625	32.38
	17.4688	32.42
	18.2031	32.46
	19.7188	32.5
	20.3438	32.54
	19.5156	32.58
	18.5156	32.62
	18.5	32.66
	18.7031	32.7
	18.0156	32.74
	17.4531	32.78
	18.5	32.82
	20.0156	32.86
	19.6406	32.9
	17.4375	32.94
	15.7344	32.98
	15.8281	33.02
	17	33.06
	18.7031	33.1
	21.0312	33.14
	23.0156	33.18
	23.4688	33.22
	23.0938	33.26
	23.4531	33.3
	24.625	33.34
	25.5156	33.38
	25.875	33.42
	26.125	33.46
	25.7812	33.5
	24.4688	33.54
	23.5	33.58
	24.2031	33.62
	26.1875	33.66
	28.4219	33.7
	30.5156	33.74
	32.8906	33.78
	35.9375	33.82
	38.5469	33.86
	39.125	33.9
	38.1875	33.94
	37.5	33.98
	37.2812	34.02
	36.5	34.06
	35.5781	34.1
	36.3438	34.14
	39.0156	34.18
	42.1094	34.22
	44.3125	34.26
	44.4688	34.3
	42.4531	34.34
	40.0781	34.38
	39.2656	34.42
	40.1719	34.46
	41.4219	34.5
	41.8438	34.54
	41.3125	34.58
	40.625	34.62
	40.9375	34.66
	41.5469	34.7
	40.6406	34.74
	38.8906	34.78
	38.25	34.82
	39.1562	34.86
	40.8281	34.9
	41.5469	34.94
	39.5	34.98
	34.9062	35.02
	30.2188	35.06
	28.0938	35.1
	29.0781	35.14
	30.7031	35.18
	29.9531	35.22
	27.0938	35.26
	24.6562	35.3
	23.1719	35.34
	21.8281	35.38
	21.6562	35.42
	23.6719	35.46
	25.7188	35.5
	24.8906	35.54
	21.7812	35.58
	19.3125	35.62
	18.8125	35.66
	19.8125	35.7
	21.5312	35.74
	22.9062	35.78
	23.3281	35.82
	23.625	35.86
	24.8125	35.9
	26.7031	35.94
	28.5625	35.98
	29.7188	36.02
	29.6719	36.06
	28.9375	36.1
	28.6406	36.14
	28.8906	36.18
	28.9531	36.22
	28.4688	36.26
	27.75	36.3
	27.6562	36.34
	29.1875	36.38
	32.4688	36.42
	36.2969	36.46
	39.2812	36.5
	41.25	36.54
	42.6094	36.58
	42.875	36.62
	42.125	36.66
	42.4531	36.7
	45.0781	36.74
	48.375	36.78
	50.0938	36.82
	49.5625	36.86
	48.0625	36.9
	47.2031	36.94
	46.9531	36.98
	46.625	37.02
	46.4062	37.06
	46.6562	37.1
	47.6094	37.14
	49.6094	37.18
	51.6875	37.22
	51.4688	37.26
	48.6406	37.3
	46.0312	37.34
	45.5156	37.38
	45.9531	37.42
	45.6875	37.46
	44.5	37.5
	43.4062	37.54
	43.7031	37.58
	45.9375	37.62
	49.2656	37.66
	51.8438	37.7
	52.5312	37.74
	52.2031	37.78
	52.7656	37.82
	54.8906	37.86
	57.5312	37.9
	59.9531	37.94
	62.7031	37.98
	66.3594	38.02
	70.9062	38.06
	75.5781	38.1
	78.3906	38.14
	76.8281	38.18
	69.9062	38.22
	60.0781	38.26
	51.6406	38.3
	46.0781	38.34
	41.5156	38.38
	37.0312	38.42
	34.1406	38.46
	33.9375	38.5
	35.0469	38.54
	34.8594	38.58
	32.5781	38.62
	30.4688	38.66
	30.8281	38.7
	32.625	38.74
	32.875	38.78
	30.2969	38.82
	26.3438	38.86
	23	38.9
	20.5625	38.94
	18.5312	38.98
	17.625	39.02
	18.7344	39.06
	20.4688	39.1
	20.4688	39.14
	18.9219	39.18
	17.9531	39.22
	17.9688	39.26
	17.3594	39.3
	15.5156	39.34
	13.8594	39.38
	13.7188	39.42
	14.7031	39.46
	15.6562	39.5
	16.3281	39.54
	17.125	39.58
	17.8281	39.62
	18.0625	39.66
	18.1094	39.7
	18.2188	39.74
	18.2656	39.78
	17.9219	39.82
	17	39.86
	16.3438	39.9
	17.0781	39.94
	18.7656	39.98
	19.8438	40.02
	19.6562	40.06
	19.0938	40.1
	18.9531	40.14
	18.8125	40.18
	18.5	40.22
	18.9531	40.26
	20.6406	40.3
	22.3438	40.34
	22.4219	40.38
	21.2031	40.42
	20.6094	40.46
	21.3594	40.5
	22.5469	40.54
	23.3281	40.58
	23.4531	40.62
	22.875	40.66
	21.6562	40.7
	20.1875	40.74
	18.9688	40.78
	18.0469	40.82
	17.2812	40.86
	17	40.9
	17.9844	40.94
	20.5938	40.98
	23.4219	41.02
	23.9062	41.06
	21.4219	41.1
	18.2344	41.14
	16.7188	41.18
	17.2656	41.22
	18.75	41.26
	19.4844	41.3
	18.5	41.34
	16.9688	41.38
	16.6562	41.42
	17.1406	41.46
	16.9531	41.5
	15.7969	41.54
	14.2188	41.58
	13.0781	41.62
	12.8281	41.66
	12.8438	41.7
	12.7969	41.74
	13.4531	41.78
	15.3281	41.82
	17.5781	41.86
	18.2969	41.9
	16.6406	41.94
	14.4688	41.98
	14.0312	42.02
	15.0781	42.06
	15.9375	42.1
	15.7031	42.14
	14.4531	42.18
	13.1406	42.22
	13.1094	42.26
	14.25	42.3
	14.9062	42.34
	14.4375	42.38
	13.7656	42.42
	13.25	42.46
	12.5	42.5
	11.9531	42.54
	12.5625	42.58
	14.3125	42.62
	16.125	42.66
	17.0938	42.7
	17.5	42.74
	18.5625	42.78
	20.6719	42.82
	21.9531	42.86
	20.5938	42.9
	18.0156	42.94
	16.8906	42.98
	17.875	43.02
	19.9531	43.06
	21.3281	43.1
	20.6719	43.14
	19.2656	43.18
	19.3438	43.22
	20.6875	43.26
	21.9375	43.3
	23.25	43.34
	25.0625	43.38
	26.1562	43.42
	25.3906	43.46
	24.5312	43.5
	26.0469	43.54
	28.8594	43.58
	30.5781	43.62
	31.6406	43.66
	32.6719	43.7
	31.875	43.74
	28.7656	43.78
	25.875	43.82
	25.0156	43.86
	25.2812	43.9
	25.2031	43.94
	25.25	43.98
	26.75	44.02
	29.0938	44.06
	30.6875	44.1
	31.5156	44.14
	32.5156	44.18
	33.6719	44.22
	33.8438	44.26
	32.2031	44.3
	29.4062	44.34
	26.9062	44.38
	25.4219	44.42
	24.7344	44.46
	24.4531	44.5
	24.0938	44.54
	23.3125	44.58
	22.7812	44.62
	23.3438	44.66
	23.9219	44.7
	22.3438	44.74
	18.8594	44.78
	16.4531	44.82
	16.6562	44.86
	17.5781	44.9
	17.1875	44.94
	16.0469	44.98
	15.7344	45.02
	16.5	45.06
	17.3594	45.1
	17.5625	45.14
	17.3906	45.18
	17.3906	45.22
	17.4062	45.26
	16.9688	45.3
	16.0156	45.34
	15.1094	45.38
	15.25	45.42
	16.7031	45.46
	18.2031	45.5
	18.625	45.54
	18.4375	45.58
	18.125	45.62
	17.2812	45.66
	16.2344	45.7
	16.0625	45.74
	16.7031	45.78
	17.0156	45.82
	16.4531	45.86
	15.5	45.9
	15.1875	45.94
	16.2969	45.98
	17.8906	46.02
	17.8281	46.06
	15.9062	46.1
	14.4844	46.14
	15.2656	46.18
	17.4219	46.22
	19.0781	46.26
	19.0312	46.3
	17.2188	46.34
	14.75	46.38
	13.2344	46.42
	13.4375	46.46
	14.75	46.5
	15.9688	46.54
	16.1875	46.58
	15.0312	46.62
	12.8125	46.66
	10.8438	46.7
	10.5781	46.74
	11.5625	46.78
	11.7969	46.82
	10.8125	46.86
	10.0156	46.9
	10.0469	46.94
	10.2031	46.98
	9.98438	47.02
	10	47.06
	11.2344	47.1
	13.2344	47.14
	14.3125	47.18
	13.8281	47.22
	12.3906	47.26
	10.9219	47.3
	10.7188	47.34
	12.0469	47.38
	13.0625	47.42
	12.4219	47.46
	11.1719	47.5
	10.875	47.54
	11.9688	47.58
	13.75	47.62
	14.5	47.66
	13.2188	47.7
	11.5781	47.74
	11.6562	47.78
	12.7969	47.82
	13.1719	47.86
	12.4219	47.9
	11.25	47.94
	10.4062	47.98
	10.3906	48.02
	10.9688	48.06
	11.6719	48.1
	12.625	48.14
	13.4062	48.18
	12.9688	48.22
	12.0938	48.26
	12.5781	48.3
	13.7969	48.34
	13.7031	48.38
	12.1094	48.42
	10.4219	48.46
	9.75	48.5
	10.0938	48.54
	10.2969	48.58
	9.60938	48.62
	9.1875	48.66
	10.2188	48.7
	11.6719	48.74
	12.0625	48.78
	11.7969	48.82
	11.6719	48.86
	11.3281	48.9
	10.7812	48.94
	10.7344	48.98
	10.9688	49.02
	10.8438	49.06
	10.5469	49.1
	10.4531	49.14
	10.4219	49.18
	10.1562	49.22
	9.73438	49.26
	9.5625	49.3
	9.5625	49.34
	9.17188	49.38
	8.48438	49.42
	8.32812	49.46
	9.17188	49.5
	10.3438	49.54
	10.5156	49.58
	9.35938	49.62
	8.09375	49.66
	7.9375	49.7
	8.59375	49.74
	8.85938	49.78
	8.54688	49.82
	8.39062	49.86
	8.40625	49.9
	8.14062	49.94
	7.53125	49.98
	6.625	50.02
	5.8125	50.06
	5.9375	50.1
	7.0625	50.14
	7.98438	50.18
	7.59375	50.22
	6.3125	50.26
	5.84375	50.3
	7.1875	50.34
	9.21875	50.38
	10.2188	50.42
	10.2812	50.46
	10.4531	50.5
	10.6406	50.54
	10.3906	50.58
	9.96875	50.62
	9.57812	50.66
	9.0625	50.7
	8.32812	50.74
	7.78125	50.78
	8.26562	50.82
	9.65625	50.86
	10.6094	50.9
	10.4531	50.94
	9.73438	50.98
	9.0625	51.02
	8.46875	51.06
	7.65625	51.1
	6.75	51.14
	6.375	51.18
	6.71875	51.22
	7.375	51.26
	8.15625	51.3
	8.98438	51.34
	9.29688	51.38
	8.75	51.42
	7.90625	51.46
	7.48438	51.5
	7.67188	51.54
	8.03125	51.58
	7.78125	51.62
	6.98438	51.66
	6.75	51.7
	7.51562	51.74
	8.54688	51.78
	9.1875	51.82
	9.35938	51.86
	9.14062	51.9
	8.53125	51.94
	7.85938	51.98
	7.78125	52.02
	8.10938	52.06
	7.89062	52.1
	7.125	52.14
	6.78125	52.18
	7.28125	52.22
	8.09375	52.26
	8.4375	52.3
	8.03125	52.34
	7.35938	52.38
	7.23438	52.42
	8.09375	52.46
	9.60938	52.5
	10.7344	52.54
	10.6562	52.58
	9.875	52.62
	9.23438	52.66
	8.5625	52.7
	7.57812	52.74
	5.775	52.78
	7.1625	52.82
	9.7875	52.86
	11.35	52.9
	11.0375	52.94
	10.55	52.98
	10.575	53.02
	10.1125	53.06
	9.325	53.1
	9.3	53.14
	9.875	53.18
	10.275	53.22
	10.4875	53.26
	10.5875	53.3
	10.2625	53.34
	9.5125	53.38
	8.7875	53.42
	8.45	53.46
	8.5375	53.5
	9.0125	53.54
	9.625	53.58
	9.85	53.62
	9.8	53.66
	10.0625	53.7
	10.425	53.74
	10.1875	53.78
	9.325	53.82
	8.5375	53.86
	8.2875	53.9
	8.1875	53.94
	7.8625	53.98
	7.6375	54.02
	7.675	54.06
	7.6375	54.1
	7.5375	54.14
	7.8	54.18
	8.375	54.22
	8.525	54.26
	7.7875	54.3
	6.65	54.34
	5.9375	54.38
	7.75	54.42
	9.39062	54.46
	11.25	54.5
	11.8594	54.54
	11.2656	54.58
	10.4531	54.62
	9.57812	54.66
	8.34375	54.7
	7.17188	54.74
	6.875	54.78
	7.4375	54.82
	7.95312	54.86
	7.78125	54.9
	7.0625	54.94
	6.34375	54.98
	6.01562	55.02
	6.10938	55.06
	6.67188	55.1
	7.57812	55.14
	8.17188	55.18
	7.96875	55.22
	7.21875	55.26
	6.60938	55.3
	6.64062	55.34
	7.25	55.38
	8.40625	55.42
	10.0156	55.46
	10.6875	55.5
	9.14062	55.54
	6.70312	55.58
	5.5625	55.62
	5.82812	55.66
	6.25	55.7
	6.375	55.74
	6.9375	55.78
	8.23438	55.82
	9.0625	55.86
	8.5625	55.9
	7.71875	55.94
	7.60938	55.98
	7.875	56.02
	7.60938	56.06
	6.5625	56.1
	5.39062	56.14
	5.0625	56.18
	5.84375	56.22
	6.89062	56.26
	7.26562	56.3
	7.10938	56.34
	7	56.38
	7.01562	56.42
	7.17188	56.46
	7.51562	56.5
	7.6875	56.54
	7.28125	56.58
	6.48438	56.62
	6.03125	56.66
	6.34375	56.7
	7.10938	56.74
	8.03125	56.78
	9.07812	56.82
	9.8125	56.86
	9.76562	56.9
	9.3125	56.94
	8.95312	56.98
	8.5	57.02
	7.71875	57.06
	6.82812	57.1
	6.29688	57.14
	6.5	57.18
	7.21875	57.22
	7.75	57.26
	7.875	57.3
	8.125	57.34
	8.71875	57.38
	9.17188	57.42
	9.4375	57.46
	10.0469	57.5
	10.7188	57.54
	10.4844	57.58
	9.45312	57.62
	8.70312	57.66
	8.46875	57.7
	8.4375	57.74
	8.82812	57.78
	9.34375	57.82
	9.20312	57.86
	8.92188	57.9
	9.59375	57.94
	10.7656	57.98
	11.0781	58.02
	10.4219	58.06
	9.92188	58.1
	10.1875	58.14
	10.625	58.18
	10.4062	58.22
	9.5625	58.26
	8.85938	58.3
	8.95312	58.34
	9.73438	58.38
	10.2031	58.42
	9.65625	58.46
	8.8125	58.5
	8.75	58.54
	9.54688	58.58
	10.625	58.62
	11.4062	58.66
	11.375	58.7
	10.4844	58.74
	9.5625	58.78
	9.45312	58.82
	9.85938	58.86
	9.65625	58.9
	8.57812	58.94
	8.15625	58.98
	9.65625	59.02
	11.6094	59.06
	11.6406	59.1
	9.85938	59.14
	8.21875	59.18
	7.76562	59.22
	8.20312	59.26
	8.89062	59.3
	9.21875	59.34
	9.10938	59.38
	9.26562	59.42
	10.0156	59.46
	10.625	59.5
	10.3125	59.54
	9.26562	59.58
	8.3125	59.62
	7.85938	59.66
	7.84375	59.7
	8.375	59.74
	9.20312	59.78
	9.26562	59.82
	8.03125	59.86
	6.5625	59.9
	6.3125	59.94
	7.375	59.98
	8.57812	60.02
	8.89062	60.06
	8.21875	60.1
	7.20312	60.14
	6.51562	60.18
	6.39062	60.22
	6.92188	60.26
	8.09375	60.3
	9.32812	60.34
	9.9375	60.38
	9.84375	60.42
	9.375	60.46
	9.01562	60.5
	9.32812	60.54
	10.4062	60.58
	11.5156	60.62
	11.7812	60.66
	11.1406	60.7
	10.2656	60.74
	9.92188	60.78
	10.3125	60.82
	10.7344	60.86
	10.6719	60.9
	10.5938	60.94
	10.7812	60.98
	10.6719	61.02
	9.76562	61.06
	8.4375	61.1
	7.75	61.14
	8.34375	61.18
	9.625	61.22
	10.5156	61.26
	10.6875	61.3
	10.5781	61.34
	10.6719	61.38
	10.9688	61.42
	10.9531	61.46
	10.2969	61.5
	9.48438	61.54
	9.34375	61.58
	9.92188	61.62
	10.3594	61.66
	10.0156	61.7
	9.07812	61.74
	8.3125	61.78
	8.42188	61.82
	9.23438	61.86
	10.1094	61.9
	10.8594	61.94
	11.3125	61.98
	10.9531	62.02
	9.64062	62.06
	8.0625	62.1
	7.25	62.14
	7.51562	62.18
	8.26562	62.22
	8.96875	62.26
	9.375	62.3
	9.28125	62.34
	8.90625	62.38
	8.71875	62.42
	8.84375	62.46
	9.03125	62.5
	9.125	62.54
	9.40625	62.58
	9.95312	62.62
	10.3594	62.66
	10.5938	62.7
	10.9062	62.74
	11.125	62.78
	11.1094	62.82
	11.25	62.86
	11.7656	62.9
	12.0625	62.94
	11.7656	62.98
	11.7812	63.02
	12.6719	63.06
	13.0938	63.1
	12.0938	63.14
	11.2031	63.18
	11.9219	63.22
	13.1562	63.26
	13.2031	63.3
	12.1719	63.34
	10.875	63.38
	9.60938	63.42
	8.9375	63.46
	9.40625	63.5
	10.3906	63.54
	11.0469	63.58
	11.6562	63.62
	12.7656	63.66
	14.0625	63.7
	14.6719	63.74
	14.2188	63.78
	13.4219	63.82
	13.0312	63.86
	12.9375	63.9
	13.0312	63.94
	13.4531	63.98
	13.875	64.02
	13.8125	64.06
	13.5	64.1
	13.7031	64.14
	14.6875	64.18
	16.0469	64.22
	17.3438	64.26
	18.3281	64.3
	19.25	64.34
	20.8594	64.38
	22.8438	64.42
	23.4375	64.46
	22.0781	64.5
	20.3594	64.54
	19.2344	64.58
	18.0156	64.62
	16.5781	64.66
	15.5625	64.7
	14.8438	64.74
	14.2812	64.78
	14.2812	64.82
	14.3438	64.86
	13.3594	64.9
	11.3906	64.94
	9.60938	64.98
	8.90625	65.02
	9.26562	65.06
	10.4219	65.1
	12.2031	65.14
	13.7656	65.18
	13.9688	65.22
	13	65.26
	12.0625	65.3
	11.5781	65.34
	11.2656	65.38
	11.1562	65.42
	11.0781	65.46
	10.4531	65.5
	9.48438	65.54
	9	65.58
	9.14062	65.62
	9.67188	65.66
	10.5625	65.7
	11.3438	65.74
	11.375	65.78
	10.6562	65.82
	9.71875	65.86
	9.34375	65.9
	9.82812	65.94
	10.5625	65.98
	11.0469	66.02
	11.1562	66.06
	10.6094	66.1
	9.64062	66.14
	9.1875	66.18
	9.59375	66.22
	10.2344	66.26
	10.6719	66.3
	10.9688	66.34
	10.7969	66.38
	10.125	66.42
	9.89062	66.46
	9.96875	66.5
	9.15625	66.54
	7.85938	66.58
	7.625	66.62
	8.85938	66.66
	10.7188	66.7
	11.9531	66.74
	11.7344	66.78
	10.7656	66.82
	10.7656	66.86
	11.9062	66.9
	12.3281	66.94
	10.8906	66.98
	8.60938	67.02
	7.1875	67.06
	7.3125	67.1
	8.32812	67.14
	9.17188	67.18
	9.29688	67.22
	8.79688	67.26
	8.26562	67.3
	8.0625	67.34
	7.71875	67.38
	6.96875	67.42
	6.34375	67.46
	6.14062	67.5
	6.10938	67.54
	6.125	67.58
	6.5625	67.62
	7.875	67.66
	9.53125	67.7
	10.1875	67.74
	9.3125	67.78
	7.71875	67.82
	6.5	67.86
	6.14062	67.9
	6.57812	67.94
	7.5625	67.98
	8.79688	68.02
	9.84375	68.06
	10.0469	68.1
	9.125	68.14
	7.85938	68.18
	7.39062	68.22
	8.03125	68.26
	9.20312	68.3
	9.95312	68.34
	9.78125	68.38
	9.26562	68.42
	9.0625	68.46
	8.95312	68.5
	8.57812	68.54
	8	68.58
	7.57812	68.62
	7.6875	68.66
	8.0625	68.7
	8.14062	68.74
	8.21875	68.78
	8.92188	68.82
	9.73438	68.86
	9.60938	68.9
	8.90625	68.94
	8.82812	68.98
	9.1875	69.02
	8.9375	69.06
	8.125	69.1
	7.57812	69.14
	7.78125	69.18
	8.73438	69.22
	10	69.26
	10.8594	69.3
	10.875	69.34
	10.1562	69.38
	9.04688	69.42
	8	69.46
	7.48438	69.5
	7.48438	69.54
	7.71875	69.58
	8.23438	69.62
	8.9375	69.66
	9.5	69.7
	10.0938	69.74
	10.9219	69.78
	11.5	69.82
	11.4219	69.86
	11.0781	69.9
	10.875	69.94
	10.5469	69.98
	10.0781	70.02
	10.0469	70.06
	10.625	70.1
	11.6406	70.14
	12.6875	70.18
	12.6719	70.22
	11.3594	70.26
	10.3906	70.3
	10.9219	70.34
	12.3125	70.38
	13.4375	70.42
	13.3594	70.46
	11.8594	70.5
	10.0156	70.54
	8.92188	70.58
	8.625	70.62
	8.9375	70.66
	9.60938	70.7
	9.75	70.74
	8.70312	70.78
	7.26562	70.82
	6.82812	70.86
	7.39062	70.9
	7.65625	70.94
	7.10938	70.98
	6.71875	71.02
	7.42188	71.06
	8.65625	71.1
	9	71.14
	8.3125	71.18
	8.04688	71.22
	9.01562	71.26
	10.3906	71.3
	11.2188	71.34
	11.4062	71.38
	11.0938	71.42
	10.3281	71.46
	9.5	71.5
	9.26562	71.54
	9.89062	71.58
	10.8906	71.62
	11.2969	71.66
	10.5156	71.7
	8.98438	71.74
	7.71875	71.78
	7.32812	71.82
	7.73438	71.86
	8.59375	71.9
	9.5625	71.94
	10.2812	71.98
	10.4688	72.02
	10.3281	72.06
	10.5	72.1
	10.8438	72.14
	10.2344	72.18
	8.53125	72.22
	7.14062	72.26
	6.95312	72.3
	7.39062	72.34
	7.75	72.38
	8.15625	72.42
	8.96875	72.46
	10.0156	72.5
	10.7188	72.54
	10.8438	72.58
	10.8438	72.62
	11.0156	72.66
	10.8125	72.7
	9.89062	72.74
	9.04688	72.78
	9.28125	72.82
	10.5	72.86
	11.3594	72.9
	10.5625	72.94
	8.65625	72.98
	7.64062	73.02
	8.29688	73.06
	9.25	73.1
	9.21875	73.14
	8.64062	73.18
	8.46875	73.22
	8.8125	73.26
	9.1875	73.3
	9.20312	73.34
	8.84375	73.38
	8.25	73.42
	7.5625	73.46
	7.20312	73.5
	7.65625	73.54
	8.8125	73.58
	9.92188	73.62
	10.1562	73.66
	9.3125	73.7
	7.9375	73.74
	6.625	73.78
	5.53125	73.82
	4.78125	73.86
	4.96875	73.9
	6.51562	73.94
	8.625	73.98
	9.85938	74.02
	9.64062	74.06
	8.64062	74.1
	7.95312	74.14
	7.95312	74.18
	8.21875	74.22
	8.67188	74.26
	9.67188	74.3
	10.8594	74.34
	11.3438	74.38
	10.6719	74.42
	8.89062	74.46
	6.90625	74.5
	6	74.54
	5.8125	74.58
	5.10938	74.62
	4.51562	74.66
	5.79688	74.7
	8.96875	74.74
	11.7812	74.78
	12.25	74.82
	10.8281	74.86
	9.07812	74.9
	7.65625	74.94
	6.95312	74.98
	7.54688	75.02
	8.92188	75.06
	9.70312	75.1
	9.375	75.14
	8.46875	75.18
	7.70312	75.22
	7.60938	75.26
	8.25	75.3
	9.20312	75.34
	9.89062	75.38
	9.78125	75.42
	9.09375	75.46
	8.95312	75.5
	9.75	75.54
	10.625	75.58
	10.9062	75.62
	10.4062	75.66
	9.17188	75.7
	7.875	75.74
	7.07812	75.78
	6.54688	75.82
	6.23438	75.86
	6.60938	75.9
	7.76562	75.94
	9.125	75.98
	9.82812	76.02
	9.39062	76.06
	8.07812	76.1
	6.75	76.14
	6.5625	76.18
	7.90625	76.22
	9.60938	76.26
	10.2656	76.3
	9.60938	76.34
	8.39062	76.38
	7.92188	76.42
	8.95312	76.46
	10.5469	76.5
	11.1875	76.54
	10.8906	76.58
	10.9375	76.62
	11.6719	76.66
	12.3281	76.7
	12.8281	76.74
	13.5312	76.78
	13.8125	76.82
	12.9375	76.86
	11.5625	76.9
	11.1406	76.94
	11.9531	76.98
	12.4375	77.02
	11.7344	77.06
	11.4531	77.1
	12.7344	77.14
	14.3906	77.18
	15.4375	77.22
	16.2188	77.26
	17.25	77.3
	18.75	77.34
	20.0781	77.38
	19.9375	77.42
	18	77.46
	15.5312	77.5
	14.2969	77.54
	14.5938	77.58
	14.8594	77.62
	14.2812	77.66
	13.9062	77.7
	14.0781	77.74
	13.7031	77.78
	12.9531	77.82
	13.5	77.86
	15.3906	77.9
	16.5625	77.94
	15.8594	77.98
	14.2969	78.02
	13.1094	78.06
	12.3594	78.1
	11.5781	78.14
	10.2812	78.18
	8.40625	78.22
	7	78.26
	7.14062	78.3
	8.34375	78.34
	9.28125	78.38
	9.34375	78.42
	8.79688	78.46
	8.21875	78.5
	8	78.54
	7.98438	78.58
	7.9375	78.62
	8	78.66
	8.29688	78.7
	8.76562	78.74
	9.17188	78.78
	9.34375	78.82
	9.59375	78.86
	10.0156	78.9
	10.0312	78.94
	9.5	78.98
	8.79688	79.02
	7.96875	79.06
	7.53125	79.1
	8.48438	79.14
	10.2344	79.18
	10.8125	79.22
	9.70312	79.26
	8.59375	79.3
	8.85938	79.34
	9.51562	79.38
	9.07812	79.42
	8.23438	79.46
	8.375	79.5
	9.0625	79.54
	9.15625	79.58
	8.73438	79.62
	8.35938	79.66
	7.98438	79.7
	7.51562	79.74
	7.26562	79.78
	7.53125	79.82
	8.42188	79.86
	9.82812	79.9
	11.2031	79.94
	11.7812	79.98
