# Supplementary material for: Ultrafast photochemistry produces superbright short-wave infrared dots for low-dose in vivo imaging
Source: Nat Commun. 2020 Jun 10;11:2933. doi: 10.1038/s41467-020-16333-2 (PMC7286912; doi:10.1038/s41467-020-16333-2)
Supplement: Supplementary file 4 — Source Data [file 41467_2020_16333_MOESM4_ESM.zip › SUPPORTING/SI 5 Charaterization of Ag2S superdots.xlsx]

## Sheet: Sheet1
	2 Theta (degree)	Intensity (Arb.units)			Ag foil energy (kev)	Intensity (Arb.units)	AgCl energy (kev)	Intensity (Arb.units)	Ag2S dots energy (kev)	Intensity (Arb.units)	Ag2S superdots energy (kev)	Intensity (Arb.units)	Fitting (Arb.Units)			Energy (eV)	Intensity (Arb.units)
(a) XRD pattern of Ag2S superdots	13.1132	20.01		(b) XANES spectra	25.4549	-7.46885e-08	25.4549	-7.00462e-07	25.4549	0	25.4549	-0.00838	-7.7515e-07		(c) EDS spectrum of Ag2S dots	-0.09221	0.01215
	13.0895	20.03			25.4556	2.25013e-06	25.4556	4.87822e-07	25.4556	-3.91466e-05	25.4556	-0.00928	-3.44513e-05			-0.06913	0.31522
	12.3835	20.05			25.4563	4.27214e-06	25.4563	1.52285e-06	25.4563	-7.20968e-05	25.4579	-0.00838	-6.2697e-05			-0.04605	0.97922
	10.5882	20.07			25.4571	5.68853e-06	25.4571	2.25137e-06	25.4571	-9.26579e-05	25.4586	-0.00928	-8.00851e-05			-0.02298	1.27175
	9.0742	20.09			25.4578	6.1965e-06	25.4578	2.52011e-06	25.4578	-9.46998e-05	25.4593	-0.00943	-8.12481e-05			0.000100311	1.23105
	9.37558	20.11			25.4585	5.49325e-06	25.4585	2.17584e-06	25.4585	-7.26071e-05	25.4601	-0.00865	-6.13076e-05			0.02318	0.96076
	10.9133	20.13			25.4592	3.27595e-06	25.4592	1.06529e-06	25.4592	-2.3036e-05	25.4608	-0.00749	-1.75429e-05			0.04625	0.56488
	11.6854	20.15			25.46	-7.57358e-07	25.46	-9.64618e-07	25.46	5.67881e-05	25.4615	-0.00652	5.22267e-05			0.06933	0.18315
	10.7133	20.17			25.4607	-6.46383e-06	25.4607	-3.86011e-06	25.4607	0.000169854	25.4622	-0.00606	0.000151037			0.09241	0.01181
	8.7549	20.19			25.4614	-1.25223e-05	25.4614	-6.96427e-06	25.4614	0.000317838	25.463	-0.00588	0.00028246			0.11548	0.04229
	6.85411	20.21			25.4622	-1.74188e-05	25.4622	-9.51081e-06	25.4622	0.000505048	25.4637	-0.00573	0.000452866			0.13856	0.07036
	5.2209	20.23			25.4629	-1.96392e-05	25.4629	-1.07335e-05	25.4629	0.00073328	25.4644	-0.0055	0.000666244			0.16164	0.07683
	3.78397	20.25			25.4636	-1.76694e-05	25.4636	-9.86593e-06	25.4636	0.00101	25.4652	-0.00516	0.000927702			0.18471	0.10749
	3.01012	20.27			25.4643	-9.99559e-06	25.4643	-6.14195e-06	25.4643	0.00132	25.4659	-0.0047	0.00124			0.20779	0.17518
	3.51068	20.29			25.4651	4.87009e-06	25.4651	1.18538e-06	25.4651	0.00169	25.4666	-0.00412	0.00161			0.23086	0.27911
	5.14893	20.31			25.4658	2.59855e-05	25.4658	9.35205e-06	25.4658	0.00209	25.4673	-0.0035	0.00202			0.25394	0.26737
	7.09773	20.33			25.4665	4.80509e-05	25.4665	8.03659e-06	25.4665	0.00251	25.4681	-0.00289	0.00244			0.27702	0.15862
	8.70961	20.35			25.4672	6.53129e-05	25.4672	-1.35717e-05	25.4672	0.00296	25.4688	-0.00235	0.00286			0.30009	0.05906
	9.85468	20.37			25.468	7.20183e-05	25.468	-5.21938e-05	25.468	0.00341	25.4695	-0.00192	0.00326			0.32317	0.02959
	10.4324	20.39			25.4687	6.24137e-05	25.4687	-8.87206e-05	25.4687	0.00387	25.4702	-0.00166	0.00365			0.34625	0.02552
	10.2708	20.41			25.4694	3.07458e-05	25.4694	-0.000103202	25.4694	0.00433	25.471	-0.00155	0.00404			0.36932	0.01743
	9.72738	20.43			25.4701	-2.85648e-05	25.4701	-7.56871e-05	25.4701	0.00477	25.4717	-0.00135	0.00442			0.3924	0.02462
	9.52381	20.45			25.4709	-0.000115024	25.4709	1.374e-05	25.4709	0.00519	25.4724	-0.000737392	0.00482			0.41548	0.03023
	9.61906	20.47			25.4716	-0.000220628	25.4716	0.000156279	25.4716	0.00559	25.4731	0.000552462	0.00524			0.43855	0.03494
	9.19477	20.49			25.4723	-0.000336906	25.4723	0.000262251	25.4723	0.00598	25.4739	0.00207	0.00561			0.46163	0.04708
	8.07126	20.51			25.4731	-0.000455391	25.4731	0.000238383	25.4731	0.00637	25.4746	0.00294	0.00583			0.48471	0.05878
	7.07763	20.53			25.4738	-0.000567611	25.4738	0.000116241	25.4738	0.00675	25.4753	0.00328	0.00597			0.50778	0.05737
	6.7422	20.55			25.4745	-0.000665098	25.4745	9.05737e-06	25.4745	0.00715	25.4761	0.00335	0.00613			0.53086	0.05332
	6.6216	20.57			25.4752	-0.000739382	25.4752	1.43726e-06	25.4752	0.00755	25.4768	0.00336	0.00644			0.55393	0.04477
	6.1719	20.59			25.476	-0.000781993	25.476	-3.47674e-05	25.476	0.00797	25.4775	0.00354	0.00676			0.57701	0.02123
	5.43509	20.61			25.4767	-0.000784463	25.4767	-9.4185e-05	25.4767	0.00841	25.4782	0.00402	0.00711			0.60009	0.02089
	4.66214	20.63			25.4774	-0.000738321	25.4774	2.7563e-05	25.4774	0.00888	25.479	0.00493	0.00773			0.62316	0.03071
	4.03958	20.65			25.4781	-0.000635099	25.4781	0.000386464	25.4781	0.00937	25.4797	0.00639	0.00865			0.64624	0.03015
	4.05275	20.67			25.4789	-0.000466326	25.4789	0.000603488	25.4789	0.00988	25.4804	0.00848	0.00952			0.66932	0.03646
	5.38135	20.69			25.4796	-0.000223533	25.4796	0.000570868	25.4796	0.01041	25.4811	0.01099	0.01023			0.69239	0.04106
	7.91795	20.71			25.4803	0.00010175	25.4803	0.000555758	25.4803	0.01095	25.4819	0.01357	0.01106			0.71547	0.02813
	10.2885	20.73			25.481	0.000481904	25.481	0.000665532	25.481	0.01151	25.4826	0.01576	0.01208			0.73855	0.02692
	10.9286	20.75			25.4818	0.000739	25.4818	0.000789121	25.4818	0.01208	25.4833	0.01707	0.01301			0.76162	0.04099
	9.57754	20.77			25.4825	0.00081348	25.4825	0.000808255	25.4825	0.01267	25.484	0.01744	0.01365			0.7847	0.05165
	7.39049	20.79			25.4832	0.000806167	25.4832	0.000713578	25.4832	0.01326	25.4848	0.01752	0.01412			0.80778	0.0525
	5.80793	20.81			25.484	0.000847646	25.484	0.000589638	25.484	0.01389	25.4855	0.01803	0.01463			0.83085	0.04603
	5.54177	20.83			25.4847	0.000966131	25.4847	0.000524062	25.4847	0.01456	25.4862	0.01968	0.01532			0.85393	0.04232
	6.22971	20.85			25.4854	0.00117	25.4854	0.000601008	25.4854	0.0153	25.487	0.02278	0.01631			0.877	0.05527
	6.86687	20.87			25.4861	0.0014	25.4861	0.000808009	25.4861	0.01612	25.4877	0.02523	0.01753			0.90008	0.07917
	6.84972	20.89			25.4869	0.00152	25.4869	0.00103	25.4869	0.01705	25.4884	0.02661	0.01874			0.92316	0.0875
	6.44878	20.91			25.4876	0.00163	25.4876	0.00114	25.4876	0.0181	25.4891	0.02784	0.01996			0.94623	0.06225
	6.12303	20.93			25.4883	0.00176	25.4883	0.00115	25.4883	0.0193	25.4899	0.02979	0.02124			0.96931	0.03972
	5.96036	20.95			25.489	0.00191	25.489	0.00117	25.489	0.02066	25.4906	0.03276	0.0227			0.99239	0.05069
	6.05452	20.97			25.4898	0.00216	25.4898	0.00131	25.4898	0.02218	25.4913	0.03573	0.02455			1.01546	0.05752
	6.78052	20.99			25.4905	0.00246	25.4905	0.00168	25.4905	0.02388	25.492	0.03726	0.02682			1.03854	0.04994
	8.31803	21.01			25.4912	0.00272	25.4912	0.0023	25.4912	0.02574	25.4928	0.03801	0.02946			1.06162	0.03483
	10.2784	21.03			25.4919	0.00316	25.4919	0.00294	25.4919	0.02775	25.4935	0.03889	0.03246			1.08469	0.03018
	12.0014	21.05			25.4927	0.0036	25.4927	0.00331	25.4927	0.02993	25.4942	0.04048	0.03535			1.10777	0.04682
	12.9833	21.07			25.4934	0.00392	25.4934	0.00333	25.4934	0.03226	25.4949	0.04276	0.03791			1.13084	0.0493
	12.9759	21.09			25.4941	0.00418	25.4941	0.00326	25.4941	0.03475	25.4957	0.04564	0.04045			1.15392	0.04183
	11.904	21.11			25.4949	0.00448	25.4949	0.00338	25.4949	0.03738	25.4964	0.04909	0.04338			1.177	0.05187
	9.88677	21.13			25.4956	0.00472	25.4956	0.00372	25.4956	0.04017	25.4971	0.0538	0.0466			1.20007	0.05545
	7.46918	21.15			25.4963	0.00479	25.4963	0.00414	25.4963	0.04318	25.4979	0.06072	0.04995			1.22315	0.03338
	5.65705	21.17			25.497	0.0052	25.497	0.00454	25.497	0.0465	25.4986	0.06815	0.05391			1.24623	0.02017
	5.27265	21.19			25.4978	0.00556	25.4978	0.00486	25.4978	0.0502	25.4993	0.07327	0.05811			1.2693	0.02888
	6.21148	21.21			25.4985	0.00576	25.4985	0.00512	25.4985	0.05437	25.5	0.07618	0.06253			1.29238	0.03881
	7.58977	21.23			25.4992	0.00618	25.4992	0.00538	25.4992	0.05908	25.5008	0.07907	0.06769			1.31546	0.04229
	8.61258	21.25			25.4999	0.00696	25.4999	0.00576	25.4999	0.06442	25.5015	0.08414	0.07391			1.33853	0.04869
	9.24086	21.27			25.5007	0.00765	25.5007	0.0064	25.5007	0.07046	25.5022	0.09288	0.08099			1.36161	0.0498
	10.0478	21.29			25.5014	0.00855	25.5014	0.00724	25.5014	0.07729	25.5029	0.10299	0.08921			1.38468	0.03882
	11.387	21.31			25.5021	0.00965	25.5021	0.008	25.5021	0.08501	25.5037	0.11188	0.09842			1.40776	0.03647
	12.9059	21.33			25.5028	0.01052	25.5028	0.00864	25.5028	0.09386	25.5044	0.11955	0.10832			1.43084	0.04241
	14.0479	21.35			25.5036	0.0116	25.5036	0.00928	25.5036	0.10407	25.5051	0.12693	0.11974			1.45391	0.04179
	14.5492	21.37			25.5043	0.01247	25.5043	0.00998	25.5043	0.1159	25.5058	0.13688	0.13256			1.47699	0.03967
	14.194	21.39			25.505	0.01369	25.505	0.01075	25.505	0.12962	25.5066	0.1519	0.14758			1.50007	0.04867
	12.8613	21.41			25.5058	0.01555	25.5058	0.0116	25.5058	0.14546	25.5073	0.17371	0.16533			1.52314	0.05229
	11.2161	21.43			25.5065	0.01779	25.5065	0.0125	25.5065	0.16368	25.508	0.20686	0.18578			1.54622	0.04115
	10.4606	21.45			25.5072	0.02026	25.5072	0.01354	25.5072	0.18454	25.5088	0.22617	0.20911			1.5693	0.02004
	10.9843	21.47			25.5079	0.02318	25.5079	0.01516	25.5079	0.20829	25.5095	0.24191	0.23622			1.59237	0.01992
	12.1243	21.49			25.5087	0.02666	25.5087	0.01777	25.5087	0.23504	25.5102	0.28751	0.26773			1.61545	0.03847
	13.2857	21.51			25.5094	0.0305	25.5094	0.02044	25.5094	0.26432	25.5109	0.31722	0.30205			1.63853	0.04423
	14.243	21.53			25.5101	0.03468	25.5101	0.02228	25.5101	0.29551	25.5117	0.32792	0.33769			1.6616	0.0414
	14.5949	21.55			25.5108	0.03961	25.5108	0.02505	25.5108	0.32796	25.5124	0.35728	0.37623			1.68468	0.03987
	14.0034	21.57			25.5116	0.04514	25.5116	0.02877	25.5116	0.36105	25.5131	0.42201	0.41691			1.70775	0.04056
	12.6892	21.59			25.5123	0.05015	25.5123	0.03286	25.5123	0.39414	25.5138	0.48062	0.45744			1.73083	0.04456
	11.1543	21.61			25.513	0.05547	25.513	0.03822	25.513	0.4266	25.5146	0.51949	0.49896			1.75391	0.05346
	9.9114	21.63			25.5137	0.0617	25.5137	0.04501	25.5137	0.45781	25.5153	0.55085	0.54163			1.77698	0.05727
	9.53081	21.65			25.5145	0.06794	25.5145	0.05218	25.5145	0.48714	25.516	0.58701	0.58291			1.80006	0.05266
	10.244	21.67			25.5152	0.07348	25.5152	0.0613	25.5152	0.51427	25.5167	0.63907	0.62334			1.82314	0.04507
	11.5421	21.69			25.5159	0.07833	25.5159	0.07329	25.5159	0.53919	25.5175	0.70441	0.66385			1.84621	0.04009
	12.6566	21.71			25.5167	0.08315	25.5167	0.08342	25.5167	0.56191	25.5182	0.75942	0.70038			1.86929	0.04012
	13.1685	21.73			25.5174	0.08941	25.5174	0.09297	25.5174	0.58244	25.5189	0.79596	0.73569			1.89237	0.04271
	12.8241	21.75			25.5181	0.09429	25.5181	0.10677	25.5181	0.60077	25.5197	0.81671	0.77179			1.91544	0.04499
	11.3887	21.77			25.5188	0.099	25.5188	0.12197	25.5188	0.61692	25.5204	0.83457	0.80704			1.93852	0.0444
	9.2132	21.79			25.5196	0.10491	25.5196	0.13369	25.5196	0.6309	25.5211	0.86031	0.83795			1.9616	0.0401
	7.23882	21.81			25.5203	0.11082	25.5203	0.14311	25.5203	0.6427	25.5218	0.8888	0.86449			1.98467	0.03714
	5.86502	21.83			25.521	0.11603	25.521	0.15201	25.521	0.65237	25.5226	0.91218	0.88779			2.00775	0.0441
	4.5752	21.85			25.5217	0.12061	25.5217	0.15819	25.5217	0.6601	25.5233	0.9247	0.9059			2.03082	0.04818
	3.17796	21.87			25.5225	0.12509	25.5225	0.16141	25.5225	0.66611	25.524	0.92809	0.9193			2.0539	0.04162
	2.5063	21.89			25.5232	0.12856	25.5232	0.162	25.5232	0.67064	25.5247	0.92985	0.92766			2.07698	0.03332
	3.36686	21.91			25.5239	0.131	25.5239	0.16092	25.5239	0.67391	25.5255	0.9316	0.93213			2.10005	0.03227
	5.54382	21.93			25.5246	0.13331	25.5246	0.15896	25.5246	0.67615	25.5262	0.93154	0.93461			2.12313	0.04283
	8.10163	21.95			25.5254	0.13517	25.5254	0.15569	25.5254	0.67759	25.5269	0.92989	0.93458			2.14621	0.06022
	10.0491	21.97			25.5261	0.1365	25.5261	0.15171	25.5261	0.67847	25.5276	0.92854	0.93275			2.16928	0.07392
	10.7485	21.99			25.5268	0.13717	25.5268	0.14839	25.5268	0.679	25.5284	0.92863	0.93062			2.19236	0.0831
	10.2555	22.01			25.5276	0.13733	25.5276	0.14591	25.5276	0.67933	25.5291	0.92765	0.9286			2.21544	0.10687
	9.22152	22.03			25.5283	0.1373	25.5283	0.14418	25.5283	0.67952	25.5298	0.92608	0.92703			2.23851	0.14677
	8.26369	22.05			25.529	0.13724	25.529	0.14332	25.529	0.67962	25.5306	0.92565	0.9262			2.26159	0.19299
	7.64766	22.07			25.5297	0.13701	25.5297	0.14291	25.5297	0.67968	25.5313	0.92653	0.92562			2.28466	0.24674
	7.5365	22.09			25.5305	0.13672	25.5305	0.142	25.5305	0.67976	25.532	0.92882	0.92449			2.30774	0.28799
	8.02982	22.11			25.5312	0.13633	25.5312	0.14139	25.5312	0.6799	25.5327	0.93258	0.92363			2.33082	0.2852
	8.78877	22.13			25.5319	0.13571	25.5319	0.14218	25.5319	0.68016	25.5335	0.9369	0.92404			2.35389	0.21387
	9.04576	22.15			25.5326	0.13491	25.5326	0.14299	25.5326	0.68059	25.5342	0.94047	0.92446			2.37697	0.12322
	8.28322	22.17			25.5334	0.13401	25.5334	0.14372	25.5334	0.6812	25.5349	0.94316	0.92488			2.40005	0.06628
	6.80485	22.19			25.5341	0.1329	25.5341	0.14476	25.5341	0.68201	25.5356	0.94516	0.92556			2.42312	0.05625
	5.57257	22.21			25.5348	0.13191	25.5348	0.14595	25.5348	0.68298	25.5364	0.94666	0.92669			2.4462	0.06519
	5.44478	22.23			25.5355	0.13118	25.5355	0.14723	25.5355	0.68411	25.5371	0.94789	0.92832			2.46928	0.06774
	6.41171	22.25			25.5363	0.13082	25.5363	0.14867	25.5363	0.68539	25.5378	0.94933	0.93061			2.49235	0.05686
	7.60031	22.27			25.537	0.1308	25.537	0.15019	25.537	0.6868	25.5385	0.95121	0.93345			2.51543	0.0581
	8.11704	22.29			25.5377	0.13072	25.5377	0.15135	25.5377	0.68834	25.5393	0.95333	0.93599			2.53851	0.09086
	7.68747	22.31			25.5385	0.13105	25.5385	0.15189	25.5385	0.68999	25.54	0.95547	0.93844			2.56158	0.13264
	6.48251	22.33			25.5392	0.13229	25.5392	0.1517	25.5392	0.69174	25.5407	0.95739	0.94114			2.58466	0.13324
	4.83125	22.35			25.5399	0.1336	25.5399	0.15085	25.5399	0.69354	25.5415	0.95898	0.94331			2.60773	0.15513
	3.31183	22.37			25.5406	0.13495	25.5406	0.14958	25.5406	0.69534	25.5422	0.96031	0.9451			2.63081	0.21165
	2.62052	22.39			25.5414	0.13666	25.5414	0.14842	25.5414	0.69709	25.5429	0.96149	0.94732			2.65389	0.20878
	2.93507	22.41			25.5421	0.13857	25.5421	0.14747	25.5421	0.69873	25.5436	0.9626	0.94983			2.67696	0.13841
	3.65587	22.43			25.5428	0.14028	25.5428	0.14653	25.5428	0.70022	25.5444	0.96349	0.95203			2.70004	0.08521
	4.03584	22.45			25.5435	0.14205	25.5435	0.14555	25.5435	0.70151	25.5451	0.96369	0.95403			2.72312	0.06365
	3.8162	22.47			25.5443	0.14444	25.5443	0.14453	25.5443	0.70255	25.5458	0.96312	0.95639			2.74619	0.06475
	3.24988	22.49			25.545	0.14697	25.545	0.14348	25.545	0.70327	25.5465	0.96208	0.95856			2.76927	0.07606
	2.98823	22.51			25.5457	0.14848	25.5457	0.14269	25.5457	0.70368	25.5473	0.96093	0.95966			2.79235	0.09425
	3.78909	22.53			25.5465	0.15005	25.5465	0.14256	25.5465	0.70378	25.548	0.96003	0.96119			2.81542	0.10922
	5.63486	22.55			25.5472	0.1516	25.5472	0.14272	25.5472	0.70359	25.5487	0.95937	0.96272			2.8385	0.11129
	7.29898	22.57			25.5479	0.1524	25.5479	0.1429	25.5479	0.70314	25.5495	0.95853	0.96328			2.86157	0.10538
	7.55685	22.59			25.5486	0.1529	25.5486	0.1433	25.5486	0.70244	25.5502	0.95706	0.96352			2.88465	0.13428
	6.7366	22.61			25.5494	0.15277	25.5494	0.14392	25.5494	0.70152	25.5509	0.95468	0.96313			2.90773	0.24705
	6.29133	22.63			25.5501	0.15209	25.5501	0.14474	25.5501	0.7004	25.5516	0.95195	0.96221			2.9308	0.39371
	6.85876	22.65			25.5508	0.15133	25.5508	0.14581	25.5508	0.69909	25.5524	0.94961	0.96127			2.95388	0.59286
	7.63322	22.67			25.5515	0.1504	25.5515	0.14685	25.5515	0.69763	25.5531	0.94795	0.96			2.97696	0.84867
	7.75728	22.69			25.5523	0.14908	25.5523	0.14796	25.5523	0.69608	25.5538	0.94658	0.95831			3.00003	1.00001
	7.31297	22.71			25.553	0.14751	25.553	0.14915	25.553	0.69452	25.5545	0.94501	0.95644			3.02311	0.91431
	6.6841	22.73			25.5537	0.14577	25.5537	0.14966	25.5537	0.69302	25.5553	0.94305	0.95379			3.04619	0.54741
	5.94096	22.75			25.5544	0.14398	25.5544	0.15043	25.5544	0.69167	25.556	0.94121	0.95149			3.06926	0.31869
	5.22418	22.77			25.5552	0.14197	25.5552	0.1514	25.5552	0.69054	25.5567	0.94007	0.94938			3.09234	0.27854
	4.99372	22.79			25.5559	0.14004	25.5559	0.15196	25.5559	0.6897	25.5574	0.93995	0.94721			3.11542	0.2696
	5.5494	22.81			25.5566	0.13835	25.5566	0.15209	25.5566	0.68925	25.5582	0.9406	0.94522			3.13849	0.32597
	6.70468	22.83			25.5574	0.13696	25.5574	0.15201	25.5574	0.68925	25.5589	0.94169	0.94375			3.16157	0.40315
	8.04452	22.85			25.5581	0.13568	25.5581	0.1519	25.5581	0.68971	25.5596	0.94295	0.9428			3.18464	0.42095
	9.12948	22.87			25.5588	0.13437	25.5588	0.15187	25.5588	0.69059	25.5604	0.94438	0.94231			3.20772	0.36212
	9.45467	22.89			25.5595	0.13373	25.5595	0.1519	25.5595	0.69183	25.5611	0.9461	0.94288			3.2308	0.26288
	8.70954	22.91			25.5603	0.13365	25.5603	0.15196	25.5603	0.69338	25.5618	0.94823	0.94432			3.25387	0.16103
	7.20855	22.93			25.561	0.13376	25.561	0.15213	25.561	0.69518	25.5625	0.9509	0.94631			3.27695	0.09149
	5.77298	22.95			25.5617	0.13393	25.5617	0.15242	25.5617	0.69718	25.5633	0.95412	0.94867			3.30003	0.0677
	5.14015	22.97			25.5624	0.13428	25.5624	0.15265	25.5624	0.69931	25.564	0.95786	0.95127			3.3231	0.07272
	5.54051	22.99			25.5632	0.13495	25.5632	0.15279	25.5632	0.70153	25.5647	0.9621	0.95419			3.34618	0.08707
	6.60395	23.01			25.5639	0.13578	25.5639	0.15334	25.5639	0.70378	25.5654	0.9666	0.95771			3.36926	0.0943
	7.52188	23.03			25.5646	0.13657	25.5646	0.15393	25.5646	0.70603	25.5662	0.9709	0.96124			3.39233	0.08972
	7.57165	23.05			25.5653	0.13733	25.5653	0.15407	25.5653	0.70826	25.5669	0.97448	0.96425			3.41541	0.07076
	6.75519	23.07			25.5661	0.13834	25.5661	0.15459	25.5661	0.71044	25.5676	0.97711	0.96786			3.43849	0.03942
	5.80593	23.09			25.5668	0.13918	25.5668	0.15547	25.5668	0.71255	25.5683	0.97905	0.97157			3.46156	0.02725
	5.32735	23.11			25.5675	0.13974	25.5675	0.15545	25.5675	0.71456	25.5691	0.98067	0.97403			3.48464	0.04959
	5.09194	23.13			25.5683	0.14056	25.5683	0.15517	25.5683	0.71645	25.5698	0.98228	0.97635			3.50771	0.05664
	4.59579	23.15			25.569	0.14148	25.569	0.15538	25.569	0.71818	25.5705	0.98425	0.97913			3.53079	0.04183
	4.04201	23.17			25.5697	0.14236	25.5697	0.15556	25.5697	0.71975	25.5713	0.98668	0.98168			3.55387	0.02991
	4.05072	23.19			25.5704	0.14327	25.5704	0.15546	25.5704	0.72112	25.572	0.9891	0.9838			3.57694	0.02382
	4.6024	23.21			25.5712	0.14405	25.5712	0.15511	25.5712	0.72231	25.5727	0.99099	0.98536			3.60002	0.01881
	5.03689	23.23			25.5719	0.14464	25.5719	0.1547	25.5719	0.72334	25.5734	0.99215	0.98651			3.6231	0.01418
	4.9079	23.25			25.5726	0.14517	25.5726	0.15421	25.5726	0.72422	25.5742	0.99301	0.9874			3.64617	0.01562
	4.32773	23.27			25.5733	0.14577	25.5733	0.15342	25.5733	0.72498	25.5749	0.99401	0.98791			3.66925	0.0214
	3.74951	23.29			25.5741	0.1461	25.5741	0.15212	25.5741	0.72563	25.5756	0.99546	0.98757			3.69233	0.02775
	3.60586	23.31			25.5748	0.14623	25.5748	0.15091	25.5748	0.72619	25.5763	0.99715	0.98702			3.7154	0.03229
	3.82841	23.33			25.5755	0.14686	25.5755	0.15037	25.5755	0.72669	25.5771	0.99877	0.98759			3.73848	0.03474
	3.81659	23.35			25.5762	0.14774	25.5762	0.14991	25.5762	0.72713	25.5778	1.00003	0.98843			3.76155	0.03366
	3.25691	23.37			25.577	0.14841	25.577	0.14939	25.577	0.72754	25.5785	1.00061	0.98897			3.78463	0.02746
	2.65913	23.39			25.5777	0.14913	25.5777	0.14891	25.5777	0.72789	25.5792	1.00032	0.98954			3.80771	0.01928
	2.64729	23.41			25.5784	0.15002	25.5784	0.14849	25.5784	0.72816	25.58	0.99932	0.99026			3.83078	0.01532
	3.14326	23.43			25.5792	0.1509	25.5792	0.14812	25.5792	0.7283	25.5807	0.99785	0.9909			3.85386	0.01465
	3.59333	23.45			25.5799	0.15187	25.5799	0.14771	25.5799	0.72831	25.5814	0.99611	0.99148			3.87694	0.01504
	3.50823	23.47			25.5806	0.15288	25.5806	0.14714	25.5806	0.72814	25.5822	0.99424	0.99176			3.90001	0.01452
	2.67313	23.49			25.5813	0.15375	25.5813	0.14637	25.5813	0.72777	25.5829	0.99229	0.99151			3.92309	0.01259
	1.29116	23.51			25.5821	0.15433	25.5821	0.14556	25.5821	0.72717	25.5836	0.99032	0.99071			3.94617	0.00934
	-0.1338	23.53			25.5828	0.1546	25.5828	0.14494	25.5828	0.72631	25.5843	0.98839	0.98953			3.96924	0.00589
	-1.17106	23.55			25.5835	0.15467	25.5835	0.14468	25.5835	0.72519	25.5851	0.98656	0.98828			3.99232	0.00379
	-1.53352	23.57			25.5842	0.1546	25.5842	0.14458	25.5842	0.72386	25.5858	0.98482	0.98684			4.0154	0.0046
	-1.10106	23.59			25.585	0.15436	25.585	0.14423	25.585	0.72236	25.5865	0.98307	0.98483			4.03847	0.00919
	-0.16079	23.61			25.5857	0.15374	25.5857	0.14354	25.5857	0.72073	25.5872	0.9812	0.98197			4.06155	0.0165
	0.81658	23.63			25.5864	0.15283	25.5864	0.14279	25.5864	0.71902	25.588	0.97911	0.97868			4.08462	0.02239
	1.7041	23.65			25.5871	0.15196	25.5871	0.14244	25.5871	0.71727	25.5887	0.97691	0.97581			4.1077	0.02239
	2.54084	23.67			25.5879	0.15106	25.5879	0.1423	25.5879	0.71553	25.5894	0.97479	0.97312			4.13078	0.01617
	3.05237	23.69			25.5886	0.15	25.5886	0.14224	25.5886	0.71384	25.5901	0.97299	0.97039			4.15385	0.00826
	2.9223	23.71			25.5893	0.1488	25.5893	0.14225	25.5893	0.71224	25.5909	0.97154	0.96767			4.17693	0.0024
	2.3645	23.73			25.5901	0.14764	25.5901	0.14232	25.5901	0.71075	25.5916	0.97032	0.96517			4.20001	2.91029e-05
	2.04106	23.75			25.5908	0.14666	25.5908	0.14238	25.5908	0.70937	25.5923	0.96923	0.96295			4.22308	0.00171
	2.44418	23.77			25.5915	0.14558	25.5915	0.14244	25.5915	0.70813	25.5931	0.9683	0.96074			4.24616	0.00801
	3.43519	23.79			25.5922	0.14445	25.5922	0.14279	25.5922	0.70702	25.5938	0.96759	0.9589			4.26924	0.01846
	4.41838	23.81			25.593	0.14352	25.593	0.14331	25.593	0.70606	25.5945	0.96716	0.95758			4.29231	0.02817
	4.92207	23.83			25.5937	0.14251	25.5937	0.14359	25.5937	0.70526	25.5952	0.96704	0.9561			4.31539	0.03135
	4.85642	23.85			25.5944	0.14163	25.5944	0.14366	25.5944	0.70463	25.596	0.96708	0.95469			4.33847	0.02399
	4.36402	23.87			25.5951	0.14083	25.5951	0.14393	25.5951	0.70418	25.5967	0.96689	0.95373			4.36154	0.01151
	3.68801	23.89			25.5959	0.14015	25.5959	0.14449	25.5959	0.70392	25.5974	0.96601	0.95336			4.38462	0.00596
	3.04422	23.91			25.5966	0.1398	25.5966	0.14519	25.5966	0.70382	25.5981	0.96405	0.95361			4.40769	0.00809
	2.4727	23.93			25.5973	0.13965	25.5973	0.14578	25.5973	0.70385	25.5989	0.96165	0.95408			4.43077	0.01365
	1.9207	23.95			25.598	0.13949	25.598	0.14621	25.598	0.70397	25.5996	0.96017	0.95447			4.45385	0.01887
	1.49077	23.97			25.5988	0.13946	25.5988	0.14675	25.5988	0.70416	25.6003	0.96015	0.95516			4.47692	0.01969
	1.48955	23.99			25.5995	0.13968	25.5995	0.14728	25.5995	0.70439						4.5	0.00676
	2.08988	24.01
	2.96756	24.03
	3.54445	24.05
	3.60473	24.07
	3.35055	24.09
	2.91961	24.11
	2.20937	24.13
	1.11339	24.15
	-0.27557	24.17
	-1.59227	24.19
	-2.36014	24.21
	-2.44833	24.23
	-2.23965	24.25
	-2.16574	24.27
	-2.28715	24.29
	-2.39879	24.31
	-2.24482	24.33
	-1.60843	24.35
	-0.55212	24.37
	0.41142	24.39
	0.76655	24.41
	0.59823	24.43
	0.42308	24.45
	0.53308	24.47
	0.76905	24.49
	0.8517	24.51
	0.782	24.53
	0.81483	24.55
	1.0293	24.57
	1.2174	24.59
	1.35471	24.61
	1.81135	24.63
	2.79924	24.65
	3.88967	24.67
	4.42149	24.69
	4.23163	24.71
	3.6824	24.73
	3.0687	24.75
	2.31535	24.77
	1.28856	24.79
	0.12896	24.81
	-0.85389	24.83
	-1.46761	24.85
	-1.72196	24.87
	-1.6726	24.89
	-1.31562	24.91
	-0.81412	24.93
	-0.69154	24.95
	-1.46348	24.97
	-3.07723	24.99
	-4.82086	25.01
	-5.72954	25.03
	-5.21635	25.05
	-3.52445	25.07
	-1.51224	25.09
	0.04684	25.11
	0.82564	25.13
	0.76849	25.15
	0.07854	25.17
	-0.49326	25.19
	0.04626	25.21
	1.89926	25.23
	4.09991	25.25
	5.46754	25.27
	5.62131	25.29
	4.96062	25.31
	4.1007	25.33
	3.49566	25.35
	3.25097	25.37
	3.00335	25.39
	2.16881	25.41
	0.7034	25.43
	-0.49736	25.45
	-0.4159	25.47
	0.94095	25.49
	2.5683	25.51
	3.46029	25.53
	3.24779	25.55
	2.18665	25.57
	1.08546	25.59
	1.02236	25.61
	2.48465	25.63
	4.74282	25.65
	6.44631	25.67
	6.97108	25.69
	7.02026	25.71
	7.66319	25.73
	8.97603	25.75
	10.1639	25.77
	10.7726	25.79
	11.0249	25.81
	11.1444	25.83
	10.9718	25.85
	10.3266	25.87
	9.59356	25.89
	9.49523	25.91
	9.96038	25.93
	10.0017	25.95
	9.1768	25.97
	8.17514	25.99
	7.63245	26.01
	7.34856	26.03
	6.78341	26.05
	5.62352	26.07
	4.08278	26.09
	3.0557	26.11
	3.39678	26.13
	4.76911	26.15
	5.95393	26.17
	6.44051	26.19
	6.87923	26.21
	7.86189	26.23
	9.034	26.25
	9.64946	26.27
	9.49734	26.29
	8.95264	26.31
	8.3845	26.33
	7.89448	26.35
	7.53629	26.37
	7.48767	26.39
	7.92439	26.41
	8.66091	26.43
	8.99607	26.45
	8.31266	26.47
	6.80308	26.49
	5.19486	26.51
	3.95772	26.53
	3.0575	26.55
	2.18169	26.57
	1.15841	26.59
	0.25427	26.61
	-0.228	26.63
	-0.44367	26.65
	-0.65349	26.67
	-0.793	26.69
	-0.75282	26.71
	-0.64039	26.73
	-0.55628	26.75
	-0.35889	26.77
	0.29845	26.79
	1.56223	26.81
	2.79086	26.83
	2.81733	26.85
	1.33305	26.87
	-0.44713	26.89
	-1.07692	26.91
	-0.46746	26.93
	0.2543	26.95
	0.18212	26.97
	-0.4809	26.99
	-0.89587	27.01
	-0.58233	27.03
	0.22437	27.05
	0.95685	27.07
	1.21862	27.09
	0.99992	27.11
	0.52633	27.13
	-0.02442	27.15
	-0.54782	27.17
	-0.88666	27.19
	-0.92374	27.21
	-0.73036	27.23
	-0.43445	27.25
	-0.01256	27.27
	0.56655	27.29
	1.00014	27.31
	0.83022	27.33
	0.14467	27.35
	-0.35144	27.37
	-0.2118	27.39
	0.33017	27.41
	1.01862	27.43
	1.96782	27.45
	3.04591	27.47
	3.50583	27.49
	2.79583	27.51
	1.37293	27.53
	0.20394	27.55
	-0.18186	27.57
	0.32297	27.59
	1.76138	27.61
	3.70956	27.63
	5.01515	27.65
	4.80902	27.67
	3.63023	27.69
	2.91921	27.71
	3.45037	27.73
	4.77547	27.75
	6.13865	27.77
	7.21668	27.79
	7.79274	27.81
	7.57681	27.83
	6.87552	27.85
	6.69669	27.87
	7.52469	27.89
	8.52359	27.91
	8.53713	27.93
	7.49598	27.95
	6.37083	27.97
	5.9742	27.99
	6.1762	28.01
	6.17507	28.03
	5.24327	28.05
	3.34272	28.07
	1.30544	28.09
	0.25058	28.11
	0.55412	28.13
	1.49632	28.15
	2.02836	28.17
	1.76938	28.19
	1.15688	28.21
	0.75239	28.23
	0.78246	28.25
	1.34866	28.27
	2.40997	28.29
	3.44003	28.31
	3.78551	28.33
	3.39075	28.35
	2.67275	28.37
	1.9108	28.39
	1.20451	28.41
	0.85173	28.43
	1.42375	28.45
	3.3024	28.47
	6.08925	28.49
	8.67103	28.51
	10.0516	28.53
	10.0035	28.55
	8.91241	28.57
	7.27248	28.59
	5.48802	28.61
	4.06489	28.63
	3.66713	28.65
	4.49692	28.67
	5.61381	28.69
	5.69456	28.71
	4.83097	28.73
	4.60312	28.75
	5.886	28.77
	7.75971	28.79
	9.13536	28.81
	10.0344	28.83
	10.5341	28.85
	9.95467	28.87
	8.11448	28.89
	6.30554	28.91
	6.04738	28.93
	7.39566	28.95
	9.14823	28.97
	10.4223	28.99
	11.3282	29.01
	12.1491	29.03
	12.6575	29.05
	12.4647	29.07
	11.52	29.09
	10.1007	29.11
	8.53581	29.13
	7.00416	29.15
	5.63364	29.17
	4.71624	29.19
	4.52247	29.21
	4.89315	29.23
	5.32241	29.25
	5.45578	29.27
	5.31081	29.29
	5.13362	29.31
	5.19959	29.33
	5.60442	29.35
	6.25046	29.37
	7.09961	29.39
	8.03861	29.41
	8.4112	29.43
	7.4664	29.45
	5.55089	29.47
	4.02795	29.49
	3.68177	29.51
	3.98793	29.53
	4.22279	29.55
	4.42445	29.57
	4.83704	29.59
	5.1549	29.61
	4.96201	29.63
	4.4908	29.65
	4.28423	29.67
	4.38918	29.69
	4.49511	29.71
	4.55903	29.73
	4.69132	29.75
	4.71715	29.77
	4.3836	29.79
	3.82446	29.81
	3.48993	29.83
	3.66809	29.85
	4.17046	29.87
	4.52146	29.89
	4.49648	29.91
	4.36994	29.93
	4.54514	29.95
	5.05335	29.97
	5.50004	29.99
	5.46527	30.01
	4.93245	30.03
	4.24338	30.05
	3.56699	30.07
	2.66502	30.09
	1.4232	30.11
	0.24974	30.13
	-0.46475	30.15
	-0.90775	30.17
	-1.40057	30.19
	-1.77718	30.21
	-1.72996	30.23
	-1.4806	30.25
	-1.56914	30.27
	-2.07467	30.29
	-2.45911	30.31
	-2.27813	30.33
	-1.79441	30.35
	-1.56754	30.37
	-1.55356	30.39
	-1.1558	30.41
	-0.13597	30.43
	1.1026	30.45
	1.99937	30.47
	2.17739	30.49
	1.70111	30.51
	1.26389	30.53
	1.61474	30.55
	2.70583	30.57
	3.76859	30.59
	4.07842	30.61
	3.43121	30.63
	2.19318	30.65
	1.11921	30.67
	0.86554	30.69
	1.43413	30.71
	2.22538	30.73
	2.68557	30.75
	2.62818	30.77
	2.07468	30.79
	1.34247	30.81
	1.11612	30.83
	1.80578	30.85
	2.96223	30.87
	3.78176	30.89
	4.05246	30.91
	4.23917	30.93
	4.66221	30.95
	4.98172	30.97
	4.77096	30.99
	4.30336	31.01
	4.31915	31.03
	5.14841	31.05
	6.40052	31.07
	7.41923	31.09
	7.86762	31.11
	7.88241	31.13
	7.70091	31.15
	7.4198	31.17
	7.30665	31.19
	7.72377	31.21
	8.31276	31.23
	8.11658	31.25
	7.08838	31.27
	6.57579	31.29
	7.73117	31.31
	10.1346	31.33
	12.3085	31.35
	13.1201	31.37
	12.6788	31.39
	12.1711	31.41
	12.6301	31.43
	13.8158	31.45
	14.7035	31.47
	14.8511	31.49
	14.604	31.51
	14.3297	31.53
	14.2575	31.55
	14.6286	31.57
	15.2771	31.59
	15.4959	31.61
	14.8035	31.63
	13.5594	31.65
	12.6327	31.67
	12.6063	31.69
	13.3183	31.71
	14.121	31.73
	14.6035	31.75
	14.8867	31.77
	14.9824	31.79
	14.3144	31.81
	12.5839	31.83
	10.7021	31.85
	9.97353	31.87
	10.5692	31.89
	11.4491	31.91
	11.6522	31.93
	11.2683	31.95
	11.0505	31.97
	11.2819	31.99
	11.6071	32.01
	11.9742	32.03
	12.7085	32.05
	13.5893	32.07
	14.0561	32.09
	14.2279	32.11
	14.7483	32.13
	14.1076	32.15
	14.627	32.17
	15.1123	32.19
	15.5747	32.21
	16.0783	32.23
	15.2681	32.25
	15.0654	32.27
	14.8054	32.29
	13.9652	32.31
	14.1311	32.33
	12.3068	32.35
	11.0674	32.37
	10.7792	32.39
	10.948	32.41
	10.7379	32.43
	9.73478	32.45
	8.09401	32.47
	6.25206	32.49
	4.66401	32.51
	3.69119	32.53
	3.50255	32.55
	3.99652	32.57
	4.90259	32.59
	5.82429	32.61
	6.13661	32.63
	5.35419	32.65
	3.78466	32.67
	2.36357	32.69
	1.80184	32.71
	2.11218	32.73
	2.77018	32.75
	3.24457	32.77
	3.53634	32.79
	4.10253	32.81
	5.08081	32.83
	5.81691	32.85
	5.58327	32.87
	4.62796	32.89
	3.8572	32.91
	3.60988	32.93
	3.56373	32.95
	3.63085	32.97
	4.0554	32.99
	4.78755	33.01
	5.42009	33.03
	5.64736	33.05
	5.46055	33.07
	5.03253	33.09
	4.61037	33.11
	4.39718	33.13
	4.43888	33.15
	4.78233	33.17
	5.68339	33.19
	7.23288	33.21
	8.76284	33.23
	9.2215	33.25
	8.38231	33.27
	7.29116	33.29
	7.34649	33.31
	9.09225	33.33
	11.7247	33.35
	13.5564	33.37
	13.3393	33.39
	11.4493	33.41
	9.44109	33.43
	8.3499	33.45
	7.95891	33.47
	7.76225	33.49
	7.87906	33.51
	8.70876	33.53
	10.2963	33.55
	12.372	33.57
	14.5318	33.59
	16.2375	33.61
	17.1599	33.63
	17.4876	33.65
	17.4804	33.67
	17.0327	33.69
	16.0899	33.71
	15.1569	33.73
	14.9836	33.75
	15.7419	33.77
	16.6956	33.79
	16.9334	33.81
	16.3617	33.83
	15.6025	33.85
	15.1694	33.87
	15.3506	33.89
	16.4331	33.91
	18.2266	33.93
	19.8619	33.95
	20.712	33.97
	20.9859	33.99
	21.0948	34.01
	21.0132	34.03
	20.5245	34.05
	19.7583	34.07
	19.2422	34.09
	19.4194	34.11
	20.1777	34.13
	20.934	34.15
	21.3085	34.17
	21.6361	34.19
	22.5106	34.21
	23.9466	34.23
	25.4206	34.25
	26.4875	34.27
	26.8756	34.29
	26.3585	34.31
	25.0835	34.33
	23.8261	34.35
	23.5033	34.37
	24.2986	34.39
	25.38	34.41
	25.8599	34.43
	26.0146	34.45
	26.8148	34.47
	28.2322	34.49
	29.1437	34.51
	29.0289	34.53
	28.4697	34.55
	27.8704	34.57
	26.9772	34.59
	25.7833	34.61
	24.9115	34.63
	24.9295	34.65
	25.6798	34.67
	26.3471	34.69
	26.2215	34.71
	25.4445	34.73
	24.8999	34.75
	25.3924	34.77
	26.8595	34.79
	28.1265	34.81
	27.6971	34.83
	25.3243	34.85
	22.5219	34.87
	20.9636	34.89
	20.7852	34.91
	21.0843	34.93
	21.5035	34.95
	22.2968	34.97
	23.1144	34.99
	22.9311	35.01
	21.4001	35.03
	19.335	35.05
	17.5354	35.07
	15.9595	35.09
	14.3885	35.11
	13.0879	35.13
	12.2933	35.15
	11.7037	35.17
	11.0867	35.19
	10.835	35.21
	11.3059	35.23
	12.0796	35.25
	12.3962	35.27
	11.9179	35.29
	10.713	35.31
	8.90754	35.33
	6.69973	35.35
	4.53195	35.37
	2.98722	35.39
	2.45322	35.41
	2.94364	35.43
	4.26022	35.45
	6.10805	35.47
	7.85724	35.49
	8.56541	35.51
	7.82045	35.53
	6.4124	35.55
	5.55513	35.57
	5.56113	35.59
	5.93237	35.61
	6.49989	35.63
	7.54299	35.65
	8.85171	35.67
	9.58718	35.69
	9.27187	35.71
	8.41456	35.73
	7.96057	35.75
	8.30736	35.77
	9.05453	35.79
	9.64252	35.81
	9.80277	35.83
	9.41711	35.85
	8.67208	35.87
	8.34306	35.89
	9.0609	35.91
	10.2827	35.93
	10.7564	35.95
	10.0631	35.97
	9.14612	35.99
	9.23407	36.01
	10.6472	36.03
	12.7342	36.05
	14.4842	36.07
	15.0331	36.09
	14.2099	36.11
	12.9032	36.13
	12.3456	36.15
	12.8789	36.17
	13.8271	36.19
	14.4365	36.21
	14.5469	36.23
	14.5117	36.25
	14.793	36.27
	15.6845	36.29
	17.1699	36.31
	18.6728	36.33
	19.2099	36.35
	18.4872	36.37
	17.5702	36.39
	17.6366	36.41
	18.3934	36.43
	18.5857	36.45
	17.8356	36.47
	17.1735	36.49
	17.691	36.51
	19.3033	36.53
	21.1547	36.55
	22.725	36.57
	24.0306	36.59
	25.1125	36.61
	25.8537	36.63
	26.2139	36.65
	26.3515	36.67
	26.3837	36.69
	26.1648	36.71
	25.609	36.73
	25.0699	36.75
	25.0141	36.77
	25.6038	36.79
	26.8205	36.81
	28.4669	36.83
	29.9706	36.85
	30.8006	36.87
	31.0143	36.89
	30.8442	36.91
	30.0521	36.93
	28.4475	36.95
	26.7774	36.97
	26.2782	36.99
	27.4821	37.01
	29.9595	37.03
	32.7923	37.05
	34.8576	37.07
	35.2597	37.09
	34.0681	37.11
	32.3531	37.13
	31.2465	37.15
	31.0939	37.17
	31.3818	37.19
	31.2507	37.21
	30.2222	37.23
	28.5345	37.25
	26.7384	37.27
	25.1942	37.29
	24.0924	37.31
	23.6888	37.33
	24.3019	37.35
	25.9364	37.37
	27.8365	37.39
	28.8754	37.41
	28.6964	37.43
	27.9149	37.45
	27.1295	37.47
	26.5354	37.49
	26.3311	37.51
	26.5691	37.53
	26.8129	37.55
	26.6144	37.57
	26.0389	37.59
	25.3931	37.61
	24.8694	37.63
	24.621	37.65
	24.7584	37.67
	25.1077	37.69
	25.1621	37.71
	24.4527	37.73
	23.096	37.75
	21.8183	37.77
	21.1441	37.79
	20.7825	37.81
	20.2372	37.83
	20.6343	37.85
	21.3078	37.87
	21.6254	37.89
	23.5776	37.91
	24	37.93
	25.2282	37.95
	28.43	37.97
	32.3534	37.99
	36.854	38.01
	36.9122	38.03
	35.6569	38.05
	34.5667	38.07
	34.1698	38.09
	34.6108	38.11
	25.5264	38.13
	26.1373	38.15
	25.7863	38.17
	24.6082	38.19
	23.221	38.21
	21.8407	38.23
	20.4184	38.25
	19.4014	38.27
	19.4087	38.29
	17.2706	38.31
	14.107	38.33
	12.1417	38.35
	10.0524	38.37
	8.09979	38.39
	6.20576	38.41
	5.19943	38.43
	4.89133	38.45
	4.60374	38.47
	4.39426	38.49
	4.87033	38.51
	5.96554	38.53
	6.74043	38.55
	6.45965	38.57
	5.40738	38.59
	4.52503	38.61
	4.39755	38.63
	4.75347	38.65
	4.93166	38.67
	4.5239	38.69
	3.54387	38.71
	2.3695	38.73
	1.52129	38.75
	1.27074	38.77
	1.65007	38.79
	2.71885	38.81
	4.19192	38.83
	5.01948	38.85
	4.25328	38.87
	2.29567	38.89
	0.57829	38.91
	0.05622	38.93
	0.47751	38.95
	1.01305	38.97
	1.23901	38.99
	1.44544	39.01
	2.07569	39.03
	3.03211	39.05
	3.79224	39.07
	4.08751	39.09
	4.01755	39.11
	3.66048	39.13
	3.09051	39.15
	2.48831	39.17
	1.79821	39.19
	0.74483	39.21
	-0.51754	39.23
	-1.3805	39.25
	-1.63213	39.27
	-1.72264	39.29
	-1.9362	39.31
	-1.83043	39.33
	-0.9229	39.35
	0.36255	39.37
	1.01616	39.39
	0.69125	39.41
	0.06946	39.43
	-0.08651	39.45
	0.30243	39.47
	0.87887	39.49
	1.31078	39.51
	1.40284	39.53
	1.20583	39.55
	1.0801	39.57
	1.27664	39.59
	1.48489	39.61
	1.16579	39.63
	0.28028	39.65
	-0.64332	39.67
	-1.0845	39.69
	-0.91631	39.71
	-0.34969	39.73
	0.30775	39.75
	0.8685	39.77
	1.24468	39.79
	1.27516	39.81
	0.77926	39.83
	-0.12778	39.85
	-0.77603	39.87
	-0.20944	39.89
	1.82882	39.91
	4.26649	39.93
	5.63678	39.95
	5.49924	39.97
	4.4535	39.99
	3.19585	40.01
	2.12666	40.03
	1.4647	40.05
	1.23046	40.07
	1.23939	40.09
	1.32546	40.11
	1.57168	40.13
	2.20853	40.15
	3.17642	40.17
	3.91091	40.19
	3.79481	40.21
	2.87793	40.23
	2.07529	40.25
	2.45332	40.27
	4.12627	40.29
	6.01893	40.31
	6.90086	40.33
	6.47613	40.35
	5.41664	40.37
	4.59444	40.39
	4.36111	40.41
	4.47446	40.43
	4.63565	40.45
	4.86617	40.47
	5.26368	40.49
	5.76666	40.51
	6.40928	40.53
	7.44545	40.55
	8.8654	40.57
	9.97285	40.59
	9.87815	40.61
	8.5852	40.63
	7.30982	40.65
	7.42507	40.67
	9.15066	40.69
	11.3587	40.71
	12.5589	40.73
	12.051	40.75
	10.2766	40.77
	8.26195	40.79
	6.85666	40.81
	6.44355	40.83
	6.99821	40.85
	8.04505	40.87
	8.77939	40.89
	8.69243	40.91
	7.96289	40.93
	7.00386	40.95
	5.93837	40.97
	4.76448	40.99
	3.6736	41.01
	2.90693	41.03
	2.52014	41.05
	2.45268	41.07
	2.68209	41.09
	3.18493	41.11
	3.70828	41.13
	3.80975	41.15
	3.48641	41.17
	3.45506	41.19
	4.22839	41.21
	5.23609	41.23
	5.47132	41.25
	4.73585	41.27
	3.76014	41.29
	3.32837	41.31
	3.63585	41.33
	4.35446	41.35
	5.06038	41.37
	5.50261	41.39
	5.53762	41.41
	5.08922	41.43
	4.34199	41.45
	3.72561	41.47
	3.40708	41.49
	2.99285	41.51
	2.06494	41.53
	0.75714	41.55
	-0.47156	41.57
	-1.26961	41.59
	-1.47879	41.61
	-1.20555	41.63
	-0.78583	41.65
	-0.40323	41.67
	0.07215	41.69
	0.78678	41.71
	1.74358	41.73
	2.84394	41.75
	3.78121	41.77
	4.18821	41.79
	4.22019	41.81
	4.47093	41.83
	4.90134	41.85
	4.60812	41.87
	3.23384	41.89
	1.76581	41.91
	1.24504	41.93
	1.41567	41.95
	1.29137	41.97
	0.49031	41.99
	-0.54904	42.01
	-1.27979	42.03
	-1.42168	42.05
	-0.83506	42.07
	0.42928	42.09
	1.93386	42.11
	2.98433	42.13
	3.0182	42.15
	2.013	42.17
	0.61912	42.19
	-0.40952	42.21
	-0.94794	42.23
	-1.28324	42.25
	-1.36072	42.27
	-0.84837	42.29
	0.16007	42.31
	1.14897	42.33
	1.93768	42.35
	2.84454	42.37
	3.95062	42.39
	4.79107	42.41
	5.02703	42.43
	4.92118	42.45
	4.93056	42.47
	5.26025	42.49
	5.96592	42.51
	7.04951	42.53
	8.22586	42.55
	8.93542	42.57
	8.77974	42.59
	7.74612	42.61
	6.14609	42.63
	4.60465	42.65
	3.73899	42.67
	3.62333	42.69
	3.96078	42.71
	4.61464	42.73
	5.44525	42.75
	5.97605	42.77
	5.77931	42.79
	5.05424	42.81
	4.56257	42.83
	4.91073	42.85
	5.84483	42.87
	6.42737	42.89
	6.09974	42.91
	5.36586	42.93
	5.19642	42.95
	5.96058	42.97
	7.13196	42.99
	7.78478	43.01
	7.25204	43.03
	5.6822	43.05
	4.07426	43.07
	3.35206	43.09
	3.43455	43.11
	3.68988	43.13
	3.94521	43.15
	4.34311	43.17
	4.68241	43.19
	4.68089	43.21
	4.55241	43.23
	4.79404	43.25
	5.55423	43.27
	6.41695	43.29
	6.78454	43.31
	6.46952	43.33
	5.92305	43.35
	5.89122	43.37
	6.79591	43.39
	8.29727	43.41
	9.48808	43.43
	9.74432	43.45
	9.35407	43.47
	9.12886	43.49
	9.56379	43.51
	10.5329	43.53
	11.4932	43.55
	11.8305	43.57
	11.3719	43.59
	10.672	43.61
	10.4604	43.63
	10.8289	43.65
	11.2511	43.67
	11.2026	43.69
	10.4549	43.71
	9.04018	43.73
	7.34616	43.75
	6.10135	43.77
	5.79209	43.79
	6.09708	43.81
	6.37472	43.83
	6.62501	43.85
	7.35772	43.87
	8.64609	43.89
	9.96765	43.91
	10.8644	43.93
	11.2709	43.95
	11.32	43.97
	11.1172	43.99
	10.6565	44.01
	9.94189	44.03
	9.22729	44.05
	8.93359	44.07
	9.12524	44.09
	9.24852	44.11
	8.72531	44.13
	7.66499	44.15
	6.59392	44.17
	5.75722	44.19
	5.14318	44.21
	4.76936	44.23
	4.51566	44.25
	4.13403	44.27
	3.70844	44.29
	3.70472	44.31
	4.32112	44.33
	4.96877	44.35
	4.72285	44.37
	3.43494	44.39
	2.02886	44.41
	1.41574	44.43
	1.56727	44.45
	1.88871	44.47
	1.94355	44.49
	1.6478	44.51
	1.26611	44.53
	1.25355	44.55
	1.72048	44.57
	2.17667	44.59
	2.1055	44.61
	1.59	44.63
	1.13308	44.65
	1.06679	44.67
	1.30127	44.69
	1.53575	44.71
	1.69601	44.73
	2.10626	44.75
	2.97842	44.77
	3.85253	44.79
	3.95808	44.81
	3.08315	44.83
	1.79417	44.85
	0.83427	44.87
	0.47985	44.89
	0.50823	44.91
	0.60887	44.93
	0.60989	44.95
	0.4781	44.97
	0.43713	44.99
	0.87467	45.01
	1.73701	45.03
	2.322	45.05
	2.12769	45.07
	1.58181	45.09
	1.52323	45.11
	2.25566	45.13
	3.42364	45.15
	4.58477	45.17
	5.54278	45.19
	6.09942	45.21
	5.89921	45.23
	4.89236	45.25
	3.66383	45.27
	2.86009	45.29
	2.49581	45.31
	2.16179	45.33
	1.69496	45.35
	1.33456	45.37
	1.32085	45.39
	1.58837	45.41
	1.89691	45.43
	2.13904	45.45
	2.42121	45.47
	2.81176	45.49
	3.13494	45.51
	3.254	45.53
	3.40529	45.55
	3.83098	45.57
	4.2889	45.59
	4.43236	45.61
	4.43031	45.63
	4.73588	45.65
	5.43889	45.67
	6.18195	45.69
	6.61738	45.71
	6.76179	45.73
	6.89448	45.75
	7.23517	45.77
	7.82879	45.79
	8.54838	45.81
	8.95839	45.83
	8.44457	45.85
	6.87411	45.87
	4.9472	45.89
	3.54763	45.91
	2.8961	45.93
	2.68206	45.95
	2.80103	45.97
	3.40144	45.99
	3.26359	46.01
	3.94094	46.03
	4.41101	46.05
	4.67161	46.07
	4.85164	46.09
	5.30705	46.11
	6.44801	46.13
	8.28477	46.15
	10.2958	46.17
	11.8242	46.19
	12.5433	46.21
	12.5439	46.23
	12.124	46.25
	11.6009	46.27
	11.1393	46.29
	10.611	46.31
	9.79271	46.33
	8.67265	46.35
	7.35556	46.37
	5.93959	46.39
	4.69061	46.41
	3.91916	46.43
	3.58497	46.45
	3.39067	46.47
	3.16706	46.49
	3.85235	46.51
	3.31397	46.53
	2.45624	46.55
	1.29481	46.57
	0.13142	46.59
	-0.59253	46.61
	-0.55769	46.63
	0.19199	46.65
	1.10084	46.67
	1.39544	46.69
	0.7828	46.71
	-0.3152	46.73
	-1.32921	46.75
	-2.03952	46.77
	-2.38265	46.79
	-2.15253	46.81
	-1.29938	46.83
	-0.36517	46.85
	-0.08624	46.87
	-0.48701	46.89
	-0.83016	46.91
	-0.53562	46.93
	0.26868	46.95
	1.09349	46.97
	1.5677	46.99
	1.62883	47.01
	1.62842	47.03
	2.15243	47.05
	3.35514	47.07
	4.593	47.09
	5.01836	47.11
	4.33239	47.13
	2.79973	47.15
	0.95164	47.17
	-0.47555	47.19
	-0.77287	47.21
	0.10168	47.23
	1.32193	47.25
	2.03534	47.27
	2.2048	47.29
	2.26488	47.31
	2.33668	47.33
	2.2366	47.35
	1.90018	47.37
	1.4163	47.39
	0.8621	47.41
	0.33915	47.43
	0.14236	47.45
	0.67312	47.47
	1.90503	47.49
	3.09202	47.51
	3.40889	47.53
	2.79509	47.55
	1.88637	47.57
	1.21592	47.59
	0.75152	47.61
	0.29005	47.63
	0.00728	47.65
	0.27529	47.67
	1.10189	47.69
	2.05056	47.71
	2.62325	47.73
	2.60413	47.75
	2.1104	47.77
	1.39694	47.79
	0.70789	47.81
	0.27957	47.83
	0.21747	47.85
	0.34286	47.87
	0.47996	47.89
	0.84264	47.91
	1.69165	47.93
	2.68909	47.95
	3.1172	47.97
	2.67908	47.99
	1.656	48.01
	0.4669	48.03
	-0.50247	48.05
	-0.8742	48.07
	-0.51644	48.09
	0.27785	48.11
	1.0565	48.13
	1.56562	48.15
	1.78469	48.17
	1.79673	48.19
	1.75114	48.21
	1.75731	48.23
	1.64043	48.25
	1.07725	48.27
	0.16935	48.29
	-0.49442	48.31
	-0.45507	48.33
	0.32549	48.35
	1.59432	48.37
	2.8153	48.39
	3.45034	48.41
	3.53068	48.43
	3.50653	48.45
	3.47261	48.47
	3.05489	48.49
	2.11373	48.51
	1.09249	48.53
	0.51363	48.55
	0.48359	48.57
	0.88226	48.59
	1.66374	48.61
	2.66689	48.63
	3.46203	48.65
	3.70248	48.67
	3.3482	48.69
	2.44606	48.71
	1.19626	48.73
	0.30778	48.75
	0.62731	48.77
	2.1441	48.79
	3.79272	48.81
	4.48724	48.83
	4.08898	48.85
	3.22098	48.87
	2.4604	48.89
	2.00744	48.91
	1.94022	48.93
	2.30267	48.95
	2.76766	48.97
	2.60668	48.99
	1.39197	49.01
	-0.40672	49.03
	-1.80014	49.05
	-2.176	49.07
	-1.66708	49.09
	-0.77048	49.11
	0.11537	49.13
	0.7229	49.15
	0.81676	49.17
	0.44088	49.19
	0.14996	49.21
	0.52017	49.23
	1.35327	49.25
	1.78499	49.27
	1.34171	49.29
	0.58006	49.31
	0.50006	49.33
	1.43371	49.35
	2.6076	49.37
	2.9016	49.39
	2.02763	49.41
	0.66928	49.43
	-0.51036	49.45
	-1.4322	49.47
	-2.05326	49.49
	-1.90381	49.51
	-0.65476	49.53
	1.10405	49.55
	2.17145	49.57
	1.89998	49.59
	0.7203	49.61
	-0.5297	49.63
	-1.40568	49.65
	-1.92228	49.67
	-2.26507	49.69
	-2.65375	49.71
	-3.18697	49.73
	-3.57371	49.75
	-3.24073	49.77
	-2.0269	49.79
	-0.64412	49.81
	-0.05822	49.83
	-0.42252	49.85
	-1.0173	49.87
	-1.24294	49.89
	-1.19514	49.91
	-1.23036	49.93
	-1.50972	49.95
	-2.07815	49.97
	-2.93663	49.99
	-3.91132	50.01
	-4.70144	50.03
	-5.07848	50.05
	-4.94185	50.07
	-4.3023	50.09
	-3.31119	50.11
	-2.19606	50.13
	-1.15809	50.15
	-0.4707	50.17
	-0.53918	50.19
	-1.52368	50.21
	-2.93689	50.23
	-3.90577	50.25
	-3.84731	50.27
	-2.82499	50.29
	-1.44623	50.31
	-0.48642	50.33
	-0.33228	50.35
	-0.71036	50.37
	-1.16658	50.39
	-1.63452	50.41
	-2.18743	50.43
	-2.55772	50.45
	-2.41044	50.47
	-1.89793	50.49
	-1.55827	50.51
	-1.72546	50.53
	-2.23054	50.55
	-2.68093	50.57
	-2.86376	50.59
	-2.77119	50.61
	-2.44328	50.63
	-2.00698	50.65
	-1.72888	50.67
	-1.84239	50.69
	-2.33579	50.71
	-2.92099	50.73
	-3.2015	50.75
	-2.93905	50.77
	-2.20492	50.79
	-1.27159	50.81
	-0.4027	50.83
	0.21617	50.85
	0.43954	50.87
	0.18439	50.89
	-0.47312	50.91
	-1.24488	50.93
	-1.79692	50.95
	-2.1019	50.97
	-2.47817	50.99
	-3.05464	51.01
	-3.39381	51.03
	-2.9742	51.05
	-1.8749	51.07
	-0.634	51.09
	0.37447	51.11
	1.02844	51.13
	1.16581	51.15
	0.75434	51.17
	0.24619	51.19
	0.1814	51.21
	0.42031	51.23
	0.30863	51.25
	-0.36946	51.27
	-1.15107	51.29
	-1.60651	51.31
	-1.75727	51.33
	-1.81819	51.35
	-1.94942	51.37
	-2.16367	51.39
	-2.23828	51.41
	-1.95156	51.43
	-1.49297	51.45
	-1.27168	51.47
	-1.32873	51.49
	-1.38675	51.51
	-1.4067	51.53
	-1.5868	51.55
	-1.83429	51.57
	-1.70776	51.59
	-1.00018	51.61
	-0.1178	51.63
	0.2675	51.65
	-0.13431	51.67
	-0.98534	51.69
	-1.60103	51.71
	-1.45207	51.73
	-0.65272	51.75
	-0.01354	51.77
	-0.2894	51.79
	-1.35432	51.81
	-2.42707	51.83
	-3.01544	51.85
	-3.23272	51.87
	-3.20684	51.89
	-2.68195	51.91
	-1.4969	51.93
	-0.17319	51.95
	0.41127	51.97
	0.0338	51.99
	-0.4589	52.01
	-0.05415	52.03
	1.20314	52.05
	2.24265	52.07
	2.21477	52.09
	1.35974	52.11
	0.56623	52.13
	0.34693	52.15
	0.41376	52.17
	0.16906	52.19
	-0.52974	52.21
	-1.21976	52.23
	-1.41271	52.25
	-1.07832	52.27
	-0.56425	52.29
	-0.3246	52.31
	-0.6289	52.33
	-1.24472	52.35
	-1.50313	52.37
	-0.90119	52.39
	0.31793	52.41
	1.289	52.43
	1.37921	52.45
	0.81707	52.47
	0.28715	52.49
	0.10391	52.51
	0.01441	52.53
	-0.32509	52.55
	-0.84721	52.57
	-1.08126	52.59
	-0.66784	52.61
	0.25045	52.63
	1.21073	52.65
	1.76671	52.67
	1.62152	52.69
	0.85522	52.71
	0.04986	52.73
	-0.2643	52.75
	-0.18392	52.77
	-0.07035	52.79
	0.07349	52.81
	0.44095	52.83
	0.92561	52.85
	1.21982	52.87
	1.30408	52.89
	1.47719	52.91
	1.86905	52.93
	2.19548	52.95
	2.1137	52.97
	1.71746	52.99
	1.5468	53.01
	1.98551	53.03
	2.73184	53.05
	3.1891	53.07
	3.33288	53.09
	3.62216	53.11
	4.01397	53.13
	3.87258	53.15
	3.04955	53.17
	2.19233	53.19
	1.73647	53.21
	1.42221	53.23
	1.06595	53.25
	1.06321	53.27
	1.80948	53.29
	3.11435	53.31
	4.36354	53.33
	4.91644	53.35
	4.39512	53.37
	3.02809	53.39
	1.7343	53.41
	1.49324	53.43
	2.49924	53.45
	4.05016	53.47
	5.20948	53.49
	5.47817	53.51
	5.00271	53.53
	4.34365	53.55
	4.0508	53.57
	4.34779	53.59
	4.94653	53.61
	5.07652	53.63
	4.16451	53.65
	2.65582	53.67
	1.6149	53.69
	1.44506	53.71
	1.59554	53.73
	1.53019	53.75
	1.38085	53.77
	1.50299	53.79
	1.86341	53.81
	2.15253	53.83
	2.17212	53.85
	1.86846	53.87
	1.3148	53.89
	0.83633	53.91
	0.82563	53.93
	1.29344	53.95
	1.81691	53.97
	2.02396	53.99
	2.00543	54.01
	2.13436	54.03
	2.51425	54.05
	2.77598	54.07
	2.50255	54.09
	1.71056	54.11
	0.7877	54.13
	0.08554	54.15
	-0.30216	54.17
	-0.46917	54.19
	-0.47701	54.21
	-0.24168	54.23
	0.187	54.25
	0.38619	54.27
	-0.03866	54.29
	-1.03284	54.31
	-2.30535	54.33
	-3.48802	54.35
	-3.92851	54.37
	-2.99302	54.39
	-0.88664	54.41
	1.23048	54.43
	2.12103	54.45
	1.34947	54.47
	-0.44944	54.49
	-1.96125	54.51
	-2.22599	54.53
	-1.46436	54.55
	-0.61778	54.57
	-0.24973	54.59
	-0.20491	54.61
	0.04693	54.63
	1.039	54.65
	2.81524	54.67
	4.57098	54.69
	5.23198	54.71
	4.57852	54.73
	3.45241	54.75
	2.73351	54.77
	2.37692	54.79
	1.62774	54.81
	0.11294	54.83
	-1.50441	54.85
	-2.20575	54.87
	-1.83092	54.89
	-1.13578	54.91
	-0.65744	54.93
	-0.18692	54.95
	0.46426	54.97
	0.82051	54.99
	0.26172	55.01
	-1.05781	55.03
	-2.1215	55.05
	-1.97034	55.07
	-0.67368	55.09
	0.664	55.11
	0.87178	55.13
	-0.29349	55.15
	-2.05055	55.17
	-3.37305	55.19
	-3.79126	55.21
	-3.53174	55.23
	-3.06031	55.25
	-2.56642	55.27
	-1.92801	55.29
	-1.13432	55.31
	-0.44318	55.33
	0.03408	55.35
	0.54162	55.37
	1.22103	55.39
	1.72954	55.41
	1.52417	55.43
	0.43403	55.45
	-1.03501	55.47
	-1.99723	55.49
	-1.99558	55.51
	-1.42558	55.53
	-0.96496	55.55
	-0.88422	55.57
	-1.12282	55.59
	-1.54698	55.61
	-1.85395	55.63
	-1.71659	55.65
	-1.28139	55.67
	-1.16064	55.69
	-1.79771	55.71
	-3.02951	55.73
	-4.21346	55.75
	-4.68941	55.77
	-4.27571	55.79
	-3.33956	55.81
	-2.31747	55.83
	-1.39305	55.85
	-0.72644	55.87
	-0.57156	55.89
	-0.92546	55.91
	-1.39949	55.93
	-1.67724	55.95
	-1.87003	55.97
	-2.23763	55.99
	-2.78003	56.01
	-3.3078	56.03
	-3.7047	56.05
	-3.91509	56.07
	-3.86474	56.09
	-3.54682	56.11
	-3.00527	56.13
	-2.2147	56.15
	-1.27374	56.17
	-0.65604	56.19
	-0.76392	56.21
	-1.22336	56.23
	-1.22774	56.25
	-0.67645	56.27
	-0.35759	56.29
	-0.86491	56.31
	-1.94059	56.33
	-3.02701	56.35
	-3.8527	56.37
	-4.31414	56.39
	-4.32636	56.41
	-3.96749	56.43
	-3.44261	56.45
	-2.88551	56.47
	-2.38896	56.49
	-2.06136	56.51
	-1.88806	56.53
	-1.76848	56.55
	-1.76315	56.57
	-2.02541	56.59
	-2.4703	56.61
	-2.74819	56.63
	-2.55343	56.65
	-1.89872	56.67
	-1.16491	56.69
	-0.81977	56.71
	-0.95902	56.73
	-1.25842	56.75
	-1.48557	56.77
	-1.78303	56.79
	-2.23283	56.81
	-2.47562	56.83
	-2.1852	56.85
	-1.72096	56.87
	-1.76356	56.89
	-2.32374	56.91
	-2.66908	56.93
	-2.30252	56.95
	-1.50627	56.97
	-0.87799	56.99
	-0.77901	57.01
	-1.23375	57.03
	-1.98635	57.05
	-2.60614	57.07
	-2.76694	57.09
	-2.49221	57.11
	-2.01631	57.13
	-1.43299	57.15
	-0.70319	57.17
	-0.00659	57.19
	0.23394	57.21
	-0.19448	57.23
	-0.97934	57.25
	-1.52788	57.27
	-1.52272	57.29
	-1.15623	57.31
	-0.77803	57.33
	-0.51214	57.35
	-0.32828	57.37
	-0.21083	57.39
	-0.09925	57.41
	0.12073	57.43
	0.45594	57.45
	0.77063	57.47
	0.93884	57.49
	0.92638	57.51
	0.76645	57.53
	0.60457	57.55
	0.6917	57.57
	1.1177	57.59
	1.6394	57.61
	1.97456	57.63
	2.10172	57.65
	2.14586	57.67
	2.20661	57.69
	2.27418	57.71
	2.07221	57.73
	1.23255	57.75
	-0.07977	57.77
	-1.0669	57.79
	-1.14095	57.81
	-0.53532	57.83
	0.12206	57.85
	0.42886	57.87
	0.26885	57.89
	-0.27885	57.91
	-0.87344	57.93
	-0.99146	57.95
	-0.31946	57.97
	0.83497	57.99
	1.66029	58.01
	1.54615	58.03
	0.61463	58.05
	-0.46632	58.07
	-1.05605	58.09
	-0.92607	58.11
	-0.23554	58.13
	0.68545	58.15
	1.49609	58.17
	2.00496	58.19
	2.27848	58.21
	2.50414	58.23
	2.80109	58.25
	3.16639	58.27
	3.39985	58.29
	3.18116	58.31
	2.52789	58.33
	1.99864	58.35
	2.07877	58.37
	2.4919	58.39
	2.46264	58.41
	1.6863	58.43
	0.74883	58.45
	0.40803	58.47
	0.77231	58.49
	1.49596	58.51
	2.35632	58.53
	3.16785	58.55
	3.52722	58.57
	3.13367	58.59
	2.15514	58.61
	1.05064	58.63
	0.2098	58.65
	-0.15447	58.67
	0.01933	58.69
	0.57887	58.71
	1.12669	58.73
	1.23505	58.75
	0.77212	58.77
	-0.00332	58.79
	-0.67134	58.81
	-0.96534	58.83
	-0.89899	58.85
	-0.68128	58.87
	-0.54854	58.89
	-0.6199	58.91
	-0.89341	58.93
	-1.34662	58.95
	-1.91409	58.97
	-2.37902	58.99
	-2.48849	59.01
	-2.24055	59.03
	-1.8676	59.05
	-1.44876	59.07
	-0.78579	59.09
	0.17113	59.11
	1.01866	59.13
	1.29197	59.15
	1.07407	59.17
	0.92452	59.19
	1.17341	59.21
	1.62639	59.23
	2.0237	59.25
	2.33312	59.27
	2.49703	59.29
	2.34648	59.31
	1.83948	59.33
	1.08833	59.35
	0.23269	59.37
	-0.5419	59.39
	-1.02548	59.41
	-1.08524	59.43
	-0.66258	59.45
	0.17805	59.47
	1.14562	59.49
	1.88468	59.51
	2.23408	59.53
	2.23289	59.55
	2.05103	59.57
	1.95218	59.59
	2.10039	59.61
	2.3902	59.63
	2.58918	59.65
	2.55086	59.67
	2.17366	59.69
	1.3697	59.71
	0.36457	59.73
	-0.21479	59.75
	-0.04122	59.77
	0.32765	59.79
	0.12328	59.81
	-0.60453	59.83
	-1.19759	59.85
	-1.36388	59.87
	-1.37687	59.89
	-1.48165	59.91
	-1.56398	59.93
	-1.3885	59.95
	-0.94935	59.97
[truncated: 1,001 more rows]
