# Supplementary material for: Ultrafast photochemistry produces superbright short-wave infrared dots for low-dose in vivo imaging
Source: Nat Commun. 2020 Jun 10;11:2933. doi: 10.1038/s41467-020-16333-2 (PMC7286912; doi:10.1038/s41467-020-16333-2)
Supplement: Supplementary file 4 — Source Data [file 41467_2020_16333_MOESM4_ESM.zip › SUPPORTING/SI- Fig 6 -a.xlsx]

## Sheet: Plan1
	1500	0.00238	-0.000396799	-0.000925864	-0.000396799	0.00545	-0.000396799	-0.000396799	-0.000396799	-0.000396799	-0.000396799
	1499	0.00235	-0.000396799	-0.000925864	-0.000396799	0.00528	-0.000396799	-0.000396799	-0.000396799	-0.000396799	-0.000396799
	1498	0.0023	-0.000396799	-0.000925864	-0.000396799	0.00511	-0.000396799	-0.000396799	-0.000396799	-0.000396799	-0.000396799
	1497	0.00231	-0.000396799	-0.000925864	-0.000396799	0.00494	-0.000396799	-0.000396799	-0.000396799	-0.000396799	-0.000396799
	1496	0.00232	-0.000396799	-0.000925864	-0.000396799	0.00477	-0.000396799	-0.000396799	-0.000396799	-0.000396799	-0.000396799
	1495	0.00237	-0.000396799	-0.000925864	-0.000396799	0.0046	-0.000396799	-0.000396799	-0.000396799	-0.000396799	-0.000396799
	1494	0.00251	-0.000396799	-0.000925864	-0.000396799	0.00443	-0.000396799	-0.000396799	-0.000396799	-0.000396799	-0.000396799
	1493	0.00244	-0.000396799	-0.000925864	-0.000396799	0.00425	-0.000396799	-0.000396799	-0.000396799	-0.000396799	-0.000396799
	1492	0.00244	-0.000396799	-0.000925864	-0.000396799	0.00408	-0.000396799	-0.000396799	-0.000396799	-0.000396799	-0.000396799
	1491	0.0025	-0.000396799	-0.000925864	-0.000396799	0.00391	-0.000396799	-0.000396799	-0.000396799	-0.000396799	-0.000396799
	1490	0.00255	-0.000396799	-0.000925864	-0.000396799	0.00374	-0.000396799	-0.000396799	-0.000396799	-0.000396799	-0.000396799
	1489	0.00252	-0.000396799	-0.000925864	-0.000396799	0.00357	-0.000396799	-0.000396799	-0.000396799	-0.000396799	-0.000396799
	1488	0.0025	-0.000396799	-0.000925864	-0.000396799	0.0034	-0.000396799	-0.000396799	-0.000396799	-0.000396799	-0.000396799
	1487	0.00248	-0.000396799	-0.000925864	-0.000396799	0.00323	-0.000396799	-0.000396799	-0.000396799	-0.000396799	-0.000396799
	1486	0.0025	-0.000396799	-0.000925864	-0.000396799	0.00306	-0.000396799	-0.000396799	-0.000396799	-0.000396799	-0.000396799
	1485	0.00258	-0.000396799	-0.000925864	-0.000396799	0.00289	-0.000396799	-0.000396799	-0.000396799	-0.000396799	-0.000396799
	1484	0.00262	-0.000396799	-0.000925864	-0.000396799	0.00272	-0.000396799	-0.000396799	-0.000396799	-0.000396799	-0.000396799
	1483	0.00258	-0.000396799	-0.000925864	-0.000396799	0.00255	-0.000396799	-0.000396799	-0.000396799	-0.000396799	-0.000396799
	1482	0.00256	-0.000396799	-0.000925864	-0.000396799	0.00237	-0.000396799	-0.000396799	-0.000396799	-0.000396799	-0.000396799
	1481	0.00255	-0.000396799	-0.000925864	-0.000396799	0.0022	-0.000396799	-0.000396799	-0.000396799	-0.000396799	-0.000396799
	1480	0.00258	-0.000396799	-0.000925864	-0.000396799	0.00203	-0.000396799	-0.000396799	-0.000396799	-0.000396799	-0.000396799
	1479	0.00256	-0.000396799	-0.000925864	-0.000396799	0.00186	-0.000396799	-0.000396799	-0.000396799	-0.000396799	-0.000396799
	1478	0.00261	-0.000396799	-0.000925864	-0.000396799	0.00169	-0.000396799	-0.000396799	-0.000396799	-0.000396799	-0.000396799
	1477	0.00257	-0.000396799	-0.000925864	-0.000396799	0.00152	-0.000396799	-0.000396799	-0.000396799	-0.000396799	-0.000396799
	1476	0.0026	-0.000396799	-0.000925864	-0.000396799	0.00135	-0.000396799	-0.000396799	-0.000396799	-0.000396799	-0.000396799
	1475	0.00258	-0.000396799	-0.000925864	-0.000396799	0.00119	-0.000396799	-0.000396799	-0.000396799	-0.000396799	-0.000396799
	1474	0.00266	-0.000396799	-0.000925864	-0.000396799	0.00119	-0.000396799	-0.000396799	-0.000396799	-0.000396799	-0.000396799
	1473	0.00265	-0.000396799	-0.000925864	-0.000396799	0.00119	-0.000396799	-0.000396799	-0.000396799	-0.000396799	-0.000396799
	1472	0.00271	-0.000396799	-0.000925864	-0.000396799	0.00119	-0.000396799	-0.000396799	-0.000396799	-0.000396799	-0.000396799
	1471	0.00268	-0.000396799	-0.000925864	-0.000396799	0.00119	-0.000396799	-0.000396799	-0.000396799	-0.000396799	-0.000396799
	1470	0.00273	-0.000396799	-0.000925864	-0.000396799	0.00119	-0.000396799	-0.000396799	-0.000396799	-0.000396799	-0.000396799
	1469	0.0027	-0.000396799	-0.000925864	-0.000396799	0.00119	-0.000396799	-0.000396799	-0.000396799	-0.000396799	-0.000396799
	1468	0.00267	-0.000396799	-0.000925864	-0.000396799	0.00119	-0.000396799	-0.000396799	-0.000396799	-0.000396799	-0.000396799
	1467	0.0027	-0.000396799	-0.000925864	-0.000396799	0.00119	-0.000396799	-0.000396799	-0.000396799	-0.000396799	-0.000396799
	1466	0.00268	-0.000396799	-0.000925864	-0.000396799	0.00119	-0.000396799	-0.000396799	-0.000396799	-0.000396799	-0.000396799
	1465	0.0027	-0.000396799	-0.000925864	-0.000396799	0.00119	-0.000396799	-0.000396799	-0.000396799	-0.000396799	-0.000396799
	1464	0.00273	-0.000396799	-0.000925864	-0.000396799	0.00119	-0.000396799	-0.000396799	-0.000396799	-0.000396799	-0.000396799
	1463	0.00281	-0.000396799	-0.000925864	-0.000396799	0.00119	-0.000396799	-0.000396799	-0.000396799	-0.000396799	-0.000396799
	1462	0.00275	-0.000396799	-0.000925864	-0.000396799	0.00119	-0.000396799	-0.000396799	-0.000396799	-0.000396799	-0.000396799
	1461	0.00277	-0.000396799	-0.000925864	-0.000396799	0.00119	-0.000396799	-0.000396799	-0.000396799	-0.000396799	-0.000396799
	1460	0.00277	-0.000396799	-0.000925864	-0.000396799	0.00119	-0.000396799	-0.000396799	-0.000396799	-0.000396799	-0.000396799
	1459	0.00283	-0.000396799	-0.000925864	-0.000396799	0.00119	-0.000396799	-0.000396799	-0.000396799	-0.000396799	-0.000396799
	1458	0.00284	-0.000396799	-0.000925864	-0.000396799	0.00119	-0.000396799	-0.000396799	-0.000396799	-0.000396799	-0.000396799
	1457	0.00284	-0.000396799	-0.000925864	-0.000396799	0.00119	-0.000396799	-0.000396799	-0.000396799	-0.000396799	-0.000396799
	1456	0.00287	-0.000396799	-0.000925864	-0.000396799	0.00119	-0.000396799	-0.000396799	-0.000396799	-0.000396799	-0.000396799
	1455	0.00285	-0.000396799	-0.000925864	-0.000396799	0.00119	-0.000396799	-0.000396799	-0.000396799	-0.000396799	-0.000396799
	1454	0.00285	-0.000396799	-0.000925864	-0.000396799	0.00119	-0.000396799	-0.000396799	-0.000396799	-0.000396799	-0.000396799
	1453	0.0029	-0.000396799	-0.000925864	-0.000396799	0.00119	-0.000396799	-0.000396799	-0.000396799	-0.000396799	-0.000396799
	1452	0.00292	-0.000396799	-0.000925864	-0.000396799	0.00119	-0.000396799	-0.000396799	-0.000396799	-0.000396799	-0.000396799
	1451	0.00288	-0.000396799	-0.000925864	-0.000396799	0.00119	-0.000396799	-0.000396799	-0.000396799	-0.000396799	-0.000396799
	1450	0.00283	-0.000396799	-0.000925864	-0.000396799	0.00119	-0.000396799	-0.000396799	-0.000396799	-0.000396799	-0.000396799
	1449	0.00289	-0.000396799	-0.000925864	-0.000396799	0.00119	-0.000396799	-0.000396799	-0.000396799	-0.000396799	-0.000396799
	1448	0.00296	-0.000396799	-0.000925864	-0.000396799	0.00119	-0.000396799	-0.000396799	-0.000396799	-0.000396799	-0.000396799
	1447	0.00294	-0.000396799	-0.000925864	-0.000396799	0.00119	-0.000396799	-0.000396799	-0.000396799	-0.000396799	-0.000396799
	1446	0.00292	-0.000396799	-0.000925864	-0.000396799	0.00119	-0.000396799	-0.000396799	-0.000396799	-0.000396799	-0.000396799
	1445	0.00294	-0.000396799	-0.000925864	-0.000396799	0.00119	-0.000396799	-0.000396799	-0.000396799	-0.000396799	-0.000396799
	1444	0.00299	-0.000396799	-0.000925864	-0.000396799	0.00119	-0.000396799	-0.000396799	-0.000396799	-0.000396799	-0.000396799
	1443	0.00296	-0.000396799	-0.000925864	-0.000396799	0.00119	-0.000396799	-0.000396799	-0.000396799	-0.000396799	-0.000396799
	1442	0.00298	-0.000396799	-0.000925864	-0.000396799	0.00119	-0.000396799	-0.000396799	-0.000396799	-0.000396799	-0.000396799
	1441	0.00299	-0.000396799	-0.000925864	-0.000396799	0.00119	-0.000396799	-0.000396799	-0.000396799	-0.000396799	-0.000396799
	1440	0.00297	-0.000396799	-0.000925864	-0.000396799	0.00119	-0.000396799	-0.000396799	-0.000396799	-0.000396799	-0.000396799
	1439	0.003	-0.000396799	-0.000925864	-0.000396799	0.00119	-0.000396799	-0.000396799	-0.000396799	-0.000396799	-0.000396799
	1438	0.00306	-0.000396799	-0.000925864	-0.000396799	0.00119	-0.000396799	-0.000396799	-0.000396799	-0.000396799	-0.000396799
	1437	0.0031	-0.000396799	-0.000925864	-0.000396799	0.00119	-0.000396799	-0.000396799	-0.000396799	-0.000396799	-0.000396799
	1436	0.0031	-0.000396799	-0.000896082	-0.000396799	0.00119	-0.000396799	-0.000396799	-0.000396799	-0.000396799	-0.000396799
	1435	0.00319	-0.000396799	-0.000829489	-0.000396799	0.00119	-0.000396799	-0.000396799	-0.000396799	-0.000396799	-0.000396799
	1434	0.00323	-0.000396799	-0.000762896	-0.000396799	0.00119	-0.000396799	-0.000396799	-0.000396799	-0.000396799	-0.000396799
	1433	0.00334	-0.000396799	-0.000696303	-0.000396799	0.00119	-0.000396799	-0.000396799	-0.000396799	-0.000396799	-0.000396799
	1432	0.0035	-0.000396799	-0.00062971	-0.000396799	0.00119	-0.000396799	-0.000396799	-0.000396799	-0.000396799	-0.000396799
	1431	0.00363	-0.000396799	-0.000563117	-0.000396799	0.00119	-0.000396799	-0.000396799	-0.000396799	-0.000396799	-0.000396799
	1430	0.00372	-0.000396799	-0.000496524	-0.000396799	0.00119	-0.000396799	-0.000396799	-0.000396799	-0.000396799	-0.000396799
	1429	0.00384	-0.000396799	-0.000429931	-0.000396799	0.00119	-0.000396799	-0.000396799	-0.000396799	-0.000396799	-0.000396799
	1428	0.00399	-0.000396799	-0.000363338	-0.000396799	0.00119	-0.000396799	-0.000396799	-0.000396799	-0.000396799	-0.000396799
	1427	0.00411	-0.000396799	-0.000296745	-0.000396799	0.00119	-0.000396799	-0.000396799	-0.000396799	-0.000396799	-0.000396799
	1426	0.00425	-0.000396799	-0.000230152	-0.000396799	0.00119	-0.000396799	-0.000396799	-0.000396799	-0.000396799	-0.000396799
	1425	0.00436	-0.000396799	-0.000163559	-0.000396799	0.00119	-0.000396799	-0.000396799	-0.000396799	-0.000396799	-0.000396799
	1424	0.00456	-0.000396799	-9.69663e-05	-0.000396799	0.00119	-0.000396799	-0.000396799	-0.000396799	-0.000396799	-0.000396799
	1423	0.00472	-0.000396799	-3.03734e-05	-0.000396799	0.00119	-0.000396799	-0.000396799	-0.000396799	-0.000396799	-0.000396799
	1422	0.00485	-0.000396799	3.62195e-05	-0.000396799	0.00119	-0.000396799	-0.000396799	-0.000396799	-0.000396799	-0.000396799
	1421	0.005	-0.000396799	0.000102812	-0.000396799	0.00119	-0.000396799	-0.000396799	-0.000396799	-0.000396799	-0.000396799
	1420	0.00512	-0.000396799	0.000169405	-0.000396799	0.00119	-0.000396799	-0.000396799	-0.000396799	-0.000396799	-0.000396799
	1419	0.00523	-0.000396799	0.000235998	-0.000396799	0.00119	-0.000396799	-0.000396799	-0.000396799	-0.000396799	-0.000396799
	1418	0.0053	-0.000396799	0.000302591	-0.000396799	0.00119	-0.000396799	-0.000396799	-0.000396799	-0.000396799	-0.000396799
	1417	0.00548	-0.000394951	0.000369184	-0.000379579	0.00119	-0.00040132	-0.00040132	-0.000387961	-0.000379579	-0.00040132
	1416	0.0056	-0.000381457	0.000435777	-0.000253787	0.00119	-0.000434344	-0.000434344	-0.000323396	-0.000253787	-0.000434344
	1415	0.00563	-0.000367962	0.00050237	-0.000127994	0.00119	-0.000467369	-0.000467369	-0.000258831	-0.000127994	-0.000467369
	1414	0.00566	-0.000354468	0.000568963	-2.2017e-06	0.00119	-0.000500394	-0.000500394	-0.000194266	-2.2017e-06	-0.000500394
	1413	0.00563	-0.000340973	0.000635556	0.000123591	0.00119	-0.000533418	-0.000533418	-0.000129701	0.000123591	-0.000533418
	1412	0.00555	-0.000327479	0.000702149	0.000249383	0.00119	-0.000566443	-0.000566443	-6.51363e-05	0.000249383	-0.000566443
	1411	0.0054	-0.000313984	0.000768742	0.000375176	0.00119	-0.000599468	-0.000599468	-5.71381e-07	0.000375176	-0.000599468
	1410	0.00528	-0.00030049	0.000835335	0.000500969	0.00119	-0.000632493	-0.000632493	6.39935e-05	0.000500969	-0.000632493
	1409	0.00513	-0.000286995	0.000901928	0.000626761	0.00119	-0.000665517	-0.000665517	0.000128558	0.000626761	-0.000665517
	1408	0.00487	-0.000273501	0.000968521	0.000752554	0.00119	-0.000698542	-0.000698542	0.000193123	0.000752554	-0.000698542
	1407	0.00455	-0.000260006	0.00104	0.000878346	0.00121	-0.000731567	-0.000731567	0.000257688	0.000878346	-0.000731567
	1406	0.00418	-0.000246512	0.0011	0.001	0.00126	-0.000764591	-0.000764591	0.000322253	0.001	-0.000764591
	1405	0.0039	-0.000233017	0.00117	0.00113	0.0013	-0.000797616	-0.000797616	0.000386818	0.00113	-0.000797616
	1404	0.00361	-0.000219522	0.00123	0.00126	0.00135	-0.000830641	-0.000830641	0.000451383	0.00126	-0.000830641
	1403	0.00326	-0.000206028	0.0013	0.00138	0.00139	-0.000863665	-0.000863665	0.000515948	0.00138	-0.000863665
	1402	0.00286	-0.000192533	0.00137	0.00151	0.00143	-0.00089669	-0.00089669	0.000580513	0.00151	-0.00089669
	1401	0.00255	-0.000179039	0.00143	0.00163	0.00148	-0.000929715	-0.000929715	0.000645078	0.00163	-0.000929715
	1400	0.0022	-0.000165544	0.0015	0.00176	0.00152	-0.000962739	-0.000962739	0.000709642	0.00176	-0.000962739
	1399	0.00187	-0.00015205	0.00157	0.00188	0.00157	-0.000995764	-0.000995764	0.000774207	0.00188	-0.000995764
	1398	0.00157	-0.000138555	0.00163	0.00201	0.00161	-0.00103	-0.00103	0.000838772	0.00201	-0.00103
	1397	0.00127	-0.000125061	0.0017	0.00214	0.00166	-0.00106	-0.00106	0.000903337	0.00214	-0.00106
	1396	0.00101	-0.000111566	0.00177	0.00226	0.0017	-0.00109	-0.00109	0.000967902	0.00226	-0.00109
	1395	0.00078321	-9.80716e-05	0.00183	0.00239	0.00175	-0.00113	-0.00113	0.00103	0.00239	-0.00113
	1394	0.00057688	-8.45771e-05	0.0019	0.00251	0.00179	-0.00116	-0.00116	0.0011	0.00251	-0.00116
	1393	0.000422133	-7.10826e-05	0.00197	0.00264	0.00184	-0.00119	-0.00119	0.00116	0.00264	-0.00119
	1392	0.000308652	-5.7588e-05	0.00203	0.00277	0.00188	-0.00123	-0.00123	0.00118	0.00277	-0.00123
	1391	0.000205487	-4.40935e-05	0.0021	0.00289	0.00193	-0.00126	-0.00126	0.00115	0.00289	-0.00126
	1390	0.000184854	-3.05989e-05	0.00217	0.00302	0.00197	-0.00129	-0.00129	0.00113	0.00302	-0.00129
	1389	0.000236436	-1.71044e-05	0.00223	0.00314	0.00202	-0.00133	-0.00133	0.0011	0.00314	-0.00133
	1388	0.000257069	-3.60987e-06	0.00226	0.00327	0.00206	-0.00136	-0.00136	0.00108	0.00327	-0.00136
	1387	0.000236436	9.88467e-06	0.00227	0.00339	0.00211	-0.00139	-0.00139	0.00105	0.00339	-0.00139
	1386	0.000215803	2.33792e-05	0.00228	0.00352	0.00215	-0.00143	-0.00143	0.00103	0.00352	-0.00143
	1385	0.000267386	3.68737e-05	0.00229	0.00365	0.00219	-0.00144	-0.000710029	0.001	0.00365	-0.00144
	1384	0.00037055	5.03683e-05	0.00231	0.00377	0.00224	-0.00138	0.0023	0.000976042	0.00377	-0.00141
	1383	0.000463399	6.38628e-05	0.00232	0.0038	0.00228	-0.00132	0.00381	0.000951047	0.0038	-0.00138
	1382	0.000545931	7.73573e-05	0.00233	0.00373	0.00233	-0.00126	0.00373	0.000926052	0.00373	-0.00135
	1381	0.000731628	9.08519e-05	0.00234	0.00366	0.00237	-0.00121	0.00366	0.000901057	0.00366	-0.00131
	1380	0.000896691	0.000104346	0.00235	0.00359	0.00242	-0.00115	0.00359	0.000876063	0.00359	-0.00128
	1379	0.00102	0.000117841	0.00237	0.00352	0.00246	-0.00109	0.00352	0.000851068	0.00352	-0.00125
	1378	0.00118	0.000131335	0.00238	0.00345	0.00251	-0.00104	0.00345	0.000826073	0.00345	-0.00122
	1377	0.00139	0.00014483	0.00239	0.00338	0.00255	-0.000978812	0.00338	0.000801078	0.00338	-0.00118
	1376	0.00154	0.000158325	0.0024	0.0033	0.0026	-0.000921668	0.00331	0.000776083	0.0033	-0.00115
	1375	0.00175	0.000171819	0.00241	0.00323	0.00264	-0.000864524	0.00324	0.000751088	0.00323	-0.00112
	1374	0.00197	0.000185314	0.00242	0.00316	0.00269	-0.000807379	0.00317	0.000726093	0.00316	-0.00109
	1373	0.00217	0.000198808	0.00244	0.00309	0.00273	-0.000750235	0.0031	0.000701099	0.00309	-0.00106
	1372	0.00236	0.000212303	0.00245	0.00302	0.00278	-0.00069309	0.00302	0.000676104	0.00302	-0.00102
	1371	0.00251	0.000225797	0.00246	0.00295	0.00282	-0.000635946	0.00295	0.000651109	0.00295	-0.000991602
	1370	0.00266	0.000239292	0.00247	0.00288	0.00286	-0.000578801	0.00288	0.000626114	0.00288	-0.000959424
	1369	0.00282	0.000252786	0.00248	0.00281	0.00291	-0.000521657	0.00281	0.000601119	0.00281	-0.000927246
	1368	0.00302	0.000266281	0.00249	0.00274	0.00295	-0.000464513	0.00274	0.000576124	0.00274	-0.000895067
	1367	0.00319	0.000279775	0.00251	0.00267	0.003	-0.000407368	0.00267	0.000551129	0.00267	-0.000862889
	1366	0.00333	0.00029327	0.00252	0.0026	0.00304	-0.000350224	0.0026	0.000526135	0.0026	-0.000830711
	1365	0.00344	0.000306764	0.00253	0.00252	0.00309	-0.000293079	0.00253	0.00050114	0.00252	-0.000798532
	1364	0.00352	0.000320259	0.00254	0.00245	0.00313	-0.000235935	0.00246	0.000476145	0.00245	-0.000766354
	1363	0.00361	0.000333754	0.00255	0.00238	0.00318	-0.000178791	0.00239	0.00045115	0.00238	-0.000734176
	1362	0.00369	0.000347248	0.00257	0.00231	0.00322	-0.000121646	0.00231	0.000426155	0.00231	-0.000701997
	1361	0.00374	0.000360743	0.00258	0.00224	0.00327	-6.45018e-05	0.00224	0.00040116	0.00224	-0.000669819
	1360	0.00384	0.000374237	0.00259	0.00217	0.00331	-7.3574e-06	0.00217	0.000376165	0.00217	-0.000637641
	1359	0.00392	0.000387732	0.0026	0.0021	0.00336	4.9787e-05	0.0021	0.000351171	0.0021	-0.000605463
	1358	0.00397	0.000401226	0.00261	0.00203	0.0034	0.000106931	0.00203	0.000326176	0.00203	-0.000573284
	1357	0.004	0.000414721	0.00262	0.00196	0.00345	0.000164076	0.00196	0.000301181	0.00196	-0.000541106
	1356	0.00401	0.000428215	0.00264	0.00189	0.00349	0.00022122	0.00189	0.000276186	0.00189	-0.000508928
	1355	0.00407	0.00044171	0.00265	0.00182	0.00354	0.000278365	0.00182	0.000251191	0.00182	-0.000476749
	1354	0.00416	0.000455204	0.00266	0.00174	0.00358	0.000335509	0.00175	0.000226196	0.00174	-0.000444571
	1353	0.00416	0.000468699	0.00267	0.00167	0.00362	0.000392653	0.00167	0.000201201	0.00167	-0.000412393
	1352	0.00409	0.000482193	0.00268	0.0016	0.00367	0.000449798	0.0016	0.000176207	0.0016	-0.000380214
	1351	0.00414	0.000495688	0.0027	0.00153	0.00371	0.000506942	0.00153	0.000151212	0.00153	-0.000348036
	1350	0.00421	0.000509183	0.00271	0.00146	0.00376	0.000564087	0.00146	0.000126217	0.00146	-0.000315858
	1349	0.00426	0.000522677	0.00272	0.00139	0.0038	0.000621231	0.00139	0.000101222	0.00139	-0.00028368
	1348	0.0043	0.000536172	0.00273	0.00132	0.00385	0.000678376	0.00132	7.62272e-05	0.00132	-0.000251501
	1347	0.00427	0.000549666	0.00274	0.00125	0.00389	0.00073552	0.00125	5.12323e-05	0.00125	-0.000219323
	1346	0.00426	0.000563161	0.00275	0.00118	0.00394	0.000792664	0.00118	2.62375e-05	0.00118	-0.000187145
	1345	0.00428	0.000576655	0.00277	0.00111	0.00398	0.000849809	0.00111	1.24262e-06	0.00111	-0.000154966
	1344	0.00429	0.00059015	0.00278	0.00104	0.00403	0.000906953	0.00104	-2.37522e-05	0.00104	-0.000122788
	1343	0.00432	0.000603644	0.00279	0.000964469	0.00407	0.000964098	0.000964878	-4.87471e-05	0.000964469	-9.06098e-05
	1342	0.00435	0.000617139	0.0028	0.000893556	0.00412	0.00102	0.00089387	-7.3742e-05	0.000893556	-5.84315e-05
	1341	0.00438	0.000630633	0.00281	0.000822644	0.00416	0.00108	0.000822862	-9.87368e-05	0.000822644	-2.62532e-05
	1340	0.00441	0.000644128	0.00282	0.000751732	0.00421	0.00114	0.000751854	-0.000123732	0.000751732	5.9251e-06
	1339	0.0044	0.000657622	0.00284	0.000680819	0.00425	0.00119	0.000680845	-0.000148727	0.000680819	3.81034e-05
	1338	0.00446	0.000707404	0.00285	0.000707342	0.00429	0.00125	0.000707404	-0.000173721	0.000707342	7.02817e-05
	1337	0.00451	0.000770938	0.00286	0.00077079	0.00434	0.00131	0.000770938	-0.000198716	0.00077079	0.00010246
	1336	0.00457	0.000834471	0.00287	0.000834239	0.00438	0.00136	0.000834471	-0.000223711	0.000834239	0.000134638
	1335	0.00462	0.000898005	0.00288	0.000897687	0.00443	0.00142	0.000898005	-0.000248706	0.000897687	0.000166817
	1334	0.00462	0.000961538	0.0029	0.000961135	0.00447	0.00148	0.000961538	-0.000273701	0.000961135	0.000198995
	1333	0.00464	0.00103	0.00291	0.00102	0.00452	0.00154	0.00103	-0.000298696	0.00102	0.000231173
	1332	0.00467	0.00109	0.00292	0.00109	0.00456	0.00159	0.00109	-0.000323691	0.00109	0.000263351
	1331	0.00468	0.00115	0.00293	0.00115	0.00461	0.00165	0.00115	-0.000348685	0.00115	0.00029553
	1330	0.00472	0.00122	0.00294	0.00121	0.00465	0.00171	0.00122	-0.00037368	0.00121	0.000327708
	1329	0.0048	0.00128	0.00295	0.00128	0.0047	0.00176	0.00128	-0.000398675	0.00128	0.000359886
	1328	0.00483	0.00134	0.00297	0.00134	0.00474	0.00182	0.00134	-0.00042367	0.00134	0.000392065
	1327	0.00485	0.00141	0.00298	0.00141	0.00479	0.00188	0.00141	-0.000448665	0.00141	0.000424243
	1326	0.00485	0.00147	0.00299	0.00147	0.00483	0.00194	0.00147	-0.00047366	0.00147	0.000456421
	1325	0.00489	0.00153	0.003	0.00153	0.00488	0.00199	0.00153	-0.000498655	0.00153	0.0004886
	1324	0.00492	0.0016	0.00301	0.0016	0.0049	0.00205	0.0016	-0.000523649	0.0016	0.000520778
	1323	0.00491	0.00166	0.00303	0.00166	0.00492	0.00211	0.00166	-0.000548644	0.00166	0.000552956
	1322	0.00495	0.00172	0.00304	0.00172	0.00494	0.00216	0.00172	-0.000573639	0.00172	0.000585134
	1321	0.00502	0.00179	0.00305	0.00179	0.00495	0.00222	0.00179	-0.000598634	0.00179	0.000617313
	1320	0.00504	0.00185	0.00306	0.00185	0.00497	0.00228	0.00185	-0.000623629	0.00185	0.000649491
	1319	0.00507	0.00191	0.00307	0.00191	0.00499	0.00234	0.00191	-0.000648624	0.00191	0.000681669
	1318	0.00509	0.00198	0.00308	0.00198	0.00501	0.00239	0.00198	-0.000673619	0.00198	0.000713848
	1317	0.00511	0.00204	0.0031	0.00204	0.00502	0.00245	0.00204	-0.000698613	0.00204	0.000746026
	1316	0.00515	0.00211	0.00311	0.0021	0.00504	0.00251	0.00211	-0.000723608	0.0021	0.000778204
	1315	0.00514	0.00217	0.00312	0.00217	0.00506	0.00256	0.00217	-0.000748603	0.00217	0.000810383
	1314	0.00517	0.00223	0.00313	0.00223	0.00507	0.00262	0.00223	-0.000773598	0.00223	0.000842561
	1313	0.00525	0.0023	0.00314	0.00229	0.00509	0.00268	0.0023	-0.000798593	0.00229	0.000874739
	1312	0.0053	0.00236	0.00315	0.00236	0.00511	0.00274	0.00236	-0.000823588	0.00236	0.000906917
	1311	0.00531	0.00242	0.00317	0.00242	0.00513	0.00279	0.00242	-0.000848583	0.00242	0.000939096
	1310	0.00526	0.00249	0.00318	0.00248	0.00514	0.00282	0.00249	-0.000873577	0.00248	0.000971274
	1309	0.00522	0.00255	0.00319	0.00255	0.00516	0.00285	0.00255	-0.000898572	0.00255	0.001
	1308	0.00527	0.00261	0.0032	0.00261	0.00518	0.00289	0.00261	-0.000923567	0.00261	0.00104
	1307	0.0053	0.00268	0.00321	0.00267	0.0052	0.00292	0.00268	-0.000948562	0.00267	0.00107
	1306	0.00532	0.00274	0.00323	0.00274	0.00521	0.00295	0.00274	-0.000973557	0.00274	0.0011
	1305	0.00535	0.0028	0.00324	0.0028	0.00523	0.00298	0.0028	-0.000998552	0.0028	0.00113
	1304	0.00539	0.00287	0.00325	0.00286	0.00525	0.00302	0.00287	-0.00102	0.00286	0.00116
	1303	0.00535	0.00293	0.00326	0.00293	0.00526	0.00305	0.00293	-0.00105	0.00293	0.0012
	1302	0.00539	0.00299	0.00327	0.00299	0.00528	0.00308	0.00299	-0.00107	0.00299	0.00123
	1301	0.00544	0.00306	0.00328	0.00305	0.0053	0.00312	0.00306	-0.0011	0.00305	0.00126
	1300	0.00547	0.00312	0.0033	0.00312	0.00532	0.00315	0.00312	-0.00112	0.00312	0.00129
	1299	0.00548	0.00319	0.00331	0.00318	0.00533	0.00318	0.00319	-0.00115	0.00318	0.00133
	1298	0.00553	0.00325	0.00332	0.00325	0.00535	0.00321	0.00325	-0.00117	0.00325	0.00136
	1297	0.00556	0.00331	0.00333	0.00331	0.00537	0.00325	0.00331	-0.0012	0.00331	0.00139
	1296	0.00554	0.00338	0.00334	0.00337	0.00538	0.00328	0.00338	-0.00122	0.00337	0.00142
	1295	0.00549	0.00344	0.00336	0.00344	0.0054	0.00331	0.00344	-0.00125	0.00344	0.00145
	1294	0.00553	0.0035	0.00337	0.0035	0.00542	0.00335	0.0035	-0.00127	0.0035	0.00149
	1293	0.0056	0.00357	0.00338	0.00356	0.00544	0.00338	0.00357	-0.0013	0.00356	0.00152
	1292	0.00565	0.00363	0.00339	0.00363	0.00545	0.00341	0.00363	-0.00132	0.00363	0.00155
	1291	0.00563	0.00369	0.0034	0.00369	0.00547	0.00344	0.00369	-0.00135	0.00369	0.00158
	1290	0.00562	0.00376	0.00341	0.00375	0.00549	0.00348	0.00376	-0.00137	0.00375	0.00161
	1289	0.00566	0.00382	0.00343	0.00382	0.00551	0.00351	0.00382	-0.0014	0.00382	0.00165
	1288	0.00575	0.00388	0.00344	0.00388	0.00552	0.00354	0.00388	-0.00142	0.00388	0.00168
	1287	0.00576	0.00394	0.00345	0.00393	0.00554	0.00358	0.00394	-0.00145	0.00393	0.00171
	1286	0.00577	0.00399	0.00346	0.00399	0.00556	0.00361	0.00399	-0.0013	0.00399	0.00174
	1285	0.00578	0.00405	0.00347	0.00405	0.00557	0.00364	0.00405	-0.00115	0.00405	0.00178
	1284	0.0058	0.00411	0.00348	0.00411	0.00559	0.00367	0.00411	-0.000990839	0.00411	0.00181
	1283	0.00585	0.00417	0.0035	0.00416	0.00561	0.00371	0.00417	-0.000834574	0.00416	0.00184
	1282	0.00585	0.00422	0.00351	0.00422	0.00563	0.00374	0.00422	-0.000678309	0.00422	0.00187
	1281	0.00591	0.00428	0.00352	0.00428	0.00564	0.00377	0.00428	-0.000522044	0.00428	0.0019
	1280	0.00595	0.00434	0.00353	0.00434	0.00566	0.00381	0.00434	-0.000365779	0.00434	0.00194
	1279	0.00598	0.0044	0.00354	0.00439	0.00568	0.00384	0.0044	-0.000209514	0.00439	0.00197
	1278	0.00603	0.00445	0.00356	0.00445	0.0057	0.00387	0.00445	-5.32488e-05	0.00445	0.002
	1277	0.00607	0.00451	0.00357	0.00451	0.00571	0.0039	0.00451	0.000103016	0.00451	0.00203
	1276	0.00611	0.00457	0.00358	0.00457	0.00573	0.00394	0.00457	0.000259281	0.00457	0.00207
	1275	0.00615	0.00463	0.00359	0.00462	0.00575	0.00397	0.00463	0.000415546	0.00462	0.0021
	1274	0.00618	0.00468	0.0036	0.00468	0.00576	0.004	0.00468	0.000571811	0.00468	0.00213
	1273	0.00626	0.00474	0.00361	0.00474	0.00578	0.00404	0.00474	0.000728076	0.00474	0.00216
	1272	0.00627	0.0048	0.00363	0.0048	0.0058	0.00407	0.0048	0.000884341	0.0048	0.00219
	1271	0.00633	0.00486	0.00364	0.00485	0.00582	0.0041	0.00486	0.00104	0.00485	0.00223
	1270	0.00633	0.00491	0.00365	0.00491	0.00583	0.00413	0.00491	0.0012	0.00491	0.00228
	1269	0.00637	0.00497	0.00366	0.00497	0.00585	0.00417	0.00497	0.00135	0.00497	0.00238
	1268	0.00635	0.00503	0.00367	0.00503	0.00587	0.0042	0.00503	0.00151	0.00503	0.00248
	1267	0.00642	0.00509	0.00369	0.00509	0.00589	0.00423	0.00509	0.00167	0.00509	0.00258
	1266	0.00649	0.00514	0.0037	0.00514	0.0059	0.00427	0.00514	0.00182	0.00514	0.00268
	1265	0.00652	0.0052	0.00371	0.0052	0.00592	0.0043	0.0052	0.00198	0.0052	0.00278
	1264	0.00657	0.00526	0.00372	0.00526	0.00594	0.00433	0.00526	0.00213	0.00526	0.00289
	1263	0.00657	0.00532	0.00373	0.00532	0.00595	0.00436	0.00532	0.00229	0.00532	0.00299
	1262	0.00656	0.00537	0.00374	0.00537	0.00597	0.0044	0.00537	0.00245	0.00537	0.00309
	1261	0.00664	0.00543	0.00376	0.00543	0.00599	0.00443	0.00543	0.0026	0.00543	0.00319
	1260	0.00669	0.00549	0.00377	0.00549	0.00601	0.00446	0.00549	0.00276	0.00549	0.00329
	1259	0.00667	0.00555	0.00378	0.00555	0.00602	0.0045	0.00555	0.00292	0.00555	0.00339
	1258	0.00669	0.0056	0.00379	0.0056	0.00604	0.00453	0.0056	0.00307	0.0056	0.00349
	1257	0.00676	0.00566	0.0038	0.00566	0.00606	0.00456	0.00566	0.00323	0.00566	0.0036
	1256	0.00677	0.00572	0.00381	0.00572	0.00607	0.00459	0.00572	0.00338	0.00572	0.0037
	1255	0.00679	0.00578	0.00383	0.00578	0.00609	0.00463	0.00578	0.00354	0.00578	0.0038
	1254	0.00682	0.00583	0.00384	0.00583	0.00611	0.00466	0.00583	0.0037	0.00583	0.0039
	1253	0.00689	0.00589	0.0038	0.00589	0.00613	0.00469	0.00589	0.00385	0.00589	0.004
	1252	0.00695	0.00595	0.00376	0.00595	0.00614	0.00473	0.00595	0.00401	0.00595	0.0041
	1251	0.00697	0.00601	0.00371	0.00601	0.00616	0.00476	0.00601	0.00417	0.00601	0.00421
	1250	0.00697	0.00606	0.00367	0.00606	0.00618	0.00479	0.00606	0.00432	0.00606	0.00431
	1249	0.00693	0.00612	0.00362	0.00612	0.0062	0.00482	0.00612	0.00448	0.00612	0.00441
	1248	0.00698	0.00618	0.00358	0.00618	0.00621	0.00486	0.00618	0.00463	0.00618	0.00451
	1247	0.00706	0.00624	0.00353	0.00624	0.00623	0.00489	0.00624	0.00479	0.00624	0.00461
	1246	0.00712	0.00629	0.00349	0.00629	0.00625	0.00492	0.00629	0.00495	0.00629	0.00471
	1245	0.00722	0.00635	0.00344	0.00635	0.00626	0.00496	0.00635	0.0051	0.00635	0.00481
	1244	0.00724	0.00641	0.0034	0.00641	0.00628	0.00499	0.00641	0.00526	0.00641	0.00492
	1243	0.00724	0.00647	0.00336	0.00647	0.0063	0.00502	0.00647	0.00542	0.00647	0.00502
	1242	0.0073	0.00657	0.00331	0.00639	0.00632	0.00505	0.00649	0.00557	0.00657	0.00512
	1241	0.00741	0.0067	0.00327	0.00627	0.00633	0.00509	0.0065	0.00573	0.0067	0.00522
	1240	0.00742	0.00682	0.00322	0.00615	0.00635	0.00512	0.00651	0.00588	0.00682	0.00532
	1239	0.00747	0.00695	0.00318	0.00603	0.00637	0.00515	0.00653	0.00604	0.00695	0.00542
	1238	0.00755	0.00707	0.00313	0.00591	0.00639	0.00519	0.00654	0.0062	0.00707	0.00552
	1237	0.00761	0.00719	0.00309	0.00579	0.0064	0.00522	0.00655	0.00635	0.00719	0.00563
	1236	0.00768	0.00732	0.00304	0.00566	0.00642	0.00525	0.00657	0.00651	0.00732	0.00573
	1235	0.00774	0.00744	0.003	0.00554	0.00644	0.00528	0.00658	0.00667	0.00744	0.00583
	1234	0.00785	0.00756	0.00295	0.00542	0.00645	0.00532	0.00659	0.00682	0.00756	0.00593
	1233	0.0079	0.00769	0.00291	0.0053	0.00647	0.00535	0.0066	0.00698	0.00769	0.00603
	1232	0.00789	0.00781	0.00287	0.00518	0.00653	0.00538	0.00662	0.00713	0.00781	0.00613
	1231	0.00799	0.00794	0.00282	0.00506	0.00663	0.00542	0.00663	0.00729	0.00794	0.00624
	1230	0.00811	0.00806	0.00278	0.00494	0.00673	0.00545	0.00664	0.00745	0.00806	0.00634
	1229	0.00818	0.00818	0.00273	0.00482	0.00683	0.00548	0.00665	0.0076	0.00818	0.00644
	1228	0.00821	0.00831	0.00269	0.0047	0.00693	0.00551	0.00667	0.00776	0.00831	0.00654
	1227	0.00823	0.00843	0.00264	0.00458	0.00702	0.00555	0.00668	0.00792	0.00843	0.00664
	1226	0.00829	0.00855	0.0026	0.00446	0.00712	0.00558	0.00669	0.00807	0.00855	0.00674
	1225	0.0084	0.00868	0.00255	0.00438	0.00722	0.00561	0.0067	0.00823	0.00868	0.00684
	1224	0.00836	0.0088	0.00251	0.00449	0.00732	0.00565	0.00672	0.00839	0.0088	0.00695
	1223	0.0085	0.00893	0.00246	0.0046	0.00742	0.00568	0.00673	0.00854	0.00893	0.00705
	1222	0.00862	0.00905	0.00242	0.00471	0.00752	0.00571	0.00674	0.0087	0.00905	0.00715
	1221	0.00864	0.00917	0.00238	0.00481	0.00762	0.00574	0.00676	0.00885	0.00917	0.00725
	1220	0.00868	0.0093	0.00233	0.00492	0.00772	0.00578	0.00677	0.00901	0.0093	0.00735
	1219	0.00883	0.00942	0.00229	0.00503	0.00781	0.00581	0.00678	0.00917	0.00942	0.00745
	1218	0.00887	0.00954	0.00228	0.00514	0.00791	0.00584	0.00679	0.00932	0.00954	0.00756
	1217	0.00901	0.00967	0.00243	0.00525	0.00801	0.00588	0.00681	0.00948	0.00967	0.00766
	1216	0.00896	0.00979	0.00258	0.00535	0.00811	0.00591	0.00682	0.00964	0.00979	0.00776
	1215	0.00907	0.00992	0.00273	0.00546	0.00821	0.00594	0.00683	0.0097	0.00992	0.00786
	1214	0.00917	0.01004	0.00288	0.00557	0.00831	0.00597	0.00684	0.00975	0.01004	0.00796
	1213	0.00923	0.01016	0.00303	0.00568	0.00841	0.00601	0.00686	0.00979	0.01016	0.00806
	1212	0.00924	0.01029	0.00318	0.00578	0.00851	0.00604	0.00687	0.00984	0.01029	0.00816
	1211	0.00931	0.01041	0.00334	0.00589	0.0086	0.00607	0.00688	0.00989	0.01041	0.00827
	1210	0.0094	0.01053	0.00349	0.006	0.0087	0.00611	0.00689	0.00993	0.01053	0.00837
	1209	0.00947	0.01066	0.00364	0.00611	0.0088	0.00614	0.00691	0.00998	0.01066	0.00847
	1208	0.00958	0.01078	0.00379	0.00622	0.0089	0.00617	0.00692	0.01003	0.01078	0.00857
	1207	0.00966	0.01091	0.00394	0.00632	0.009	0.0062	0.00693	0.01007	0.01091	0.00867
	1206	0.00971	0.01103	0.00409	0.00643	0.0091	0.00624	0.00695	0.01012	0.01103	0.00877
	1205	0.00975	0.01115	0.00424	0.00654	0.0092	0.00627	0.00696	0.01017	0.01115	0.00887
	1204	0.00989	0.01128	0.00439	0.00665	0.0093	0.0063	0.00697	0.01021	0.01128	0.00898
	1203	0.00999	0.0114	0.00454	0.00676	0.00939	0.00634	0.00698	0.01026	0.0114	0.00908
	1202	0.01	0.01152	0.0047	0.00686	0.00949	0.00637	0.007	0.01031	0.01152	0.00918
	1201	0.01007	0.01165	0.00485	0.00697	0.00959	0.0064	0.00701	0.01035	0.01165	0.00928
	1200	0.01012	0.01177	0.005	0.00708	0.00969	0.00643	0.00712	0.0104	0.01177	0.00938
	1199	0.01016	0.0119	0.00515	0.00719	0.00979	0.00647	0.00723	0.01045	0.0119	0.00948
	1198	0.0102	0.01202	0.0053	0.0073	0.00989	0.0065	0.00735	0.01049	0.01202	0.00959
	1197	0.01033	0.01214	0.00545	0.0074	0.00999	0.00653	0.00747	0.01054	0.01214	0.00969
	1196	0.01036	0.01227	0.0056	0.00751	0.01009	0.00657	0.00758	0.01059	0.01227	0.00979
	1195	0.01043	0.01239	0.00575	0.00762	0.01018	0.0066	0.0077	0.01063	0.01239	0.00989
	1194	0.01049	0.01251	0.0059	0.00773	0.01028	0.00663	0.00781	0.01068	0.01251	0.00999
	1193	0.01058	0.01264	0.00606	0.00784	0.01038	0.00666	0.00793	0.01073	0.01264	0.01009
	1192	0.01065	0.01276	0.00621	0.00794	0.01048	0.0067	0.00805	0.01077	0.01276	0.01019
	1191	0.0107	0.01289	0.00636	0.00805	0.01058	0.00673	0.00816	0.01082	0.01288	0.01027
	1190	0.01083	0.01301	0.00651	0.00816	0.01068	0.00676	0.00828	0.01087	0.01301	0.01035
	1189	0.01088	0.01313	0.00666	0.00827	0.01078	0.0068	0.0084	0.01091	0.01313	0.01043
	1188	0.01094	0.01326	0.00681	0.00838	0.01088	0.00683	0.00851	0.01096	0.01326	0.01051
	1187	0.01102	0.01337	0.00696	0.00848	0.01097	0.00686	0.00863	0.01101	0.01337	0.01059
	1186	0.01107	0.01341	0.00711	0.00859	0.01107	0.00689	0.00874	0.01106	0.01346	0.01067
	1185	0.01118	0.01345	0.00726	0.0087	0.01117	0.00693	0.00886	0.0111	0.01356	0.01075
	1184	0.01125	0.01349	0.00742	0.00881	0.01127	0.00696	0.00898	0.01115	0.01365	0.01083
	1183	0.01129	0.01353	0.00757	0.00891	0.01137	0.00699	0.00909	0.0112	0.01374	0.01091
	1182	0.01139	0.01357	0.00772	0.00902	0.01147	0.00708	0.00921	0.01124	0.01383	0.01099
	1181	0.01143	0.01361	0.00787	0.00913	0.01157	0.00721	0.00933	0.01129	0.01392	0.01107
	1180	0.01151	0.01365	0.00802	0.00924	0.01167	0.00735	0.00944	0.01134	0.01401	0.01115
	1179	0.01158	0.01369	0.00817	0.00935	0.01176	0.00748	0.00956	0.01138	0.0141	0.01122
	1178	0.01161	0.01373	0.00832	0.00945	0.01186	0.00762	0.00967	0.01143	0.01419	0.0113
	1177	0.01164	0.01377	0.00847	0.00956	0.01196	0.00775	0.00979	0.01148	0.01428	0.01138
	1176	0.01184	0.01381	0.00862	0.00967	0.01206	0.00789	0.00991	0.01152	0.01437	0.01146
	1175	0.01186	0.01385	0.00878	0.00978	0.01216	0.00803	0.01002	0.01157	0.01446	0.01154
	1174	0.01189	0.01389	0.00893	0.00989	0.01226	0.00816	0.01014	0.01162	0.01455	0.01162
	1173	0.01204	0.01393	0.00908	0.00999	0.01236	0.0083	0.01026	0.01166	0.01465	0.0117
	1172	0.01207	0.01397	0.00923	0.0101	0.01245	0.00843	0.01037	0.01171	0.01474	0.01178
	1171	0.01216	0.01401	0.00938	0.01021	0.01255	0.00857	0.01049	0.01176	0.01483	0.01186
	1170	0.01221	0.01405	0.00953	0.01032	0.01265	0.0087	0.01061	0.0118	0.01492	0.01194
	1169	0.01227	0.01409	0.00968	0.01043	0.01275	0.00884	0.01072	0.01185	0.01501	0.01202
	1168	0.01229	0.01413	0.00983	0.01053	0.01285	0.00898	0.01084	0.0119	0.0151	0.0121
	1167	0.01236	0.01417	0.00998	0.01064	0.01295	0.00911	0.01095	0.01194	0.01519	0.01218
	1166	0.01241	0.01421	0.01013	0.01075	0.01305	0.00925	0.01107	0.01199	0.01528	0.01226
	1165	0.01244	0.01425	0.01029	0.01086	0.01315	0.00938	0.01119	0.01204	0.01537	0.01234
	1164	0.01241	0.01429	0.01044	0.01097	0.01324	0.00952	0.0113	0.01208	0.01546	0.01242
	1163	0.01246	0.01433	0.01059	0.01107	0.01334	0.00965	0.01142	0.01213	0.01555	0.0125
	1162	0.01244	0.01437	0.01074	0.01118	0.01344	0.00979	0.01154	0.01218	0.01564	0.01258
	1161	0.01249	0.01441	0.01089	0.01129	0.01354	0.00993	0.01165	0.01222	0.01574	0.01266
	1160	0.01254	0.01445	0.01104	0.0114	0.01364	0.01006	0.01177	0.01227	0.01583	0.01274
	1159	0.01257	0.01449	0.01119	0.0115	0.01374	0.0102	0.01188	0.01232	0.01592	0.01281
	1158	0.01256	0.01453	0.01134	0.01161	0.01384	0.01033	0.012	0.01236	0.01601	0.01289
	1157	0.0126	0.01457	0.01149	0.01172	0.01394	0.01047	0.01212	0.01241	0.0161	0.01297
	1156	0.01275	0.01461	0.01165	0.01183	0.01403	0.0106	0.01223	0.01246	0.01619	0.01305
	1155	0.01288	0.01465	0.0118	0.01194	0.01413	0.01074	0.01235	0.0125	0.01628	0.01313
	1154	0.01302	0.01469	0.01195	0.01204	0.01423	0.01088	0.01247	0.01255	0.01637	0.01321
	1153	0.0131	0.01473	0.0121	0.01215	0.01433	0.01101	0.01258	0.0126	0.01646	0.01329
	1152	0.01324	0.01477	0.01225	0.01226	0.01443	0.01115	0.0127	0.01264	0.01655	0.01337
	1151	0.01339	0.01481	0.0124	0.01237	0.01453	0.01128	0.01281	0.01269	0.01664	0.01345
	1150	0.01357	0.01485	0.01255	0.01248	0.01463	0.01142	0.01293	0.01274	0.01673	0.01353
	1149	0.01368	0.01489	0.0127	0.01258	0.01473	0.01155	0.01305	0.01278	0.01683	0.01361
	1148	0.01382	0.01493	0.01285	0.01269	0.01482	0.01169	0.01316	0.01283	0.01692	0.01369
	1147	0.01395	0.01497	0.01301	0.0128	0.01492	0.01183	0.01328	0.01288	0.01701	0.01377
	1146	0.01408	0.01501	0.01316	0.01291	0.01502	0.01196	0.0134	0.01293	0.0171	0.01385
	1145	0.01423	0.01505	0.01331	0.01302	0.01512	0.0121	0.01351	0.01297	0.01719	0.01393
	1144	0.01441	0.0151	0.01346	0.01312	0.01522	0.01223	0.01363	0.01302	0.01728	0.01401
	1143	0.0146	0.01514	0.01361	0.01323	0.01532	0.01237	0.01374	0.01307	0.01737	0.01409
	1142	0.01481	0.01518	0.01376	0.01334	0.01542	0.0125	0.01386	0.01311	0.01746	0.01417
	1141	0.0149	0.01522	0.01391	0.01345	0.01552	0.01264	0.01398	0.01316	0.01755	0.01425
	1140	0.01505	0.01526	0.01406	0.01356	0.01561	0.01278	0.01409	0.01321	0.01764	0.01433
	1139	0.01513	0.0153	0.01421	0.01366	0.01571	0.01291	0.01421	0.01325	0.01773	0.0144
	1138	0.01527	0.01534	0.01437	0.01377	0.01581	0.01305	0.01433	0.0133	0.01782	0.01448
	1137	0.01538	0.01538	0.01452	0.01388	0.01591	0.01318	0.01444	0.01335	0.01792	0.01456
	1136	0.01558	0.01542	0.01467	0.01399	0.01601	0.01332	0.01456	0.01339	0.01801	0.01464
	1135	0.01562	0.01546	0.01482	0.01409	0.01611	0.01345	0.01467	0.01344	0.0181	0.01472
	1134	0.01571	0.0155	0.01497	0.0142	0.01621	0.01359	0.01479	0.01349	0.01819	0.0148
	1133	0.01588	0.01554	0.01512	0.01431	0.01631	0.01373	0.01491	0.01353	0.01828	0.01488
	1132	0.01608	0.01558	0.01527	0.01442	0.0164	0.01386	0.01502	0.01358	0.01837	0.01496
	1131	0.01617	0.01562	0.01542	0.01453	0.0165	0.014	0.01514	0.01363	0.01846	0.01504
	1130	0.0162	0.01566	0.01557	0.01463	0.0166	0.01413	0.01526	0.01367	0.01855	0.01512
	1129	0.01631	0.0157	0.01573	0.01474	0.0167	0.01427	0.01537	0.01372	0.01864	0.0152
	1128	0.01647	0.01574	0.01588	0.01485	0.0168	0.0144	0.01549	0.01377	0.01873	0.01528
	1127	0.01665	0.01578	0.01603	0.01496	0.0169	0.01454	0.0156	0.01381	0.01882	0.01536
	1126	0.01677	0.01582	0.01618	0.01507	0.017	0.01468	0.01572	0.01386	0.01891	0.01544
	1125	0.01686	0.01586	0.01633	0.01517	0.0171	0.01481	0.01584	0.01391	0.01901	0.01552
	1124	0.01694	0.0159	0.01648	0.01528	0.01719	0.01495	0.01595	0.01395	0.0191	0.0156
	1123	0.01708	0.01594	0.01665	0.01539	0.01729	0.01508	0.01607	0.014	0.01919	0.01568
	1122	0.0172	0.01598	0.01684	0.0155	0.01739	0.01522	0.01619	0.01405	0.01931	0.01576
	1121	0.01732	0.01602	0.01702	0.01561	0.01749	0.01535	0.0163	0.01409	0.01943	0.01584
	1120	0.01748	0.01606	0.0172	0.01571	0.01759	0.01549	0.01642	0.01414	0.01955	0.01592
	1119	0.01758	0.0161	0.01739	0.01582	0.01769	0.01563	0.01654	0.01419	0.01967	0.01599
	1118	0.01774	0.01614	0.01757	0.01593	0.01779	0.01576	0.01665	0.01423	0.01979	0.01607
	1117	0.01786	0.01618	0.01775	0.01604	0.01789	0.0159	0.01677	0.01428	0.01991	0.01615
	1116	0.01796	0.01622	0.01793	0.01615	0.01798	0.01603	0.01688	0.01433	0.02003	0.01623
	1115	0.01808	0.01626	0.01812	0.01625	0.01808	0.01617	0.017	0.01437	0.02015	0.01631
	1114	0.01823	0.01633	0.0183	0.01636	0.01818	0.0163	0.01712	0.01442	0.02027	0.01639
	1113	0.01837	0.01654	0.01848	0.01647	0.01828	0.01644	0.01723	0.01461	0.02039	0.01647
	1112	0.0185	0.01676	0.01867	0.01658	0.01838	0.01658	0.01735	0.01479	0.02051	0.01658
	1111	0.01859	0.01697	0.01885	0.01668	0.01848	0.01671	0.01747	0.01497	0.02063	0.01675
	1110	0.01867	0.01718	0.01903	0.01679	0.01858	0.01685	0.01758	0.01515	0.02075	0.01692
	1109	0.01883	0.01739	0.01921	0.0169	0.01867	0.01698	0.01775	0.01534	0.02087	0.0171
	1108	0.01896	0.0176	0.0194	0.01701	0.01877	0.01712	0.01793	0.01552	0.02099	0.01727
	1107	0.01906	0.01781	0.01958	0.01712	0.01887	0.01725	0.01811	0.0157	0.02111	0.01744
	1106	0.01921	0.01802	0.01976	0.01722	0.01897	0.01739	0.01828	0.01588	0.02123	0.01762
	1105	0.01933	0.01824	0.01995	0.01733	0.01907	0.01753	0.01846	0.01607	0.02135	0.01779
	1104	0.01949	0.01845	0.02013	0.01744	0.01917	0.01766	0.01864	0.01625	0.02147	0.01796
	1103	0.01963	0.01866	0.02031	0.01755	0.01927	0.0178	0.01881	0.01643	0.02159	0.01814
	1102	0.01977	0.01887	0.02049	0.01771	0.01937	0.01793	0.01899	0.01661	0.02171	0.01831
	1101	0.01988	0.01908	0.02068	0.01791	0.01946	0.01807	0.01916	0.0168	0.02183	0.01848
	1100	0.02003	0.01929	0.02086	0.0181	0.01956	0.0182	0.01934	0.01698	0.02195	0.01866
	1099	0.02014	0.0195	0.02104	0.0183	0.01966	0.01834	0.01952	0.01716	0.02207	0.01883
	1098	0.02025	0.01972	0.02123	0.01849	0.01982	0.01848	0.01969	0.01734	0.02219	0.019
	1097	0.02044	0.01993	0.02141	0.01869	0.02003	0.01861	0.01987	0.01753	0.02231	0.01918
	1096	0.02058	0.02014	0.02159	0.01889	0.02024	0.01875	0.02005	0.01771	0.02243	0.01935
	1095	0.02068	0.02035	0.02178	0.01908	0.02045	0.01888	0.02022	0.01789	0.02255	0.01952
	1094	0.02083	0.02056	0.02196	0.01928	0.02066	0.01902	0.0204	0.01807	0.02267	0.01969
	1093	0.02096	0.02077	0.02214	0.01947	0.02087	0.01915	0.02058	0.01826	0.02279	0.01987
	1092	0.02113	0.02098	0.02232	0.01967	0.02107	0.01929	0.02075	0.01844	0.02291	0.02004
	1091	0.02126	0.02119	0.02251	0.01986	0.02128	0.01943	0.02093	0.01862	0.02303	0.02021
	1090	0.02134	0.02141	0.02269	0.02006	0.02149	0.01956	0.0211	0.0188	0.02315	0.02039
	1089	0.0215	0.02162	0.02287	0.02026	0.0217	0.0197	0.02128	0.01899	0.02327	0.02056
	1088	0.02168	0.02183	0.02306	0.02045	0.02191	0.01983	0.02146	0.01917	0.02339	0.02073
	1087	0.02181	0.02204	0.02324	0.02065	0.02212	0.01997	0.02163	0.01935	0.02351	0.02091
	1086	0.02189	0.02225	0.02342	0.02084	0.02233	0.0201	0.02181	0.01953	0.02363	0.02108
	1085	0.02206	0.02246	0.0236	0.02104	0.02254	0.02024	0.02199	0.01972	0.02375	0.02125
	1084	0.02224	0.02267	0.02379	0.02124	0.02275	0.02038	0.02216	0.0199	0.02387	0.02143
	1083	0.02238	0.02289	0.02397	0.02143	0.02296	0.02051	0.02234	0.02008	0.02399	0.0216
	1082	0.02255	0.0231	0.02415	0.02163	0.02317	0.02065	0.02251	0.02026	0.02411	0.02177
	1081	0.02271	0.02331	0.02434	0.02182	0.02338	0.02078	0.02269	0.02045	0.02423	0.02195
	1080	0.02281	0.02352	0.02452	0.02202	0.02359	0.02092	0.02287	0.02063	0.02435	0.02212
	1079	0.02295	0.02373	0.0247	0.02221	0.0238	0.02105	0.02304	0.02081	0.02447	0.02229
	1078	0.02315	0.02394	0.02488	0.02241	0.02401	0.02119	0.02322	0.02099	0.02459	0.02247
	1077	0.02322	0.02415	0.02507	0.02261	0.02422	0.02133	0.0234	0.02118	0.02471	0.02264
	1076	0.02339	0.02437	0.02525	0.0228	0.02443	0.02146	0.02357	0.02136	0.02483	0.02281
	1075	0.02359	0.02458	0.02543	0.023	0.02463	0.0216	0.02375	0.02154	0.02495	0.02299
	1074	0.02369	0.02479	0.02562	0.02319	0.02484	0.02173	0.02393	0.02172	0.02507	0.02316
	1073	0.02382	0.0249	0.0258	0.02339	0.02505	0.0219	0.0241	0.02191	0.02519	0.02333
	1072	0.02398	0.02495	0.02598	0.02359	0.02526	0.02214	0.02428	0.02209	0.02531	0.02351
	1071	0.02415	0.02501	0.02616	0.02378	0.02547	0.02237	0.02445	0.02227	0.02543	0.02368
	1070	0.02427	0.02506	0.02635	0.02398	0.02568	0.02261	0.02463	0.02245	0.02555	0.02385
	1069	0.02441	0.02511	0.02653	0.02417	0.02589	0.02284	0.02481	0.02264	0.02567	0.02403
	1068	0.02459	0.02516	0.02671	0.02437	0.0261	0.02307	0.02498	0.02282	0.02579	0.0242
	1067	0.02478	0.02522	0.0269	0.02456	0.02631	0.02331	0.02516	0.023	0.02591	0.02437
	1066	0.02491	0.02527	0.02708	0.02476	0.02652	0.02354	0.02534	0.02318	0.02603	0.02455
	1065	0.02506	0.02532	0.02726	0.02496	0.02673	0.02378	0.02551	0.02337	0.0262	0.02472
	1064	0.02522	0.02538	0.02744	0.02515	0.02694	0.02401	0.02569	0.02355	0.02638	0.02489
	1063	0.02542	0.02543	0.02763	0.02535	0.02715	0.02425	0.02587	0.02373	0.02657	0.02507
	1062	0.0256	0.02548	0.02781	0.02554	0.02736	0.02448	0.02604	0.02391	0.02676	0.02524
	1061	0.02572	0.02553	0.02799	0.02574	0.02757	0.02471	0.02622	0.0241	0.02695	0.02541
	1060	0.02581	0.02559	0.02818	0.02594	0.02778	0.02495	0.02639	0.02428	0.02713	0.02559
	1059	0.02598	0.02564	0.02836	0.02613	0.02798	0.02518	0.02657	0.02446	0.02732	0.02576
	1058	0.02615	0.02569	0.02854	0.02633	0.02819	0.02542	0.02675	0.02464	0.02751	0.02593
	1057	0.0263	0.02574	0.02873	0.02652	0.0284	0.02565	0.02692	0.02483	0.0277	0.02612
	1056	0.02649	0.0258	0.02891	0.02672	0.02861	0.02588	0.0271	0.02501	0.02789	0.02634
	1055	0.02669	0.02585	0.02909	0.02692	0.02882	0.02612	0.02728	0.02519	0.02807	0.02656
	1054	0.02686	0.0259	0.02927	0.02711	0.02903	0.02635	0.02745	0.02537	0.02826	0.02678
	1053	0.027	0.02595	0.02946	0.02731	0.02924	0.02659	0.02763	0.02556	0.02845	0.027
	1052	0.02713	0.02601	0.02964	0.0275	0.02945	0.02682	0.02781	0.02574	0.02864	0.02722
	1051	0.0273	0.02606	0.02982	0.0277	0.02966	0.02706	0.02798	0.02592	0.02882	0.02744
	1050	0.02748	0.02611	0.03001	0.02789	0.02987	0.02729	0.02816	0.0261	0.02901	0.02766
	1049	0.02764	0.02617	0.03019	0.02809	0.03008	0.02752	0.02833	0.02629	0.0292	0.02789
	1048	0.02778	0.02622	0.03037	0.02829	0.03029	0.02776	0.02851	0.02647	0.02939	0.02811
	1047	0.02795	0.02627	0.03055	0.02848	0.0305	0.02799	0.02869	0.02665	0.02957	0.02833
	1046	0.02815	0.02643	0.03074	0.02868	0.03071	0.02823	0.02886	0.02683	0.02976	0.02855
	1045	0.0283	0.02672	0.03092	0.02887	0.03092	0.02846	0.02904	0.02702	0.02995	0.02877
	1044	0.02843	0.027	0.0311	0.02907	0.03113	0.02869	0.02922	0.0272	0.03014	0.02899
	1043	0.02861	0.02728	0.03129	0.02927	0.03134	0.02893	0.02939	0.02738	0.03032	0.02921
	1042	0.0288	0.02756	0.03147	0.02946	0.03154	0.02916	0.02957	0.02756	0.03051	0.02943
	1041	0.02902	0.02784	0.03165	0.02966	0.03175	0.0294	0.02975	0.02775	0.0307	0.02965
	1040	0.02917	0.02812	0.03183	0.02985	0.03196	0.02963	0.02992	0.02793	0.03089	0.02987
	1039	0.02934	0.02841	0.03202	0.03005	0.03217	0.02987	0.0301	0.02811	0.03108	0.03009
	1038	0.02948	0.02869	0.0322	0.03024	0.03238	0.0301	0.03027	0.02829	0.03126	0.03032
	1037	0.02968	0.02897	0.03238	0.03044	0.03259	0.03033	0.03045	0.02848	0.03145	0.03054
	1036	0.02991	0.02925	0.03257	0.03064	0.0328	0.03057	0.03063	0.02866	0.03164	0.03076
	1035	0.03011	0.02953	0.03275	0.03083	0.03301	0.0308	0.0308	0.02884	0.03183	0.03098
	1034	0.03027	0.02982	0.03293	0.03103	0.03322	0.03104	0.03098	0.02902	0.03198	0.0312
	1033	0.03044	0.0301	0.03311	0.03122	0.03343	0.03127	0.03116	0.02921	0.03211	0.03142
	1032	0.0306	0.03038	0.0333	0.03142	0.03364	0.03151	0.03133	0.02939	0.03225	0.03164
	1031	0.03084	0.03066	0.03348	0.03162	0.03385	0.03174	0.03151	0.02957	0.03239	0.03186
	1030	0.03103	0.03094	0.03366	0.03181	0.03406	0.03197	0.03169	0.02975	0.03253	0.03208
	1029	0.03119	0.03122	0.03385	0.03201	0.03427	0.03221	0.03186	0.02994	0.03266	0.0323
	1028	0.03142	0.03151	0.03403	0.0322	0.03448	0.03244	0.03204	0.03012	0.0328	0.03253
	1027	0.03161	0.03179	0.03421	0.0324	0.03469	0.03268	0.03221	0.0303	0.03294	0.03275
	1026	0.03172	0.03206	0.03439	0.0326	0.0349	0.03291	0.03239	0.03048	0.03307	0.03297
	1025	0.03194	0.03229	0.03458	0.03279	0.0351	0.03314	0.03257	0.03067	0.03321	0.03319
	1024	0.0321	0.03251	0.03476	0.03299	0.03531	0.03338	0.03274	0.03085	0.03335	0.03341
	1023	0.03225	0.03274	0.03494	0.03318	0.03552	0.03361	0.03292	0.03103	0.03349	0.03363
	1022	0.03238	0.03297	0.03513	0.03338	0.03573	0.03385	0.0331	0.03121	0.03362	0.03385
	1021	0.03266	0.0332	0.03531	0.03357	0.03594	0.03408	0.03327	0.0314	0.03376	0.03407
	1020	0.03284	0.03343	0.03549	0.03377	0.03615	0.03432	0.03345	0.03158	0.0339	0.03429
	1019	0.03303	0.03365	0.03566	0.03397	0.03636	0.03455	0.03363	0.03176	0.03403	0.03451
	1018	0.0332	0.03388	0.03581	0.03416	0.03657	0.03478	0.0338	0.03197	0.03417	0.03473
	1017	0.03334	0.03411	0.03597	0.03436	0.03678	0.03502	0.03398	0.03224	0.03431	0.03496
	1016	0.03353	0.03434	0.03612	0.03455	0.03699	0.03525	0.03415	0.03251	0.03445	0.03518
	1015	0.03375	0.03456	0.03627	0.03475	0.0372	0.03549	0.03433	0.03278	0.03458	0.0354
	1014	0.03396	0.03479	0.03643	0.03495	0.03741	0.03572	0.03451	0.03305	0.03472	0.03562
	1013	0.03413	0.03502	0.03658	0.03514	0.03762	0.03596	0.03468	0.03332	0.03486	0.03584
	1012	0.0343	0.03525	0.03673	0.03534	0.03783	0.03619	0.03486	0.03359	0.03499	0.03606
	1011	0.03455	0.03547	0.03689	0.03553	0.03804	0.03642	0.03504	0.03386	0.03513	0.03628
	1010	0.03472	0.0357	0.03704	0.03573	0.03825	0.03666	0.03521	0.03413	0.03527	0.0365
	1009	0.03492	0.03593	0.03719	0.03592	0.03846	0.03689	0.03539	0.0344	0.03541	0.03672
	1008	0.03514	0.03616	0.03735	0.03612	0.03866	0.03713	0.03557	0.03467	0.03554	0.03694
	1007	0.03532	0.03638	0.0375	0.03632	0.03887	0.03736	0.03574	0.03494	0.03568	0.03717
	1006	0.03549	0.03661	0.03766	0.03651	0.03908	0.03759	0.03592	0.03521	0.03582	0.03739
	1005	0.03575	0.03684	0.03781	0.03671	0.03929	0.03783	0.03609	0.03548	0.03595	0.03761
	1004	0.0359	0.03707	0.03796	0.0369	0.0395	0.03806	0.03627	0.03575	0.03609	0.03783
	1003	0.03602	0.03729	0.03812	0.0371	0.03971	0.0383	0.03645	0.03602	0.03623	0.03805
	1002	0.03628	0.03752	0.03827	0.0373	0.03992	0.03853	0.03662	0.03628	0.03637	0.03827
	1001	0.0365	0.03775	0.03842	0.03749	0.04013	0.03877	0.0368	0.03655	0.0365	0.03849
	1000	0.03666	0.03798	0.03858	0.03769	0.04034	0.039	0.03698	0.03682	0.03664	0.03871
	999	0.03687	0.03821	0.03873	0.03788	0.04055	0.03923	0.03715	0.03709	0.03678	0.03893
	998	0.03716	0.03843	0.03888	0.03808	0.04076	0.03947	0.03733	0.03736	0.03692	0.03915
	997	0.03732	0.03866	0.03904	0.03827	0.04097	0.0397	0.0375	0.03763	0.03705	0.03937
	996	0.03755	0.03889	0.03919	0.03847	0.04118	0.03994	0.03768	0.0379	0.03719	0.0396
	995	0.03771	0.03912	0.03934	0.03867	0.04139	0.04017	0.03786	0.03817	0.03733	0.03982
	994	0.03791	0.03934	0.0395	0.03886	0.0416	0.04041	0.03803	0.03844	0.03746	0.04004
	993	0.03822	0.03957	0.03965	0.03906	0.04181	0.04064	0.03821	0.03871	0.0376	0.04026
	992	0.03836	0.0398	0.0398	0.03925	0.04202	0.04087	0.03839	0.03898	0.03778	0.04048
	991	0.03863	0.04003	0.03996	0.03945	0.04222	0.04111	0.03856	0.03925	0.03806	0.0407
	990	0.03882	0.04025	0.04011	0.03965	0.04243	0.04134	0.03874	0.03952	0.03833	0.04092
	989	0.03896	0.04048	0.04026	0.03984	0.04264	0.04158	0.03892	0.03979	0.03861	0.04114
	988	0.03927	0.0407	0.04042	0.04004	0.04285	0.04181	0.03909	0.04006	0.03889	0.04136
	987	0.03945	0.0409	0.04057	0.04023	0.04306	0.04204	0.03927	0.04033	0.03916	0.04158
	986	0.03951	0.04111	0.04072	0.04043	0.04327	0.04228	0.03944	0.0406	0.03944	0.0418
	985	0.03988	0.04131	0.04088	0.04063	0.04348	0.04251	0.03962	0.04086	0.03972	0.04203
	984	0.04017	0.04152	0.04103	0.04082	0.04369	0.04275	0.0398	0.04113	0.03999	0.04225
	983	0.04045	0.04172	0.04119	0.04102	0.0439	0.04298	0.03997	0.0414	0.04027	0.04247
	982	0.04062	0.04193	0.04134	0.04121	0.04411	0.04322	0.04015	0.04167	0.04055	0.04269
	981	0.04078	0.04213	0.04149	0.04141	0.04432	0.04345	0.04033	0.04194	0.04082	0.04291
	980	0.04104	0.04234	0.04165	0.0416	0.04453	0.04368	0.0405	0.04221	0.0411	0.04313
	979	0.0413	0.04254	0.0418	0.0418	0.04474	0.04392	0.04068	0.04248	0.04137	0.04335
	978	0.04153	0.04275	0.04195	0.042	0.04495	0.04415	0.04086	0.04275	0.04165	0.04357
	977	0.04181	0.04295	0.04211	0.04219	0.04516	0.04439	0.04103	0.04302	0.04193	0.04379
	976	0.042	0.04316	0.04226	0.04239	0.04537	0.04462	0.04121	0.04329	0.0422	0.04401
	975	0.04226	0.04336	0.04241	0.04264	0.04558	0.04486	0.04138	0.04356	0.04248	0.04424
	974	0.04248	0.04357	0.04257	0.04293	0.04578	0.04509	0.04156	0.04383	0.04276	0.04446
	973	0.04272	0.04377	0.04272	0.04321	0.04599	0.04532	0.04174	0.0441	0.04303	0.04468
	972	0.04302	0.04398	0.04287	0.0435	0.0462	0.04556	0.04191	0.04437	0.04331	0.0449
	971	0.04311	0.04418	0.04303	0.04379	0.04641	0.04579	0.04209	0.04464	0.04359	0.04512
	970	0.04339	0.04439	0.04318	0.04407	0.04662	0.04603	0.04227	0.04491	0.04386	0.04534
	969	0.04363	0.04459	0.04333	0.04436	0.04683	0.04626	0.04244	0.04517	0.04414	0.04556
	968	0.044	0.0448	0.04349	0.04464	0.04704	0.04649	0.04273	0.04544	0.04442	0.04578
	967	0.04417	0.045	0.04364	0.04493	0.04725	0.04673	0.04303	0.04571	0.04469	0.046
	966	0.04439	0.04521	0.04379	0.04522	0.04746	0.04696	0.04333	0.04598	0.04497	0.04622
	965	0.04478	0.04541	0.04395	0.0455	0.04767	0.0472	0.04363	0.04625	0.04524	0.04644
	964	0.04501	0.04562	0.0441	0.04579	0.04788	0.04743	0.04393	0.04652	0.04552	0.04667
	963	0.04519	0.04582	0.04426	0.04607	0.04809	0.04767	0.04423	0.04679	0.0458	0.04689
	962	0.04545	0.04601	0.04441	0.04636	0.0483	0.0479	0.04454	0.04706	0.04607	0.04711
	961	0.04573	0.0462	0.04456	0.04665	0.04851	0.04813	0.04484	0.04733	0.04635	0.04733
	960	0.04599	0.04639	0.04472	0.04693	0.04872	0.04837	0.04514	0.0476	0.04663	0.04755
	959	0.04621	0.04658	0.04487	0.04722	0.04893	0.0486	0.04544	0.04787	0.0469	0.04777
	958	0.04649	0.04677	0.04502	0.0475	0.04914	0.04884	0.04574	0.04814	0.04718	0.04799
	957	0.04674	0.04696	0.04518	0.04779	0.04934	0.04907	0.04604	0.04841	0.04746	0.04821
	956	0.04696	0.04715	0.04533	0.04808	0.04955	0.04931	0.04634	0.04868	0.04773	0.04843
	955	0.04715	0.04734	0.04548	0.04836	0.04976	0.04954	0.04664	0.04895	0.04801	0.04865
	954	0.04742	0.04753	0.04564	0.04865	0.04997	0.04977	0.04694	0.04922	0.04829	0.04888
	953	0.04769	0.04772	0.04579	0.04893	0.05018	0.05001	0.04724	0.04949	0.04856	0.0491
	952	0.04797	0.04791	0.04594	0.04922	0.05039	0.05024	0.04754	0.04975	0.04884	0.04932
	951	0.04817	0.0481	0.0461	0.04951	0.0506	0.05048	0.04784	0.05002	0.04911	0.04954
	950	0.04846	0.04829	0.04625	0.04979	0.05081	0.05071	0.04814	0.05029	0.04939	0.04976
	949	0.04867	0.04847	0.0464	0.05008	0.05102	0.05094	0.04844	0.05056	0.04967	0.04998
	948	0.04891	0.04866	0.04656	0.05036	0.05123	0.05118	0.04874	0.05083	0.04994	0.0502
	947	0.04924	0.04885	0.04671	0.05065	0.05144	0.05141	0.04904	0.0511	0.05022	0.05042
	946	0.04946	0.04904	0.04686	0.05094	0.05165	0.05165	0.04935	0.05137	0.05049	0.05064
	945	0.04971	0.04923	0.04702	0.05122	0.05186	0.05188	0.04965	0.05164	0.05073	0.05086
	944	0.05002	0.04942	0.04717	0.05151	0.05207	0.05212	0.04995	0.05191	0.05098	0.05108
	943	0.0503	0.04961	0.04732	0.0518	0.05228	0.05235	0.05025	0.0522	0.05122	0.05131
	942	0.05054	0.0498	0.04748	0.05208	0.05249	0.05258	0.05055	0.05249	0.05147	0.05153
	941	0.05089	0.04999	0.04763	0.05237	0.05269	0.05282	0.05085	0.05278	0.05171	0.05175
	940	0.05108	0.05024	0.04785	0.05265	0.0529	0.05305	0.05115	0.05307	0.05196	0.05197
	939	0.05145	0.05064	0.04828	0.05294	0.05316	0.05329	0.05145	0.05336	0.0522	0.05219
	938	0.05176	0.05103	0.04872	0.05323	0.0535	0.05352	0.05175	0.05365	0.05245	0.05241
	937	0.05195	0.05142	0.04915	0.05351	0.05383	0.05375	0.05205	0.05395	0.05269	0.05263
	936	0.05238	0.05182	0.04958	0.0538	0.05417	0.05399	0.05235	0.05424	0.05293	0.05285
	935	0.05269	0.05221	0.05002	0.05408	0.05451	0.05422	0.05265	0.05453	0.05318	0.05307
	934	0.05288	0.05261	0.05045	0.05437	0.05485	0.05446	0.05295	0.05482	0.05342	0.05329
	933	0.05327	0.053	0.05088	0.05466	0.05518	0.05469	0.05325	0.05511	0.05367	0.05351
	932	0.05358	0.0534	0.05131	0.05494	0.05552	0.05493	0.05355	0.0554	0.05391	0.05374
	931	0.05392	0.05379	0.05175	0.05523	0.05586	0.05516	0.05385	0.0557	0.05416	0.05396
	930	0.05422	0.05419	0.05218	0.05551	0.0562	0.05539	0.05416	0.05599	0.0544	0.05418
	929	0.05452	0.05458	0.05261	0.0558	0.05653	0.05563	0.05446	0.05628	0.05465	0.0544
	928	0.05486	0.05498	0.05305	0.05609	0.05687	0.05586	0.05476	0.05657	0.05489	0.05462
	927	0.05523	0.05537	0.05348	0.05637	0.05721	0.0561	0.05506	0.05686	0.05514	0.05484
	926	0.05552	0.05576	0.05391	0.05666	0.05755	0.05633	0.05536	0.05715	0.05538	0.05506
	925	0.05577	0.05616	0.05435	0.05694	0.05788	0.05657	0.05566	0.05745	0.05563	0.05528
	924	0.05619	0.05655	0.05478	0.05723	0.05822	0.0568	0.05596	0.05774	0.05587	0.0555
	923	0.05664	0.05695	0.05521	0.05752	0.05856	0.05703	0.05626	0.05803	0.05612	0.05572
	922	0.0569	0.05734	0.05565	0.0578	0.0589	0.05727	0.05656	0.05832	0.05636	0.05595
	921	0.05727	0.05774	0.05608	0.05809	0.05924	0.0575	0.05686	0.05861	0.05661	0.05617
	920	0.05755	0.05813	0.05651	0.05838	0.05957	0.05774	0.05716	0.0589	0.05685	0.05639
	919	0.05775	0.05853	0.05695	0.05866	0.05991	0.05797	0.05746	0.05919	0.0571	0.05661
	918	0.05814	0.05892	0.05738	0.05895	0.06025	0.0582	0.05776	0.05949	0.05734	0.05683
	917	0.05846	0.05932	0.05781	0.05923	0.06059	0.05844	0.05806	0.05978	0.05759	0.05705
	916	0.05881	0.05971	0.05825	0.05952	0.06092	0.05867	0.05836	0.06007	0.05783	0.05727
	915	0.05909	0.0601	0.05868	0.05981	0.06126	0.05891	0.05866	0.06036	0.05808	0.05749
	914	0.05955	0.0605	0.05911	0.06009	0.0616	0.05914	0.05897	0.06065	0.05832	0.05771
	913	0.05988	0.06089	0.05955	0.06038	0.06194	0.05938	0.05927	0.06094	0.05857	0.05802
	912	0.06022	0.06129	0.05998	0.06066	0.06227	0.05961	0.05957	0.06124	0.05881	0.05837
	911	0.06057	0.06167	0.06041	0.06095	0.06261	0.05984	0.05987	0.06153	0.05906	0.05873
	910	0.06091	0.06201	0.06084	0.06124	0.06295	0.06008	0.06017	0.06182	0.0593	0.05909
	909	0.06119	0.06236	0.06128	0.06152	0.06329	0.06031	0.06047	0.06211	0.05955	0.05944
	908	0.0617	0.06271	0.06171	0.06181	0.06362	0.06055	0.06077	0.0624	0.05979	0.0598
	907	0.06201	0.06306	0.06214	0.06209	0.06396	0.06078	0.06107	0.06269	0.06004	0.06016
	906	0.0623	0.0634	0.06258	0.06238	0.0643	0.06102	0.06137	0.06299	0.06028	0.06051
	905	0.06265	0.06375	0.06301	0.06267	0.06464	0.06125	0.06167	0.06328	0.06053	0.06087
	904	0.06313	0.0641	0.06344	0.06295	0.06497	0.06148	0.06197	0.06357	0.06077	0.06123
	903	0.06345	0.06444	0.06388	0.06324	0.06531	0.06172	0.06227	0.06386	0.06102	0.06158
	902	0.0639	0.06479	0.06431	0.06352	0.06565	0.06195	0.06257	0.06415	0.06126	0.06194
	901	0.06421	0.06514	0.06474	0.06381	0.06599	0.06219	0.06287	0.06444	0.06151	0.0623
	900	0.06459	0.06549	0.06518	0.0641	0.06632	0.06242	0.06317	0.06474	0.06188	0.06265
	899	0.06501	0.06583	0.06561	0.06438	0.06666	0.06265	0.06347	0.06503	0.06224	0.06301
	898	0.0655	0.06618	0.06604	0.06467	0.067	0.06289	0.06378	0.06532	0.06261	0.06337
	897	0.06583	0.06653	0.06648	0.06495	0.06734	0.06312	0.06408	0.06561	0.06297	0.06372
	896	0.06625	0.06688	0.06691	0.06524	0.06767	0.06336	0.06438	0.0659	0.06334	0.06408
	895	0.06671	0.06722	0.06734	0.06553	0.06801	0.06359	0.06468	0.06619	0.0637	0.06444
	894	0.067	0.06757	0.06778	0.06581	0.06835	0.06383	0.06498	0.06649	0.06407	0.06479
	893	0.06733	0.06792	0.06821	0.0661	0.06869	0.06406	0.06528	0.06678	0.06443	0.06515
	892	0.0677	0.06826	0.06864	0.06639	0.06902	0.06429	0.06558	0.06707	0.06479	0.06551
	891	0.06814	0.06861	0.06907	0.06667	0.06936	0.06453	0.06588	0.06736	0.06516	0.06586
	890	0.06857	0.06896	0.06951	0.06696	0.0697	0.06476	0.06618	0.06765	0.06552	0.06622
	889	0.06893	0.06931	0.06994	0.06724	0.07004	0.065	0.06648	0.06794	0.06589	0.06658
	888	0.0694	0.06965	0.07037	0.06753	0.07037	0.06523	0.06678	0.06824	0.06625	0.06693
	887	0.06975	0.07	0.07081	0.06782	0.07071	0.06547	0.06708	0.06853	0.06662	0.06729
	886	0.07021	0.07035	0.07124	0.0681	0.07105	0.0657	0.06738	0.06882	0.06698	0.06765
	885	0.07066	0.07069	0.07167	0.06839	0.07139	0.06593	0.06768	0.06911	0.06735	0.068
	884	0.07113	0.07104	0.07211	0.06867	0.07173	0.06617	0.06798	0.0694	0.06771	0.06836
	883	0.07145	0.07139	0.07254	0.06896	0.07206	0.0664	0.06828	0.06969	0.06808	0.06872
	882	0.07194	0.07174	0.07297	0.06925	0.0724	0.06664	0.06859	0.06998	0.06844	0.06907
	881	0.07236	0.07208	0.07341	0.06953	0.07274	0.06687	0.06889	0.07028	0.06881	0.06943
	880	0.07299	0.07243	0.07384	0.06982	0.07308	0.0671	0.06919	0.07057	0.06917	0.06979
	879	0.07346	0.07278	0.07427	0.0701	0.07341	0.06736	0.06949	0.07086	0.06954	0.07014
	878	0.07392	0.07316	0.07471	0.07039	0.07375	0.0679	0.06979	0.07115	0.0699	0.0705
	877	0.07435	0.07361	0.07514	0.07068	0.07409	0.06844	0.07009	0.07144	0.07027	0.07086
	876	0.07485	0.07406	0.07557	0.07096	0.07443	0.06897	0.07039	0.07173	0.07063	0.07121
	875	0.0754	0.07451	0.07601	0.07125	0.07476	0.06951	0.07069	0.07203	0.07099	0.07157
	874	0.07576	0.07495	0.07644	0.07153	0.0751	0.07005	0.07099	0.07232	0.07136	0.07193
	873	0.07626	0.0754	0.07687	0.07182	0.07544	0.07058	0.07129	0.07261	0.07172	0.07228
	872	0.07677	0.07585	0.0773	0.07212	0.07578	0.07112	0.07159	0.0729	0.07209	0.07264
	871	0.07728	0.0763	0.07774	0.07263	0.07611	0.07166	0.07189	0.07319	0.07245	0.073
	870	0.0778	0.07674	0.07817	0.07314	0.07645	0.0722	0.07219	0.07348	0.07282	0.07335
	869	0.07829	0.07719	0.0786	0.07366	0.07679	0.07273	0.07249	0.07378	0.07318	0.07371
	868	0.07882	0.07764	0.07904	0.07417	0.07713	0.07327	0.07279	0.07407	0.07355	0.07407
	867	0.07945	0.07809	0.07947	0.07468	0.07746	0.07381	0.07309	0.07436	0.07391	0.07442
	866	0.07985	0.07853	0.0799	0.07519	0.0778	0.07434	0.0734	0.07465	0.07428	0.07478
	865	0.08052	0.07898	0.08034	0.07571	0.07814	0.07488	0.0737	0.07494	0.07464	0.07514
	864	0.08109	0.07943	0.08077	0.07622	0.07848	0.07542	0.074	0.07523	0.07501	0.07549
	863	0.08153	0.07988	0.0812	0.07673	0.07881	0.07595	0.0743	0.07553	0.07537	0.07585
	862	0.08202	0.08032	0.08164	0.07724	0.07915	0.07649	0.0746	0.07582	0.07574	0.07621
	861	0.08263	0.08077	0.08207	0.07776	0.07949	0.07703	0.0749	0.07611	0.0761	0.07656
	858.892	0.08395	0.08171	0.08298	0.07884	0.0802	0.07816	0.07553	0.07672	0.07687	0.07732
	859	0.0846	0.08167	0.08294	0.07878	0.08016	0.0781	0.0755	0.07669	0.07683	0.07728
	860.063	0.08495	0.08119	0.08248	0.07824	0.07981	0.07753	0.07518	0.07638	0.07644	0.0769
	857	0.08598	0.08256	0.0838	0.07981	0.08084	0.07918	0.0761	0.07728	0.07756	0.07799
	856	0.08675	0.08301	0.08424	0.08032	0.08118	0.07971	0.0764	0.07757	0.07792	0.07835
	855	0.08688	0.08346	0.08481	0.08083	0.08151	0.08025	0.0767	0.07786	0.07829	0.0787
	854	0.08726	0.0839	0.08539	0.08134	0.08185	0.08079	0.077	0.07815	0.07865	0.07906
	853	0.08784	0.08435	0.08597	0.08186	0.08219	0.08132	0.0773	0.07845	0.07902	0.07942
	852	0.08868	0.08487	0.08655	0.08237	0.08253	0.08186	0.0776	0.07899	0.07938	0.07977
	851	0.08907	0.0854	0.08712	0.08288	0.08301	0.0824	0.0779	0.07953	0.07975	0.08013
	850	0.08921	0.08593	0.0877	0.08339	0.08359	0.08293	0.07821	0.08007	0.08011	0.08049
	849	0.09008	0.08646	0.08828	0.08391	0.08418	0.08347	0.07851	0.08061	0.08048	0.08084
	848	0.09089	0.087	0.08886	0.08442	0.08476	0.08401	0.07881	0.08114	0.08084	0.0812
	847	0.09133	0.08753	0.08944	0.08493	0.08535	0.08454	0.07911	0.08168	0.08121	0.08156
	846	0.09162	0.08806	0.09002	0.08544	0.08593	0.08508	0.07941	0.08222	0.08157	0.08191
	845	0.0925	0.08859	0.0906	0.08596	0.08652	0.08562	0.07989	0.08276	0.08194	0.08227
	844	0.09276	0.08912	0.09117	0.08647	0.0871	0.08615	0.08043	0.0833	0.0823	0.08263
	843	0.09365	0.08966	0.09175	0.08698	0.08769	0.08669	0.08098	0.08384	0.08266	0.08298
	842	0.09408	0.09019	0.09233	0.08749	0.08827	0.08723	0.08153	0.08437	0.08303	0.08334
	841	0.09496	0.09072	0.09291	0.08801	0.08886	0.08777	0.08208	0.08491	0.08339	0.0837
	840	0.09536	0.09125	0.09349	0.08852	0.08944	0.0883	0.08262	0.08545	0.08376	0.08405
	839	0.09626	0.09178	0.09407	0.08903	0.09003	0.08884	0.08317	0.08599	0.08412	0.08441
	838	0.09642	0.09231	0.09465	0.08954	0.09061	0.08938	0.08372	0.08653	0.08449	0.08477
	837	0.09736	0.09285	0.09523	0.09006	0.0912	0.08991	0.08426	0.08706	0.08485	0.08512
	836	0.09782	0.09338	0.0958	0.09057	0.09178	0.09045	0.08481	0.0876	0.08522	0.08548
	835	0.09846	0.09391	0.09638	0.09108	0.09237	0.09099	0.08536	0.08814	0.08558	0.08584
	834	0.0991	0.09462	0.09696	0.09159	0.09295	0.09152	0.08591	0.08868	0.08595	0.08619
	833	0.09949	0.09533	0.09754	0.09211	0.09354	0.09206	0.08645	0.08922	0.08631	0.08655
	832	0.10033	0.09605	0.09812	0.09262	0.09412	0.0926	0.087	0.08976	0.08668	0.08691
	831	0.10103	0.09677	0.0987	0.09313	0.09471	0.09313	0.08755	0.09029	0.0871	0.08726
	830	0.10194	0.09749	0.09928	0.09364	0.09529	0.09367	0.08809	0.09083	0.08762	0.08762
	829	0.10221	0.09821	0.09986	0.09416	0.09588	0.09421	0.08864	0.09137	0.08814	0.08799
	828	0.10319	0.09893	0.10043	0.09467	0.09646	0.09475	0.08919	0.09188	0.08866	0.08851
	827	0.10373	0.09965	0.10101	0.09518	0.09705	0.09528	0.08973	0.09237	0.08917	0.08904
	826	0.1045	0.10037	0.10159	0.09569	0.09763	0.09582	0.09028	0.09285	0.08969	0.08956
	825	0.1052	0.10109	0.10217	0.09621	0.09822	0.09636	0.09083	0.09334	0.09021	0.09009
	824	0.10583	0.10181	0.10275	0.09672	0.0988	0.09689	0.09138	0.09382	0.09073	0.09062
	823	0.10659	0.10252	0.10333	0.09723	0.09939	0.09743	0.09192	0.0943	0.09125	0.09114
	822	0.10735	0.10324	0.10391	0.09774	0.09997	0.09797	0.09247	0.09479	0.09177	0.09167
	821	0.10804	0.10396	0.10448	0.09826	0.10056	0.0985	0.09302	0.09527	0.09228	0.09219
	820	0.10901	0.10468	0.10506	0.09877	0.10114	0.09904	0.09356	0.09575	0.0928	0.09272
	819	0.10995	0.1054	0.10564	0.09928	0.10173	0.09958	0.09411	0.09624	0.09332	0.09325
	818	0.11056	0.10612	0.10622	0.09979	0.10231	0.10011	0.09466	0.09672	0.09384	0.09377
	817	0.11119	0.10684	0.1068	0.10039	0.1029	0.10065	0.09521	0.0972	0.09436	0.0943
	816	0.11179	0.10756	0.10738	0.10114	0.10348	0.10119	0.09575	0.09769	0.09488	0.09482
	815	0.11285	0.10828	0.10796	0.10189	0.10406	0.10172	0.0963	0.09817	0.09539	0.09535
	814	0.11358	0.109	0.10854	0.10264	0.10465	0.10226	0.09685	0.09866	0.09591	0.09587
	813	0.11433	0.10972	0.10911	0.10339	0.10523	0.1028	0.09739	0.09914	0.09643	0.0964
	812	0.11507	0.11046	0.10969	0.10414	0.10582	0.10334	0.09794	0.09962	0.09695	0.09693
	811	0.11584	0.11121	0.11027	0.10489	0.1064	0.10387	0.09849	0.10011	0.09747	0.09745
	810	0.11674	0.11196	0.11085	0.10564	0.10699	0.10441	0.09903	0.10059	0.09799	0.09798
	809	0.11749	0.1127	0.11143	0.10639	0.10757	0.10495	0.09958	0.10107	0.09851	0.0985
	808	0.11828	0.11345	0.11201	0.10714	0.10816	0.10548	0.10013	0.10156	0.09902	0.09903
	807	0.11945	0.1142	0.11259	0.10789	0.10874	0.10602	0.10068	0.10204	0.09954	0.09956
	806	0.12042	0.11494	0.11317	0.10864	0.10933	0.10656	0.10122	0.10253	0.10006	0.10008
	805	0.12083	0.11569	0.11374	0.10939	0.10991	0.10709	0.10177	0.10301	0.10058	0.10061
	804	0.12183	0.11644	0.11448	0.11014	0.1105	0.10763	0.10232	0.10349	0.1011	0.10113
	803	0.1228	0.11719	0.11527	0.11089	0.11108	0.10817	0.10286	0.10398	0.10162	0.10166
	802	0.12368	0.11793	0.11606	0.11164	0.11167	0.1087	0.10341	0.10446	0.10213	0.10219
	801	0.1244	0.11868	0.11685	0.11239	0.11225	0.10924	0.10396	0.10494	0.10265	0.10271
	800	0.12549	0.11943	0.11764	0.11314	0.11284	0.10978	0.10451	0.10543	0.10317	0.10324
	799	0.1263	0.12017	0.11843	0.11389	0.11342	0.11032	0.10505	0.10591	0.10369	0.10376
	798	0.12713	0.12092	0.11922	0.11464	0.11401	0.11085	0.1056	0.10639	0.10421	0.10429
	797	0.12805	0.12167	0.12001	0.11539	0.11459	0.11139	0.10615	0.10688	0.10473	0.10482
	796	0.12903	0.12241	0.1208	0.11614	0.11518	0.11193	0.10669	0.10736	0.10524	0.10534
	795	0.13006	0.12316	0.12159	0.11689	0.11576	0.11246	0.10724	0.10785	0.10576	0.10587
	794	0.1309	0.12391	0.12238	0.11764	0.11635	0.113	0.10779	0.10833	0.10628	0.10639
	793	0.13189	0.12465	0.12317	0.11839	0.11693	0.11354	0.10834	0.10881	0.1068	0.10692
	792	0.13281	0.1254	0.12396	0.11914	0.11752	0.11407	0.10888	0.1093	0.10732	0.10745
	791	0.13383	0.12615	0.12475	0.11989	0.1181	0.11461	0.10943	0.10978	0.10784	0.10797
	790	0.13482	0.1269	0.12554	0.12064	0.11869	0.11515	0.10998	0.11026	0.10835	0.1085
	789	0.13596	0.12764	0.12633	0.12139	0.11927	0.11568	0.11052	0.11075	0.10887	0.10902
	788	0.13686	0.1285	0.12712	0.12214	0.11986	0.11622	0.11107	0.11123	0.10939	0.10955
	787	0.13791	0.12939	0.12791	0.12289	0.12044	0.11676	0.11162	0.11171	0.10999	0.11008
	786	0.13899	0.13027	0.1287	0.12364	0.12103	0.11729	0.11216	0.1122	0.11068	0.1106
	785	0.1398	0.13116	0.12949	0.12439	0.12161	0.11783	0.11271	0.11268	0.11137	0.11113
	784	0.14086	0.13204	0.13028	0.12514	0.1222	0.11837	0.11326	0.11317	0.11206	0.11165
	783	0.14203	0.13292	0.13107	0.12589	0.12278	0.11891	0.11381	0.11365	0.11275	0.11218
	782	0.14291	0.13381	0.13186	0.12664	0.12337	0.11944	0.11435	0.11413	0.11344	0.1127
	781	0.14416	0.13469	0.13265	0.12739	0.12405	0.11998	0.1149	0.11462	0.11413	0.11323
	780	0.14515	0.13558	0.13344	0.12814	0.12474	0.12052	0.11545	0.1151	0.11482	0.11386
	779	0.14623	0.13646	0.13423	0.12889	0.12543	0.12105	0.11599	0.11558	0.11551	0.11451
	778	0.14724	0.13735	0.13502	0.12964	0.12612	0.12159	0.11654	0.1161	0.11619	0.11517
	777	0.14833	0.13823	0.13581	0.13041	0.12681	0.12213	0.11709	0.11685	0.11688	0.11583
	776	0.1494	0.13912	0.1366	0.13119	0.12749	0.12266	0.11764	0.1176	0.11757	0.11648
	775	0.15069	0.14	0.13739	0.13197	0.12818	0.1232	0.11818	0.11835	0.11826	0.11714
	774	0.15156	0.14089	0.13818	0.13275	0.12887	0.12388	0.11873	0.1191	0.11895	0.1178
	773	0.15273	0.14177	0.13897	0.13353	0.12956	0.12465	0.11928	0.11985	0.11964	0.11845
	772	0.15394	0.14265	0.13976	0.13431	0.13025	0.12542	0.11982	0.1206	0.12033	0.11911
	771	0.15501	0.14354	0.14055	0.13509	0.13094	0.12619	0.12037	0.12135	0.12102	0.11977
	770	0.15624	0.14442	0.14134	0.13587	0.13163	0.12696	0.12092	0.1221	0.12171	0.12042
	769	0.15748	0.14531	0.14213	0.13665	0.13232	0.12773	0.12146	0.12285	0.12239	0.12108
	768	0.1586	0.14619	0.14292	0.13743	0.13301	0.1285	0.12201	0.1236	0.12308	0.12173
	767	0.15981	0.14708	0.14371	0.13821	0.13369	0.12926	0.12256	0.12435	0.12377	0.12239
	766	0.16095	0.14796	0.1445	0.13899	0.13438	0.13003	0.12311	0.1251	0.12446	0.12305
	765	0.16208	0.14885	0.14529	0.13977	0.13507	0.1308	0.12365	0.12585	0.12515	0.1237
	764	0.16342	0.14985	0.14608	0.14055	0.13576	0.13157	0.1242	0.1266	0.12584	0.12436
	763	0.1647	0.15094	0.14687	0.14133	0.13645	0.13234	0.12475	0.12735	0.12653	0.12502
	762	0.16587	0.15203	0.14766	0.14211	0.13714	0.13311	0.12529	0.1281	0.12722	0.12567
	761	0.1672	0.15312	0.14845	0.14289	0.13783	0.13388	0.12584	0.12885	0.12791	0.12633
	760	0.16853	0.15421	0.14924	0.14367	0.13852	0.13465	0.12639	0.1296	0.12859	0.12699
	759	0.16982	0.1553	0.15003	0.14445	0.13921	0.13541	0.12694	0.13034	0.12928	0.12764
	758	0.17103	0.15639	0.15082	0.14523	0.1399	0.13618	0.12748	0.13109	0.12997	0.1283
	757	0.1723	0.15748	0.15161	0.14601	0.14058	0.13695	0.12803	0.13184	0.13066	0.12896
	756	0.17368	0.15857	0.1524	0.14679	0.14127	0.13772	0.12858	0.13259	0.13135	0.12961
	755	0.17496	0.15966	0.15319	0.14757	0.14196	0.13849	0.12912	0.13334	0.13204	0.13027
	754	0.17633	0.16075	0.15398	0.14835	0.14265	0.13926	0.12967	0.13409	0.13273	0.13092
	753	0.17778	0.16184	0.15477	0.14913	0.14334	0.14003	0.1304	0.13484	0.13342	0.13158
	752	0.17897	0.16293	0.15556	0.14991	0.14403	0.1408	0.13116	0.13559	0.13411	0.13224
	751	0.18024	0.16403	0.15635	0.15069	0.14472	0.14156	0.13192	0.13634	0.13479	0.13289
	750	0.18185	0.16512	0.15714	0.15147	0.14541	0.14233	0.13268	0.13709	0.13551	0.13355
	749	0.18329	0.16621	0.15794	0.15225	0.1461	0.1431	0.13344	0.13784	0.13625	0.13421
	748	0.18458	0.1673	0.15881	0.15303	0.14678	0.14387	0.1342	0.13859	0.13698	0.13486
	747	0.18596	0.16839	0.15968	0.15381	0.14747	0.14464	0.13496	0.13934	0.13771	0.13552
	746	0.18756	0.16936	0.16054	0.15459	0.14816	0.14541	0.13572	0.14009	0.13845	0.13618
	745	0.18894	0.17028	0.16141	0.15547	0.14885	0.14618	0.13648	0.14084	0.13918	0.13683
	744	0.1903	0.1712	0.16228	0.15635	0.14954	0.14695	0.13724	0.14159	0.13992	0.13749
	743	0.19188	0.17212	0.16315	0.15724	0.15023	0.14771	0.138	0.14234	0.14065	0.13814
	742	0.19333	0.17303	0.16401	0.15812	0.15092	0.14848	0.13876	0.14309	0.14139	0.1388
	741	0.19482	0.17395	0.16488	0.159	0.15161	0.14925	0.13952	0.14383	0.14212	0.13946
	740	0.19636	0.17487	0.16575	0.15989	0.1523	0.15002	0.14028	0.14458	0.14285	0.14011
	739	0.19785	0.17579	0.16662	0.16077	0.15298	0.15079	0.14104	0.14533	0.14359	0.14077
	738	0.19938	0.17671	0.16748	0.16166	0.15376	0.15156	0.1418	0.14608	0.14432	0.14143
	737	0.20099	0.17762	0.16835	0.16254	0.15454	0.15233	0.14257	0.14683	0.14506	0.14206
	736	0.20263	0.17854	0.16922	0.16343	0.15532	0.15309	0.14333	0.14758	0.14579	0.1427
	735	0.20399	0.17946	0.17008	0.16431	0.1561	0.15386	0.14409	0.14833	0.14652	0.14333
	734	0.20559	0.18038	0.17095	0.1652	0.15688	0.15463	0.14485	0.14908	0.14726	0.14397
	733	0.20725	0.1813	0.17182	0.16608	0.15766	0.1554	0.14561	0.14983	0.14799	0.1446
	732	0.20879	0.18221	0.17269	0.16697	0.15845	0.15617	0.14637	0.15058	0.14873	0.14524
	731	0.21054	0.18313	0.17355	0.16785	0.15923	0.15694	0.14713	0.15133	0.14946	0.14588
	730	0.2122	0.18405	0.17442	0.16874	0.16001	0.15771	0.14789	0.15208	0.1502	0.14651
	729	0.21383	0.1852	0.17529	0.16962	0.16079	0.15848	0.14865	0.15283	0.15093	0.14715
	728	0.21541	0.18654	0.17616	0.17051	0.16157	0.15924	0.14941	0.15358	0.15166	0.14778
	727	0.21711	0.18788	0.17702	0.17139	0.16235	0.16001	0.15017	0.15433	0.1524	0.14842
	726	0.21894	0.18921	0.17789	0.17228	0.16313	0.16078	0.15093	0.15508	0.15313	0.14906
	725	0.22054	0.19055	0.17876	0.17316	0.16391	0.16155	0.15169	0.15583	0.15387	0.14969
	724	0.22233	0.19189	0.17963	0.17405	0.16469	0.16232	0.15245	0.15658	0.1546	0.15033
	723	0.22402	0.19323	0.18049	0.17493	0.16548	0.16309	0.15321	0.15732	0.15533	0.15096
	722	0.22569	0.19457	0.18136	0.17582	0.16626	0.16386	0.15397	0.15807	0.15607	0.1516
	721	0.22767	0.19591	0.18223	0.1767	0.16704	0.16463	0.15473	0.15919	0.1568	0.15223
	720	0.22949	0.19725	0.18338	0.17759	0.16782	0.16539	0.15549	0.16048	0.15754	0.15287
	719	0.23119	0.19859	0.1848	0.17847	0.1686	0.16616	0.15625	0.16178	0.15827	0.15351
	718	0.23306	0.19993	0.18623	0.17935	0.16938	0.16693	0.15701	0.16307	0.15901	0.15414
	717	0.2349	0.20126	0.18766	0.18024	0.17016	0.1677	0.15777	0.16437	0.15974	0.15478
	716	0.23684	0.2026	0.18909	0.18112	0.17094	0.16847	0.15853	0.16566	0.16047	0.15541
	715	0.23874	0.20394	0.19051	0.18201	0.17172	0.16924	0.15929	0.16696	0.16121	0.15605
	714	0.24049	0.20528	0.19194	0.18289	0.17251	0.17001	0.16005	0.16825	0.16194	0.15668
	713	0.24247	0.20662	0.19337	0.18378	0.17336	0.17078	0.16081	0.16955	0.16268	0.15732
	712	0.24436	0.20796	0.1948	0.18466	0.17454	0.17154	0.16157	0.17084	0.16341	0.15796
	711	0.24619	0.2093	0.19622	0.18555	0.17571	0.17231	0.16233	0.17213	0.16421	0.15859
	710	0.24807	0.21064	0.19765	0.18643	0.17689	0.17308	0.16309	0.17343	0.16504	0.15923
	709	0.25003	0.21198	0.19908	0.18732	0.17806	0.17385	0.16385	0.17472	0.16587	0.15986
	708	0.25207	0.21331	0.20051	0.1882	0.17924	0.17462	0.16461	0.17602	0.1667	0.1605
	707	0.25409	0.21465	0.20193	0.18909	0.18041	0.17539	0.16537	0.17731	0.16752	0.16113
	706	0.25604	0.21599	0.20336	0.18997	0.18159	0.17616	0.16613	0.17861	0.16835	0.16177
	705	0.25815	0.21733	0.20479	0.19086	0.18276	0.17693	0.16689	0.1799	0.16918	0.16241
	704	0.26021	0.21867	0.20622	0.19209	0.18394	0.17769	0.16765	0.1812	0.17001	0.16304
	703	0.26222	0.22001	0.20764	0.19347	0.18511	0.17846	0.16841	0.18249	0.17083	0.16368
	702	0.2644	0.22141	0.20907	0.19485	0.18629	0.17923	0.16929	0.18379	0.17166	0.16431
	701	0.26651	0.22316	0.2105	0.19624	0.18746	0.18	0.17035	0.18508	0.17249	0.16495
	700	0.26858	0.22491	0.21193	0.19762	0.18864	0.18077	0.17142	0.18637	0.17332	0.16566
	699	0.27064	0.22667	0.21336	0.199	0.18981	0.18154	0.17248	0.18767	0.17414	0.16643
	698	0.27278	0.22842	0.21478	0.20038	0.19099	0.18231	0.17355	0.18896	0.17497	0.16719
	697	0.27506	0.23017	0.21621	0.20176	0.19216	0.18308	0.17462	0.19026	0.1758	0.16795
	696	0.27715	0.23193	0.21764	0.20315	0.19334	0.18384	0.17568	0.19155	0.17663	0.16872
	695	0.27929	0.23368	0.21907	0.20453	0.19451	0.18461	0.17675	0.19306	0.17745	0.16948
	694	0.28151	0.23543	0.22049	0.20591	0.19569	0.18538	0.17781	0.19459	0.17831	0.17025
	693	0.28374	0.23718	0.22192	0.20729	0.19686	0.18615	0.17888	0.19612	0.1792	0.17101
	692	0.28603	0.23894	0.22346	0.20867	0.19804	0.18692	0.17995	0.19765	0.18009	0.17177
	691	0.28825	0.24069	0.22504	0.21006	0.19922	0.18769	0.18101	0.19918	0.18099	0.17254
	690	0.29061	0.24244	0.22662	0.21144	0.20039	0.18872	0.18208	0.20071	0.18188	0.1733
	689	0.29288	0.2442	0.2282	0.21282	0.20157	0.18989	0.18315	0.20224	0.18277	0.17407
	688	0.29523	0.24595	0.22979	0.2142	0.20274	0.19107	0.18421	0.20376	0.18366	0.17483
	687	0.29744	0.2477	0.23137	0.21558	0.20392	0.19224	0.18528	0.20529	0.18455	0.17559
	686	0.29974	0.24946	0.23295	0.21697	0.20509	0.19341	0.18634	0.20682	0.18545	0.17636
	685	0.30218	0.25121	0.23453	0.21835	0.20627	0.19458	0.18741	0.20835	0.18634	0.17712
	684	0.30448	0.25296	0.23611	0.21973	0.20744	0.19575	0.18848	0.20988	0.18723	0.17789
	683	0.30686	0.25471	0.2377	0.22111	0.20862	0.19693	0.18954	0.21141	0.18812	0.17865
	682	0.3093	0.25647	0.23928	0.22249	0.20979	0.1981	0.19061	0.21294	0.18902	0.17941
	681	0.31175	0.25822	0.24086	0.22388	0.21097	0.19927	0.19167	0.21447	0.18991	0.18018
	680	0.31423	0.25997	0.24244	0.22526	0.21214	0.20044	0.19274	0.21599	0.1908	0.18094
	679	0.31662	0.26173	0.24402	0.22664	0.21332	0.20162	0.19381	0.21752	0.19169	0.18169
	678	0.31898	0.26348	0.24561	0.22802	0.21449	0.20279	0.19487	0.21905	0.19258	0.18244
	677	0.32158	0.26523	0.24719	0.2294	0.21567	0.20396	0.19594	0.22058	0.19348	0.18318
	676	0.32421	0.26698	0.24877	0.23079	0.21684	0.20513	0.19701	0.22211	0.19437	0.18393
	675	0.32674	0.26873	0.25035	0.23217	0.21802	0.2063	0.19807	0.22364	0.19526	0.18468
	674	0.32917	0.27047	0.25194	0.23355	0.21919	0.20748	0.19914	0.22517	0.19615	0.18542
	673	0.33164	0.27222	0.25352	0.23505	0.22037	0.20865	0.2002	0.22669	0.19704	0.18617
	672	0.33424	0.27396	0.2551	0.23661	0.22163	0.20982	0.20127	0.22822	0.19801	0.18692
	671	0.33688	0.27571	0.25668	0.23817	0.22317	0.21099	0.20234	0.22959	0.19903	0.18766
	670	0.33945	0.27745	0.25826	0.23973	0.22472	0.21217	0.2034	0.23064	0.20006	0.18841
	669	0.34198	0.2792	0.25985	0.24129	0.22626	0.21334	0.20447	0.2317	0.20109	0.18916
	668	0.34467	0.28094	0.26143	0.24285	0.22781	0.21451	0.20554	0.23275	0.20211	0.1899
	667	0.34723	0.28269	0.26301	0.24441	0.22935	0.21568	0.2066	0.23381	0.20314	0.19065
	666	0.34989	0.28444	0.26459	0.24597	0.2309	0.21685	0.20767	0.23486	0.20417	0.1914
	665	0.35254	0.28618	0.26617	0.24753	0.23244	0.21803	0.20873	0.23592	0.20519	0.19214
	664	0.35526	0.28793	0.26776	0.24908	0.23399	0.2192	0.2098	0.23697	0.20622	0.19289
	663	0.35807	0.28967	0.26934	0.25064	0.23553	0.22037	0.2109	0.23803	0.20725	0.19364
	662	0.3607	0.29142	0.27092	0.2522	0.23708	0.22154	0.21216	0.23908	0.20827	0.19438
	661	0.36346	0.29316	0.2725	0.25376	0.23862	0.22272	0.21343	0.24013	0.2093	0.19513
	660	0.36605	0.29491	0.27408	0.25532	0.24017	0.22389	0.21469	0.24119	0.21033	0.19588
	659	0.369	0.29665	0.27567	0.25688	0.24171	0.22506	0.21596	0.24224	0.21135	0.19662
	658	0.37167	0.2984	0.27725	0.25844	0.24326	0.22623	0.21722	0.2433	0.21238	0.19737
	657	0.37467	0.30014	0.27883	0.26	0.24481	0.2274	0.21849	0.24435	0.21341	0.19812
	656	0.37752	0.30189	0.28041	0.26156	0.24635	0.22858	0.21975	0.24541	0.21443	0.19886
	655	0.38031	0.30363	0.28204	0.26311	0.2479	0.22975	0.22102	0.24646	0.21546	0.19961
	654	0.38313	0.30538	0.28382	0.26467	0.24944	0.23092	0.22228	0.24752	0.21649	0.20036
	653	0.38589	0.3072	0.28559	0.26623	0.25099	0.23209	0.22354	0.24857	0.21751	0.2011
	652	0.38884	0.30905	0.28737	0.26779	0.25253	0.23327	0.22481	0.24963	0.21854	0.20185
	651	0.39169	0.3109	0.28914	0.26935	0.25408	0.23444	0.22607	0.25068	0.21957	0.2026
	650	0.39468	0.31275	0.29092	0.27091	0.25562	0.23561	0.22734	0.25174	0.22059	0.20334
	649	0.39762	0.3146	0.29269	0.27247	0.25717	0.23678	0.2286	0.25279	0.22162	0.20409
	648	0.40057	0.31645	0.29446	0.27403	0.25871	0.23807	0.22987	0.25385	0.22265	0.20484
	647	0.40348	0.31831	0.29624	0.27559	0.26026	0.23974	0.23113	0.2549	0.22367	0.20565
	646	0.4064	0.32016	0.29801	0.27715	0.2618	0.2414	0.2324	0.25596	0.2247	0.20647
	645	0.40936	0.32201	0.29979	0.2787	0.26335	0.24307	0.23366	0.25701	0.22573	0.20729
	644	0.41234	0.32386	0.30156	0.28026	0.26489	0.24474	0.23493	0.25807	0.22675	0.20811
	643	0.41542	0.32571	0.30334	0.28182	0.26644	0.2464	0.23619	0.25912	0.22778	0.20893
	642	0.41839	0.32757	0.30511	0.28338	0.26798	0.24807	0.23746	0.26018	0.22881	0.20975
	641	0.42137	0.32942	0.30689	0.28494	0.26953	0.24974	0.23872	0.26123	0.22983	0.21057
	640	0.42443	0.33127	0.30866	0.2865	0.27107	0.25141	0.23999	0.26229	0.23086	0.21139
	639	0.42758	0.33312	0.31043	0.28835	0.27262	0.25307	0.24125	0.26397	0.23189	0.21221
	638	0.43057	0.33497	0.31221	0.29031	0.27416	0.25474	0.24252	0.26587	0.23291	0.21303
	637	0.43362	0.33683	0.31398	0.29226	0.27571	0.25641	0.24378	0.26777	0.23421	0.21385
	636	0.43674	0.33868	0.31576	0.29421	0.27725	0.25807	0.24505	0.26967	0.23551	0.21467
	635	0.43978	0.34053	0.31753	0.29617	0.2788	0.25974	0.24631	0.27157	0.23681	0.21549
	634	0.44291	0.34238	0.31931	0.29812	0.28034	0.26141	0.24758	0.27347	0.23811	0.21631
	633	0.44611	0.34423	0.32108	0.30008	0.28189	0.26307	0.24884	0.27537	0.23941	0.21713
	632	0.44909	0.34609	0.32286	0.30203	0.28343	0.26474	0.25011	0.27727	0.24071	0.21795
	631	0.45231	0.34799	0.32463	0.30398	0.28498	0.26641	0.25137	0.27917	0.24201	0.21877
	630	0.45552	0.34991	0.3264	0.30594	0.28652	0.26807	0.25264	0.28107	0.24331	0.21959
	629	0.45866	0.35182	0.32818	0.30789	0.28807	0.26974	0.2539	0.28297	0.24461	0.22041
	628	0.46185	0.35374	0.32995	0.30984	0.28961	0.27141	0.25517	0.28487	0.24591	0.22123
	627	0.46518	0.35566	0.33173	0.3118	0.29116	0.27307	0.25643	0.28677	0.24721	0.22205
	626	0.46824	0.35757	0.3335	0.31375	0.2927	0.27474	0.25769	0.28867	0.24851	0.22287
	625	0.47148	0.35949	0.33528	0.31571	0.29425	0.27641	0.25896	0.29057	0.24981	0.22397
	624	0.47457	0.36141	0.33712	0.31766	0.29579	0.27808	0.26022	0.29247	0.25111	0.22508
	623	0.47762	0.36332	0.33917	0.31961	0.29734	0.27974	0.26149	0.29437	0.25241	0.22619
	622	0.48101	0.36524	0.34123	0.32157	0.29888	0.28141	0.26275	0.29626	0.25371	0.22729
	621	0.4842	0.36716	0.34328	0.32352	0.30043	0.28308	0.26402	0.29816	0.25501	0.2284
	620	0.48751	0.36907	0.34534	0.32547	0.30197	0.28474	0.26528	0.30006	0.25631	0.22951
	619	0.49085	0.37099	0.34739	0.32743	0.30352	0.28641	0.26655	0.30196	0.2576	0.23061
	618	0.49412	0.37367	0.34945	0.32938	0.30506	0.28808	0.26781	0.30386	0.25888	0.23172
	617	0.49744	0.3768	0.3515	0.33133	0.30661	0.28974	0.26908	0.30576	0.26016	0.23283
	616	0.50063	0.37992	0.35356	0.33329	0.30815	0.29141	0.27034	0.30766	0.26143	0.23393
	615	0.50394	0.38305	0.35561	0.33524	0.3097	0.29308	0.27161	0.30956	0.26271	0.23504
	614	0.50716	0.38618	0.35767	0.33721	0.31124	0.29474	0.27287	0.31146	0.26399	0.23615
	613	0.5105	0.38931	0.35972	0.3392	0.31279	0.29641	0.27414	0.31336	0.26527	0.23725
	612	0.51391	0.39243	0.36178	0.3412	0.31433	0.29808	0.27567	0.31526	0.26655	0.23836
	611	0.51704	0.39556	0.36383	0.34319	0.31588	0.29974	0.27743	0.31716	0.26782	0.23946
	610	0.52037	0.39869	0.36589	0.34519	0.31742	0.30141	0.27919	0.31899	0.2691	0.24057
	609	0.52385	0.40181	0.36794	0.34718	0.31943	0.30308	0.28096	0.3208	0.27038	0.24168
	608	0.52703	0.40494	0.37	0.34918	0.32148	0.30475	0.28272	0.3226	0.27166	0.24278
	607	0.53043	0.40807	0.37205	0.35117	0.32353	0.30641	0.28448	0.32441	0.27294	0.24389
	606	0.53396	0.41119	0.37411	0.35317	0.32557	0.30808	0.28624	0.32622	0.27421	0.24499
	605	0.53727	0.41433	0.37616	0.35516	0.32762	0.30975	0.288	0.32803	0.27549	0.24608
	604	0.54057	0.41747	0.37841	0.35715	0.32967	0.31141	0.28976	0.32984	0.27677	0.24717
	603	0.5439	0.42061	0.38068	0.35915	0.33172	0.31308	0.29153	0.33164	0.27805	0.24826
	602	0.5474	0.42375	0.38295	0.36114	0.33377	0.31475	0.29329	0.33345	0.27932	0.24935
	601	0.55075	0.42689	0.38522	0.36314	0.33582	0.31641	0.29505	0.33526	0.2806	0.25044
	600	0.55414	0.43003	0.38749	0.36513	0.33787	0.31808	0.29681	0.33707	0.28188	0.25153
	599	0.55761	0.43317	0.38975	0.36713	0.33992	0.31975	0.29857	0.33888	0.28316	0.25262
	598	0.56115	0.43631	0.39202	0.36912	0.34197	0.32141	0.30034	0.34069	0.28444	0.25371
	597	0.56457	0.43944	0.39429	0.37112	0.34402	0.32308	0.3021	0.34249	0.28573	0.2548
	596	0.56804	0.44258	0.39656	0.37311	0.34607	0.32475	0.30386	0.3443	0.28704	0.25589
	595	0.57143	0.44572	0.39883	0.37511	0.34812	0.32641	0.30562	0.34611	0.28836	0.25698
	594	0.5748	0.44886	0.40109	0.3771	0.35017	0.32808	0.30738	0.34792	0.28967	0.25807
	593	0.57841	0.452	0.40336	0.3791	0.35222	0.32975	0.30914	0.34973	0.29099	0.25916
	592	0.58197	0.45513	0.40563	0.38109	0.35427	0.33142	0.31091	0.35154	0.2923	0.26025
	591	0.58539	0.4579	0.4079	0.38309	0.35632	0.33308	0.31267	0.35334	0.29362	0.26134
	590	0.58887	0.46067	0.41017	0.38508	0.35837	0.33475	0.31443	0.35515	0.29493	0.26243
	589	0.59239	0.46344	0.41243	0.38708	0.36041	0.33642	0.31619	0.35696	0.29625	0.26352
	588	0.59587	0.46622	0.4147	0.38907	0.36246	0.33808	0.31795	0.35877	0.29756	0.26461
	587	0.59933	0.46899	0.41779	0.39106	0.36451	0.33975	0.31972	0.36058	0.29888	0.2657
	586	0.60297	0.47176	0.42128	0.39306	0.36656	0.34142	0.32148	0.36239	0.30019	0.26701
	585	0.60647	0.47453	0.42477	0.39546	0.36861	0.34308	0.32324	0.36419	0.30151	0.26854
	584	0.61005	0.4773	0.42826	0.3979	0.37066	0.34475	0.325	0.366	0.30282	0.27007
	583	0.61362	0.48007	0.43175	0.40033	0.37271	0.34642	0.32676	0.36781	0.30414	0.2716
	582	0.61718	0.48284	0.43524	0.40277	0.37476	0.34808	0.32852	0.36962	0.30545	0.27313
	581	0.62074	0.48561	0.43873	0.40521	0.37681	0.34975	0.33029	0.37143	0.30677	0.27467
	580	0.62427	0.48838	0.44222	0.40764	0.37886	0.35142	0.33205	0.37323	0.30808	0.2762
	579	0.62797	0.49115	0.44571	0.41008	0.38099	0.35308	0.33381	0.37504	0.3094	0.27773
	578	0.63162	0.49392	0.4492	0.41252	0.38349	0.35475	0.33568	0.37685	0.31071	0.27926
	577	0.63526	0.49669	0.45269	0.41495	0.38599	0.35652	0.33778	0.37866	0.31203	0.28079
	576	0.63873	0.49947	0.45618	0.41739	0.38848	0.35889	0.33988	0.38076	0.31334	0.28232
	575	0.64251	0.50338	0.45967	0.41983	0.39098	0.36127	0.34199	0.38311	0.31466	0.28385
	574	0.64621	0.50781	0.46316	0.42227	0.39348	0.36365	0.34409	0.38546	0.31637	0.28538
	573	0.6498	0.51225	0.46664	0.4247	0.39597	0.36603	0.34619	0.38781	0.31817	0.28691
	572	0.65342	0.51668	0.47013	0.42714	0.39847	0.36841	0.3483	0.39015	0.31998	0.28844
	571	0.65713	0.52112	0.47362	0.42958	0.40097	0.37079	0.3504	0.3925	0.32179	0.28996
	570	0.6608	0.52555	0.47641	0.43201	0.40347	0.37317	0.3525	0.39485	0.3236	0.29145
	569	0.66455	0.52999	0.47918	0.43445	0.40596	0.37555	0.35461	0.39719	0.32541	0.29295
	568	0.66832	0.53442	0.48196	0.43689	0.40846	0.37792	0.35671	0.39954	0.32722	0.29445
	567	0.67208	0.53886	0.48474	0.43933	0.41096	0.3803	0.35881	0.40189	0.32902	0.29595
	566	0.67582	0.54329	0.48751	0.44176	0.41345	0.38268	0.36092	0.40424	0.33083	0.29744
	565	0.67981	0.54773	0.49029	0.44462	0.41595	0.38506	0.36302	0.40658	0.33264	0.29894
	564	0.68355	0.55162	0.49306	0.44763	0.41845	0.38744	0.36512	0.40893	0.33445	0.30044
	563	0.68719	0.55518	0.49584	0.45065	0.42095	0.38982	0.36723	0.41128	0.33626	0.30194
	562	0.69112	0.55875	0.49862	0.45366	0.42344	0.3922	0.36933	0.41362	0.33806	0.30343
	561	0.69484	0.56231	0.50139	0.45667	0.42594	0.39458	0.37143	0.41597	0.33987	0.30493
	560	0.69868	0.56587	0.50417	0.45969	0.42844	0.39695	0.37354	0.41832	0.34168	0.30643
	559	0.70256	0.56944	0.50695	0.4627	0.43093	0.39933	0.37564	0.42066	0.34349	0.30793
	558	0.70638	0.573	0.50972	0.46571	0.43343	0.40171	0.37774	0.42301	0.3453	0.30942
	557	0.71047	0.57656	0.5125	0.46873	0.43593	0.40409	0.37985	0.42536	0.34711	0.31092
	556	0.71436	0.58013	0.51528	0.47174	0.43843	0.40647	0.38195	0.42771	0.34894	0.31242
	555	0.71809	0.58369	0.51805	0.47475	0.44092	0.40885	0.38405	0.43005	0.35114	0.31392
	554	0.72222	0.58726	0.52131	0.47777	0.44342	0.41123	0.38616	0.4324	0.35333	0.31541
	553	0.72617	0.59082	0.52489	0.48078	0.44592	0.41361	0.38826	0.43475	0.35552	0.31691
	552	0.73017	0.59438	0.52846	0.4838	0.44841	0.41598	0.39036	0.43709	0.35772	0.31877
	551	0.73395	0.59795	0.53204	0.48681	0.45091	0.41836	0.39247	0.43944	0.35991	0.32092
	550	0.73795	0.60151	0.53561	0.48982	0.45341	0.42074	0.39457	0.44179	0.36211	0.32307
	549	0.74199	0.60507	0.53918	0.49284	0.45591	0.42312	0.39727	0.44421	0.3643	0.32522
	548	0.74608	0.60864	0.54276	0.49585	0.4584	0.4255	0.40031	0.44802	0.36649	0.32737
	547	0.75018	0.6122	0.54633	0.49886	0.4609	0.42788	0.40335	0.45183	0.36869	0.32952
	546	0.75413	0.61618	0.54991	0.50188	0.4634	0.43026	0.40639	0.45564	0.37088	0.33166
	545	0.75847	0.62034	0.55348	0.50489	0.46589	0.43264	0.40943	0.45945	0.37308	0.33381
	544	0.76262	0.6245	0.55705	0.5079	0.46839	0.43501	0.41248	0.46325	0.37527	0.33596
	543	0.76679	0.62866	0.56063	0.51092	0.47089	0.43739	0.41552	0.46706	0.37746	0.33811
	542	0.77093	0.63282	0.56398	0.51395	0.47339	0.43977	0.41856	0.47087	0.37966	0.34026
	541	0.77504	0.63698	0.56688	0.51772	0.47588	0.44215	0.4216	0.47468	0.38185	0.34241
	540	0.77949	0.64114	0.56977	0.52149	0.47838	0.44453	0.42464	0.47849	0.38405	0.34456
	539	0.78368	0.6453	0.57266	0.52526	0.48088	0.44691	0.42768	0.4823	0.38624	0.3467
	538	0.788	0.64946	0.57556	0.52902	0.48337	0.44929	0.43072	0.48611	0.38843	0.34885
	537	0.79233	0.65362	0.57845	0.53279	0.48587	0.45167	0.43376	0.48992	0.39063	0.351
	536	0.79672	0.65778	0.58134	0.53656	0.48859	0.45404	0.43681	0.49373	0.39282	0.35315
	535	0.80113	0.66194	0.58424	0.54033	0.49234	0.45642	0.43985	0.49754	0.39502	0.3553
	534	0.80561	0.66609	0.58713	0.54409	0.4961	0.4588	0.44289	0.50135	0.39731	0.35745
	533	0.8099	0.6707	0.59002	0.54786	0.49986	0.46197	0.44593	0.50516	0.40027	0.3596
	532	0.81446	0.67569	0.59291	0.55163	0.50361	0.46581	0.44897	0.50897	0.40323	0.36174
	531	0.81906	0.68069	0.59581	0.5554	0.50737	0.46965	0.45201	0.51278	0.40619	0.36389
	530	0.82348	0.68568	0.5987	0.55916	0.51112	0.47349	0.45505	0.51659	0.40915	0.36604
	529	0.82819	0.69068	0.60159	0.56293	0.51488	0.47733	0.45809	0.5204	0.41211	0.36819
	528	0.83261	0.69567	0.60449	0.5667	0.51863	0.48117	0.46114	0.52421	0.41507	0.37034
	527	0.83744	0.70067	0.60874	0.57047	0.52239	0.48501	0.46418	0.52802	0.41804	0.37249
	526	0.84224	0.70566	0.61361	0.57423	0.52614	0.48884	0.46722	0.53183	0.421	0.37463
	525	0.8469	0.71066	0.61847	0.578	0.5299	0.49268	0.47026	0.53564	0.42396	0.37678
	524	0.85161	0.71565	0.62334	0.58203	0.53366	0.49652	0.4733	0.53945	0.42692	0.37893
	523	0.85644	0.72064	0.6282	0.58633	0.53741	0.50036	0.47634	0.54326	0.42988	0.38109
	522	0.86128	0.72586	0.63307	0.59064	0.54117	0.5042	0.47938	0.54707	0.43284	0.38418
	521	0.86613	0.73133	0.63793	0.59495	0.54492	0.50804	0.48242	0.55087	0.4358	0.38728
	520	0.87092	0.7368	0.6428	0.59926	0.54868	0.51188	0.48547	0.55468	0.43876	0.39037
	519	0.87606	0.74227	0.64767	0.60357	0.55243	0.51572	0.48851	0.55849	0.44172	0.39346
	518	0.88103	0.74774	0.65253	0.60788	0.55619	0.51956	0.49155	0.5623	0.44469	0.39656
	517	0.88607	0.75321	0.6574	0.61219	0.55994	0.52339	0.49508	0.56611	0.44765	0.39965
	516	0.89124	0.75868	0.66226	0.61649	0.5637	0.52723	0.49921	0.56992	0.45061	0.40275
	515	0.89642	0.76415	0.66793	0.6208	0.56746	0.53107	0.50335	0.57373	0.45357	0.40584
	514	0.90159	0.76961	0.67479	0.62511	0.57121	0.53491	0.50748	0.57754	0.45653	0.40893
	513	0.90687	0.77508	0.68165	0.62942	0.57497	0.53875	0.51161	0.58135	0.45949	0.41203
	512	0.91209	0.78055	0.6885	0.63373	0.57872	0.54259	0.51575	0.58516	0.46245	0.41512
	511	0.91747	0.78578	0.69536	0.63804	0.58248	0.54643	0.51988	0.58897	0.46541	0.41821
	510	0.92267	0.79088	0.70222	0.64357	0.58623	0.55027	0.52402	0.59278	0.46926	0.42131
	509	0.92796	0.79598	0.70908	0.64958	0.59024	0.55411	0.52815	0.59659	0.47344	0.4244
	508	0.93343	0.80108	0.71594	0.65559	0.59446	0.55795	0.53228	0.6004	0.47763	0.4275
	507	0.93896	0.80618	0.72279	0.6616	0.59868	0.56178	0.53642	0.60421	0.48181	0.43059
	506	0.94476	0.81128	0.7283	0.66761	0.6029	0.56562	0.54055	0.60802	0.486	0.43368
	505	0.95041	0.81638	0.73367	0.67362	0.60712	0.56946	0.54468	0.61183	0.49019	0.43678
	504	0.95597	0.82148	0.73905	0.67963	0.61134	0.5733	0.54882	0.61564	0.49437	0.43987
	503	0.96159	0.82658	0.74443	0.68563	0.61556	0.57714	0.55295	0.61945	0.49856	0.44296
	502	0.96717	0.83168	0.74981	0.69164	0.61978	0.58098	0.55708	0.62326	0.50274	0.44606
	501	0.97298	0.83726	0.75519	0.69731	0.624	0.58482	0.56122	0.62707	0.50693	0.44915
	500	0.97876	0.84359	0.76057	0.70279	0.62822	0.58866	0.56535	0.63088	0.51111	0.45225
	499	0.98457	0.84992	0.76595	0.70828	0.63244	0.5925	0.56948	0.63469	0.5153	0.45534
	498	0.99058	0.85625	0.77133	0.71376	0.63666	0.59633	0.57362	0.6385	0.51949	0.45963
	497	0.99649	0.86258	0.77671	0.71924	0.64107	0.60133	0.57775	0.6423	0.52367	0.46438
	496	1.0025	0.86891	0.78209	0.72472	0.64602	0.60653	0.58188	0.6459	0.52786	0.46913
	495	1.00871	0.87524	0.78779	0.73021	0.65097	0.61174	0.58602	0.64948	0.53204	0.47387
	494	1.0148	0.88157	0.79382	0.73569	0.65593	0.61694	0.59015	0.65306	0.53717	0.47862
	493	1.02093	0.8879	0.79985	0.74117	0.66088	0.62215	0.59428	0.65665	0.54238	0.48336
	492	1.02698	0.89423	0.80587	0.74652	0.66583	0.62735	0.59842	0.66023	0.54759	0.48811
	491	1.03318	0.90077	0.8119	0.75177	0.67079	0.63255	0.60255	0.66381	0.5528	0.49286
	490	1.03942	0.90765	0.81793	0.75702	0.67574	0.63776	0.60813	0.6674	0.55801	0.4976
	489	1.0457	0.91453	0.82396	0.76226	0.68069	0.64296	0.61401	0.67098	0.56322	0.50235
	488	1.05214	0.92141	0.82998	0.76751	0.68565	0.64816	0.6199	0.67457	0.56843	0.5071
	487	1.05857	0.92829	0.83601	0.77276	0.6906	0.65337	0.62579	0.67815	0.57364	0.51184
	486	1.06483	0.93517	0.84204	0.77801	0.69555	0.65857	0.63167	0.68173	0.57885	0.51659
	485	1.07115	0.94206	0.84837	0.78326	0.7005	0.66378	0.63756	0.68532	0.58406	0.52134
	484	1.07769	0.94894	0.85475	0.78851	0.70546	0.66898	0.64344	0.6889	0.58927	0.52608
	483	1.08427	0.95582	0.86114	0.79376	0.71112	0.67418	0.64933	0.69249	0.59448	0.53083
	482	1.09067	0.9627	0.86753	0.799	0.71697	0.67939	0.65522	0.69607	0.59995	0.53573
	481	1.09717	0.96891	0.87391	0.80425	0.72281	0.68459	0.6611	0.69965	0.60559	0.54092
	480	1.10353	0.97504	0.8803	0.81079	0.72865	0.6898	0.66699	0.70489	0.61122	0.54612
	479	1.10989	0.98117	0.88668	0.81823	0.73449	0.695	0.67287	0.71131	0.61685	0.55131
	478	1.11653	0.9873	0.89307	0.82568	0.74034	0.7002	0.67876	0.71772	0.62248	0.5565
	477	1.12315	0.99343	0.89946	0.83312	0.74618	0.70541	0.68461	0.72414	0.62811	0.5617
	476	1.12986	0.99956	0.90649	0.84057	0.75202	0.71061	0.69004	0.73055	0.63374	0.56689
	475	1.13644	1.00569	0.91419	0.84802	0.75786	0.71582	0.69546	0.73696	0.63937	0.57208
	474	1.14294	1.01182	0.92189	0.85546	0.76371	0.72102	0.70089	0.74338	0.64501	0.57728
	473	1.14968	1.01796	0.92959	0.86291	0.76955	0.72622	0.70631	0.74979	0.65064	0.58247
	472	1.15641	1.02409	0.93729	0.87035	0.77539	0.73143	0.71174	0.75621	0.65616	0.58766
	471	1.1629	1.03028	0.94499	0.8778	0.78123	0.73692	0.71716	0.76262	0.6615	0.59286
	470	1.16961	1.03708	0.9527	0.88485	0.78707	0.74268	0.72259	0.76904	0.66685	0.59805
	469	1.17634	1.04387	0.9604	0.89167	0.79292	0.74844	0.72801	0.77545	0.6722	0.60325
	468	1.18315	1.05067	0.96725	0.89848	0.79876	0.7542	0.73344	0.78186	0.67754	0.60844
	467	1.18998	1.05746	0.97352	0.9053	0.8046	0.75996	0.73886	0.78828	0.68289	0.61363
	466	1.19652	1.06426	0.97979	0.91212	0.81044	0.76573	0.74429	0.79469	0.68823	0.61883
	465	1.20323	1.07105	0.98606	0.91894	0.81629	0.77149	0.74971	0.80111	0.69358	0.62402
	464	1.20988	1.07785	0.99233	0.92576	0.82213	0.77725	0.75514	0.80752	0.69893	0.62921
	463	1.21663	1.08464	0.9986	0.93258	0.82797	0.78301	0.76041	0.81393	0.70427	0.63441
	462	1.2233	1.09109	1.00486	0.9394	0.83381	0.78877	0.76538	0.82035	0.70962	0.6396
	461	1.23009	1.09701	1.01113	0.94622	0.83965	0.79454	0.77034	0.82676	0.71496	0.64479
	460	1.23674	1.10293	1.0174	0.95316	0.8455	0.8003	0.7753	0.83318	0.72031	0.64999
	459	1.2431	1.10886	1.024	0.96029	0.85134	0.80606	0.78027	0.83959	0.72566	0.65518
	458	1.24975	1.11478	1.03067	0.96741	0.85718	0.81182	0.78523	0.84601	0.73153	0.66037
	457	1.25642	1.12071	1.03734	0.97454	0.86334	0.81758	0.79019	0.85242	0.73745	0.66608
	456	1.26296	1.12663	1.04401	0.98167	0.87095	0.82334	0.79515	0.85883	0.74336	0.67415
	455	1.26948	1.13255	1.05068	0.9888	0.87856	0.82911	0.80012	0.86525	0.74927	0.68222
	454	1.27588	1.13918	1.05736	0.99592	0.88617	0.83472	0.80508	0.87166	0.75519	0.69028
	453	1.28239	1.14603	1.06403	1.00305	0.89378	0.8399	0.81004	0.87808	0.7611	0.69835
	452	1.2887	1.15288	1.0707	1.01018	0.90138	0.84508	0.81501	0.88449	0.76701	0.70642
	451	1.29498	1.15973	1.07792	1.01731	0.90899	0.85025	0.81997	0.8909	0.77293	0.71449
	450	1.30138	1.16658	1.08625	1.02404	0.91658	0.85543	0.82493	0.89732	0.77884	0.72255
	449	1.30753	1.17343	1.09459	1.03031	0.92405	0.86061	0.83048	0.90373	0.78476	0.72895
	448	1.31374	1.18028	1.10293	1.03657	0.93152	0.86579	0.83647	0.91015	0.79068	0.73409
	447	1.32007	1.18713	1.11127	1.04284	0.93899	0.87097	0.84246	0.91656	0.79673	0.73924
	446	1.32639	1.19393	1.11945	1.0491	0.94645	0.87614	0.84845	0.92351	0.80278	0.74438
	445	1.33241	1.20002	1.12514	1.05537	0.95392	0.88132	0.85444	0.93145	0.80882	0.74952
	444	1.33824	1.20612	1.13084	1.06163	0.96139	0.8865	0.86043	0.93938	0.81487	0.75467
	443	1.34414	1.21221	1.13654	1.0679	0.96886	0.89168	0.86642	0.94731	0.82092	0.75981
	442	1.35011	1.21831	1.14224	1.07413	0.97633	0.89686	0.87241	0.95525	0.82696	0.76495
	441	1.35598	1.2244	1.14794	1.08029	0.98379	0.90262	0.8784	0.96318	0.83301	0.7701
	440	1.36163	1.2305	1.15364	1.08645	0.99126	0.90934	0.88439	0.97111	0.83905	0.77524
	439	1.36725	1.23659	1.15934	1.09261	0.99873	0.91606	0.89038	0.97905	0.8451	0.78038
	438	1.37294	1.2411	1.16504	1.09877	1.0062	0.92278	0.89637	0.98698	0.85103	0.78553
	437	1.37879	1.24552	1.17074	1.10493	1.01367	0.9295	0.90236	0.99492	0.85693	0.79067
	436	1.38423	1.24995	1.17721	1.11108	1.02114	0.93622	0.90835	1.00285	0.86282	0.79641
	435	1.38968	1.25438	1.18482	1.11724	1.0286	0.94294	0.91534	1.01078	0.86871	0.80303
	434	1.39515	1.25881	1.19243	1.1234	1.03607	0.94966	0.92322	1.01872	0.87461	0.80964
	433	1.4002	1.26323	1.20004	1.12956	1.04354	0.95638	0.93111	1.02665	0.8805	0.81626
	432	1.40541	1.26766	1.20765	1.13699	1.05101	0.9631	0.93899	1.03458	0.88639	0.82287
	431	1.41059	1.27398	1.21526	1.14457	1.05848	0.96982	0.94688	1.04252	0.89229	0.82948
	430	1.41566	1.28442	1.22287	1.15214	1.06595	0.97654	0.95476	1.05045	0.89841	0.8361
	429	1.42056	1.29487	1.23033	1.15972	1.07341	0.98326	0.96265	1.05839	0.90456	0.84271
	428	1.42551	1.30532	1.23757	1.1673	1.08088	0.98998	0.9702	1.06632	0.91072	0.84933
	427	1.43073	1.31577	1.2448	1.17488	1.08802	0.9967	0.97655	1.07425	0.91688	0.85594
	426	1.43524	1.32354	1.25204	1.18389	1.09497	1.00342	0.9829	1.08219	0.92304	0.86256
	425	1.43967	1.3293	1.25927	1.19339	1.10192	1.01014	0.98925	1.09012	0.9292	0.86917
	424	1.44471	1.33506	1.2665	1.20288	1.10887	1.01686	0.99559	1.09805	0.93535	0.87576
	423	1.4492	1.34082	1.27374	1.21237	1.11582	1.02358	1.00194	1.10599	0.94151	0.88236
	422	1.45348	1.34658	1.28066	1.22168	1.12277	1.03029	1.00829	1.11243	0.94767	0.88896
	421	1.45785	1.35234	1.28743	1.22848	1.12972	1.03701	1.01464	1.1188	0.95383	0.89556
	420	1.46214	1.3581	1.29419	1.23528	1.13667	1.04373	1.02098	1.12516	0.95999	0.90215
	419	1.46613	1.36503	1.30095	1.24208	1.14362	1.0505	1.02733	1.13153	0.96661	0.90875
	418	1.46998	1.37335	1.30772	1.24888	1.15023	1.05728	1.03368	1.13789	0.97322	0.91535
	417	1.47385	1.38167	1.31448	1.25568	1.1559	1.06406	1.04003	1.14425	0.97983	0.92194
	416	1.47775	1.38998	1.32125	1.26248	1.16156	1.07084	1.04637	1.15062	0.98644	0.92854
	415	1.48129	1.3983	1.32801	1.26928	1.16722	1.07763	1.05272	1.15698	0.99305	0.93514
	414	1.48536	1.40623	1.33667	1.27621	1.17288	1.08441	1.05907	1.16334	0.99966	0.94157
	413	1.48901	1.4125	1.34596	1.28317	1.17855	1.09119	1.06644	1.16971	1.00627	0.9478
	412	1.49241	1.41877	1.35524	1.29014	1.18421	1.10221	1.07396	1.17607	1.01289	0.95404
	411	1.49555	1.42504	1.36452	1.2971	1.18987	1.11498	1.08148	1.18244	1.0195	0.96027
	410	1.49841	1.43131	1.37341	1.30407	1.19554	1.12776	1.08899	1.1888	1.02541	0.96651
	409	1.50182	1.43758	1.38161	1.31104	1.2012	1.14054	1.09651	1.19516	1.03095	0.97274
	408	1.50481	1.44385	1.3898	1.318	1.20686	1.1517	1.10403	1.20153	1.0365	0.97897
	407	1.50756	1.45012	1.398	1.32497	1.21335	1.15939	1.11154	1.20782	1.04204	0.98521
	406	1.51048	1.45573	1.4062	1.33194	1.22458	1.16707	1.11906	1.2141	1.05122	0.99144
	405	1.51281	1.45972	1.41346	1.3389	1.23582	1.17476	1.12658	1.22037	1.06039	0.99768
	404	1.51553	1.46371	1.42069	1.34528	1.24706	1.18245	1.1341	1.22664	1.06956	1.00391
	403	1.51812	1.46769	1.42792	1.35152	1.25809	1.19013	1.14161	1.23291	1.07873	1.01193
	402	1.52022	1.47168	1.43515	1.35775	1.26526	1.19782	1.14913	1.23918	1.08791	1.02335
	401	1.52255	1.47567	1.44238	1.36399	1.27244	1.20573	1.15665	1.24545	1.09708	1.03478
	400	1.52463	1.47965	1.44806	1.37022	1.27962	1.2142	1.16417	1.25173	1.10625	1.0462
	399	1.52665	1.48364	1.45374	1.37646	1.28679	1.22266	1.17168	1.258	1.11542	1.05763
	398	1.52853	1.48763	1.45943	1.3827	1.29397	1.23112	1.1792	1.26576	1.1246	1.06905
	397	1.53028	1.49161	1.46511	1.38893	1.30115	1.23959	1.18672	1.27607	1.13377	1.08048
	396	1.53223	1.4956	1.47079	1.39651	1.30832	1.24805	1.19424	1.28638	1.14294	1.08798
	395	1.53381	1.49959	1.47648	1.40691	1.3155	1.25652	1.20175	1.29669	1.15168	1.09509
	394	1.53513	1.50243	1.48033	1.4173	1.32268	1.26498	1.20927	1.307	1.15888	1.10219
	393	1.53647	1.50477	1.48388	1.4277	1.33055	1.27344	1.21723	1.3173	1.16608	1.1093
	392	1.53788	1.50711	1.48743	1.43495	1.33875	1.28191	1.22588	1.32638	1.17328	1.1164
	391	1.53907	1.50945	1.49098	1.44146	1.34695	1.29037	1.23452	1.3343	1.18048	1.1235
	390	1.54024	1.51179	1.49453	1.44797	1.35515	1.29884	1.24317	1.34223	1.18767	1.13061
	389	1.54153	1.51413	1.49808	1.45447	1.36334	1.3073	1.25181	1.35015	1.19805	1.13771
	388	1.54227	1.51647	1.50163	1.46098	1.37154	1.31576	1.26046	1.35808	1.20986	1.14482
	387	1.54308	1.51881	1.50518	1.46749	1.37974	1.32377	1.2691	1.366	1.22167	1.15192
	386	1.54396	1.52115	1.50784	1.474	1.38793	1.33139	1.27775	1.37393	1.23348	1.15903
	385	1.54477	1.52349	1.51047	1.47936	1.39613	1.33901	1.28639	1.38185	1.24383	1.16613
	384	1.54541	1.52583	1.5131	1.48356	1.40354	1.34663	1.29504	1.38978	1.25256	1.17655
	383	1.54632	1.52817	1.51574	1.48776	1.41087	1.35425	1.30372	1.3977	1.26129	1.189
	382	1.54688	1.53051	1.51837	1.49196	1.41819	1.36187	1.3124	1.40563	1.27001	1.20146
	381	1.54796	1.53263	1.521	1.49616	1.42552	1.36949	1.32108	1.41355	1.27874	1.21391
	380	1.54847	1.53409	1.52363	1.50036	1.43285	1.37711	1.32976	1.42148	1.28747	1.22637
	379	1.54883	1.53555	1.52626	1.50456	1.44003	1.38498	1.33844	1.4294	1.29619	1.23859
	378	1.54933	1.53702	1.52889	1.50876	1.44695	1.39332	1.34712	1.43562	1.31941	1.25039
	377	1.54886	1.53848	1.53122	1.51296	1.45386	1.40165	1.3558	1.44132	1.33401	1.26218
	376	1.54867	1.53994	1.53286	1.51622	1.46078	1.40999	1.36448	1.44701	1.34067	1.27397
	375	1.54948	1.5414	1.5345	1.51822	1.46769	1.41832	1.37316	1.45271	1.34733	1.28577
	374	1.55006	1.54286	1.53613	1.52021	1.47419	1.42665	1.38184	1.4584	1.35399	1.29756
	373	1.55092	1.54433	1.53777	1.52221	1.48002	1.43499	1.39071	1.4641	1.36161	1.30935
	372	1.55208	1.54579	1.53941	1.5242	1.48585	1.44211	1.39962	1.4698	1.371	1.32063
	371	1.55226	1.54725	1.54105	1.5262	1.49168	1.44849	1.40853	1.47549	1.38039	1.3316
	370	1.55345	1.54871	1.54269	1.52819	1.4975	1.45488	1.41744	1.48119	1.38978	1.34257
	369	1.5537	1.55017	1.54433	1.53019	1.50306	1.46126	1.42636	1.48689	1.40253	1.35354
	368	1.55456	1.5512	1.54596	1.53218	1.50645	1.46765	1.43527	1.49258	1.42028	1.36451
	367	1.55535	1.55216	1.54726	1.53457	1.50984	1.47403	1.44418	1.49828	1.43221	1.37548
	366	1.55619	1.55312	1.54854	1.53698	1.51323	1.48042	1.45309	1.50397	1.44286	1.38645
	365	1.55724	1.55409	1.54982	1.53939	1.51662	1.4868	1.46118	1.50967	1.45295	1.39742
	364	1.55817	1.55505	1.55109	1.54181	1.52001	1.49319	1.46872	1.51537	1.46063	1.40839
	363	1.5586	1.55601	1.55237	1.54422	1.5234	1.49944	1.47626	1.52106	1.4683	1.41936
	362	1.55955	1.55697	1.55365	1.54663	1.52684	1.50533	1.4838	1.52676	1.47597	1.43033
	361	1.55999	1.55794	1.55492	1.54852	1.53079	1.51122	1.49134	1.53246	1.4843	1.4413
	360	1.56113	1.5589	1.5562	1.55027	1.53475	1.51711	1.49888	1.53815	1.49477	1.45227
	359	1.56186	1.55986	1.55748	1.55202	1.5387	1.523	1.50642	1.54385	1.50523	1.46324
	358	1.56295	1.56082	1.55875	1.55377	1.54266	1.52889	1.51396	1.54954	1.51576	1.47421
	357	1.56459	1.56179	1.56003	1.55552	1.54662	1.53479	1.5215	1.55524	1.52641	1.48518
	356	1.56496	1.56275	1.56131	1.55727	1.55057	1.54068	1.52904	1.56094	1.53706	1.49615
	355	1.5661	1.56371	1.56258	1.55903	1.55453	1.54657	1.53658	1.56484	1.54354	1.50726
	354	1.5671	1.56467	1.56386	1.56078	1.55848	1.55246	1.54412	1.56556	1.54826	1.52028
	353	1.5683	1.56564	1.56514	1.56253	1.56244	1.55835	1.55167	1.56629	1.55298	1.5333
	352	1.56906	1.5666	1.56641	1.56428	1.5664	1.56424	1.55921	1.56701	1.55769	1.54632
	351	1.57	1.56756	1.56769	1.56603	1.57035	1.57013	1.56675	1.56773	1.56241	1.55934
