# Supplementary material for: Ultrafast photochemistry produces superbright short-wave infrared dots for low-dose in vivo imaging
Source: Nat Commun. 2020 Jun 10;11:2933. doi: 10.1038/s41467-020-16333-2 (PMC7286912; doi:10.1038/s41467-020-16333-2)
Supplement: Supplementary file 4 — Source Data [file 41467_2020_16333_MOESM4_ESM.zip › SUPPORTING/SI- Fig 6 -d.xlsx]

## Sheet: Plan1
	Time (s)	Intensity (normalized)	Intensity (normalized)	Intensity (normalized)	Intensity (normalized)	Time (s)	Intensity (normalized)	Intensity (normalized)	Intensity (normalized)	Time (s)	Intensity (normalized)	Intensity (normalized)	Intensity (normalized)	Intensity (normalized)
	-7.25171e-09	0.98302	1	0.99923	0.99373	-2.10125e-07	0.99174	0.9826	1	-4.50557e-07	1	0.99701	0.98806	0.97645
	-7.00171e-09	0.97595	0.99043	1	1	-2.09125e-07	0.99587	0.9846	0.996	-4.48557e-07	0.98593	0.99103	0.98876	0.99919
	-6.75171e-09	0.97595	0.98923	0.99229	0.99602	-2.08125e-07	1	0.97724	0.9823	-4.46557e-07	0.98179	0.99581	0.98455	0.97726
	-6.50171e-09	0.97736	0.98983	0.98844	0.99203	-2.07125e-07	0.99504	0.98795	0.98744	-4.44557e-07	0.976	1	0.99228	1
	-6.25171e-09	0.97171	0.98624	0.98998	0.98804	-2.06125e-07	0.98843	0.99398	0.98516	-4.42557e-07	0.97186	0.99222	1	0.98863
	-6.00171e-09	0.96675	0.98385	0.98458	0.98804	-2.05125e-07	0.97355	1	0.996	-4.40557e-07	0.98593	0.99222	0.98245	0.97645
	-5.75171e-09	0.96604	0.98385	0.98689	0.98747	-2.04125e-07	0.96611	0.99532	0.99029	-4.38557e-07	0.98013	0.99342	0.98245	0.97563
	-5.50171e-09	0.96604	0.98863	0.98304	0.98348	-2.03125e-07	0.9595	0.9846	0.98345	-4.36557e-07	0.976	0.98504	0.98806	0.96345
	-5.25171e-09	0.96463	0.99342	0.98844	0.97893	-2.02125e-07	0.97685	0.97724	0.98573	-4.34557e-07	0.98841	0.99461	0.99228	0.97645
	-5.00171e-09	0.96604	0.99701	0.98998	0.97494	-2.01125e-07	0.97851	0.96183	0.9863	-4.32557e-07	0.98428	0.98863	0.97051	0.96263
	-4.75171e-09	0.96888	0.99701	0.99461	0.97153	-2.00125e-07	0.96777	0.95648	0.98288	-4.30557e-07	0.9851	0.97248	0.97893	0.9602
	-4.50171e-09	0.97595	0.99163	0.99692	0.9664	-1.99125e-07	0.96694	0.97791	0.9823	-4.28557e-07	0.98344	0.99282	0.97823	0.96426
	-4.25171e-09	0.98019	0.99103	0.99152	0.96013	-1.98125e-07	0.97107	0.98058	0.99201	-4.26557e-07	0.98676	0.98205	0.97262	0.97076
	-4.00171e-09	0.98656	0.98803	0.98998	0.96526	-1.97125e-07	0.9628	0.96786	0.98858	-4.24557e-07	0.97848	0.98325	0.97192	0.97076
	-3.75171e-09	0.99222	0.98505	0.98612	0.9607	-1.96125e-07	0.9628	0.96786	0.97774	-4.22557e-07	0.97517	0.98325	0.97613	0.95208
	-3.50171e-09	1	0.98266	0.98921	0.96355	-1.95125e-07	0.96363	0.95782	0.97431	-4.20557e-07	0.97352	0.98145	0.96489	0.96994
	-3.25171e-09	0.99787	0.98325	0.98304	0.96412	-1.94125e-07	0.9628	0.95447	0.97203	-4.18557e-07	0.96937	0.98026	0.97332	0.95776
	-3.00171e-09	0.99222	0.97966	0.98227	0.96925	-1.93125e-07	0.97107	0.94577	0.97774	-4.16557e-07	0.97186	0.96948	0.97753	0.9602
	-2.75171e-09	0.99293	0.98684	0.98458	0.97722	-1.92125e-07	0.9843	0.95514	0.98345	-4.14557e-07	0.97352	0.96829	0.97262	0.95533
	-2.50171e-09	0.9908	0.99043	0.98073	0.97722	-1.91125e-07	0.96859	0.95045	0.97603	-4.12557e-07	0.95779	0.97308	0.95506	0.94882
	-2.25171e-09	0.98797	0.99581	0.98073	0.97836	-1.90125e-07	0.95785	0.94778	0.97489	-4.10557e-07	0.96441	0.97008	0.95787	0.96101
	-2.00171e-09	0.98373	0.9982	0.97379	0.98348	-1.89125e-07	0.94297	0.94978	0.97774	-4.08557e-07	0.9702	0.97427	0.93961	0.94152
	-1.75171e-09	0.97524	0.99402	0.97379	0.98861	-1.88125e-07	0.9504	0.95715	0.98915	-4.06557e-07	0.95779	0.96231	0.96067	0.94071
	-1.50171e-09	0.97383	0.99103	0.96839	0.98747	-1.87125e-07	0.95123	0.9605	0.99543	-4.04557e-07	0.9371	0.96231	0.96349	0.96263
	-1.25171e-09	0.96817	0.98744	0.96994	0.98747	-1.86125e-07	0.94214	0.95849	0.98288	-4.02557e-07	0.94537	0.96231	0.95084	0.9537
	-1.00171e-09	0.971	0.98325	0.97225	0.98405	-1.85125e-07	0.94793	0.96251	0.97431	-4.00557e-07	0.94703	0.9641	0.95717	0.9602
	-7.5171e-10	0.96251	0.97548	0.97379	0.97893	-1.84125e-07	0.96942	0.95648	0.9766	-3.98557e-07	0.96358	0.96649	0.95295	0.94639
	-5.0171e-10	0.9611	0.97727	0.96762	0.97608	-1.83125e-07	0.97768	0.95447	0.98059	-3.96557e-07	0.95034	0.9659	0.96208	0.94639
	-2.5171e-10	0.95827	0.97966	0.97996	0.96981	-1.82125e-07	0.9628	0.96318	0.98002	-3.94557e-07	0.94703	0.97188	0.96208	0.94395
	-1.70999e-12	0.94765	0.98146	0.97225	0.96754	-1.81125e-07	0.95867	0.96452	0.99429	-3.92557e-07	0.95034	0.95333	0.95576	0.93908
	2.4829e-10	0.94907	0.98564	0.97071	0.96526	-1.80125e-07	0.94545	0.95715	0.99258	-3.90557e-07	0.95944	0.94914	0.94593	0.95045
	4.9829e-10	0.94978	0.98026	0.96917	0.96583	-1.79125e-07	0.94214	0.94644	0.98573	-3.88557e-07	0.94289	0.94316	0.95857	0.9537
	7.4829e-10	0.94978	0.98206	0.96762	0.96754	-1.78125e-07	0.94793	0.94778	0.97146	-3.86557e-07	0.94041	0.95872	0.94031	0.94314
	9.9829e-10	0.94695	0.97428	0.96839	0.97153	-1.77125e-07	0.95123	0.9384	0.97374	-3.84557e-07	0.92302	0.95632	0.95295	0.94801
	1.24829e-09	0.94837	0.98266	0.96994	0.97779	-1.76125e-07	0.94048	0.94108	0.97831	-3.82557e-07	0.93047	0.94436	0.9347	0.95045
	1.49829e-09	0.94907	0.97428	0.97456	0.97722	-1.75125e-07	0.93056	0.94309	0.98744	-3.80557e-07	0.94041	0.93897	0.93048	0.92689
	1.74829e-09	0.9519	0.9683	0.97302	0.98007	-1.74125e-07	0.92643	0.94108	0.98288	-3.78557e-07	0.9313	0.94974	0.94382	0.94071
	1.99829e-09	0.94695	0.95694	0.97996	0.98519	-1.73125e-07	0.92478	0.94041	0.98059	-3.76557e-07	0.93461	0.94077	0.95646	0.92283
	2.24829e-09	0.94765	0.95275	0.97841	0.98804	-1.72125e-07	0.93718	0.94041	0.97089	-3.74557e-07	0.93213	0.94077	0.93189	0.92608
	2.49829e-09	0.95544	0.95215	0.9761	0.98576	-1.71125e-07	0.93222	0.94577	0.97717	-3.72557e-07	0.93296	0.93299	0.94242	0.92446
	2.74829e-09	0.95473	0.95454	0.97687	0.98405	-1.70125e-07	0.93553	0.95916	0.98002	-3.70557e-07	0.92717	0.93299	0.9368	0.91796
	2.99829e-09	0.94837	0.95933	0.97225	0.98235	-1.69125e-07	0.93056	0.95314	0.96404	-3.68557e-07	0.91475	0.93419	0.93399	0.92283
	3.24829e-09	0.95049	0.96351	0.96762	0.98348	-1.68125e-07	0.94214	0.95045	0.95548	-3.66557e-07	0.92468	0.92581	0.92557	0.92202
	3.49829e-09	0.94837	0.96112	0.96994	0.97836	-1.67125e-07	0.93635	0.94978	0.95662	-3.64557e-07	0.93047	0.93598	0.92346	0.92934
	3.74829e-09	0.94695	0.96291	0.96454	0.98007	-1.66125e-07	0.94462	0.94778	0.96119	-3.62557e-07	0.91144	0.9288	0.91784	0.89928
	3.99829e-09	0.94412	0.96351	0.96685	0.97323	-1.65125e-07	0.93553	0.94912	0.95262	-3.60557e-07	0.90895	0.91983	0.92627	0.9009
	4.24829e-09	0.93917	0.95694	0.96917	0.96925	-1.64125e-07	0.9314	0.95246	0.9532	-3.58557e-07	0.92054	0.92641	0.92767	0.91227
	4.49829e-09	0.94483	0.96112	0.97148	0.96526	-1.63125e-07	0.91238	0.94309	0.9589	-3.56557e-07	0.92137	0.92641	0.92206	0.92283
	4.74829e-09	0.94837	0.96112	0.97071	0.95444	-1.62125e-07	0.90577	0.94309	0.96632	-3.54557e-07	0.92385	0.92342	0.91363	0.89522
	4.99829e-09	0.94695	0.96471	0.96762	0.95501	-1.61125e-07	0.9099	0.94778	0.9589	-3.52557e-07	0.91558	0.91205	0.90941	0.90415
	5.24829e-09	0.94765	0.95873	0.96145	0.9533	-1.60125e-07	0.91816	0.95045	0.95491	-3.50557e-07	0.90316	0.93179	0.91714	0.91796
	5.49829e-09	0.94695	0.95454	0.96068	0.95216	-1.59125e-07	0.91321	0.9451	0.95548	-3.48557e-07	0.89902	0.9276	0.91784	0.89116
	5.74829e-09	0.95331	0.95335	0.95528	0.95102	-1.58125e-07	0.90659	0.94309	0.95719	-3.46557e-07	0.90399	0.90726	0.91573	0.88791
	5.99829e-09	0.95614	0.94916	0.95991	0.95216	-1.57125e-07	0.90742	0.94242	0.95776	-3.44557e-07	0.89737	0.91504	0.90731	0.89684
	6.24829e-09	0.95898	0.95394	0.95991	0.9533	-1.56125e-07	0.91238	0.93974	0.95262	-3.42557e-07	0.88082	0.89948	0.88624	0.88304
	6.49829e-09	0.94837	0.95215	0.95297	0.95387	-1.55125e-07	0.92065	0.92903	0.95434	-3.40557e-07	0.90399	0.8929	0.90169	0.88872
	6.74829e-09	0.94271	0.94617	0.95991	0.95387	-1.54125e-07	0.91982	0.92702	0.94863	-3.38557e-07	0.89406	0.90368	0.9375	0.8806
	6.99829e-09	0.93917	0.94138	0.95914	0.959	-1.53125e-07	0.89419	0.93104	0.93949	-3.36557e-07	0.88247	0.90726	0.9045	0.89522
	7.24829e-09	0.93492	0.93839	0.96145	0.96469	-1.52125e-07	0.89502	0.93171	0.93664	-3.34557e-07	0.87667	0.90547	0.90169	0.89197
	7.49829e-09	0.93563	0.94856	0.95528	0.95558	-1.51125e-07	0.8975	0.91832	0.94121	-3.32557e-07	0.89323	0.8923	0.88554	0.88466
	7.74829e-09	0.93422	0.95574	0.95297	0.95501	-1.50125e-07	0.91073	0.91229	0.94463	-3.30557e-07	0.88661	0.89649	0.88905	0.88385
	7.99829e-09	0.92997	0.94916	0.9522	0.95843	-1.49125e-07	0.90659	0.91497	0.93892	-3.28557e-07	0.89075	0.89709	0.9045	0.86679
	8.24829e-09	0.92927	0.94856	0.94835	0.95843	-1.48125e-07	0.89916	0.92032	0.94178	-3.26557e-07	0.87916	0.8953	0.91011	0.87572
	8.49829e-09	0.93351	0.95036	0.95528	0.95956	-1.47125e-07	0.88841	0.92166	0.94977	-3.24557e-07	0.87088	0.87495	0.88905	0.89034
	8.74829e-09	0.92997	0.95036	0.96068	0.9533	-1.46125e-07	0.88345	0.93171	0.95034	-3.22557e-07	0.88661	0.88632	0.89607	0.8741
	8.99829e-09	0.92502	0.95215	0.96145	0.95444	-1.45125e-07	0.89337	0.92501	0.95377	-3.20557e-07	0.88909	0.88692	0.87641	0.88385
	9.24829e-09	0.92643	0.94916	0.95528	0.95558	-1.44125e-07	0.89171	0.92166	0.94463	-3.18557e-07	0.87502	0.88991	0.88273	0.88304
	9.49829e-09	0.92502	0.94079	0.94758	0.95159	-1.43125e-07	0.88841	0.92702	0.94121	-3.16557e-07	0.87667	0.89171	0.86517	0.88385
	9.74829e-09	0.92149	0.93839	0.94989	0.94647	-1.42125e-07	0.87932	0.91363	0.94577	-3.14557e-07	0.87667	0.88692	0.86166	0.87816
	9.99829e-09	0.91229	0.93779	0.94295	0.94931	-1.41125e-07	0.87766	0.90693	0.9492	-3.12557e-07	0.87254	0.86837	0.88343	0.87735
	1.02483e-08	0.90946	0.93959	0.93601	0.95045	-1.40125e-07	0.87353	0.91028	0.95148	-3.10557e-07	0.87502	0.87376	0.88343	0.87329
	1.04983e-08	0.90663	0.94079	0.93987	0.94647	-1.39125e-07	0.87932	0.91631	0.95034	-3.08557e-07	0.85516	0.88872	0.86237	0.85785
	1.07483e-08	0.90663	0.9366	0.93524	0.95159	-1.38125e-07	0.89006	0.92166	0.94178	-3.06557e-07	0.85764	0.87137	0.8736	0.8741
	1.09983e-08	0.90239	0.93839	0.93524	0.95159	-1.37125e-07	0.88676	0.9143	0.93721	-3.04557e-07	0.87585	0.86658	0.85745	0.86598
	1.12483e-08	0.90168	0.94198	0.9337	0.95216	-1.36125e-07	0.88345	0.91965	0.93436	-3.02557e-07	0.86095	0.88273	0.88203	0.86435
	1.14983e-08	0.90734	0.93421	0.93524	0.94419	-1.35125e-07	0.87684	0.9297	0.94007	-3.00557e-07	0.84936	0.87555	0.8722	0.86192
	1.17483e-08	0.90592	0.93301	0.92522	0.94191	-1.34125e-07	0.8603	0.93237	0.93892	-2.98557e-07	0.84853	0.87436	0.85183	0.85866
	1.19983e-08	0.90309	0.9366	0.92676	0.94362	-1.33125e-07	0.85617	0.92635	0.94406	-2.96557e-07	0.85516	0.86897	0.86447	0.87654
	1.22483e-08	0.90309	0.94437	0.93061	0.94362	-1.32125e-07	0.87022	0.92903	0.9452	-2.94557e-07	0.85599	0.8582	0.86096	0.88304
	1.24983e-08	0.91017	0.94737	0.94064	0.94305	-1.31125e-07	0.8694	0.91899	0.93264	-2.92557e-07	0.86426	0.87376	0.85885	0.87491
	1.27483e-08	0.91512	0.94198	0.93679	0.93621	-1.30125e-07	0.86774	0.9076	0.92865	-2.90557e-07	0.87667	0.87196	0.86728	0.8676
	1.29983e-08	0.91441	0.93779	0.94835	0.93792	-1.29125e-07	0.87187	0.90493	0.92637	-2.88557e-07	0.86178	0.86658	0.87711	0.86354
	1.32483e-08	0.91724	0.93182	0.94603	0.93963	-1.28125e-07	0.87022	0.9076	0.92351	-2.86557e-07	0.85764	0.87615	0.87571	0.86192
	1.34983e-08	0.91158	0.9366	0.9468	0.93735	-1.27125e-07	0.86279	0.90894	0.92123	-2.84557e-07	0.86757	0.87077	0.8722	0.85948
	1.37483e-08	0.91583	0.9354	0.94603	0.93337	-1.26125e-07	0.86444	0.90827	0.92465	-2.82557e-07	0.85267	0.87017	0.87992	0.87167
	1.39983e-08	0.92007	0.92344	0.94526	0.92995	-1.25125e-07	0.86196	0.90425	0.9315	-2.80557e-07	0.8444	0.85402	0.86447	0.87897
	1.42483e-08	0.92007	0.92763	0.94141	0.93166	-1.24125e-07	0.86857	0.90961	0.93436	-2.78557e-07	0.85516	0.87077	0.87781	0.8741
	1.44983e-08	0.92573	0.92344	0.94372	0.92995	-1.23125e-07	0.86444	0.90358	0.92751	-2.76557e-07	0.85516	0.86179	0.86938	0.86435
	1.47483e-08	0.9229	0.92524	0.94295	0.93109	-1.22125e-07	0.86692	0.90827	0.92694	-2.74557e-07	0.87088	0.87256	0.87851	0.84486
	1.49983e-08	0.92502	0.92942	0.9391	0.93963	-1.21125e-07	0.86692	0.90493	0.93322	-2.72557e-07	0.87171	0.87137	0.86938	0.84323
	1.52483e-08	0.92219	0.9348	0.94372	0.9402	-1.20125e-07	0.857	0.91296	0.92922	-2.70557e-07	0.8535	0.8588	0.85955	0.85866
	1.54983e-08	0.92502	0.93301	0.93756	0.94248	-1.19125e-07	0.84129	0.90693	0.91781	-2.68557e-07	0.8626	0.85521	0.86798	0.87167
	1.57483e-08	0.92714	0.9372	0.93987	0.94191	-1.18125e-07	0.83716	0.89488	0.92351	-2.66557e-07	0.85267	0.85461	0.86307	0.85623
	1.59983e-08	0.9229	0.93361	0.93756	0.94704	-1.17125e-07	0.84129	0.89354	0.92637	-2.64557e-07	0.8444	0.85402	0.86798	0.85948
	1.62483e-08	0.91724	0.93301	0.9337	0.94647	-1.16125e-07	0.85204	0.90358	0.92865	-2.62557e-07	0.85102	0.86837	0.85675	0.84892
	1.64983e-08	0.91441	0.9366	0.93987	0.94931	-1.15125e-07	0.85204	0.89823	0.92009	-2.60557e-07	0.84026	0.85162	0.84621	0.83674
	1.67483e-08	0.91229	0.93839	0.93756	0.94305	-1.14125e-07	0.86444	0.88953	0.9218	-2.58557e-07	0.8386	0.84624	0.85955	0.83674
	1.69983e-08	0.89956	0.936	0.93524	0.94533	-1.13125e-07	0.84956	0.88886	0.92522	-2.56557e-07	0.84688	0.85222	0.83919	0.84973
	1.72483e-08	0.89531	0.93361	0.9283	0.94647	-1.12125e-07	0.83633	0.89756	0.92465	-2.54557e-07	0.8535	0.83487	0.85464	0.85136
	1.74983e-08	0.89319	0.93241	0.92059	0.94476	-1.11125e-07	0.83964	0.9076	0.91723	-2.52557e-07	0.84026	0.83846	0.85253	0.83674
	1.77483e-08	0.89107	0.92822	0.92059	0.9402	-1.10125e-07	0.84295	0.90024	0.91438	-2.50557e-07	0.83198	0.84803	0.83287	0.84811
	1.79983e-08	0.88329	0.92404	0.92599	0.94248	-1.09125e-07	0.83881	0.89354	0.91723	-2.48557e-07	0.84688	0.83667	0.84621	0.83105
	1.82483e-08	0.88682	0.92284	0.92676	0.94533	-1.08125e-07	0.83137	0.88283	0.91153	-2.46557e-07	0.8295	0.83786	0.83708	0.83024
	1.84983e-08	0.88612	0.92583	0.92367	0.94248	-1.07125e-07	0.82393	0.87948	0.90924	-2.44557e-07	0.82536	0.84385	0.82795	0.85136
	1.87483e-08	0.88753	0.93062	0.92599	0.93451	-1.06125e-07	0.82559	0.87278	0.91153	-2.42557e-07	0.81377	0.83427	0.82866	0.83674
	1.89983e-08	0.87976	0.92404	0.92753	0.93166	-1.05125e-07	0.82807	0.88216	0.90297	-2.40557e-07	0.82122	0.84803	0.84621	0.84242
	1.92483e-08	0.88258	0.91806	0.9283	0.93223	-1.04125e-07	0.82724	0.88618	0.9121	-2.38557e-07	0.83281	0.82829	0.84691	0.81806
	1.94983e-08	0.88541	0.91447	0.92676	0.92995	-1.03125e-07	0.8231	0.88819	0.91267	-2.36557e-07	0.82701	0.82171	0.83217	0.81643
	1.97483e-08	0.89178	0.91925	0.92599	0.93052	-1.02125e-07	0.82476	0.88417	0.91153	-2.34557e-07	0.82784	0.82769	0.82936	0.83593
	1.99983e-08	0.88612	0.92225	0.92444	0.92938	-1.01125e-07	0.82063	0.88618	0.90525	-2.32557e-07	0.83447	0.83667	0.81953	0.82699
	2.02483e-08	0.8847	0.92643	0.92753	0.93337	-1.00125e-07	0.81815	0.88484	0.90125	-2.30557e-07	0.81791	0.83068	0.83146	0.82456
	2.04983e-08	0.89107	0.92583	0.92984	0.93451	-9.9125e-08	0.82145	0.88953	0.90525	-2.28557e-07	0.8146	0.8235	0.81953	0.82537
	2.07483e-08	0.88329	0.92763	0.93061	0.93621	-9.8125e-08	0.83302	0.88752	0.9081	-2.26557e-07	0.81791	0.81632	0.83638	0.81724
	2.09983e-08	0.87692	0.92105	0.93216	0.94077	-9.7125e-08	0.82393	0.89086	0.89155	-2.24557e-07	0.8237	0.82649	0.82304	0.82293
	2.12483e-08	0.87409	0.91866	0.93601	0.94533	-9.6125e-08	0.81567	0.89086	0.88813	-2.22557e-07	0.80301	0.81991	0.82444	0.81562
	2.14983e-08	0.87621	0.91507	0.93601	0.94077	-9.5125e-08	0.82642	0.88819	0.89098	-2.20557e-07	0.80218	0.81393	0.83498	0.80668
	2.17483e-08	0.87197	0.92225	0.93524	0.93565	-9.4125e-08	0.82807	0.88216	0.90297	-2.18557e-07	0.81543	0.81572	0.82304	0.81155
	2.19983e-08	0.86915	0.92763	0.92753	0.93621	-9.3125e-08	0.82228	0.87212	0.90297	-2.16557e-07	0.81129	0.80974	0.82023	0.81806
	2.22483e-08	0.87056	0.9354	0.91982	0.9385	-9.2125e-08	0.81897	0.86944	0.90068	-2.14557e-07	0.81708	0.80675	0.80829	0.8213
	2.24983e-08	0.87409	0.92763	0.91751	0.93792	-9.1125e-08	0.80492	0.87412	0.89726	-2.12557e-07	0.82784	0.8235	0.81531	0.81074
	2.27483e-08	0.87409	0.92165	0.91828	0.93394	-9.0125e-08	0.81236	0.87681	0.90297	-2.10557e-07	0.80384	0.80675	0.80548	0.80262
	2.29983e-08	0.86985	0.91267	0.92059	0.93223	-8.9125e-08	0.80988	0.87881	0.90068	-2.08557e-07	0.80964	0.80077	0.80759	0.81724
	2.32483e-08	0.8649	0.9067	0.91597	0.93394	-8.8125e-08	0.79335	0.87278	0.89954	-2.06557e-07	0.81212	0.80077	0.81461	0.81968
	2.34983e-08	0.86631	0.89653	0.91982	0.93109	-8.7125e-08	0.79335	0.87681	0.90297	-2.04557e-07	0.79557	0.81034	0.80899	0.80831
	2.37483e-08	0.86348	0.89593	0.91057	0.93223	-8.6125e-08	0.81236	0.87546	0.91096	-2.02557e-07	0.80467	0.80555	0.80408	0.80181
	2.39983e-08	0.85924	0.90191	0.91674	0.9385	-8.5125e-08	0.81897	0.87881	0.90696	-2.00557e-07	0.80467	0.80436	0.80829	0.81968
	2.42483e-08	0.8557	0.91028	0.91828	0.93963	-8.4125e-08	0.81567	0.87078	0.89669	-1.98557e-07	0.82122	0.80615	0.80829	0.80831
	2.44983e-08	0.8557	0.91626	0.9098	0.93792	-8.3125e-08	0.8041	0.86676	0.89041	-1.96557e-07	0.79225	0.80017	0.79214	0.80993
	2.47483e-08	0.85783	0.91985	0.91597	0.93792	-8.2125e-08	0.8041	0.86073	0.88584	-1.94557e-07	0.79473	0.80077	0.79776	0.80587
	2.49983e-08	0.85217	0.91686	0.91211	0.93621	-8.1125e-08	0.79583	0.86676	0.8887	-1.92557e-07	0.80964	0.79239	0.79706	0.80668
	2.52483e-08	0.85005	0.91567	0.91597	0.93394	-8.0125e-08	0.79418	0.86743	0.89897	-1.90557e-07	0.78646	0.79538	0.78933	0.801
	2.54983e-08	0.855	0.9037	0.91365	0.9271	-7.9125e-08	0.79418	0.86006	0.8984	-1.88557e-07	0.8146	0.80376	0.78933	0.80831
	2.57483e-08	0.85429	0.90251	0.92213	0.92312	-7.8125e-08	0.795	0.86006	0.88813	-1.86557e-07	0.80798	0.79777	0.80408	0.80831
	2.59983e-08	0.8557	0.90251	0.92676	0.91913	-7.7125e-08	0.79004	0.85873	0.88984	-1.84557e-07	0.79557	0.79837	0.81251	0.80262
	2.62483e-08	0.85854	0.90909	0.92753	0.91628	-7.6125e-08	0.78591	0.85739	0.89269	-1.82557e-07	0.79722	0.80376	0.79355	0.8075
	2.64983e-08	0.85429	0.91267	0.92907	0.91059	-7.5125e-08	0.7793	0.85538	0.88641	-1.80557e-07	0.79805	0.79538	0.79425	0.81724
	2.67483e-08	0.85429	0.91567	0.93216	0.9066	-7.4125e-08	0.78426	0.85604	0.8887	-1.78557e-07	0.79888	0.79718	0.80197	0.80344
	2.69983e-08	0.84934	0.91148	0.91982	0.90603	-7.3125e-08	0.79665	0.84533	0.88356	-1.76557e-07	0.80218	0.79	0.80056	0.8075
	2.72483e-08	0.84509	0.9067	0.91828	0.90774	-7.2125e-08	0.78426	0.84332	0.87329	-1.74557e-07	0.79805	0.7876	0.79495	0.80831
	2.74983e-08	0.84297	0.89892	0.91134	0.90717	-7.1125e-08	0.76359	0.846	0.87329	-1.72557e-07	0.79639	0.79718	0.79425	0.81237
	2.77483e-08	0.84368	0.89653	0.91134	0.91002	-7.0125e-08	0.76607	0.84332	0.86872	-1.70557e-07	0.79805	0.79179	0.78512	0.78069
	2.79983e-08	0.84014	0.89473	0.91057	0.91458	-6.9125e-08	0.77103	0.83931	0.87899	-1.68557e-07	0.77487	0.78641	0.79355	0.78881
	2.82483e-08	0.84368	0.90011	0.91288	0.91856	-6.8125e-08	0.77186	0.83931	0.8847	-1.66557e-07	0.78729	0.77684	0.78512	0.79125
	2.84983e-08	0.84227	0.9061	0.90595	0.92141	-6.7125e-08	0.76276	0.84399	0.89212	-1.64557e-07	0.78232	0.78042	0.79144	0.79206
	2.87483e-08	0.84227	0.91207	0.89438	0.91571	-6.6125e-08	0.75946	0.85203	0.87899	-1.62557e-07	0.80218	0.79	0.80268	0.78475
	2.89983e-08	0.84085	0.91088	0.89052	0.91401	-6.5125e-08	0.77681	0.85337	0.86472	-1.60557e-07	0.78481	0.78042	0.78372	0.78719
	2.92483e-08	0.84793	0.9049	0.89207	0.91059	-6.4125e-08	0.76855	0.86006	0.85331	-1.58557e-07	0.77901	0.78402	0.76616	0.7945
	2.94983e-08	0.85712	0.89413	0.89438	0.90831	-6.3125e-08	0.7669	0.85604	0.86358	-1.56557e-07	0.79557	0.78222	0.78372	0.79369
	2.97483e-08	0.86348	0.89473	0.89977	0.90432	-6.2125e-08	0.75698	0.83931	0.88242	-1.54557e-07	0.79391	0.7894	0.7795	0.79125
	2.99983e-08	0.86066	0.88875	0.90055	0.90318	-6.1125e-08	0.75202	0.84266	0.88413	-1.52557e-07	0.78894	0.77743	0.77388	0.80018
	3.02483e-08	0.86278	0.88875	0.9044	0.90603	-6.0125e-08	0.76028	0.83864	0.871	-1.50557e-07	0.77487	0.77803	0.79495	0.7945
	3.04983e-08	0.86136	0.88576	0.899	0.90774	-5.9125e-08	0.75284	0.84132	0.87043	-1.48557e-07	0.78812	0.77982	0.7795	0.8075
	3.07483e-08	0.85924	0.89234	0.89438	0.90205	-5.8125e-08	0.75781	0.83328	0.86244	-1.46557e-07	0.78232	0.77444	0.78442	0.78963
	3.09983e-08	0.85358	0.89832	0.88744	0.90888	-5.7125e-08	0.76359	0.84065	0.85844	-1.44557e-07	0.7699	0.76906	0.79284	0.79125
	3.12483e-08	0.84793	0.89353	0.88205	0.91002	-5.6125e-08	0.76441	0.84332	0.85959	-1.42557e-07	0.78563	0.78461	0.7809	0.78069
	3.14983e-08	0.84651	0.88695	0.88282	0.91229	-5.5125e-08	0.76359	0.83596	0.86644	-1.40557e-07	0.77487	0.77205	0.77107	0.77419
	3.17483e-08	0.83873	0.88935	0.88744	0.90717	-5.4125e-08	0.75449	0.83529	0.86358	-1.38557e-07	0.77156	0.76667	0.77599	0.77176
	3.19983e-08	0.82883	0.88695	0.88744	0.90945	-5.3125e-08	0.74954	0.82927	0.85159	-1.36557e-07	0.77653	0.76906	0.7809	0.77095
	3.22483e-08	0.83024	0.89114	0.89361	0.90888	-5.2125e-08	0.75863	0.83596	0.84189	-1.34557e-07	0.76742	0.76487	0.78722	0.76932
	3.24983e-08	0.82812	0.89174	0.89052	0.91229	-5.1125e-08	0.75202	0.84199	0.85616	-1.32557e-07	0.78315	0.76667	0.77809	0.77988
	3.27483e-08	0.83095	0.88995	0.90132	0.91002	-5.0125e-08	0.75946	0.83931	0.85673	-1.30557e-07	0.7699	0.77025	0.77178	0.78881
	3.29983e-08	0.83236	0.88636	0.89284	0.90774	-4.9125e-08	0.75863	0.83529	0.85787	-1.28557e-07	0.74756	0.76128	0.7809	0.77663
	3.32483e-08	0.82812	0.89114	0.88898	0.90717	-4.8125e-08	0.75946	0.84065	0.85673	-1.26557e-07	0.76659	0.75948	0.77809	0.76039
	3.34983e-08	0.82954	0.89413	0.88898	0.90375	-4.7125e-08	0.74458	0.83194	0.85787	-1.24557e-07	0.75832	0.77025	0.77248	0.77095
	3.37483e-08	0.83166	0.89413	0.88282	0.89863	-4.6125e-08	0.74375	0.82927	0.85959	-1.22557e-07	0.75749	0.7535	0.75984	0.78232
	3.39983e-08	0.82529	0.89114	0.88205	0.89977	-4.5125e-08	0.75284	0.82525	0.86472	-1.20557e-07	0.75832	0.7541	0.76054	0.77257
	3.42483e-08	0.82599	0.88397	0.88667	0.90148	-4.4125e-08	0.75367	0.8152	0.87043	-1.18557e-07	0.75666	0.74154	0.75984	0.75795
	3.44983e-08	0.82529	0.88277	0.89207	0.89749	-4.3125e-08	0.74458	0.82056	0.86073	-1.16557e-07	0.75666	0.76068	0.74579	0.77257
	3.47483e-08	0.82105	0.87918	0.90209	0.8992	-4.2125e-08	0.74623	0.82056	0.84817	-1.14557e-07	0.75832	0.7529	0.75562	0.76444
	3.49983e-08	0.81326	0.8738	0.89361	0.89578	-4.1125e-08	0.74788	0.8219	0.84303	-1.12557e-07	0.73928	0.75051	0.75703	0.76201
	3.52483e-08	0.80973	0.87201	0.89284	0.89749	-4.0125e-08	0.7421	0.8219	0.84132	-1.10557e-07	0.75418	0.75769	0.76475	0.77176
	3.54983e-08	0.81822	0.87021	0.89361	0.8992	-3.9125e-08	0.75367	0.82324	0.84417	-1.08557e-07	0.75997	0.75051	0.7479	0.76201
	3.57483e-08	0.81539	0.87499	0.88744	0.8992	-3.8125e-08	0.75036	0.82458	0.84018	-1.06557e-07	0.75004	0.73794	0.75703	0.76689
	3.59983e-08	0.81893	0.8732	0.88128	0.90205	-3.7125e-08	0.72226	0.8152	0.85216	-1.04557e-07	0.74756	0.74871	0.76967	0.76607
	3.62483e-08	0.82034	0.87619	0.88359	0.90318	-3.6125e-08	0.72887	0.81119	0.8613	-1.02557e-07	0.75501	0.7535	0.76124	0.74577
	3.64983e-08	0.82387	0.87679	0.87819	0.89692	-3.5125e-08	0.73301	0.81119	0.84817	-1.00557e-07	0.75335	0.74692	0.7493	0.73927
	3.67483e-08	0.82458	0.87081	0.87973	0.89464	-3.4125e-08	0.73135	0.80315	0.84703	-9.85571e-08	0.74507	0.73615	0.75	0.7417
	3.69983e-08	0.8267	0.86841	0.88128	0.89578	-3.3125e-08	0.73301	0.80248	0.84988	-9.65571e-08	0.71693	0.74273	0.74509	0.73927
	3.72483e-08	0.82105	0.86901	0.87819	0.89464	-3.2125e-08	0.73631	0.80985	0.85216	-9.45571e-08	0.73349	0.74572	0.75071	0.74333
	3.74983e-08	0.81822	0.86782	0.88359	0.89123	-3.1125e-08	0.73548	0.81922	0.85787	-9.25571e-08	0.74673	0.74094	0.74017	0.74577
	3.77483e-08	0.81893	0.86602	0.88898	0.89578	-3.0125e-08	0.73383	0.8152	0.85673	-9.05571e-08	0.73763	0.73555	0.74299	0.74658
	3.79983e-08	0.80973	0.8726	0.89052	0.89293	-2.9125e-08	0.72887	0.80851	0.85045	-8.85571e-08	0.71942	0.73555	0.73456	0.74252
	3.82483e-08	0.81468	0.87021	0.88667	0.89293	-2.8125e-08	0.73053	0.80717	0.84931	-8.65571e-08	0.73514	0.73914	0.73526	0.73196
	3.84983e-08	0.81751	0.87679	0.88513	0.89293	-2.7125e-08	0.7297	0.81386	0.84874	-8.45571e-08	0.73763	0.73017	0.73666	0.73277
	3.87483e-08	0.81609	0.87499	0.87973	0.88951	-2.6125e-08	0.71813	0.83127	0.85388	-8.25571e-08	0.71776	0.72419	0.73386	0.7547
	3.89983e-08	0.81963	0.87559	0.88128	0.89009	-2.5125e-08	0.72722	0.82257	0.85159	-8.05571e-08	0.71859	0.74273	0.73386	0.73845
	3.92483e-08	0.81256	0.86901	0.88821	0.88781	-2.4125e-08	0.7297	0.82458	0.84075	-7.85571e-08	0.74756	0.73376	0.73737	0.72708
	3.94983e-08	0.81397	0.86662	0.88975	0.88155	-2.3125e-08	0.73053	0.81186	0.84646	-7.65571e-08	0.72107	0.73615	0.7486	0.74658
	3.97483e-08	0.81256	0.87021	0.89129	0.87926	-2.2125e-08	0.72557	0.80583	0.84132	-7.45571e-08	0.72438	0.73256	0.7479	0.75226
	3.99983e-08	0.81185	0.87021	0.88359	0.88155	-2.1125e-08	0.71813	0.81186	0.84018	-7.25571e-08	0.74342	0.74034	0.7493	0.74333
	4.02483e-08	0.81539	0.87679	0.87973	0.8804	-2.0125e-08	0.71151	0.8219	0.84532	-7.05571e-08	0.72769	0.73376	0.73877	0.74008
	4.04983e-08	0.82317	0.88277	0.87588	0.88211	-1.9125e-08	0.71978	0.8219	0.84931	-6.85571e-08	0.73183	0.72538	0.74299	0.73845
	4.07483e-08	0.82317	0.88157	0.87588	0.87699	-1.8125e-08	0.71978	0.81855	0.85388	-6.65571e-08	0.74011	0.74453	0.72753	0.73439
	4.09983e-08	0.82317	0.88217	0.87742	0.8804	-1.7125e-08	0.71647	0.81721	0.83618	-6.45571e-08	0.7459	0.73256	0.74369	0.73845
	4.12483e-08	0.82458	0.87559	0.87665	0.88268	-1.6125e-08	0.71317	0.81989	0.84075	-6.25571e-08	0.72273	0.71641	0.72824	0.73927
	4.14983e-08	0.82458	0.87619	0.88513	0.88211	-1.5125e-08	0.72061	0.81721	0.83618	-6.05571e-08	0.71942	0.72897	0.73807	0.72546
	4.17483e-08	0.82105	0.87679	0.8805	0.88325	-1.4125e-08	0.71813	0.81587	0.8339	-5.85571e-08	0.73183	0.7176	0.72473	0.74577
	4.19983e-08	0.80619	0.88038	0.88359	0.8861	-1.3125e-08	0.72474	0.81788	0.83276	-5.65571e-08	0.72024	0.72239	0.74158	0.72546
	4.22483e-08	0.80336	0.88755	0.87896	0.88724	-1.2125e-08	0.71647	0.81386	0.83447	-5.45571e-08	0.74011	0.72897	0.73175	0.73927
	4.24983e-08	0.79699	0.89055	0.87742	0.88496	-1.1125e-08	0.71151	0.8152	0.8379	-5.25571e-08	0.72604	0.72897	0.73175	0.75388
	4.27483e-08	0.79417	0.88098	0.87742	0.87983	-1.0125e-08	0.71565	0.8152	0.84189	-5.05571e-08	0.7368	0.72	0.73877	0.74252
	4.29983e-08	0.79063	0.87201	0.87588	0.88553	-9.125e-09	0.72391	0.8152	0.84132	-4.85571e-08	0.73018	0.72059	0.7149	0.7417
	4.32483e-08	0.78709	0.87081	0.88898	0.8804	-8.125e-09	0.72722	0.82324	0.84646	-4.65571e-08	0.71942	0.72957	0.72192	0.73196
	4.34983e-08	0.7878	0.87021	0.89823	0.87642	-7.125e-09	0.72639	0.82658	0.84646	-4.45571e-08	0.72687	0.71641	0.73245	0.73033
	4.37483e-08	0.78638	0.86602	0.89592	0.88211	-6.125e-09	0.72226	0.82324	0.84189	-4.25571e-08	0.72687	0.72059	0.72753	0.73033
	4.39983e-08	0.78851	0.86542	0.89746	0.88155	-5.125e-09	0.71317	0.81386	0.84703	-4.05571e-08	0.73514	0.7182	0.71138	0.72465
	4.42483e-08	0.78568	0.8732	0.89438	0.88325	-4.125e-09	0.71647	0.80516	0.8476	-3.85571e-08	0.71445	0.72358	0.72753	0.74252
	4.44983e-08	0.78497	0.8738	0.89284	0.87983	-3.125e-09	0.72061	0.80449	0.84132	-3.65571e-08	0.72521	0.72837	0.73104	0.73196
	4.47483e-08	0.79134	0.87978	0.88667	0.88097	-2.125e-09	0.71317	0.80985	0.83618	-3.45571e-08	0.71942	0.72059	0.73104	0.72221
	4.49983e-08	0.7878	0.88217	0.88128	0.87813	-1.125e-09	0.7049	0.8065	0.82819	-3.25571e-08	0.71362	0.72419	0.73386	0.7214
	4.52483e-08	0.78356	0.87918	0.87819	0.87813	-1.25e-10	0.69746	0.81788	0.83048	-3.05571e-08	0.70783	0.71461	0.73947	0.72221
	4.54983e-08	0.79205	0.8732	0.87511	0.87357	8.75e-10	0.70738	0.80985	0.83105	-2.85571e-08	0.72273	0.71102	0.72824	0.72302
	4.57483e-08	0.79629	0.87559	0.86893	0.87186	1.875e-09	0.72226	0.8065	0.82591	-2.65571e-08	0.71776	0.72718	0.73104	0.72952
	4.59983e-08	0.79275	0.8744	0.86662	0.86958	2.875e-09	0.71317	0.80114	0.82705	-2.45571e-08	0.70866	0.70683	0.72192	0.72465
	4.62483e-08	0.79487	0.86901	0.87896	0.86901	3.875e-09	0.71069	0.80382	0.83447	-2.25571e-08	0.71362	0.71641	0.717	0.71652
	4.64983e-08	0.79699	0.87201	0.88513	0.87129	4.875e-09	0.71399	0.80382	0.84303	-2.05571e-08	0.7219	0.70803	0.72332	0.71734
	4.67483e-08	0.79629	0.8732	0.8859	0.86731	5.875e-09	0.71399	0.80449	0.83561	-1.85571e-08	0.71362	0.71521	0.717	0.72627
	4.69983e-08	0.78992	0.87559	0.88436	0.86446	6.875e-09	0.69746	0.80382	0.8339	-1.65571e-08	0.71611	0.70803	0.71209	0.71977
	4.72483e-08	0.7878	0.87141	0.86971	0.86958	7.875e-09	0.70655	0.80583	0.83676	-1.45571e-08	0.71114	0.7188	0.7177	0.71328
	4.74983e-08	0.78497	0.87021	0.86277	0.86844	8.875e-09	0.70159	0.79445	0.84132	-1.25571e-08	0.73018	0.70982	0.72753	0.72708
	4.77483e-08	0.78356	0.86004	0.85891	0.86844	9.875e-09	0.69829	0.79913	0.83676	-1.05571e-08	0.71528	0.71042	0.70015	0.71003
	4.79983e-08	0.78144	0.85526	0.85352	0.8656	1.0875e-08	0.69415	0.80248	0.82819	-8.55714e-09	0.70866	0.72	0.70296	0.71246
	4.82483e-08	0.77648	0.85884	0.85583	0.86617	1.1875e-08	0.70159	0.79311	0.8242	-6.55714e-09	0.70452	0.69666	0.70928	0.69784
	4.84983e-08	0.78002	0.85705	0.85737	0.86389	1.2875e-08	0.70986	0.78105	0.82363	-4.55714e-09	0.71528	0.70205	0.69664	0.70759
	4.87483e-08	0.77861	0.85884	0.86046	0.86446	1.3875e-08	0.70738	0.7844	0.8202	-2.55714e-09	0.68797	0.69965	0.70717	0.69297
	4.89983e-08	0.77648	0.85765	0.862	0.87015	1.4875e-08	0.69498	0.80516	0.81963	-5.5714e-10	0.70369	0.70384	0.70998	0.69865
	4.92483e-08	0.7779	0.86483	0.862	0.8656	1.5875e-08	0.68754	0.79445	0.8145	1.44286e-09	0.70121	0.70743	0.70857	0.70109
	4.94983e-08	0.78144	0.86124	0.86123	0.86617	1.6875e-08	0.68754	0.80114	0.81164	3.44286e-09	0.70535	0.69906	0.70857	0.71409
	4.97483e-08	0.77861	0.87021	0.86123	0.8599	1.7875e-08	0.69746	0.7911	0.81164	5.44286e-09	0.70121	0.70205	0.69453	0.71409
	4.99983e-08	0.77153	0.86662	0.85969	0.86503	1.8875e-08	0.7049	0.79177	0.81278	7.44286e-09	0.6979	0.68529	0.69523	0.70272
	5.02483e-08	0.77012	0.85884	0.86431	0.87129	1.9875e-08	0.69415	0.78507	0.8145	9.44286e-09	0.69707	0.69427	0.68751	0.71409
	5.04983e-08	0.77295	0.85346	0.86585	0.87129	2.0875e-08	0.67597	0.78105	0.82249	1.14429e-08	0.68383	0.68589	0.69313	0.71003
	5.07483e-08	0.77577	0.85107	0.86508	0.87414	2.1875e-08	0.67762	0.77971	0.82078	1.34429e-08	0.70121	0.69068	0.70085	0.71246
	5.09983e-08	0.77012	0.84688	0.862	0.87243	2.2875e-08	0.67597	0.77034	0.81621	1.54429e-08	0.68797	0.69546	0.6847	0.69622
	5.12483e-08	0.77012	0.84868	0.86971	0.873	2.3875e-08	0.68423	0.77905	0.81278	1.74429e-08	0.69376	0.69307	0.68048	0.68972
	5.14983e-08	0.77932	0.85466	0.86816	0.87414	2.4875e-08	0.68506	0.78976	0.8105	1.94429e-08	0.68631	0.69666	0.69734	0.69459
	5.17483e-08	0.77507	0.85466	0.86739	0.86788	2.5875e-08	0.68093	0.79846	0.80137	2.14429e-08	0.67721	0.69188	0.68821	0.70028
	5.19983e-08	0.77577	0.85346	0.87048	0.86788	2.6875e-08	0.67101	0.78909	0.80251	2.34429e-08	0.68797	0.68171	0.69172	0.6881
	5.22483e-08	0.78002	0.85705	0.85583	0.86218	2.7875e-08	0.6768	0.78373	0.80023	2.54429e-08	0.6921	0.6829	0.68751	0.69865
	5.24983e-08	0.77648	0.85466	0.85429	0.86218	2.8875e-08	0.68589	0.77503	0.80023	2.74429e-08	0.68879	0.6829	0.67838	0.69297
	5.27483e-08	0.77436	0.86064	0.85121	0.85591	2.9875e-08	0.67597	0.78038	0.8105	2.94429e-08	0.68879	0.68529	0.69523	0.68891
	5.29983e-08	0.77083	0.86363	0.84735	0.86218	3.0875e-08	0.67432	0.77302	0.80822	3.14429e-08	0.67721	0.68051	0.68891	0.68241
	5.32483e-08	0.77365	0.86423	0.85044	0.86104	3.1875e-08	0.67349	0.77503	0.80023	3.34429e-08	0.6739	0.6823	0.68259	0.68647
	5.34983e-08	0.77295	0.85944	0.85121	0.86104	3.2875e-08	0.67927	0.769	0.79509	3.54429e-08	0.67555	0.67572	0.67838	0.6816
	5.37483e-08	0.76871	0.86244	0.84812	0.86218	3.3875e-08	0.67845	0.78173	0.80422	3.74429e-08	0.6681	0.68709	0.68681	0.68891
	5.39983e-08	0.76234	0.85944	0.84118	0.86617	3.4875e-08	0.67432	0.77503	0.80822	3.94429e-08	0.67472	0.68888	0.67627	0.70272
	5.42483e-08	0.76304	0.85705	0.83116	0.86958	3.5875e-08	0.66522	0.76766	0.80137	4.14429e-08	0.67472	0.67572	0.67838	0.68322
	5.44983e-08	0.76446	0.85645	0.83347	0.86731	3.6875e-08	0.67101	0.77034	0.81107	4.34429e-08	0.659	0.67333	0.68189	0.69216
	5.47483e-08	0.76022	0.85884	0.83655	0.86104	3.7875e-08	0.66522	0.77771	0.81164	4.54429e-08	0.66479	0.67572	0.67627	0.67916
	5.49983e-08	0.75739	0.85705	0.83424	0.85876	3.8875e-08	0.66109	0.77369	0.80765	4.74429e-08	0.67472	0.67213	0.69031	0.68647
	5.52483e-08	0.7588	0.85107	0.83655	0.86218	3.9875e-08	0.652	0.76097	0.8008	4.94429e-08	0.67141	0.66974	0.67627	0.67672
	5.54983e-08	0.76092	0.84449	0.84812	0.85763	4.0875e-08	0.65778	0.75963	0.79509	5.14429e-08	0.6739	0.67333	0.68189	0.69053
	5.57483e-08	0.75739	0.8421	0.84195	0.85421	4.1875e-08	0.65944	0.76432	0.80365	5.34429e-08	0.66976	0.67393	0.68681	0.69053
	5.59983e-08	0.75314	0.83253	0.83964	0.85819	4.2875e-08	0.65448	0.76633	0.79794	5.54429e-08	0.66231	0.6811	0.68189	0.6751
	5.62483e-08	0.74961	0.83133	0.8381	0.86104	4.3875e-08	0.65282	0.76566	0.79452	5.74429e-08	0.65817	0.68051	0.67417	0.68485
	5.64983e-08	0.75314	0.82894	0.83655	0.86275	4.4875e-08	0.65365	0.77704	0.79109	5.94429e-08	0.65734	0.66794	0.68189	0.69134
	5.67483e-08	0.75951	0.82834	0.83501	0.86275	4.5875e-08	0.66274	0.77034	0.78767	6.14429e-08	0.6739	0.66017	0.67557	0.6816
	5.69983e-08	0.75173	0.82475	0.83964	0.8599	4.6875e-08	0.6644	0.77235	0.78196	6.34429e-08	0.66479	0.66495	0.67135	0.6751
	5.72483e-08	0.76304	0.83133	0.84118	0.86332	4.7875e-08	0.66357	0.769	0.78538	6.54429e-08	0.67555	0.65538	0.67487	0.67754
	5.74983e-08	0.76729	0.83732	0.84272	0.86503	4.8875e-08	0.66605	0.77436	0.78481	6.74429e-08	0.659	0.65658	0.66152	0.68079
	5.77483e-08	0.76587	0.84509	0.84118	0.86218	4.9875e-08	0.6553	0.77034	0.78995	6.94429e-08	0.65486	0.65358	0.66363	0.68485
	5.79983e-08	0.76446	0.83851	0.83424	0.86275	5.0875e-08	0.64042	0.76365	0.79223	7.14429e-08	0.64824	0.66794	0.66293	0.68566
	5.82483e-08	0.76022	0.83372	0.83039	0.86446	5.1875e-08	0.64869	0.76231	0.79737	7.34429e-08	0.65651	0.65418	0.67557	0.67591
	5.84983e-08	0.76517	0.83552	0.83655	0.86047	5.2875e-08	0.64621	0.76298	0.79794	7.54429e-08	0.66893	0.66316	0.66293	0.68322
	5.87483e-08	0.76587	0.83074	0.83424	0.86161	5.3875e-08	0.64125	0.76097	0.78767	7.74429e-08	0.66976	0.67093	0.65591	0.67672
	5.89983e-08	0.76375	0.82714	0.82962	0.86275	5.4875e-08	0.6429	0.75963	0.78995	7.94429e-08	0.6441	0.66017	0.66504	0.66373
	5.92483e-08	0.76375	0.83193	0.82422	0.86218	5.5875e-08	0.64456	0.75762	0.79338	8.14429e-08	0.66231	0.67153	0.67697	0.67997
	5.94983e-08	0.76163	0.83492	0.82731	0.85876	5.6875e-08	0.64456	0.75762	0.79452	8.34429e-08	0.66479	0.65538	0.65871	0.67185
	5.97483e-08	0.76304	0.83313	0.82654	0.85763	5.7875e-08	0.64373	0.75896	0.78995	8.54429e-08	0.66148	0.65418	0.66012	0.6816
	5.99983e-08	0.75244	0.82894	0.82654	0.85705	5.8875e-08	0.6396	0.76633	0.78824	8.74429e-08	0.63499	0.65957	0.66995	0.66292
	6.02483e-08	0.75244	0.82236	0.82037	0.85933	5.9875e-08	0.63877	0.76164	0.79965	8.94429e-08	0.64493	0.66436	0.66433	0.66454
	6.04983e-08	0.75385	0.82296	0.82885	0.85705	6.0875e-08	0.64538	0.75427	0.80651	9.14429e-08	0.66479	0.65957	0.66363	0.66616
	6.07483e-08	0.75102	0.82475	0.83347	0.85307	6.1875e-08	0.64373	0.74892	0.79452	9.34429e-08	0.63499	0.65478	0.66504	0.65398
	6.09983e-08	0.75314	0.82236	0.83655	0.85307	6.2875e-08	0.64125	0.74222	0.78995	9.54429e-08	0.64327	0.65418	0.65661	0.67104
	6.12483e-08	0.74961	0.83372	0.82808	0.85307	6.3875e-08	0.6429	0.74088	0.78196	9.74429e-08	0.6532	0.66136	0.64397	0.68566
	6.14983e-08	0.74749	0.83552	0.82345	0.84566	6.4875e-08	0.65034	0.74222	0.7831	9.94429e-08	0.659	0.6494	0.65591	0.65804
	6.17483e-08	0.7489	0.83672	0.82345	0.84282	6.5875e-08	0.64456	0.75896	0.78481	1.01443e-07	0.66148	0.6494	0.67135	0.65642
	6.19983e-08	0.74395	0.82894	0.82422	0.84225	6.6875e-08	0.63381	0.76633	0.7734	1.03443e-07	0.6441	0.65239	0.67065	0.66535
	6.22483e-08	0.74536	0.82415	0.82885	0.83826	6.7875e-08	0.62885	0.7603	0.75913	1.05443e-07	0.65155	0.65658	0.65731	0.66048
	6.24983e-08	0.75597	0.82535	0.83116	0.83826	6.8875e-08	0.62802	0.76566	0.7694	1.07443e-07	0.65569	0.63743	0.67206	0.65073
	6.27483e-08	0.75173	0.83133	0.82962	0.83598	6.9875e-08	0.63381	0.76097	0.78082	1.09443e-07	0.65403	0.65598	0.66995	0.65642
	6.29983e-08	0.74819	0.83492	0.83116	0.83598	7.0875e-08	0.63712	0.7382	0.78025	1.11443e-07	0.64658	0.647	0.64888	0.65398
	6.32483e-08	0.74465	0.83672	0.83347	0.83371	7.1875e-08	0.63794	0.73486	0.77111	1.13443e-07	0.65982	0.64222	0.64959	0.64992
	6.34983e-08	0.73758	0.83014	0.83193	0.83086	7.2875e-08	0.64042	0.74423	0.76997	1.15443e-07	0.65155	0.64341	0.65029	0.66129
	6.37483e-08	0.74041	0.82595	0.83193	0.83256	7.3875e-08	0.64042	0.75427	0.77054	1.17443e-07	0.63168	0.63683	0.64888	0.65479
	6.39983e-08	0.73334	0.81698	0.83578	0.83655	7.4875e-08	0.6396	0.75226	0.76883	1.19443e-07	0.63996	0.63085	0.65591	0.6621
	6.42483e-08	0.73051	0.81518	0.82885	0.83712	7.5875e-08	0.63546	0.74423	0.76427	1.21443e-07	0.62341	0.62666	0.65169	0.65723
	6.44983e-08	0.73334	0.8104	0.83655	0.84054	7.6875e-08	0.62058	0.73887	0.76541	1.23443e-07	0.63417	0.63085	0.64608	0.65561
	6.47483e-08	0.73122	0.81817	0.84118	0.84794	7.7875e-08	0.62306	0.74222	0.76484	1.25443e-07	0.65238	0.64461	0.64257	0.63774
	6.49983e-08	0.73051	0.81817	0.83501	0.85193	7.8875e-08	0.63298	0.74356	0.76198	1.27443e-07	0.6292	0.64222	0.64888	0.65479
	6.52483e-08	0.72697	0.81757	0.83424	0.85705	7.9875e-08	0.63546	0.74423	0.76655	1.29443e-07	0.62506	0.63504	0.63905	0.64992
	6.54983e-08	0.73122	0.81817	0.82962	0.85193	8.0875e-08	0.6272	0.73954	0.77682	1.31443e-07	0.64907	0.63504	0.63765	0.66698
	6.57483e-08	0.72697	0.82296	0.8196	0.84623	8.1875e-08	0.61563	0.74289	0.78025	1.33443e-07	0.64658	0.63145	0.64608	0.65317
	6.59983e-08	0.72343	0.82057	0.8196	0.84225	8.2875e-08	0.61811	0.7449	0.77796	1.35443e-07	0.62672	0.62127	0.66504	0.65642
	6.62483e-08	0.72485	0.82296	0.81343	0.83256	8.3875e-08	0.62389	0.74691	0.77054	1.37443e-07	0.6441	0.62247	0.63765	0.65317
	6.64983e-08	0.72273	0.82356	0.81188	0.82687	8.4875e-08	0.62389	0.7449	0.77226	1.39443e-07	0.64079	0.63563	0.64327	0.63692
	6.67483e-08	0.72273	0.82475	0.8196	0.8189	8.5875e-08	0.62554	0.74557	0.77454	1.41443e-07	0.63996	0.62666	0.64257	0.64748
	6.69983e-08	0.7199	0.82176	0.82114	0.81548	8.6875e-08	0.62389	0.74021	0.76769	1.43443e-07	0.63996	0.63264	0.64818	0.63692
	6.72483e-08	0.71919	0.82236	0.82576	0.81434	8.7875e-08	0.62306	0.73753	0.77397	1.45443e-07	0.63417	0.62188	0.64046	0.64667
	6.74983e-08	0.72131	0.81877	0.82345	0.81263	8.8875e-08	0.61645	0.73218	0.77169	1.47443e-07	0.62672	0.61888	0.63133	0.63692
	6.77483e-08	0.72485	0.81757	0.82808	0.81434	8.9875e-08	0.61067	0.7362	0.76826	1.49443e-07	0.62589	0.62247	0.63484	0.64667
	6.79983e-08	0.72061	0.81219	0.82576	0.82231	9.0875e-08	0.6148	0.73419	0.76883	1.51443e-07	0.62837	0.62905	0.63414	0.64505
	6.82483e-08	0.71495	0.80741	0.82345	0.82801	9.1875e-08	0.61232	0.74021	0.77169	1.53443e-07	0.63831	0.63324	0.63414	0.64748
	6.84983e-08	0.7199	0.8104	0.8196	0.82687	9.2875e-08	0.60405	0.73887	0.76084	1.55443e-07	0.62423	0.62307	0.63344	0.64586
	6.87483e-08	0.71849	0.81937	0.81188	0.83199	9.3875e-08	0.60488	0.73284	0.76484	1.57443e-07	0.61016	0.63205	0.62501	0.64261
	6.89983e-08	0.71778	0.82117	0.81034	0.83655	9.4875e-08	0.60571	0.73151	0.76997	1.59443e-07	0.61761	0.61769	0.63133	0.63936
	6.92483e-08	0.71778	0.81578	0.8088	0.8394	9.5875e-08	0.61976	0.74423	0.77283	1.61443e-07	0.62341	0.62247	0.62782	0.64586
	6.94983e-08	0.72556	0.80741	0.80495	0.83655	9.6875e-08	0.62472	0.74825	0.77054	1.63443e-07	0.6201	0.62427	0.62782	0.63367
	6.97483e-08	0.72131	0.8086	0.80726	0.83256	9.7875e-08	0.61315	0.74088	0.77111	1.65443e-07	0.61927	0.63145	0.61518	0.63286
	6.99983e-08	0.72131	0.80143	0.81343	0.82858	9.8875e-08	0.59992	0.73284	0.7694	1.67443e-07	0.61182	0.62546	0.62782	0.62636
	7.02483e-08	0.71778	0.80143	0.81497	0.82972	9.9875e-08	0.60819	0.73151	0.76826	1.69443e-07	0.62423	0.6123	0.62992	0.64261
	7.04983e-08	0.71707	0.80442	0.81497	0.82972	1.00875e-07	0.61893	0.73284	0.76655	1.71443e-07	0.62755	0.62068	0.62501	0.62474
	7.07483e-08	0.71849	0.79844	0.8088	0.82231	1.01875e-07	0.62554	0.72682	0.76712	1.73443e-07	0.6052	0.62606	0.61658	0.62312
	7.09983e-08	0.7107	0.79305	0.8088	0.82061	1.02875e-07	0.62885	0.71209	0.7734	1.75443e-07	0.61182	0.62606	0.62149	0.62393
	7.12483e-08	0.71353	0.78648	0.80109	0.82459	1.03875e-07	0.62472	0.72213	0.7694	1.77443e-07	0.63168	0.61769	0.6229	0.63286
	7.14983e-08	0.70646	0.79066	0.79647	0.82402	1.04875e-07	0.62306	0.73352	0.75856	1.79443e-07	0.61265	0.60572	0.62009	0.64423
	7.17483e-08	0.70292	0.79186	0.79878	0.82801	1.05875e-07	0.60736	0.73352	0.75742	1.81443e-07	0.61182	0.60931	0.62922	0.63286
	7.19983e-08	0.70929	0.79485	0.79339	0.82801	1.06875e-07	0.60653	0.74356	0.76769	1.83443e-07	0.61927	0.61589	0.61377	0.6353
	7.22483e-08	0.70363	0.80322	0.78953	0.83086	1.07875e-07	0.6148	0.73486	0.77169	1.85443e-07	0.6201	0.62427	0.62431	0.62312
	7.24983e-08	0.70504	0.80263	0.79416	0.83256	1.08875e-07	0.6148	0.71946	0.77226	1.87443e-07	0.61679	0.6147	0.60815	0.63124
	7.27483e-08	0.70646	0.80143	0.78721	0.82915	1.09875e-07	0.59661	0.72146	0.7597	1.89443e-07	0.6143	0.61828	0.62079	0.62636
	7.29983e-08	0.70646	0.79784	0.7903	0.82972	1.10875e-07	0.6024	0.72414	0.75856	1.91443e-07	0.61679	0.6111	0.61377	0.62799
	7.32483e-08	0.69797	0.80322	0.79184	0.83142	1.11875e-07	0.60819	0.72682	0.76084	1.93443e-07	0.61099	0.60632	0.6229	0.63043
	7.34983e-08	0.7008	0.80442	0.7903	0.8263	1.12875e-07	0.59579	0.73017	0.76255	1.95443e-07	0.6052	0.62487	0.61869	0.62555
	7.37483e-08	0.70504	0.81339	0.79416	0.82573	1.13875e-07	0.60075	0.7228	0.76198	1.97443e-07	0.6052	0.61828	0.61166	0.62149
	7.39983e-08	0.69655	0.80681	0.79801	0.83142	1.14875e-07	0.59579	0.72414	0.75685	1.99443e-07	0.61099	0.60632	0.60956	0.62799
	7.42483e-08	0.69939	0.80681	0.79878	0.8263	1.15875e-07	0.59579	0.73419	0.75513	2.01443e-07	0.60851	0.61051	0.60745	0.62718
	7.44983e-08	0.70717	0.80322	0.80803	0.82516	1.16875e-07	0.59331	0.72749	0.75228	2.03443e-07	0.60685	0.60752	0.61728	0.62718
	7.47483e-08	0.70646	0.80143	0.80572	0.83029	1.17875e-07	0.59744	0.7228	0.74714	2.05443e-07	0.60437	0.60811	0.61307	0.62555
	7.49983e-08	0.70292	0.80143	0.80109	0.82744	1.18875e-07	0.59661	0.72079	0.74429	2.07443e-07	0.58616	0.59614	0.61307	0.60931
	7.52483e-08	0.70434	0.80143	0.79878	0.83142	1.19875e-07	0.59744	0.72481	0.74315	2.09443e-07	0.59444	0.60034	0.61448	0.61581
	7.54983e-08	0.71565	0.80442	0.79416	0.83086	1.20875e-07	0.60157	0.73017	0.74829	2.11443e-07	0.60768	0.59854	0.60745	0.62068
	7.57483e-08	0.71565	0.80442	0.78799	0.82687	1.21875e-07	0.60819	0.72079	0.75171	2.13443e-07	0.60106	0.60392	0.59902	0.62068
	7.59983e-08	0.71424	0.79903	0.78876	0.82402	1.22875e-07	0.60157	0.71879	0.75171	2.15443e-07	0.59775	0.60632	0.59973	0.59712
	7.62483e-08	0.7107	0.79784	0.79955	0.82402	1.23875e-07	0.60653	0.71745	0.75114	2.17443e-07	0.59361	0.59735	0.60464	0.61337
	7.64983e-08	0.70929	0.79186	0.7957	0.82345	1.24875e-07	0.59744	0.72749	0.75856	2.19443e-07	0.6052	0.60512	0.60745	0.61174
	7.67483e-08	0.70788	0.78648	0.80263	0.81719	1.25875e-07	0.59165	0.72682	0.76712	2.21443e-07	0.60189	0.60034	0.59762	0.60525
	7.69983e-08	0.70151	0.7787	0.78799	0.81548	1.26875e-07	0.59413	0.71879	0.76598	2.23443e-07	0.60603	0.59735	0.61518	0.61499
	7.72483e-08	0.69585	0.78288	0.78799	0.81548	1.27875e-07	0.59909	0.70607	0.75628	2.25443e-07	0.59775	0.6123	0.60394	0.602
	7.74983e-08	0.69797	0.7799	0.79107	0.80807	1.28875e-07	0.60653	0.71209	0.74772	2.27443e-07	0.60768	0.59735	0.60886	0.61743
	7.77483e-08	0.69302	0.78707	0.7957	0.80865	1.29875e-07	0.60157	0.70607	0.74429	2.29443e-07	0.60189	0.60333	0.61026	0.60768
	7.79983e-08	0.69585	0.78648	0.79261	0.80523	1.30875e-07	0.59248	0.71276	0.746	2.31443e-07	0.58782	0.58777	0.59902	0.61662
	7.82483e-08	0.68949	0.79425	0.78721	0.80068	1.31875e-07	0.59496	0.71209	0.74144	2.33443e-07	0.59278	0.58897	0.59622	0.60443
	7.84983e-08	0.69727	0.79605	0.78181	0.80124	1.32875e-07	0.59331	0.70607	0.74201	2.35443e-07	0.57788	0.59675	0.5913	0.5955
	7.87483e-08	0.70009	0.80143	0.78259	0.79896	1.33875e-07	0.5776	0.7141	0.74714	2.37443e-07	0.59444	0.59675	0.60254	0.60037
	7.89983e-08	0.69443	0.79903	0.78644	0.80352	1.34875e-07	0.57925	0.71544	0.74943	2.39443e-07	0.59113	0.59675	0.59692	0.60687
	7.92483e-08	0.70222	0.79186	0.78876	0.79953	1.35875e-07	0.58008	0.71343	0.74258	2.41443e-07	0.58699	0.59375	0.59762	0.61987
	7.94983e-08	0.70009	0.79006	0.79339	0.80068	1.36875e-07	0.57512	0.71209	0.74258	2.43443e-07	0.58202	0.60093	0.59762	0.61174
	7.97483e-08	0.70575	0.78707	0.79493	0.79839	1.37875e-07	0.57429	0.70874	0.74943	2.45443e-07	0.58782	0.59675	0.60324	0.60606
	7.99983e-08	0.70292	0.78528	0.78644	0.79555	1.38875e-07	0.56851	0.72079	0.74657	2.47443e-07	0.58202	0.58717	0.58709	0.60037
	8.02483e-08	0.70222	0.78946	0.78104	0.8001	1.39875e-07	0.57925	0.70807	0.73972	2.49443e-07	0.59196	0.58957	0.58989	0.60443
	8.04983e-08	0.69727	0.78468	0.78027	0.80124	1.40875e-07	0.57595	0.7074	0.73059	2.51443e-07	0.58285	0.58897	0.59552	0.60281
	8.07483e-08	0.69443	0.79066	0.78336	0.79953	1.41875e-07	0.58421	0.7054	0.72774	2.53443e-07	0.57954	0.59555	0.60535	0.60606
	8.09983e-08	0.69514	0.78468	0.78336	0.79953	1.42875e-07	0.58669	0.70138	0.72545	2.55443e-07	0.58616	0.58418	0.59411	0.5955
	8.12483e-08	0.6909	0.78707	0.78876	0.80068	1.43875e-07	0.57512	0.7074	0.73287	2.57443e-07	0.58699	0.58957	0.59902	0.60037
	8.14983e-08	0.69302	0.78049	0.78953	0.80295	1.44875e-07	0.57925	0.71343	0.73402	2.59443e-07	0.58699	0.58	0.59622	0.59631
	8.17483e-08	0.69585	0.7799	0.78721	0.80181	1.45875e-07	0.59165	0.71477	0.73858	2.61443e-07	0.57623	0.57281	0.60535	0.58494
	8.19983e-08	0.69231	0.78229	0.77565	0.80409	1.46875e-07	0.58091	0.70138	0.73801	2.63443e-07	0.57788	0.58358	0.60043	0.59063
	8.22483e-08	0.69443	0.7793	0.77488	0.80807	1.47875e-07	0.57181	0.70607	0.73573	2.65443e-07	0.58451	0.58119	0.59201	0.589
	8.24983e-08	0.69655	0.7763	0.77796	0.80409	1.48875e-07	0.57264	0.70271	0.73915	2.67443e-07	0.58533	0.58538	0.57655	0.58738
	8.27483e-08	0.70151	0.77451	0.77796	0.80068	1.49875e-07	0.58008	0.69535	0.74372	2.69443e-07	0.57871	0.5794	0.58639	0.59794
	8.29983e-08	0.69302	0.7775	0.77642	0.80637	1.50875e-07	0.58339	0.70138	0.7363	2.71443e-07	0.58947	0.59076	0.58006	0.602
	8.32483e-08	0.68949	0.7763	0.77488	0.80751	1.51875e-07	0.58339	0.70338	0.73687	2.73443e-07	0.59444	0.59076	0.58849	0.58738
	8.34983e-08	0.69373	0.77092	0.77102	0.80409	1.52875e-07	0.57512	0.69535	0.72888	2.75443e-07	0.57706	0.58239	0.58288	0.60037
	8.37483e-08	0.69161	0.76853	0.76871	0.79726	1.53875e-07	0.57429	0.69669	0.72602	2.77443e-07	0.57375	0.58	0.58358	0.60443
	8.39983e-08	0.68666	0.77332	0.7664	0.80181	1.54875e-07	0.56685	0.70071	0.73173	2.79443e-07	0.58368	0.58298	0.59902	0.58332
	8.42483e-08	0.68241	0.7793	0.77565	0.80181	1.55875e-07	0.56107	0.69535	0.72717	2.81443e-07	0.57623	0.58538	0.60254	0.59063
	8.44983e-08	0.68524	0.7769	0.77642	0.79953	1.56875e-07	0.55942	0.69066	0.73059	2.83443e-07	0.58202	0.57521	0.58919	0.58981
	8.47483e-08	0.6817	0.78528	0.77642	0.79441	1.57875e-07	0.57099	0.68866	0.72717	2.85443e-07	0.58368	0.58239	0.57585	0.58413
	8.49983e-08	0.67463	0.78767	0.77411	0.79498	1.58875e-07	0.57016	0.68464	0.72431	2.87443e-07	0.57126	0.57341	0.58568	0.59875
	8.52483e-08	0.6817	0.78169	0.78181	0.79555	1.59875e-07	0.57595	0.692	0.7226	2.89443e-07	0.56878	0.57222	0.58919	0.58575
	8.54983e-08	0.68453	0.7775	0.78027	0.79441	1.60875e-07	0.57429	0.69334	0.7226	2.91443e-07	0.58533	0.58478	0.57726	0.59063
	8.57483e-08	0.68736	0.77511	0.78027	0.79327	1.61875e-07	0.56685	0.69803	0.72374	2.93443e-07	0.57871	0.5776	0.58147	0.59875
	8.59983e-08	0.68736	0.76494	0.77796	0.7927	1.62875e-07	0.55942	0.68999	0.72831	2.95443e-07	0.56795	0.56623	0.58288	0.59144
	8.62483e-08	0.68807	0.76674	0.77411	0.79213	1.63875e-07	0.55859	0.69066	0.71632	2.97443e-07	0.57044	0.57341	0.58077	0.58413
	8.64983e-08	0.68736	0.76494	0.7718	0.78985	1.64875e-07	0.5652	0.68866	0.71518	2.99443e-07	0.5754	0.56085	0.58498	0.58169
	8.67483e-08	0.68666	0.76614	0.77565	0.78757	1.65875e-07	0.56851	0.69803	0.71518	3.01443e-07	0.56878	0.57879	0.56392	0.59794
	8.69983e-08	0.67958	0.76016	0.7718	0.79156	1.66875e-07	0.56851	0.69669	0.72431	3.03443e-07	0.58285	0.56264	0.57164	0.59144
	8.72483e-08	0.67604	0.76195	0.76255	0.79498	1.67875e-07	0.56272	0.69736	0.73002	3.05443e-07	0.58451	0.57042	0.57655	0.57763
	8.74983e-08	0.67817	0.76315	0.76871	0.79498	1.68875e-07	0.56107	0.69334	0.72431	3.07443e-07	0.57788	0.56504	0.58217	0.57113
	8.77483e-08	0.67817	0.76614	0.76794	0.79839	1.69875e-07	0.55859	0.68464	0.71975	3.09443e-07	0.55968	0.5764	0.57164	0.57601
	8.79983e-08	0.67109	0.76674	0.76794	0.80352	1.70875e-07	0.55859	0.67259	0.71518	3.11443e-07	0.57209	0.56862	0.57515	0.59063
	8.82483e-08	0.67251	0.76913	0.75637	0.80751	1.71875e-07	0.56355	0.6833	0.72203	3.13443e-07	0.56712	0.56623	0.57375	0.58088
	8.84983e-08	0.67039	0.76674	0.75406	0.80694	1.72875e-07	0.56024	0.67928	0.71575	3.15443e-07	0.57871	0.57521	0.56321	0.58007
	8.87483e-08	0.67534	0.76853	0.75252	0.8058	1.73875e-07	0.56355	0.67861	0.71575	3.17443e-07	0.57126	0.577	0.57655	0.59144
	8.89983e-08	0.66827	0.76614	0.7425	0.80807	1.74875e-07	0.56437	0.67794	0.71232	3.19443e-07	0.5663	0.56324	0.56321	0.58088
	8.92483e-08	0.66614	0.77033	0.75406	0.80807	1.75875e-07	0.55611	0.68397	0.71232	3.21443e-07	0.56299	0.56982	0.57164	0.58575
	8.94983e-08	0.66473	0.77092	0.75792	0.80068	1.76875e-07	0.55528	0.69334	0.71118	3.23443e-07	0.56216	0.56085	0.56953	0.57925
	8.97483e-08	0.66897	0.77212	0.75792	0.79896	1.77875e-07	0.55528	0.692	0.70719	3.25443e-07	0.5663	0.56144	0.57375	0.57519
	8.99983e-08	0.66685	0.76793	0.76794	0.80124	1.78875e-07	0.5495	0.67861	0.71803	3.27443e-07	0.56795	0.55487	0.57936	0.57844
	9.02483e-08	0.66968	0.76554	0.7664	0.8001	1.79875e-07	0.5528	0.67192	0.72146	3.29443e-07	0.5754	0.55427	0.58147	0.58819
	9.04983e-08	0.67675	0.76375	0.77488	0.79896	1.80875e-07	0.55363	0.68062	0.71632	3.31443e-07	0.5605	0.56504	0.55408	0.57113
	9.07483e-08	0.67463	0.76076	0.7718	0.79782	1.81875e-07	0.54784	0.68263	0.69977	3.33443e-07	0.57457	0.56563	0.5604	0.57519
	9.09983e-08	0.66827	0.75597	0.77102	0.8001	1.82875e-07	0.53958	0.68665	0.69863	3.35443e-07	0.56216	0.56324	0.57164	0.57519
	9.12483e-08	0.66402	0.75836	0.76717	0.80124	1.83875e-07	0.54123	0.67392	0.70376	3.37443e-07	0.55885	0.55845	0.55338	0.57519
	9.14983e-08	0.67675	0.76733	0.76563	0.79555	1.84875e-07	0.53296	0.67259	0.71004	3.39443e-07	0.56464	0.55905	0.56742	0.57194
	9.17483e-08	0.6718	0.76614	0.75946	0.79896	1.85875e-07	0.54619	0.6679	0.71803	3.41443e-07	0.55802	0.56444	0.57796	0.56463
	9.19983e-08	0.66473	0.76494	0.76409	0.80295	1.86875e-07	0.54454	0.65718	0.71461	3.43443e-07	0.56464	0.55666	0.5597	0.57763
	9.22483e-08	0.67463	0.76793	0.77411	0.80979	1.87875e-07	0.54536	0.65518	0.70604	3.45443e-07	0.57044	0.55068	0.5583	0.5825
	9.24983e-08	0.67463	0.76674	0.77873	0.8058	1.88875e-07	0.55363	0.65651	0.70148	3.47443e-07	0.56133	0.5435	0.56742	0.58738
	9.27483e-08	0.67392	0.76016	0.77411	0.80124	1.89875e-07	0.54702	0.66723	0.70262	3.49443e-07	0.56547	0.56324	0.56321	0.57763
	9.29983e-08	0.67463	0.76195	0.76563	0.79896	1.90875e-07	0.53296	0.66321	0.70776	3.51443e-07	0.55388	0.54828	0.5597	0.57113
	9.32483e-08	0.66685	0.76973	0.76023	0.80238	1.91875e-07	0.53544	0.67192	0.70776	3.53443e-07	0.56464	0.54769	0.559	0.56057
	9.34983e-08	0.66543	0.77511	0.76177	0.79953	1.92875e-07	0.54206	0.6833	0.70947	3.55443e-07	0.55802	0.56144	0.5597	0.57682
	9.37483e-08	0.66614	0.7769	0.75792	0.79498	1.93875e-07	0.52883	0.67928	0.71004	3.57443e-07	0.55554	0.54589	0.54776	0.5687
	9.39983e-08	0.66261	0.77272	0.75483	0.79612	1.94875e-07	0.52222	0.67593	0.70833	3.59443e-07	0.55719	0.55307	0.55057	0.56788
	9.42483e-08	0.65907	0.76554	0.7556	0.80181	1.95875e-07	0.53048	0.66656	0.7089	3.61443e-07	0.56133	0.55427	0.55479	0.55326
	9.44983e-08	0.66473	0.76195	0.75792	0.80181	1.96875e-07	0.53131	0.67392	0.70776	3.63443e-07	0.54809	0.54529	0.56532	0.55001
	9.47483e-08	0.66543	0.76315	0.7664	0.79726	1.97875e-07	0.54454	0.67259	0.70091	3.65443e-07	0.54726	0.55247	0.55338	0.5557
	9.49983e-08	0.66402	0.75478	0.77488	0.8001	1.98875e-07	0.54702	0.67058	0.69863	3.67443e-07	0.55388	0.55606	0.56251	0.56057
	9.52483e-08	0.66402	0.75358	0.77411	0.80352	1.99875e-07	0.54454	0.67459	0.70262	3.69443e-07	0.54892	0.54469	0.55689	0.57844
	9.54983e-08	0.66897	0.75298	0.77796	0.79726	2.00875e-07	0.53214	0.6679	0.70319	3.71443e-07	0.55554	0.5423	0.56251	0.56382
	9.57483e-08	0.67039	0.75238	0.77411	0.79612	2.01875e-07	0.53792	0.66991	0.70662	3.73443e-07	0.54809	0.5417	0.5611	0.55489
	9.59983e-08	0.66756	0.75298	0.77102	0.79384	2.02875e-07	0.53627	0.66455	0.70547	3.75443e-07	0.5605	0.53392	0.55408	0.55895
	9.62483e-08	0.66473	0.75717	0.7795	0.79156	2.03875e-07	0.53958	0.66187	0.69748	3.77443e-07	0.54809	0.54409	0.55479	0.55489
	9.64983e-08	0.6718	0.75118	0.77257	0.78131	2.04875e-07	0.54454	0.66053	0.70376	3.79443e-07	0.54726	0.54409	0.55057	0.5557
	9.67483e-08	0.67392	0.75597	0.77488	0.7739	2.05875e-07	0.54536	0.66254	0.7049	3.81443e-07	0.54561	0.53871	0.55619	0.5557
	9.69983e-08	0.66261	0.76136	0.77257	0.77334	2.06875e-07	0.53296	0.66321	0.70776	3.83443e-07	0.53733	0.5435	0.5597	0.55489
	9.72483e-08	0.65907	0.75896	0.76717	0.77277	2.07875e-07	0.53462	0.6592	0.70319	3.85443e-07	0.55305	0.5417	0.53863	0.56057
	9.74983e-08	0.65978	0.76494	0.76794	0.77163	2.08875e-07	0.53627	0.66321	0.6992	3.87443e-07	0.54312	0.53991	0.54987	0.55407
	9.77483e-08	0.65836	0.76733	0.76332	0.77163	2.09875e-07	0.52387	0.66321	0.70034	3.89443e-07	0.55471	0.54649	0.559	0.54676
	9.79983e-08	0.64987	0.76195	0.77025	0.77447	2.10875e-07	0.53296	0.66053	0.69805	3.91443e-07	0.53153	0.52974	0.54987	0.55489
	9.82483e-08	0.65129	0.75358	0.76871	0.77846	2.11875e-07	0.52883	0.66723	0.69463	3.93443e-07	0.54312	0.52256	0.55479	0.55245
	9.84983e-08	0.65412	0.7458	0.76948	0.77618	2.12875e-07	0.528	0.67794	0.69121	3.95443e-07	0.54561	0.5423	0.55198	0.56707
	9.87483e-08	0.64987	0.74879	0.7718	0.77504	2.13875e-07	0.52966	0.6679	0.69463	3.97443e-07	0.55802	0.53871	0.54004	0.55083
	9.89983e-08	0.65412	0.74341	0.76794	0.78017	2.14875e-07	0.53048	0.66723	0.6992	3.99443e-07	0.54809	0.53991	0.54495	0.56139
	9.92483e-08	0.65129	0.74939	0.75637	0.78188	2.15875e-07	0.53048	0.66991	0.6992	4.01443e-07	0.52905	0.5429	0.54074	0.55489
	9.94983e-08	0.66048	0.74879	0.761	0.77732	2.16875e-07	0.51808	0.67392	0.69748	4.03443e-07	0.53898	0.5435	0.53582	0.54433
	9.97483e-08	0.66119	0.75418	0.76332	0.77561	2.17875e-07	0.52387	0.67526	0.6855	4.05443e-07	0.55305	0.53931	0.55549	0.55895
	9.99983e-08	0.66331	0.75836	0.76486	0.77846	2.18875e-07	0.52304	0.66522	0.69121	4.07443e-07	0.53567	0.53452	0.54144	0.54839
	1.00248e-07	0.66048	0.76375	0.76486	0.77561	2.19875e-07	0.52304	0.65987	0.69977	4.09443e-07	0.52574	0.53512	0.53582	0.55083
	1.00498e-07	0.65836	0.76076	0.76486	0.7796	2.20875e-07	0.52966	0.66924	0.7049	4.11443e-07	0.53981	0.53273	0.55268	0.54514
	1.00748e-07	0.65907	0.76315	0.75946	0.7796	2.21875e-07	0.53379	0.66723	0.70433	4.13443e-07	0.53567	0.53692	0.54495	0.55083
	1.00998e-07	0.64775	0.76614	0.75483	0.7796	2.22875e-07	0.52387	0.66656	0.71061	4.15443e-07	0.52657	0.53213	0.54776	0.55651
	1.01248e-07	0.65129	0.75956	0.75869	0.7853	2.23875e-07	0.51808	0.6592	0.70148	4.17443e-07	0.53402	0.52914	0.55268	0.53945
	1.01498e-07	0.65412	0.75238	0.75406	0.78814	2.24875e-07	0.52387	0.65384	0.69691	4.19443e-07	0.52657	0.52734	0.54355	0.53702
	1.01748e-07	0.64705	0.74879	0.75483	0.78985	2.25875e-07	0.53296	0.64982	0.70091	4.21443e-07	0.52988	0.52854	0.55057	0.53214
	1.01998e-07	0.63644	0.74102	0.75175	0.79669	2.26875e-07	0.52966	0.65853	0.70091	4.23443e-07	0.54312	0.52974	0.54214	0.53296
	1.02248e-07	0.63219	0.74521	0.7556	0.80238	2.27875e-07	0.53048	0.65853	0.69977	4.25443e-07	0.55223	0.52614	0.53161	0.55245
	1.02498e-07	0.63997	0.7464	0.76177	0.79782	2.28875e-07	0.52304	0.6679	0.69634	4.27443e-07	0.53898	0.53153	0.54495	0.55407
	1.02748e-07	0.63431	0.74939	0.75792	0.79669	2.29875e-07	0.53048	0.66455	0.69406	4.29443e-07	0.54147	0.52375	0.53934	0.54676
	1.02998e-07	0.63219	0.74879	0.7556	0.79555	2.30875e-07	0.51891	0.67593	0.69235	4.31443e-07	0.52574	0.52136	0.54214	0.54433
	1.03248e-07	0.63219	0.74521	0.73865	0.79327	2.31875e-07	0.51312	0.66455	0.69178	4.33443e-07	0.51664	0.50999	0.54144	0.55164
	1.03498e-07	0.63572	0.75059	0.74096	0.79896	2.32875e-07	0.51478	0.65183	0.69349	4.35443e-07	0.52988	0.52375	0.53934	0.55895
	1.03748e-07	0.63431	0.75179	0.74558	0.7927	2.33875e-07	0.52056	0.6592	0.70091	4.37443e-07	0.52905	0.52794	0.53161	0.54839
	1.03998e-07	0.63007	0.75776	0.75175	0.79327	2.34875e-07	0.51726	0.65987	0.69863	4.39443e-07	0.53567	0.51418	0.53653	0.53702
	1.04248e-07	0.63572	0.75059	0.76409	0.79782	2.35875e-07	0.50816	0.66589	0.69406	4.41443e-07	0.52491	0.51358	0.54495	0.54676
	1.04498e-07	0.63856	0.75358	0.76717	0.79213	2.36875e-07	0.50816	0.65183	0.69577	4.43443e-07	0.53981	0.53153	0.53231	0.55651
	1.04748e-07	0.63714	0.75657	0.75329	0.78814	2.37875e-07	0.51312	0.64112	0.69634	4.45443e-07	0.54561	0.53034	0.53723	0.53377
	1.04998e-07	0.63785	0.75956	0.74943	0.78415	2.38875e-07	0.51808	0.64915	0.69292	4.47443e-07	0.52078	0.52375	0.5281	0.5492
	1.05248e-07	0.6329	0.75179	0.74943	0.78188	2.39875e-07	0.53379	0.65518	0.68949	4.49443e-07	0.51415	0.51956	0.5274	0.53458
	1.05498e-07	0.63502	0.74102	0.75175	0.77732	2.40875e-07	0.51974	0.66388	0.69178	4.51443e-07	0.52491	0.53034	0.53091	0.53945
	1.05748e-07	0.6336	0.73623	0.74327	0.7739	2.41875e-07	0.50899	0.65518	0.69064	4.53443e-07	0.52243	0.53153	0.5295	0.53214
	1.05998e-07	0.63007	0.73384	0.74866	0.77163	2.42875e-07	0.50982	0.64714	0.68265	4.55443e-07	0.53236	0.52136	0.5281	0.53458
	1.06248e-07	0.63714	0.74042	0.74866	0.77163	2.43875e-07	0.51726	0.64513	0.68379	4.57443e-07	0.51995	0.51418	0.51546	0.53864
	1.06498e-07	0.63431	0.74341	0.75021	0.76878	2.44875e-07	0.51726	0.64714	0.70262	4.59443e-07	0.5125	0.51956	0.51897	0.54514
	1.06748e-07	0.63927	0.7458	0.74635	0.76707	2.45875e-07	0.5123	0.64982	0.7049	4.61443e-07	0.53567	0.52555	0.51897	0.53621
	1.06998e-07	0.63007	0.73743	0.73865	0.77277	2.46875e-07	0.50238	0.65049	0.69634	4.63443e-07	0.52409	0.51956	0.52599	0.53296
	1.07248e-07	0.6329	0.73863	0.74635	0.7739	2.47875e-07	0.51478	0.64848	0.69463	4.65443e-07	0.52574	0.52136	0.52459	0.54108
	1.07498e-07	0.63714	0.73564	0.75329	0.76992	2.48875e-07	0.5156	0.64714	0.68778	4.67443e-07	0.50753	0.52495	0.52178	0.55407
	1.07748e-07	0.64068	0.73384	0.74096	0.76878	2.49875e-07	0.5156	0.65116	0.68607	4.69443e-07	0.52243	0.52017	0.52108	0.53621
	1.07998e-07	0.64563	0.73444	0.74558	0.77106	2.50875e-07	0.50486	0.65987	0.6815	4.71443e-07	0.51995	0.52734	0.52459	0.53133
	1.08248e-07	0.64705	0.74102	0.75021	0.77277	2.51875e-07	0.51147	0.6525	0.68036	4.73443e-07	0.51415	0.50999	0.52248	0.53214
	1.08498e-07	0.64775	0.74879	0.75483	0.77334	2.52875e-07	0.50568	0.64915	0.67351	4.75443e-07	0.51746	0.51956	0.52038	0.53864
	1.08748e-07	0.64987	0.75059	0.75792	0.7722	2.53875e-07	0.50982	0.64714	0.67466	4.77443e-07	0.51664	0.52375	0.5274	0.52321
	1.08998e-07	0.64421	0.75238	0.75792	0.77049	2.54875e-07	0.50568	0.6525	0.68207	4.79443e-07	0.51664	0.5076	0.54004	0.52646
	1.09248e-07	0.64209	0.74939	0.75406	0.7739	2.55875e-07	0.51065	0.64982	0.67979	4.81443e-07	0.51746	0.50939	0.53021	0.52971
	1.09498e-07	0.64634	0.7464	0.75175	0.77447	2.56875e-07	0.51478	0.64781	0.68207	4.83443e-07	0.5216	0.51657	0.52599	0.53377
	1.09748e-07	0.64775	0.74521	0.74558	0.7739	2.57875e-07	0.51147	0.64246	0.68607	4.85443e-07	0.51415	0.51358	0.52248	0.53296
	1.09998e-07	0.64421	0.73683	0.74404	0.7796	2.58875e-07	0.50403	0.64045	0.66667	4.87443e-07	0.51581	0.5082	0.52038	0.52727
	1.10248e-07	0.63572	0.73205	0.74866	0.78188	2.59875e-07	0.50155	0.64313	0.66381	4.89443e-07	0.5216	0.507	0.52038	0.51509
	1.10498e-07	0.64209	0.72607	0.74096	0.78074	2.60875e-07	0.4999	0.64781	0.66552	4.91443e-07	0.52078	0.507	0.51546	0.52158
	1.10748e-07	0.63572	0.72009	0.74327	0.78188	2.61875e-07	0.50651	0.64379	0.6758	4.93443e-07	0.50505	0.51358	0.52248	0.53133
	1.10998e-07	0.63431	0.72607	0.75021	0.78473	2.62875e-07	0.50238	0.64313	0.67751	4.95443e-07	0.53153	0.51657	0.52248	0.52321
	1.11248e-07	0.6336	0.72786	0.74866	0.78871	2.63875e-07	0.48667	0.64045	0.68265	4.97443e-07	0.52243	0.50879	0.53372	0.51752
	1.11498e-07	0.6336	0.72846	0.75175	0.7853	2.64875e-07	0.48419	0.63978	0.67808	4.99443e-07	0.52574	0.5082	0.52529	0.53214
	1.11748e-07	0.62936	0.72786	0.74635	0.7853	2.65875e-07	0.49163	0.64045	0.68207	5.01443e-07	0.51333	0.49982	0.52108	0.52646
	1.11998e-07	0.62512	0.72667	0.74404	0.78415	2.66875e-07	0.4999	0.64179	0.69292	5.03443e-07	0.51912	0.51119	0.51897	0.5224
	1.12248e-07	0.62229	0.73085	0.74712	0.77789	2.67875e-07	0.4999	0.64714	0.68607	5.05443e-07	0.5067	0.51119	0.5281	0.51103
	1.12498e-07	0.61946	0.73264	0.74866	0.77277	2.68875e-07	0.50073	0.63978	0.67466	5.07443e-07	0.50753	0.51059	0.51265	0.51103
	1.12748e-07	0.62229	0.73623	0.7425	0.77106	2.69875e-07	0.49742	0.6371	0.67066	5.09443e-07	0.51084	0.50879	0.51757	0.52077
	1.12998e-07	0.61805	0.73863	0.74712	0.77106	2.70875e-07	0.50073	0.63241	0.66667	5.11443e-07	0.52078	0.5082	0.50844	0.53133
	1.13248e-07	0.62087	0.73863	0.74712	0.77049	2.71875e-07	0.4999	0.63911	0.67009	5.13443e-07	0.51498	0.5058	0.50282	0.53377
	1.13498e-07	0.62087	0.73743	0.74712	0.76593	2.72875e-07	0.4999	0.63509	0.66838	5.15443e-07	0.51002	0.51059	0.51546	0.52321
	1.13748e-07	0.62087	0.73982	0.74635	0.76536	2.73875e-07	0.50403	0.63041	0.66781	5.17443e-07	0.50753	0.51179	0.50914	0.51346
	1.13998e-07	0.62017	0.73504	0.74173	0.76593	2.74875e-07	0.49742	0.63107	0.67351	5.19443e-07	0.50836	0.50401	0.51546	0.52158
	1.14248e-07	0.61734	0.73803	0.73325	0.77163	2.75875e-07	0.48998	0.63241	0.67694	5.21443e-07	0.5365	0.50879	0.51686	0.52565
	1.14498e-07	0.61875	0.7458	0.73093	0.76536	2.76875e-07	0.49081	0.63643	0.67808	5.23443e-07	0.51912	0.51059	0.52318	0.53052
	1.14748e-07	0.62017	0.74042	0.73479	0.76536	2.77875e-07	0.49907	0.63107	0.6718	5.25443e-07	0.50257	0.50281	0.51406	0.52808
	1.14998e-07	0.62017	0.73145	0.73479	0.7665	2.78875e-07	0.49742	0.62304	0.67066	5.27443e-07	0.51664	0.51597	0.50844	0.52321
	1.15248e-07	0.62158	0.72367	0.73402	0.76422	2.79875e-07	0.49577	0.62839	0.66609	5.29443e-07	0.51664	0.51059	0.51686	0.52402
	1.15498e-07	0.6237	0.72307	0.73479	0.76138	2.80875e-07	0.49329	0.63107	0.65753	5.31443e-07	0.51002	0.51179	0.50914	0.51996
	1.15748e-07	0.62936	0.72188	0.73016	0.75853	2.81875e-07	0.49329	0.63041	0.66609	5.33443e-07	0.50753	0.50221	0.51125	0.51103
	1.15998e-07	0.62936	0.72367	0.73248	0.75341	2.82875e-07	0.49081	0.62705	0.66952	5.35443e-07	0.50008	0.50221	0.51335	0.52483
	1.16248e-07	0.63078	0.72607	0.73787	0.75796	2.83875e-07	0.49577	0.61835	0.66952	5.37443e-07	0.50091	0.5076	0.51686	0.52727
	1.16498e-07	0.63219	0.73145	0.73942	0.75967	2.84875e-07	0.4875	0.62036	0.67066	5.39443e-07	0.50257	0.50879	0.50001	0.51671
	1.16748e-07	0.62654	0.73623	0.73633	0.76536	2.85875e-07	0.49577	0.62638	0.6621	5.41443e-07	0.50505	0.49563	0.49509	0.51427
	1.16998e-07	0.62299	0.72726	0.7425	0.76536	2.86875e-07	0.4875	0.62438	0.66324	5.43443e-07	0.50919	0.49922	0.4972	0.52402
	1.17248e-07	0.62158	0.72786	0.72862	0.7665	2.87875e-07	0.48171	0.62638	0.67009	5.45443e-07	0.50174	0.50102	0.50422	0.52565
	1.17498e-07	0.62158	0.72367	0.72245	0.76593	2.88875e-07	0.48337	0.62572	0.67351	5.47443e-07	0.49677	0.50281	0.50142	0.52565
	1.17748e-07	0.62229	0.71769	0.71706	0.76422	2.89875e-07	0.47923	0.62237	0.66609	5.49443e-07	0.50339	0.49504	0.51125	0.51915
	1.17998e-07	0.62017	0.72009	0.71628	0.76593	2.90875e-07	0.47758	0.61902	0.65924	5.51443e-07	0.49263	0.49504	0.50774	0.52727
	1.18248e-07	0.62087	0.71829	0.72631	0.76593	2.91875e-07	0.47841	0.62304	0.6621	5.53443e-07	0.50836	0.50401	0.50563	0.51427
	1.18498e-07	0.61875	0.71709	0.73093	0.75967	2.92875e-07	0.48337	0.63375	0.65867	5.55443e-07	0.50257	0.49803	0.51265	0.52402
	1.18748e-07	0.61875	0.71949	0.73325	0.75682	2.93875e-07	0.4875	0.62638	0.6581	5.57443e-07	0.49926	0.49264	0.50001	0.5159
	1.18998e-07	0.6138	0.72487	0.72862	0.75682	2.94875e-07	0.4875	0.61701	0.65867	5.59443e-07	0.50588	0.49204	0.50422	0.51021
	1.19248e-07	0.61168	0.72367	0.72476	0.75625	2.95875e-07	0.47097	0.62237	0.64669	5.61443e-07	0.49098	0.49504	0.50212	0.5159
	1.19498e-07	0.60814	0.72487	0.72168	0.75625	2.96875e-07	0.45526	0.61835	0.64897	5.63443e-07	0.49677	0.48845	0.50633	0.51265
	1.19748e-07	0.60319	0.72367	0.71706	0.75169	2.97875e-07	0.46435	0.62237	0.65753	5.65443e-07	0.49181	0.49683	0.50633	0.50534
	1.19998e-07	0.59965	0.72367	0.7186	0.75341	2.98875e-07	0.47179	0.62839	0.65182	5.67443e-07	0.49677	0.49683	0.49369	0.52483
	1.20248e-07	0.60107	0.70812	0.71474	0.75511	2.99875e-07	0.48171	0.63643	0.64326	5.69443e-07	0.49181	0.49444	0.50774	0.51915
	1.20498e-07	0.6039	0.70633	0.71628	0.75853	3.00875e-07	0.48419	0.63241	0.65068	5.71443e-07	0.49843	0.49025	0.50563	0.51509
	1.20748e-07	0.60814	0.70453	0.72014	0.75284	3.01875e-07	0.47427	0.62103	0.66039	5.73443e-07	0.49429	0.49743	0.50422	0.51021
	1.20998e-07	0.60178	0.70274	0.71783	0.75853	3.02875e-07	0.47097	0.61768	0.65639	5.75443e-07	0.48932	0.49025	0.50001	0.51346
	1.21248e-07	0.60461	0.70095	0.71783	0.75967	3.03875e-07	0.47262	0.62371	0.65982	5.77443e-07	0.49926	0.49025	0.49158	0.50534
	1.21498e-07	0.60885	0.69855	0.72322	0.75511	3.04875e-07	0.48089	0.6217	0.65582	5.79443e-07	0.49263	0.47888	0.50001	0.5094
	1.21748e-07	0.61309	0.70034	0.72322	0.75796	3.05875e-07	0.4751	0.615	0.65182	5.81443e-07	0.47774	0.48606	0.50001	0.50859
	1.21998e-07	0.60885	0.70633	0.72091	0.75625	3.06875e-07	0.47097	0.62103	0.6484	5.83443e-07	0.48436	0.48845	0.49369	0.51184
	1.22248e-07	0.61097	0.71052	0.72399	0.76422	3.07875e-07	0.47675	0.62839	0.64611	5.85443e-07	0.49263	0.48905	0.48245	0.50615
	1.22498e-07	0.61097	0.7141	0.71937	0.76366	3.08875e-07	0.48585	0.62839	0.65011	5.87443e-07	0.49429	0.48666	0.48737	0.50047
	1.22748e-07	0.61734	0.71889	0.72014	0.76707	3.09875e-07	0.48006	0.61634	0.66096	5.89443e-07	0.47277	0.48486	0.4965	0.50453
	1.22998e-07	0.61592	0.71111	0.71551	0.76479	3.10875e-07	0.47758	0.61567	0.6621	5.91443e-07	0.48932	0.47589	0.48807	0.50778
	1.23248e-07	0.60743	0.70872	0.71551	0.77049	3.11875e-07	0.47014	0.61567	0.65582	5.93443e-07	0.48684	0.48426	0.48877	0.50615
	1.23498e-07	0.60885	0.70095	0.71474	0.76992	3.12875e-07	0.47923	0.615	0.64212	5.95443e-07	0.48436	0.48247	0.49509	0.50696
	1.23748e-07	0.60814	0.69915	0.70781	0.77163	3.13875e-07	0.48833	0.615	0.63812	5.97443e-07	0.49677	0.48247	0.49369	0.49316
	1.23998e-07	0.60319	0.69855	0.70781	0.76878	3.14875e-07	0.47923	0.61567	0.64783	5.99443e-07	0.48519	0.4717	0.48175	0.49234
	1.24248e-07	0.60743	0.69915	0.69547	0.76764	3.15875e-07	0.48006	0.61166	0.64554	6.01443e-07	0.48519	0.47888	0.49509	0.50128
	1.24498e-07	0.60319	0.69676	0.69392	0.76422	3.16875e-07	0.47179	0.61433	0.63755	6.03443e-07	0.47443	0.47589	0.48807	0.49559
	1.24748e-07	0.60107	0.69915	0.69392	0.75739	3.17875e-07	0.4627	0.61366	0.63869	6.05443e-07	0.48436	0.48247	0.48597	0.49803
	1.24998e-07	0.59541	0.70513	0.69701	0.75625	3.18875e-07	0.45774	0.60831	0.64726	6.07443e-07	0.49595	0.47469	0.47333	0.49316
	1.25248e-07	0.59258	0.71231	0.70241	0.75625	3.19875e-07	0.46105	0.60764	0.65125	6.09443e-07	0.48353	0.48426	0.48316	0.49965
	1.25498e-07	0.60036	0.71291	0.71089	0.74828	3.20875e-07	0.4627	0.61166	0.64783	6.11443e-07	0.48353	0.48486	0.48737	0.49478
	1.25748e-07	0.60036	0.71052	0.7132	0.74543	3.21875e-07	0.46601	0.613	0.65582	6.13443e-07	0.47111	0.4717	0.48737	0.49397
	1.25998e-07	0.60036	0.71171	0.71706	0.74999	3.22875e-07	0.4751	0.60429	0.65982	6.15443e-07	0.49181	0.46572	0.48597	0.48828
	1.26248e-07	0.59895	0.70513	0.71397	0.75454	3.23875e-07	0.47427	0.60295	0.64669	6.17443e-07	0.47856	0.46751	0.48456	0.49559
	1.26498e-07	0.60178	0.69855	0.70935	0.75227	3.24875e-07	0.47179	0.60094	0.64611	6.19443e-07	0.48353	0.46213	0.48105	0.48585
	1.26748e-07	0.60673	0.70095	0.71166	0.74885	3.25875e-07	0.46601	0.60697	0.64497	6.21443e-07	0.48187	0.45674	0.47894	0.48666
	1.26998e-07	0.60319	0.70274	0.70704	0.75454	3.26875e-07	0.46187	0.61233	0.64326	6.23443e-07	0.48767	0.46871	0.48316	0.49072
	1.27248e-07	0.60461	0.70274	0.70781	0.76081	3.27875e-07	0.45774	0.60429	0.63527	6.25443e-07	0.48601	0.47769	0.47894	0.4891
	1.27498e-07	0.61309	0.70573	0.70472	0.75739	3.28875e-07	0.45939	0.60964	0.62785	6.27443e-07	0.48105	0.47828	0.48245	0.49884
	1.27748e-07	0.60743	0.70752	0.70549	0.74942	3.29875e-07	0.44452	0.6217	0.62442	6.29443e-07	0.48932	0.47828	0.48737	0.48828
	1.27998e-07	0.59824	0.70752	0.70241	0.74885	3.30875e-07	0.45196	0.60964	0.63184	6.31443e-07	0.48187	0.47409	0.48105	0.47447
	1.28248e-07	0.59965	0.71231	0.69932	0.74372	3.31875e-07	0.46353	0.59826	0.63356	6.33443e-07	0.47525	0.47708	0.48316	0.48666
	1.28498e-07	0.60178	0.70872	0.70241	0.7403	3.32875e-07	0.4627	0.59893	0.64155	6.35443e-07	0.47856	0.46452	0.48105	0.5029
	1.28748e-07	0.60319	0.71111	0.69855	0.74201	3.33875e-07	0.46766	0.60429	0.64726	6.37443e-07	0.47029	0.46213	0.48456	0.49072
	1.28998e-07	0.59895	0.70992	0.69701	0.74486	3.34875e-07	0.46105	0.615	0.63984	6.39443e-07	0.48022	0.4711	0.48807	0.48016
	1.29248e-07	0.59541	0.70453	0.69161	0.75169	3.35875e-07	0.45526	0.61166	0.6347	6.41443e-07	0.47691	0.47409	0.47473	0.48828
	1.29498e-07	0.594	0.69257	0.69624	0.74999	3.36875e-07	0.45113	0.60161	0.63984	6.43443e-07	0.47277	0.46811	0.47122	0.49397
	1.29748e-07	0.59895	0.68898	0.70164	0.75454	3.37875e-07	0.45278	0.60228	0.64041	6.45443e-07	0.49346	0.4729	0.47473	0.48097
	1.29998e-07	0.59117	0.68779	0.69547	0.75682	3.38875e-07	0.4503	0.61032	0.63527	6.47443e-07	0.47608	0.46931	0.47684	0.4761
	1.30248e-07	0.5947	0.68898	0.70935	0.7591	3.39875e-07	0.45278	0.60496	0.63241	6.49443e-07	0.46449	0.46632	0.47262	0.48341
	1.30498e-07	0.60248	0.69317	0.70858	0.76195	3.40875e-07	0.45361	0.5996	0.62557	6.51443e-07	0.47194	0.46273	0.47192	0.4696
	1.30748e-07	0.59612	0.69556	0.71474	0.76024	3.41875e-07	0.4503	0.60429	0.61986	6.53443e-07	0.46615	0.46512	0.47333	0.47447
	1.30998e-07	0.59046	0.70334	0.70627	0.76366	3.42875e-07	0.43625	0.60496	0.62385	6.55443e-07	0.47939	0.46213	0.48597	0.49072
	1.31248e-07	0.59117	0.70513	0.70318	0.76309	3.43875e-07	0.44699	0.60228	0.63127	6.57443e-07	0.48684	0.46332	0.47824	0.49397
	1.31498e-07	0.594	0.69915	0.70704	0.75967	3.44875e-07	0.45196	0.60161	0.63755	6.59443e-07	0.47691	0.4723	0.47262	0.47447
	1.31748e-07	0.59682	0.69377	0.7132	0.75341	3.45875e-07	0.45609	0.60764	0.63698	6.61443e-07	0.47277	0.4711	0.48386	0.48747
	1.31998e-07	0.58763	0.68599	0.70935	0.75055	3.46875e-07	0.45443	0.60496	0.63698	6.63443e-07	0.48022	0.47469	0.47894	0.48585
	1.32248e-07	0.58975	0.6824	0.70627	0.746	3.47875e-07	0.45609	0.60094	0.62499	6.65443e-07	0.4885	0.46512	0.47473	0.48991
	1.32498e-07	0.59187	0.67822	0.70318	0.74201	3.48875e-07	0.46187	0.60161	0.62385	6.67443e-07	0.4736	0.46751	0.47965	0.48341
	1.32748e-07	0.58692	0.67882	0.69778	0.7386	3.49875e-07	0.44452	0.59626	0.62899	6.69443e-07	0.47029	0.46512	0.47473	0.48016
	1.32998e-07	0.58126	0.68001	0.69778	0.73404	3.50875e-07	0.44369	0.5996	0.6347	6.71443e-07	0.46946	0.45973	0.47684	0.47691
	1.33248e-07	0.57773	0.68599	0.70241	0.73518	3.51875e-07	0.44204	0.59693	0.63013	6.73443e-07	0.46367	0.46392	0.4656	0.48828
	1.33498e-07	0.57843	0.69377	0.70318	0.73404	3.52875e-07	0.45939	0.59157	0.62271	6.75443e-07	0.45456	0.46332	0.47403	0.47529
	1.33748e-07	0.58975	0.69198	0.70781	0.73005	3.53875e-07	0.45443	0.59224	0.62557	6.77443e-07	0.46532	0.45076	0.47543	0.47285
	1.33998e-07	0.58621	0.68719	0.70549	0.73575	3.54875e-07	0.4379	0.59893	0.63299	6.79443e-07	0.47774	0.46332	0.47824	0.48097
	1.34248e-07	0.58551	0.6848	0.71243	0.7386	3.55875e-07	0.44204	0.60027	0.63241	6.81443e-07	0.47277	0.46751	0.46841	0.47285
	1.34498e-07	0.58268	0.6818	0.70241	0.73746	3.56875e-07	0.46022	0.5909	0.62956	6.83443e-07	0.46946	0.45734	0.46279	0.47123
	1.34748e-07	0.58551	0.6848	0.70009	0.73803	3.57875e-07	0.45609	0.58889	0.62671	6.85443e-07	0.48436	0.46273	0.47122	0.47285
	1.34998e-07	0.58409	0.6824	0.69238	0.7386	3.58875e-07	0.43708	0.59893	0.63641	6.87443e-07	0.46449	0.45734	0.46701	0.4826
	1.35248e-07	0.58692	0.68001	0.69624	0.74201	3.59875e-07	0.43956	0.60362	0.63527	6.89443e-07	0.4587	0.45375	0.47262	0.45173
	1.35498e-07	0.58834	0.67642	0.69161	0.73233	3.60875e-07	0.44121	0.58889	0.62557	6.91443e-07	0.45042	0.45435	0.47122	0.4696
	1.35748e-07	0.58339	0.68061	0.68545	0.73461	3.61875e-07	0.44699	0.58019	0.621	6.93443e-07	0.45622	0.46093	0.47052	0.4826
	1.35998e-07	0.5848	0.67463	0.69238	0.73689	3.62875e-07	0.44204	0.58755	0.62671	6.95443e-07	0.46946	0.45973	0.45858	0.45904
	1.36248e-07	0.58692	0.67223	0.6893	0.73461	3.63875e-07	0.45361	0.59425	0.61815	6.97443e-07	0.46367	0.45196	0.45788	0.46148
	1.36498e-07	0.5848	0.67882	0.68776	0.73347	3.64875e-07	0.43625	0.58755	0.62328	6.99443e-07	0.4587	0.45136	0.45858	0.47041
	1.36748e-07	0.58763	0.68719	0.69007	0.7272	3.65875e-07	0.4379	0.59157	0.621	7.01443e-07	0.46698	0.45794	0.45436	0.47447
	1.36998e-07	0.58268	0.69317	0.69624	0.72778	3.66875e-07	0.44286	0.58889	0.62043	7.03443e-07	0.46615	0.45375	0.45788	0.47123
	1.37248e-07	0.57985	0.69377	0.69392	0.73176	3.67875e-07	0.43956	0.58956	0.61244	7.05443e-07	0.44297	0.44538	0.46069	0.4696
	1.37498e-07	0.57843	0.69437	0.69624	0.73005	3.68875e-07	0.43377	0.58822	0.61643	7.07443e-07	0.46367	0.45016	0.46139	0.4826
	1.37748e-07	0.57631	0.69437	0.69932	0.72664	3.69875e-07	0.44699	0.59358	0.62271	7.09443e-07	0.4587	0.45435	0.45788	0.47447
	1.37998e-07	0.58126	0.68719	0.69161	0.73119	3.70875e-07	0.44121	0.59224	0.62956	7.11443e-07	0.45704	0.45495	0.4642	0.4696
	1.38248e-07	0.57773	0.6824	0.69161	0.72949	3.71875e-07	0.43873	0.60027	0.62157	7.13443e-07	0.44959	0.45495	0.4642	0.46229
	1.38498e-07	0.58197	0.67583	0.68776	0.72835	3.72875e-07	0.44038	0.59023	0.61301	7.15443e-07	0.43884	0.46452	0.45647	0.46798
	1.38748e-07	0.58763	0.67583	0.68313	0.73005	3.73875e-07	0.44534	0.57617	0.61358	7.17443e-07	0.46201	0.45375	0.45366	0.46554
	1.38998e-07	0.58551	0.67583	0.68082	0.73119	3.74875e-07	0.44121	0.57014	0.61929	7.19443e-07	0.46036	0.44597	0.45366	0.46392
	1.39248e-07	0.594	0.67822	0.68005	0.73632	3.75875e-07	0.43956	0.57818	0.61929	7.21443e-07	0.44546	0.44717	0.45998	0.46229
	1.39498e-07	0.59682	0.67523	0.68545	0.73461	3.76875e-07	0.43956	0.5909	0.61016	7.23443e-07	0.46284	0.44059	0.45928	0.47529
	1.39748e-07	0.60248	0.67702	0.68082	0.73347	3.77875e-07	0.44038	0.58822	0.61529	7.25443e-07	0.45539	0.45973	0.4663	0.46148
	1.39998e-07	0.59824	0.67523	0.69007	0.73917	3.78875e-07	0.43708	0.59157	0.62043	7.27443e-07	0.4347	0.45614	0.45858	0.45417
	1.40248e-07	0.59824	0.67642	0.68082	0.73632	3.79875e-07	0.43625	0.58621	0.61358	7.29443e-07	0.45208	0.45076	0.45436	0.46392
	1.40498e-07	0.60248	0.67463	0.67003	0.73233	3.80875e-07	0.44038	0.58755	0.61872	7.31443e-07	0.44297	0.43939	0.45085	0.45661
	1.40748e-07	0.59753	0.67642	0.68391	0.73176	3.81875e-07	0.43542	0.58889	0.62214	7.33443e-07	0.44049	0.44418	0.45015	0.45904
	1.40998e-07	0.59329	0.67104	0.68159	0.73632	3.82875e-07	0.43377	0.58755	0.621	7.35443e-07	0.44877	0.45495	0.45015	0.45417
	1.41248e-07	0.59824	0.66865	0.69007	0.73689	3.83875e-07	0.41724	0.58152	0.61643	7.37443e-07	0.44463	0.44538	0.44453	0.45904
	1.41498e-07	0.58975	0.66925	0.69778	0.73803	3.84875e-07	0.41806	0.5842	0.61986	7.39443e-07	0.44628	0.44717	0.45366	0.45092
	1.41748e-07	0.59541	0.67403	0.70087	0.73005	3.85875e-07	0.43377	0.58889	0.61815	7.41443e-07	0.44297	0.4382	0.45156	0.47204
	1.41998e-07	0.58904	0.67104	0.69778	0.73347	3.86875e-07	0.43708	0.58755	0.61244	7.43443e-07	0.44049	0.44597	0.44524	0.45579
	1.42248e-07	0.58409	0.66865	0.69392	0.7329	3.87875e-07	0.43956	0.58889	0.61415	7.45443e-07	0.44546	0.44777	0.45998	0.4631
	1.42498e-07	0.58763	0.67702	0.6947	0.73176	3.88875e-07	0.43542	0.59224	0.60787	7.47443e-07	0.45539	0.44956	0.45156	0.46392
	1.42748e-07	0.58551	0.67403	0.68853	0.72607	3.89875e-07	0.43625	0.59425	0.60502	7.49443e-07	0.44297	0.44418	0.45436	0.45336
	1.42998e-07	0.58268	0.67164	0.68236	0.72607	3.90875e-07	0.42302	0.57617	0.60502	7.51443e-07	0.43884	0.44418	0.44945	0.45417
	1.43248e-07	0.58409	0.67463	0.68005	0.73005	3.91875e-07	0.42385	0.57952	0.60217	7.53443e-07	0.45456	0.44717	0.44313	0.45254
	1.43498e-07	0.58551	0.67164	0.66771	0.72265	3.92875e-07	0.42468	0.58152	0.60217	7.55443e-07	0.44711	0.44418	0.45015	0.46473
	1.43748e-07	0.58551	0.67283	0.66925	0.72265	3.93875e-07	0.42468	0.57885	0.59817	7.57443e-07	0.45622	0.44897	0.44032	0.45985
	1.43998e-07	0.5749	0.66506	0.66848	0.7255	3.94875e-07	0.41641	0.58487	0.60673	7.59443e-07	0.44794	0.44657	0.44594	0.46554
	1.44248e-07	0.57419	0.66565	0.67543	0.72664	3.95875e-07	0.41558	0.5909	0.6073	7.61443e-07	0.45456	0.4382	0.45156	0.46473
	1.44498e-07	0.57702	0.66506	0.67003	0.72892	3.96875e-07	0.41558	0.58219	0.60502	7.63443e-07	0.45042	0.44119	0.45156	0.46716
	1.44748e-07	0.57631	0.66745	0.6708	0.72493	3.97875e-07	0.4222	0.57282	0.61244	7.65443e-07	0.44794	0.44358	0.43962	0.44767
	1.44998e-07	0.57702	0.67164	0.6708	0.72436	3.98875e-07	0.42468	0.57014	0.61472	7.67443e-07	0.44132	0.44717	0.45226	0.44442
	1.45248e-07	0.57631	0.67343	0.66463	0.7272	3.99875e-07	0.43129	0.57215	0.61016	7.69443e-07	0.44546	0.45375	0.45577	0.44117
	1.45498e-07	0.57985	0.67583	0.66848	0.72265	4.00875e-07	0.42054	0.58086	0.60331	7.71443e-07	0.44049	0.44538	0.44453	0.45417
	1.45748e-07	0.57985	0.67463	0.67234	0.71525	4.01875e-07	0.41972	0.58019	0.59532	7.73443e-07	0.44049	0.44418	0.45788	0.44442
	1.45998e-07	0.57631	0.67343	0.6708	0.72436	4.02875e-07	0.41062	0.57617	0.59988	7.75443e-07	0.44049	0.43999	0.45858	0.45254
	1.46248e-07	0.57348	0.67223	0.6762	0.73005	4.03875e-07	0.41062	0.56613	0.61016	7.77443e-07	0.43884	0.43042	0.44734	0.45661
	1.46498e-07	0.57702	0.67164	0.67697	0.73005	4.04875e-07	0.41724	0.57416	0.6016	7.79443e-07	0.43801	0.43999	0.44875	0.45498
	1.46748e-07	0.57278	0.67523	0.68082	0.72322	4.05875e-07	0.41806	0.57818	0.60388	7.81443e-07	0.43635	0.44238	0.44383	0.44523
	1.46998e-07	0.56782	0.67403	0.67697	0.72664	4.06875e-07	0.41972	0.57684	0.60787	7.83443e-07	0.44959	0.4364	0.43892	0.44848
	1.47248e-07	0.56853	0.67044	0.67465	0.72835	4.07875e-07	0.42302	0.57617	0.60559	7.85443e-07	0.45622	0.43281	0.44243	0.45011
	1.47498e-07	0.56712	0.66685	0.68005	0.72493	4.08875e-07	0.41806	0.57617	0.59988	7.87443e-07	0.44215	0.43401	0.44173	0.45011
	1.47748e-07	0.56782	0.66865	0.67774	0.72265	4.09875e-07	0.41228	0.57952	0.60217	7.89443e-07	0.44215	0.42623	0.44453	0.45254
	1.47998e-07	0.56429	0.66685	0.67928	0.72265	4.10875e-07	0.40814	0.57751	0.60331	7.91443e-07	0.44463	0.44478	0.43751	0.45498
	1.48248e-07	0.565	0.66147	0.67543	0.71866	4.11875e-07	0.40401	0.57617	0.5976	7.93443e-07	0.43221	0.4358	0.44102	0.45011
	1.48498e-07	0.55934	0.66147	0.67465	0.71809	4.12875e-07	0.41889	0.56947	0.60502	7.95443e-07	0.4438	0.43161	0.43189	0.45336
	1.48748e-07	0.565	0.66087	0.66848	0.71923	4.13875e-07	0.41972	0.5755	0.6073	7.97443e-07	0.43718	0.43461	0.43611	0.44605
	1.48998e-07	0.56004	0.65968	0.66463	0.72151	4.14875e-07	0.41641	0.5688	0.60616	7.99443e-07	0.42559	0.43221	0.434	0.45417
	1.49248e-07	0.56075	0.66446	0.66	0.72379	4.15875e-07	0.41145	0.57081	0.60274	8.01443e-07	0.43966	0.4352	0.43681	0.46148
	1.49498e-07	0.57207	0.66925	0.66463	0.7255	4.16875e-07	0.41228	0.56813	0.5976	8.03443e-07	0.43304	0.42802	0.4354	0.44523
	1.49748e-07	0.57348	0.67223	0.6762	0.72835	4.17875e-07	0.41393	0.56211	0.6016	8.05443e-07	0.44049	0.42324	0.43681	0.45336
	1.49998e-07	0.57419	0.67463	0.6762	0.72949	4.18875e-07	0.41145	0.57081	0.60102	8.07443e-07	0.43221	0.43161	0.43962	0.45823
	1.50248e-07	0.57773	0.67523	0.68236	0.72835	4.19875e-07	0.41062	0.5688	0.60502	8.09443e-07	0.44463	0.42503	0.4333	0.45092
	1.50498e-07	0.57278	0.67403	0.6762	0.72607	4.20875e-07	0.41145	0.56278	0.59931	8.11443e-07	0.43139	0.43042	0.42838	0.4493
	1.50748e-07	0.57631	0.67104	0.6762	0.73119	4.21875e-07	0.39988	0.56144	0.5839	8.13443e-07	0.44049	0.42444	0.4347	0.44767
	1.50998e-07	0.57278	0.67104	0.6762	0.7329	4.22875e-07	0.39988	0.56278	0.59246	8.15443e-07	0.44959	0.42743	0.44243	0.43711
	1.51248e-07	0.565	0.67104	0.67543	0.73461	4.23875e-07	0.40814	0.56546	0.59874	8.17443e-07	0.44049	0.42563	0.4326	0.44686
	1.51498e-07	0.57136	0.66925	0.67774	0.73404	4.24875e-07	0.40484	0.55139	0.59303	8.19443e-07	0.43056	0.43281	0.43189	0.44848
	1.51748e-07	0.57136	0.66745	0.67311	0.73518	4.25875e-07	0.40401	0.55006	0.59418	8.21443e-07	0.42642	0.4382	0.434	0.44361
	1.51998e-07	0.56358	0.66087	0.66309	0.73404	4.26875e-07	0.40814	0.5447	0.59418	8.23443e-07	0.42725	0.43161	0.42347	0.4428
	1.52248e-07	0.5657	0.66446	0.66771	0.73404	4.27875e-07	0.41393	0.55407	0.59303	8.25443e-07	0.42808	0.43102	0.42768	0.44442
	1.52498e-07	0.56075	0.66207	0.67003	0.73461	4.28875e-07	0.40732	0.55742	0.59703	8.27443e-07	0.42394	0.42503	0.43821	0.43467
	1.52748e-07	0.56004	0.66147	0.66771	0.72607	4.29875e-07	0.40318	0.55742	0.59361	8.29443e-07	0.43635	0.42503	0.4333	0.43955
	1.52998e-07	0.56429	0.66745	0.67157	0.7272	4.30875e-07	0.4007	0.55407	0.59703	8.31443e-07	0.43553	0.42862	0.43821	0.45173
	1.53248e-07	0.56429	0.67223	0.67774	0.72949	4.31875e-07	0.40732	0.55006	0.59475	8.33443e-07	0.43139	0.42264	0.434	0.43711
	1.53498e-07	0.56287	0.66446	0.67388	0.72835	4.32875e-07	0.4007	0.55006	0.58504	8.35443e-07	0.43635	0.42862	0.4326	0.42005
	1.53748e-07	0.56146	0.66625	0.67388	0.72949	4.33875e-07	0.39492	0.55943	0.59018	8.37443e-07	0.42808	0.42563	0.42698	0.43874
	1.53998e-07	0.55439	0.66326	0.66694	0.7272	4.34875e-07	0.39161	0.5601	0.59418	8.39443e-07	0.42394	0.42324	0.43189	0.43549
	1.54248e-07	0.55651	0.67223	0.66617	0.72037	4.35875e-07	0.40566	0.55206	0.59475	8.41443e-07	0.42311	0.42862	0.43962	0.44523
	1.54498e-07	0.55863	0.66805	0.67157	0.71866	4.36875e-07	0.41889	0.55474	0.58447	8.43443e-07	0.43635	0.42204	0.4347	0.45742
	1.54748e-07	0.55439	0.66984	0.66694	0.71639	4.37875e-07	0.41476	0.55943	0.58447	8.45443e-07	0.42725	0.42085	0.42838	0.43792
	1.54998e-07	0.55792	0.66565	0.67234	0.71639	4.38875e-07	0.40236	0.56278	0.58733	8.47443e-07	0.42642	0.41845	0.42628	0.43386
	1.55248e-07	0.56004	0.66386	0.6708	0.71582	4.39875e-07	0.40649	0.55675	0.5839	8.49443e-07	0.42559	0.43042	0.4333	0.44036
	1.55498e-07	0.565	0.65369	0.66617	0.71069	4.40875e-07	0.4007	0.55675	0.58676	8.51443e-07	0.42642	0.42683	0.42979	0.44198
	1.55748e-07	0.56712	0.64951	0.6654	0.70727	4.41875e-07	0.39409	0.55608	0.59475	8.53443e-07	0.43056	0.42085	0.43049	0.44605
	1.55998e-07	0.56287	0.64831	0.67697	0.70557	4.42875e-07	0.3974	0.55006	0.59646	8.55443e-07	0.43387	0.41785	0.43892	0.42899
	1.56248e-07	0.5657	0.65011	0.67543	0.70955	4.43875e-07	0.39492	0.55809	0.59703	8.57443e-07	0.42063	0.42503	0.42768	0.42005
	1.56498e-07	0.57136	0.6531	0.67465	0.70328	4.44875e-07	0.38831	0.56144	0.59817	8.59443e-07	0.414	0.41187	0.42698	0.4428
	1.56748e-07	0.56995	0.65848	0.67157	0.705	4.45875e-07	0.39822	0.56077	0.58904	8.61443e-07	0.41732	0.41666	0.43189	0.44036
	1.56998e-07	0.56641	0.65848	0.66309	0.70386	4.46875e-07	0.39327	0.55139	0.5839	8.63443e-07	0.4198	0.42144	0.41996	0.4363
	1.57248e-07	0.56146	0.66925	0.66617	0.70727	4.47875e-07	0.38831	0.54671	0.5879	8.65443e-07	0.41814	0.42324	0.42347	0.4428
	1.57498e-07	0.565	0.66087	0.66386	0.70614	4.48875e-07	0.39244	0.55006	0.59075	8.67443e-07	0.42559	0.41845	0.42347	0.44442
	1.57748e-07	0.56358	0.66625	0.65461	0.70727	4.49875e-07	0.39244	0.55206	0.58676	8.69443e-07	0.42642	0.41008	0.42628	0.4493
	1.57998e-07	0.5558	0.66087	0.66	0.71012	4.50875e-07	0.40153	0.56144	0.59189	8.71443e-07	0.41897	0.41726	0.42136	0.43874
	1.58248e-07	0.55721	0.66087	0.66386	0.71069	4.51875e-07	0.39327	0.56278	0.59361	8.73443e-07	0.41814	0.41187	0.43049	0.43061
	1.58498e-07	0.55439	0.65728	0.65846	0.7067	4.52875e-07	0.38913	0.56077	0.59532	8.75443e-07	0.42145	0.41426	0.42417	0.43467
	1.58748e-07	0.56075	0.65968	0.66309	0.705	4.53875e-07	0.39327	0.55006	0.58676	8.77443e-07	0.43056	0.41067	0.42276	0.43874
	1.58998e-07	0.55226	0.66326	0.66154	0.70443	4.54875e-07	0.39575	0.54604	0.58847	8.79443e-07	0.42476	0.41666	0.4326	0.43224
	1.59248e-07	0.55439	0.66506	0.65846	0.705	4.55875e-07	0.39492	0.54202	0.59475	8.81443e-07	0.42808	0.40948	0.42276	0.44523
	1.59498e-07	0.56641	0.66865	0.65769	0.70557	4.56875e-07	0.39492	0.54336	0.59475	8.83443e-07	0.44049	0.41008	0.42487	0.43386
	1.59748e-07	0.56075	0.67164	0.66154	0.69987	4.57875e-07	0.3974	0.54403	0.58961	8.85443e-07	0.42973	0.41726	0.42628	0.43143
	1.59998e-07	0.55792	0.67283	0.66463	0.70158	4.58875e-07	0.39905	0.55474	0.58904	8.87443e-07	0.42145	0.41426	0.42347	0.44117
	1.60248e-07	0.55934	0.67164	0.66771	0.70044	4.59875e-07	0.39575	0.55742	0.58504	8.89443e-07	0.41566	0.41486	0.42487	0.43305
	1.60498e-07	0.56287	0.66565	0.66617	0.6993	4.60875e-07	0.39657	0.55206	0.58733	8.91443e-07	0.42808	0.41785	0.42628	0.4298
	1.60748e-07	0.56146	0.66087	0.66386	0.6993	4.61875e-07	0.38913	0.55809	0.5879	8.93443e-07	0.42476	0.41486	0.41644	0.4363
	1.60998e-07	0.55509	0.6531	0.66386	0.69873	4.62875e-07	0.40318	0.55006	0.58847	8.95443e-07	0.4289	0.40888	0.41434	0.43224
	1.61248e-07	0.56712	0.65489	0.65692	0.6993	4.63875e-07	0.40153	0.54537	0.57819	8.97443e-07	0.41483	0.42025	0.41364	0.4363
	1.61498e-07	0.56641	0.65788	0.65229	0.70215	4.64875e-07	0.39988	0.55073	0.57705	8.99443e-07	0.41897	0.41606	0.41293	0.42899
	1.61748e-07	0.56429	0.65369	0.65152	0.6993	4.65875e-07	0.39327	0.55742	0.58618	9.01443e-07	0.41897	0.41546	0.41153	0.41274
	1.61998e-07	0.56217	0.65908	0.65075	0.70101	4.66875e-07	0.39409	0.54604	0.57876	9.03443e-07	0.42725	0.41247	0.41574	0.42736
	1.62248e-07	0.56641	0.66625	0.66077	0.7067	4.67875e-07	0.39409	0.54001	0.58162	9.05443e-07	0.41483	0.41187	0.41083	0.42899
	1.62498e-07	0.56712	0.6531	0.66694	0.7067	4.68875e-07	0.38831	0.538	0.58504	9.07443e-07	0.40573	0.41008	0.41785	0.42899
	1.62748e-07	0.56924	0.6519	0.66386	0.70557	4.69875e-07	0.385	0.54202	0.57477	9.09443e-07	0.39414	0.4029	0.41644	0.43792
	1.62998e-07	0.56358	0.64711	0.66925	0.70955	4.70875e-07	0.39327	0.54001	0.57648	9.11443e-07	0.41483	0.40469	0.41504	0.42655
	1.63248e-07	0.56217	0.64053	0.66232	0.71297	4.71875e-07	0.3974	0.54537	0.57306	9.13443e-07	0.41483	0.41606	0.41644	0.42574
	1.63498e-07	0.55863	0.64592	0.65461	0.70784	4.72875e-07	0.40153	0.55073	0.57306	9.15443e-07	0.42559	0.41486	0.41012	0.42005
	1.63748e-07	0.55439	0.64233	0.64613	0.70841	4.73875e-07	0.39822	0.55073	0.56792	9.17443e-07	0.40821	0.41307	0.41996	0.42412
	1.63998e-07	0.54802	0.64592	0.64227	0.71354	4.74875e-07	0.39822	0.54738	0.56849	9.19443e-07	0.40987	0.41008	0.41364	0.4298
	1.64248e-07	0.54236	0.6513	0.65615	0.70614	4.75875e-07	0.38996	0.536	0.57477	9.21443e-07	0.41732	0.40349	0.41644	0.43305
	1.64498e-07	0.54307	0.64891	0.65923	0.70386	4.76875e-07	0.38665	0.53198	0.57248	9.23443e-07	0.40738	0.40529	0.41153	0.4168
	1.64748e-07	0.54236	0.65429	0.66617	0.705	4.77875e-07	0.39161	0.5293	0.57477	9.25443e-07	0.40407	0.40529	0.41153	0.43224
	1.64998e-07	0.53741	0.65011	0.66232	0.70557	4.78875e-07	0.37839	0.54135	0.57191	9.27443e-07	0.41566	0.41187	0.41012	0.42087
	1.65248e-07	0.54307	0.6525	0.65384	0.70614	4.79875e-07	0.38417	0.55742	0.56392	9.29443e-07	0.41235	0.4017	0.42136	0.41924
	1.65498e-07	0.54236	0.65071	0.65075	0.70272	4.80875e-07	0.37839	0.54872	0.56506	9.31443e-07	0.40407	0.40469	0.42698	0.41437
	1.65748e-07	0.54024	0.65429	0.65075	0.70215	4.81875e-07	0.38169	0.53867	0.56963	9.33443e-07	0.41069	0.40768	0.41855	0.40949
	1.65998e-07	0.54236	0.65071	0.65615	0.70443	4.82875e-07	0.38913	0.53934	0.57477	9.35443e-07	0.41235	0.40888	0.4031	0.42168
	1.66248e-07	0.54378	0.64951	0.66386	0.71069	4.83875e-07	0.385	0.53399	0.57191	9.37443e-07	0.3958	0.40649	0.4031	0.41924
	1.66498e-07	0.54378	0.64413	0.66309	0.71069	4.84875e-07	0.38169	0.52997	0.57134	9.39443e-07	0.39662	0.41606	0.41855	0.4168
	1.66748e-07	0.54378	0.64532	0.67003	0.70557	4.85875e-07	0.38665	0.53867	0.56792	9.41443e-07	0.41235	0.3999	0.4031	0.4233
	1.66998e-07	0.54307	0.64532	0.66463	0.71069	4.86875e-07	0.38417	0.54537	0.56621	9.43443e-07	0.41235	0.41606	0.40591	0.4298
	1.67248e-07	0.54236	0.64413	0.65923	0.70158	4.87875e-07	0.37921	0.54068	0.57077	9.45443e-07	0.4198	0.41187	0.40591	0.41356
	1.67498e-07	0.54661	0.64293	0.65075	0.70557	4.88875e-07	0.38748	0.53733	0.5742	9.47443e-07	0.42063	0.4029	0.41153	0.41518
	1.67748e-07	0.54378	0.64472	0.6469	0.70614	4.89875e-07	0.38913	0.54068	0.57077	9.49443e-07	0.4049	0.41008	0.41153	0.42087
	1.67998e-07	0.54024	0.64233	0.64921	0.70557	4.90875e-07	0.38665	0.538	0.56849	9.51443e-07	0.40407	0.40708	0.39748	0.41843
	1.68248e-07	0.53246	0.65011	0.64613	0.70557	4.91875e-07	0.38665	0.54805	0.57477	9.53443e-07	0.39497	0.40589	0.39608	0.43467
	1.68498e-07	0.53741	0.6513	0.64458	0.70841	4.92875e-07	0.37756	0.53934	0.57933	9.55443e-07	0.40242	0.4005	0.41083	0.41437
	1.68748e-07	0.54024	0.6531	0.64304	0.70557	4.93875e-07	0.37177	0.536	0.56563	9.57443e-07	0.39414	0.39751	0.39678	0.42899
	1.68998e-07	0.53458	0.6513	0.6415	0.71183	4.94875e-07	0.36847	0.53131	0.55707	9.59443e-07	0.40987	0.39572	0.39257	0.41356
	1.69248e-07	0.54024	0.64711	0.64536	0.71297	4.95875e-07	0.37756	0.5293	0.56221	9.61443e-07	0.40325	0.39213	0.40521	0.41193
	1.69498e-07	0.5367	0.64233	0.65075	0.71126	4.96875e-07	0.38252	0.52997	0.5742	9.63443e-07	0.41069	0.39811	0.41153	0.41112
	1.69748e-07	0.53741	0.64293	0.64921	0.705	4.97875e-07	0.37591	0.5293	0.57134	9.65443e-07	0.39993	0.40708	0.40942	0.40868
	1.69998e-07	0.53034	0.63934	0.65229	0.70328	4.98875e-07	0.37673	0.52796	0.57306	9.67443e-07	0.39	0.3999	0.39819	0.42412
	1.70248e-07	0.53317	0.63695	0.65384	0.7067	4.99875e-07	0.37839	0.538	0.56449	9.69443e-07	0.40325	0.39691	0.4017	0.42574
	1.70498e-07	0.52963	0.63635	0.65384	0.70158	5.00875e-07	0.37673	0.536	0.55993	9.71443e-07	0.40076	0.4023	0.4031	0.42818
	1.70748e-07	0.53175	0.63994	0.65229	0.6993	5.01875e-07	0.37756	0.5293	0.56221	9.73443e-07	0.39911	0.39093	0.39889	0.41112
	1.70998e-07	0.53387	0.64114	0.65384	0.69474	5.02875e-07	0.37921	0.53198	0.55993	9.75443e-07	0.39083	0.38734	0.40942	0.40543
	1.71248e-07	0.53034	0.64293	0.65538	0.69532	5.03875e-07	0.38335	0.52796	0.56735	9.77443e-07	0.39745	0.39811	0.4038	0.41031
	1.71498e-07	0.53246	0.64413	0.64921	0.69589	5.04875e-07	0.38004	0.52059	0.57134	9.79443e-07	0.40656	0.40589	0.41574	0.42412
	1.71748e-07	0.53812	0.64053	0.64921	0.69417	5.05875e-07	0.37425	0.53466	0.57134	9.81443e-07	0.39993	0.39751	0.39468	0.42736
	1.71998e-07	0.53175	0.63934	0.63996	0.6919	5.06875e-07	0.36268	0.54068	0.5702	9.83443e-07	0.4049	0.39572	0.41574	0.41031
	1.72248e-07	0.53104	0.63635	0.63302	0.69417	5.07875e-07	0.36847	0.53265	0.5605	9.85443e-07	0.40407	0.39153	0.4031	0.41518
	1.72498e-07	0.53458	0.63814	0.64536	0.68962	5.08875e-07	0.36433	0.53399	0.56563	9.87443e-07	0.41069	0.39093	0.4024	0.42087
	1.72748e-07	0.53812	0.64053	0.64304	0.68791	5.09875e-07	0.36847	0.52729	0.55993	9.89443e-07	0.39993	0.39273	0.39538	0.42736
	1.72998e-07	0.53529	0.64353	0.63765	0.69076	5.10875e-07	0.37343	0.52126	0.55707	9.91443e-07	0.4049	0.39572	0.39678	0.41356
	1.73248e-07	0.53175	0.64053	0.64613	0.68848	5.11875e-07	0.37756	0.51725	0.55593	9.93443e-07	0.38421	0.38734	0.40661	0.39894
	1.73498e-07	0.53317	0.64472	0.64536	0.6936	5.12875e-07	0.37508	0.5226	0.55193	9.95443e-07	0.39414	0.39452	0.4031	0.40381
	1.73748e-07	0.5367	0.63994	0.64536	0.68677	5.13875e-07	0.36599	0.5226	0.55365	9.97443e-07	0.40656	0.4017	0.39959	0.40787
	1.73998e-07	0.53387	0.64173	0.63842	0.68734	5.14875e-07	0.36599	0.51993	0.55193	9.99443e-07	0.39083	0.38674	0.401	0.40625
	1.74248e-07	0.53387	0.64114	0.63842	0.68506	5.15875e-07	0.36351	0.52662	0.55251	1.00144e-06	0.40821	0.39751	0.40732	0.41356
	1.74498e-07	0.53387	0.64233	0.63996	0.68734	5.16875e-07	0.38252	0.51859	0.5565	1.00344e-06	0.3958	0.39691	0.4024	0.40787
	1.74748e-07	0.53034	0.64472	0.63688	0.68905	5.17875e-07	0.37756	0.52126	0.55365	1.00544e-06	0.39662	0.38614	0.39748	0.41356
	1.74998e-07	0.52821	0.64293	0.64073	0.6862	5.18875e-07	0.36929	0.52796	0.55764	1.00744e-06	0.40407	0.39273	0.4031	0.41274
	1.75248e-07	0.52539	0.64233	0.64304	0.6919	5.19875e-07	0.36268	0.52461	0.55422	1.00944e-06	0.39745	0.39452	0.39397	0.40462
	1.75498e-07	0.5268	0.63396	0.64073	0.68905	5.20875e-07	0.35524	0.52461	0.55022	1.01144e-06	0.39662	0.39213	0.39678	0.40137
	1.75748e-07	0.52963	0.63575	0.64921	0.68563	5.21875e-07	0.36103	0.52796	0.55136	1.01344e-06	0.39993	0.39033	0.4024	0.40787
	1.75998e-07	0.51831	0.63934	0.64304	0.68335	5.22875e-07	0.35772	0.52528	0.54737	1.01544e-06	0.40325	0.39392	0.39538	0.40056
	1.76248e-07	0.52114	0.64233	0.64073	0.68563	5.23875e-07	0.35772	0.52461	0.55707	1.01744e-06	0.38917	0.39153	0.4038	0.40462
	1.76498e-07	0.52326	0.63994	0.6469	0.68449	5.24875e-07	0.35689	0.52863	0.55764	1.01944e-06	0.39331	0.38794	0.39257	0.40543
	1.76748e-07	0.52185	0.63754	0.64458	0.68165	5.25875e-07	0.36929	0.52729	0.55022	1.02144e-06	0.39331	0.38854	0.401	0.41356
	1.76998e-07	0.52326	0.63396	0.64458	0.68449	5.26875e-07	0.37508	0.52327	0.53824	1.02344e-06	0.38669	0.38315	0.40591	0.40706
	1.77248e-07	0.52397	0.62738	0.64844	0.68734	5.27875e-07	0.36764	0.52796	0.54166	1.02544e-06	0.40242	0.38854	0.40451	0.41843
	1.77498e-07	0.52397	0.62439	0.64227	0.68108	5.28875e-07	0.36103	0.53265	0.54052	1.02744e-06	0.39745	0.38255	0.39538	0.41843
	1.77748e-07	0.53034	0.61781	0.64381	0.6788	5.29875e-07	0.36268	0.5293	0.54223	1.02944e-06	0.40821	0.38495	0.39678	0.40625
	1.77998e-07	0.52185	0.61362	0.64921	0.68165	5.30875e-07	0.3602	0.52662	0.54794	1.03144e-06	0.39331	0.38794	0.38906	0.40137
	1.78248e-07	0.51831	0.61242	0.64613	0.67994	5.31875e-07	0.35524	0.5226	0.55536	1.03344e-06	0.38504	0.38734	0.39327	0.41031
	1.78498e-07	0.52468	0.61302	0.64304	0.68051	5.32875e-07	0.36847	0.51725	0.54851	1.03544e-06	0.3958	0.38734	0.4031	0.41924
	1.78748e-07	0.5169	0.6208	0.64073	0.67424	5.33875e-07	0.35937	0.52796	0.5468	1.03744e-06	0.39662	0.38136	0.4038	0.40949
	1.78998e-07	0.52114	0.6196	0.63302	0.67709	5.34875e-07	0.36351	0.52394	0.55136	1.03944e-06	0.38752	0.38614	0.39538	0.41274
	1.79248e-07	0.51831	0.62439	0.62608	0.68222	5.35875e-07	0.36516	0.52997	0.54566	1.04144e-06	0.40159	0.39153	0.39748	0.41112
	1.79498e-07	0.52256	0.62678	0.62377	0.68108	5.36875e-07	0.36929	0.5293	0.55365	1.04344e-06	0.39249	0.39631	0.4038	0.39487
	1.79748e-07	0.51902	0.62319	0.62839	0.68108	5.37875e-07	0.36599	0.53332	0.55536	1.04544e-06	0.39	0.38555	0.39397	0.39731
	1.79998e-07	0.51265	0.62558	0.63842	0.68506	5.38875e-07	0.35937	0.51658	0.55079	1.04744e-06	0.39828	0.38854	0.38765	0.39325
	1.80248e-07	0.51548	0.6202	0.63225	0.68905	5.39875e-07	0.36185	0.5226	0.54623	1.04944e-06	0.40076	0.37777	0.39608	0.40056
	1.80498e-07	0.5176	0.6208	0.63842	0.68392	5.40875e-07	0.36516	0.52528	0.55022	1.05144e-06	0.39166	0.38196	0.39678	0.39163
	1.80748e-07	0.51336	0.62439	0.64073	0.68392	5.41875e-07	0.36103	0.51725	0.55079	1.05344e-06	0.39414	0.38555	0.39608	0.40949
	1.80998e-07	0.50912	0.62199	0.63919	0.6862	5.42875e-07	0.36185	0.50854	0.55022	1.05544e-06	0.37842	0.38614	0.39257	0.40381
	1.81248e-07	0.50558	0.6202	0.64073	0.68335	5.43875e-07	0.36103	0.51323	0.54737	1.05744e-06	0.38421	0.38435	0.39678	0.37944
	1.81498e-07	0.5169	0.61841	0.62377	0.68335	5.44875e-07	0.35689	0.5072	0.53881	1.05944e-06	0.38752	0.39153	0.39257	0.38756
	1.81748e-07	0.51336	0.62259	0.62685	0.68051	5.45875e-07	0.35441	0.51591	0.54908	1.06144e-06	0.37924	0.37238	0.39889	0.40218
	1.81998e-07	0.51336	0.6208	0.63071	0.67994	5.46875e-07	0.35193	0.5226	0.54509	1.06344e-06	0.38752	0.37896	0.39468	0.39487
	1.82248e-07	0.52043	0.6214	0.63379	0.68165	5.47875e-07	0.35441	0.52193	0.53881	1.06544e-06	0.38669	0.38914	0.38906	0.40787
	1.82498e-07	0.52043	0.62259	0.63765	0.67538	5.48875e-07	0.36268	0.51122	0.53139	1.06744e-06	0.39083	0.38674	0.38484	0.40218
	1.82748e-07	0.52043	0.62439	0.6361	0.67367	5.49875e-07	0.36764	0.51122	0.5371	1.06944e-06	0.38504	0.38614	0.38414	0.3965
	1.82998e-07	0.51053	0.6214	0.63842	0.67652	5.50875e-07	0.36764	0.50787	0.54166	1.07144e-06	0.38669	0.37537	0.37572	0.3965
	1.83248e-07	0.51407	0.6202	0.6415	0.68165	5.51875e-07	0.35524	0.51055	0.53538	1.07344e-06	0.37842	0.37657	0.38976	0.39812
	1.83498e-07	0.5077	0.60764	0.6415	0.67994	5.52875e-07	0.35276	0.51457	0.53767	1.07544e-06	0.37842	0.37657	0.39116	0.39487
	1.83748e-07	0.51195	0.61183	0.6415	0.6788	5.53875e-07	0.34863	0.51189	0.54737	1.07744e-06	0.39083	0.37478	0.37993	0.39406
	1.83998e-07	0.50487	0.61123	0.63996	0.68392	5.54875e-07	0.35276	0.51658	0.55251	1.07944e-06	0.37759	0.37537	0.39397	0.40218
	1.84248e-07	0.50134	0.61482	0.64073	0.68905	5.55875e-07	0.36516	0.5072	0.55422	1.08144e-06	0.37345	0.37298	0.38765	0.39731
	1.84498e-07	0.50204	0.61781	0.63765	0.69133	5.56875e-07	0.37425	0.50185	0.55593	1.08344e-06	0.38504	0.37896	0.37501	0.38025
	1.84748e-07	0.49709	0.6208	0.6361	0.68734	5.57875e-07	0.37177	0.50386	0.55308	1.08544e-06	0.38338	0.37358	0.37993	0.41274
	1.84998e-07	0.49002	0.61602	0.62608	0.68905	5.58875e-07	0.36764	0.51256	0.55251	1.08744e-06	0.38338	0.37298	0.39327	0.38919
	1.85248e-07	0.48507	0.61602	0.6361	0.68962	5.59875e-07	0.36351	0.51725	0.54965	1.08944e-06	0.37097	0.38016	0.38484	0.38431
	1.85498e-07	0.49214	0.61422	0.63688	0.68392	5.60875e-07	0.35524	0.51926	0.54509	1.09144e-06	0.38752	0.38136	0.38835	0.39731
	1.85748e-07	0.49497	0.61362	0.63225	0.6788	5.61875e-07	0.35111	0.51457	0.54109	1.09344e-06	0.38338	0.37956	0.38906	0.39406
	1.85998e-07	0.49214	0.61003	0.62839	0.67025	5.62875e-07	0.34284	0.51055	0.54166	1.09544e-06	0.37924	0.37418	0.38203	0.40056
	1.86248e-07	0.49143	0.61123	0.62069	0.67424	5.63875e-07	0.35028	0.51122	0.53824	1.09744e-06	0.38007	0.37059	0.38414	0.40462
	1.86498e-07	0.4978	0.60584	0.61914	0.67025	5.64875e-07	0.35111	0.50453	0.53767	1.09944e-06	0.38338	0.38016	0.37993	0.38838
	1.86748e-07	0.50558	0.60525	0.61991	0.66855	5.65875e-07	0.35607	0.50653	0.53881	1.10144e-06	0.37759	0.37537	0.38133	0.39244
	1.86998e-07	0.5077	0.60884	0.62839	0.67367	5.66875e-07	0.34119	0.50252	0.54166	1.10344e-06	0.38669	0.37238	0.38203	0.39487
	1.87248e-07	0.507	0.60584	0.61991	0.67367	5.67875e-07	0.35441	0.50185	0.54794	1.10544e-06	0.37428	0.3676	0.36799	0.38513
	1.87498e-07	0.50912	0.60884	0.62377	0.67595	5.68875e-07	0.35689	0.50185	0.54737	1.10744e-06	0.37428	0.37358	0.3722	0.39081
	1.87748e-07	0.51053	0.60944	0.61837	0.67766	5.69875e-07	0.35441	0.50787	0.55251	1.10944e-06	0.37593	0.36879	0.38414	0.39812
	1.87998e-07	0.51195	0.60345	0.6176	0.68108	5.70875e-07	0.35524	0.51591	0.54851	1.11144e-06	0.37179	0.36999	0.38063	0.37782
	1.88248e-07	0.51619	0.59927	0.61143	0.68449	5.71875e-07	0.35441	0.50787	0.53995	1.11344e-06	0.37179	0.37298	0.37712	0.39487
	1.88498e-07	0.5169	0.59747	0.60835	0.68848	5.72875e-07	0.35524	0.50319	0.54394	1.11544e-06	0.36931	0.37119	0.37993	0.38675
	1.88748e-07	0.51336	0.59807	0.61914	0.68905	5.73875e-07	0.35193	0.51591	0.54052	1.11744e-06	0.38173	0.37657	0.38625	0.39081
	1.88998e-07	0.49992	0.60106	0.62454	0.69076	5.74875e-07	0.34119	0.51323	0.53481	1.11944e-06	0.37179	0.367	0.38274	0.39812
	1.89248e-07	0.49921	0.61003	0.62762	0.69019	5.75875e-07	0.35028	0.50252	0.53995	1.12144e-06	0.37345	0.37238	0.37501	0.38919
	1.89498e-07	0.49851	0.61123	0.62608	0.68563	5.76875e-07	0.3478	0.4918	0.54337	1.12344e-06	0.36517	0.3658	0.37923	0.39081
	1.89748e-07	0.4978	0.61661	0.62685	0.69019	5.77875e-07	0.35193	0.48511	0.54337	1.12544e-06	0.36848	0.36401	0.37291	0.38594
	1.89998e-07	0.49285	0.61482	0.62454	0.69133	5.78875e-07	0.35855	0.4918	0.54452	1.12744e-06	0.37842	0.37119	0.37852	0.38431
	1.90248e-07	0.49214	0.61242	0.62069	0.68791	5.79875e-07	0.34615	0.50653	0.54337	1.12944e-06	0.3751	0.36999	0.37993	0.38188
	1.90498e-07	0.49709	0.60944	0.62146	0.68392	5.80875e-07	0.34532	0.50519	0.54223	1.13144e-06	0.37262	0.37358	0.37361	0.39325
	1.90748e-07	0.4978	0.61063	0.6176	0.68278	5.81875e-07	0.35524	0.50051	0.53653	1.13344e-06	0.37593	0.37059	0.37431	0.38756
	1.90998e-07	0.49639	0.61063	0.60989	0.68222	5.82875e-07	0.35111	0.50653	0.53538	1.13544e-06	0.37924	0.37418	0.3708	0.38269
	1.91248e-07	0.50487	0.61542	0.6122	0.67823	5.83875e-07	0.35276	0.50252	0.53253	1.13744e-06	0.38007	0.37178	0.37572	0.3835
	1.91498e-07	0.50558	0.61841	0.61606	0.66968	5.84875e-07	0.34615	0.49783	0.53995	1.13944e-06	0.38007	0.3676	0.38625	0.39244
	1.91748e-07	0.50275	0.619	0.60758	0.66228	5.85875e-07	0.35028	0.49381	0.54337	1.14144e-06	0.37593	0.36221	0.38063	0.38838
	1.91998e-07	0.50841	0.61602	0.61529	0.66228	5.86875e-07	0.34697	0.50519	0.5331	1.14344e-06	0.37262	0.35862	0.37782	0.39163
	1.92248e-07	0.50487	0.6196	0.61837	0.66456	5.87875e-07	0.34367	0.50854	0.5194	1.14544e-06	0.36021	0.37537	0.3701	0.39
	1.92498e-07	0.50275	0.61542	0.623	0.66342	5.88875e-07	0.34284	0.50453	0.51883	1.14744e-06	0.37179	0.36341	0.37361	0.37944
	1.92748e-07	0.50629	0.61362	0.62223	0.66456	5.89875e-07	0.34201	0.51189	0.51655	1.14944e-06	0.3751	0.35623	0.37642	0.38107
	1.92998e-07	0.49992	0.60764	0.62069	0.66798	5.90875e-07	0.35855	0.50252	0.52112	1.15144e-06	0.37097	0.36281	0.3708	0.37863
	1.93248e-07	0.49921	0.60884	0.61375	0.67197	5.91875e-07	0.35855	0.4985	0.52739	1.15344e-06	0.36931	0.36161	0.37642	0.3835
	1.93498e-07	0.4978	0.61063	0.61066	0.66798	5.92875e-07	0.3478	0.50319	0.53025	1.15544e-06	0.35607	0.36341	0.37572	0.3835
	1.93748e-07	0.49073	0.61482	0.60989	0.66798	5.93875e-07	0.3478	0.49917	0.52968	1.15744e-06	0.37014	0.367	0.36448	0.38107
	1.93998e-07	0.48648	0.61302	0.60758	0.66741	5.94875e-07	0.34367	0.49046	0.52454	1.15944e-06	0.35193	0.36401	0.36869	0.38269
	1.94248e-07	0.48719	0.60704	0.61143	0.66399	5.95875e-07	0.33788	0.48846	0.52568	1.16144e-06	0.35772	0.3652	0.36799	0.36726
	1.94498e-07	0.49214	0.60525	0.60758	0.66513	5.96875e-07	0.35028	0.49247	0.52854	1.16344e-06	0.36766	0.34965	0.36518	0.37213
	1.94748e-07	0.48931	0.60704	0.60912	0.66456	5.97875e-07	0.3478	0.50854	0.52911	1.16544e-06	0.37097	0.36102	0.37712	0.38919
	1.94998e-07	0.49426	0.59807	0.60604	0.66	5.98875e-07	0.35689	0.50185	0.5331	1.16744e-06	0.37593	0.35802	0.3708	0.37457
	1.95248e-07	0.49426	0.59568	0.61066	0.66342	5.99875e-07	0.35111	0.50051	0.53082	1.16944e-06	0.36848	0.35503	0.35956	0.38025
	1.95498e-07	0.49639	0.59448	0.6122	0.66228	6.00875e-07	0.34036	0.49716	0.5331	1.17144e-06	0.37014	0.36042	0.36518	0.37538
	1.95748e-07	0.49851	0.5885	0.61066	0.66114	6.01875e-07	0.33953	0.49917	0.52739	1.17344e-06	0.37759	0.3652	0.3722	0.38107
	1.95998e-07	0.49709	0.59388	0.60758	0.66627	6.02875e-07	0.34036	0.49582	0.52682	1.17544e-06	0.37179	0.36341	0.38203	0.37457
	1.96248e-07	0.50275	0.59627	0.60681	0.66456	6.03875e-07	0.33871	0.50319	0.52511	1.17744e-06	0.36683	0.36221	0.36448	0.38269
	1.96498e-07	0.50063	0.60046	0.59756	0.66399	6.04875e-07	0.33623	0.50118	0.52397	1.17944e-06	0.35772	0.36221	0.37291	0.37294
	1.96748e-07	0.50417	0.60584	0.59678	0.66	6.05875e-07	0.33953	0.49716	0.53253	1.18144e-06	0.36517	0.36879	0.36729	0.38431
	1.96998e-07	0.50841	0.59508	0.60372	0.65887	6.06875e-07	0.34036	0.47975	0.5331	1.18344e-06	0.38338	0.367	0.36588	0.37944
	1.97248e-07	0.50982	0.5891	0.5991	0.66171	6.07875e-07	0.33706	0.4831	0.52796	1.18544e-06	0.36517	0.35264	0.36799	0.3835
	1.97498e-07	0.51053	0.5891	0.60141	0.65716	6.08875e-07	0.32879	0.49515	0.52682	1.18744e-06	0.35607	0.35743	0.35816	0.38025
	1.97748e-07	0.50629	0.59089	0.59524	0.65317	6.09875e-07	0.32466	0.4985	0.52854	1.18944e-06	0.37014	0.36221	0.36518	0.377
	1.97998e-07	0.50275	0.5885	0.59833	0.65374	6.10875e-07	0.32548	0.49381	0.53139	1.19144e-06	0.3569	0.35384	0.36237	0.37619
	1.98248e-07	0.50487	0.59747	0.60835	0.65431	6.11875e-07	0.34036	0.48846	0.5194	1.19344e-06	0.35524	0.35862	0.36799	0.3835
	1.98498e-07	0.50629	0.59508	0.60758	0.65943	6.12875e-07	0.32962	0.48979	0.52283	1.19544e-06	0.36848	0.36341	0.36939	0.36969
	1.98748e-07	0.50417	0.59747	0.61143	0.6526	6.13875e-07	0.33127	0.4918	0.52397	1.19744e-06	0.36186	0.35623	0.36518	0.37213
	1.98998e-07	0.49426	0.5891	0.61452	0.65146	6.14875e-07	0.33292	0.49649	0.52283	1.19944e-06	0.37179	0.35982	0.35956	0.38025
	1.99248e-07	0.49002	0.59089	0.61683	0.65545	6.15875e-07	0.32714	0.49716	0.52511	1.20144e-06	0.37014	0.35743	0.36167	0.36482
	1.99498e-07	0.49073	0.58969	0.61143	0.65374	6.16875e-07	0.3321	0.49582	0.52055	1.20344e-06	0.35193	0.35443	0.36027	0.36969
	1.99748e-07	0.48224	0.59329	0.60912	0.66	6.17875e-07	0.34284	0.49783	0.52226	1.20544e-06	0.35772	0.35623	0.36448	0.37538
	1.99998e-07	0.4787	0.59807	0.60989	0.65943	6.18875e-07	0.34201	0.49113	0.51769	1.20744e-06	0.38255	0.35084	0.35465	0.37051
	2.00248e-07	0.47587	0.59388	0.60758	0.66456	6.19875e-07	0.3321	0.48042	0.51826	1.20944e-06	0.36683	0.35384	0.35956	0.36563
	2.00498e-07	0.47941	0.59508	0.60604	0.6657	6.20875e-07	0.32962	0.48779	0.52739	1.21144e-06	0.36269	0.35503	0.35886	0.38269
	2.00748e-07	0.48082	0.59388	0.60141	0.66114	6.21875e-07	0.33706	0.49314	0.52625	1.21344e-06	0.35607	0.3676	0.36097	0.37863
	2.00998e-07	0.47941	0.59568	0.59678	0.66456	6.22875e-07	0.32962	0.49314	0.51997	1.21544e-06	0.36434	0.36401	0.35816	0.3632
	2.01248e-07	0.47446	0.59807	0.59601	0.66171	6.23875e-07	0.32879	0.48779	0.52397	1.21744e-06	0.36517	0.35443	0.35605	0.36076
	2.01498e-07	0.47941	0.59867	0.60141	0.65545	6.24875e-07	0.33375	0.48377	0.51655	1.21944e-06	0.35855	0.35384	0.35605	0.36238
	2.01748e-07	0.48648	0.59987	0.60295	0.65431	6.25875e-07	0.34284	0.49247	0.5234	1.22144e-06	0.35358	0.35862	0.35746	0.37376
	2.01998e-07	0.47658	0.59448	0.59987	0.65659	6.26875e-07	0.33044	0.49582	0.52739	1.22344e-06	0.35441	0.34546	0.36588	0.37132
	2.02248e-07	0.48648	0.59269	0.60141	0.65716	6.27875e-07	0.32879	0.4985	0.52968	1.22544e-06	0.35938	0.35084	0.35956	0.36969
	2.02498e-07	0.48931	0.58611	0.60449	0.65602	6.28875e-07	0.32796	0.48645	0.52283	1.22744e-06	0.36352	0.35443	0.35605	0.36645
	2.02748e-07	0.49426	0.58372	0.61143	0.6526	6.29875e-07	0.32714	0.48243	0.50799	1.22944e-06	0.35358	0.34426	0.36237	0.37619
	2.02998e-07	0.48648	0.58252	0.61066	0.65716	6.30875e-07	0.3321	0.47975	0.50742	1.23144e-06	0.35607	0.36102	0.35324	0.38025
	2.03248e-07	0.4879	0.5879	0.60449	0.65431	6.31875e-07	0.33127	0.48176	0.51655	1.23344e-06	0.34862	0.35025	0.35535	0.36969
	2.03498e-07	0.49285	0.5873	0.60372	0.6583	6.32875e-07	0.32962	0.48645	0.5194	1.23544e-06	0.34531	0.35563	0.36097	0.37213
	2.03748e-07	0.49285	0.59209	0.60141	0.65545	6.33875e-07	0.33292	0.48712	0.5137	1.23744e-06	0.34945	0.35443	0.36027	0.37457
	2.03998e-07	0.48295	0.59388	0.60372	0.64918	6.34875e-07	0.32631	0.48511	0.51598	1.23944e-06	0.35441	0.34965	0.35535	0.36807
	2.04248e-07	0.4886	0.59867	0.59756	0.65317	6.35875e-07	0.32714	0.48511	0.51769	1.24144e-06	0.37014	0.35144	0.36027	0.36076
	2.04498e-07	0.4886	0.59508	0.58985	0.64633	6.36875e-07	0.32879	0.48645	0.50742	1.24344e-06	0.35358	0.35443	0.35254	0.36969
	2.04748e-07	0.47375	0.60046	0.59139	0.63893	6.37875e-07	0.32796	0.48979	0.50913	1.24544e-06	0.36269	0.36221	0.35043	0.37294
	2.04998e-07	0.48012	0.59627	0.59524	0.64406	6.38875e-07	0.32135	0.48779	0.51598	1.24744e-06	0.35358	0.35922	0.35886	0.36645
	2.05248e-07	0.47658	0.59687	0.59987	0.64691	6.39875e-07	0.32135	0.49314	0.52169	1.24944e-06	0.35027	0.34606	0.36027	0.36482
	2.05498e-07	0.47941	0.59687	0.5991	0.64805	6.40875e-07	0.32466	0.48176	0.51198	1.25144e-06	0.36517	0.34067	0.35395	0.36726
	2.05748e-07	0.48012	0.5903	0.60064	0.64178	6.41875e-07	0.32466	0.47908	0.50742	1.25344e-06	0.35193	0.34965	0.35605	0.36888
	2.05998e-07	0.47304	0.58671	0.60295	0.64292	6.42875e-07	0.32383	0.47975	0.51313	1.25544e-06	0.35276	0.35025	0.36027	0.36563
	2.06248e-07	0.478	0.58132	0.60989	0.64064	6.43875e-07	0.323	0.48109	0.5137	1.25744e-06	0.34779	0.35443	0.35535	0.37132
	2.06498e-07	0.478	0.57773	0.60989	0.63551	6.44875e-07	0.32631	0.48243	0.51826	1.25944e-06	0.35607	0.34965	0.36588	0.36645
	2.06748e-07	0.47941	0.57714	0.60681	0.63665	6.45875e-07	0.32383	0.47774	0.51541	1.26144e-06	0.35607	0.34007	0.35254	0.36969
	2.06998e-07	0.4787	0.56936	0.60372	0.64007	6.46875e-07	0.33127	0.46971	0.51598	1.26344e-06	0.35524	0.35144	0.36729	0.36157
	2.07248e-07	0.47304	0.57115	0.59524	0.64007	6.47875e-07	0.32466	0.48243	0.51484	1.26544e-06	0.342	0.34666	0.35114	0.36645
	2.07498e-07	0.48012	0.56996	0.5937	0.64235	6.48875e-07	0.32135	0.47975	0.51484	1.26744e-06	0.35193	0.33768	0.35043	0.3567
	2.07748e-07	0.4879	0.56876	0.59601	0.64121	6.49875e-07	0.31887	0.47506	0.51997	1.26944e-06	0.35027	0.34007	0.35605	0.36238
	2.07998e-07	0.478	0.56458	0.59756	0.64349	6.50875e-07	0.323	0.47373	0.5137	1.27144e-06	0.34945	0.34845	0.35184	0.36157
	2.08248e-07	0.48012	0.57355	0.59216	0.65659	6.51875e-07	0.32135	0.47038	0.51598	1.27344e-06	0.34365	0.34785	0.34903	0.36238
	2.08498e-07	0.48719	0.57714	0.5937	0.6526	6.52875e-07	0.32383	0.47239	0.51427	1.27544e-06	0.3569	0.34247	0.35746	0.36157
	2.08748e-07	0.48719	0.58431	0.58676	0.65374	6.53875e-07	0.3197	0.48243	0.51313	1.27744e-06	0.3569	0.35384	0.35535	0.35914
	2.08998e-07	0.48082	0.58372	0.58985	0.65317	6.54875e-07	0.31804	0.48109	0.50913	1.27944e-06	0.36683	0.34965	0.34833	0.36482
	2.09248e-07	0.48224	0.59209	0.58676	0.65032	6.55875e-07	0.31474	0.48042	0.50856	1.28144e-06	0.34779	0.33589	0.35043	0.36726
	2.09498e-07	0.478	0.59149	0.58985	0.64862	6.56875e-07	0.31474	0.47707	0.51598	1.28344e-06	0.33289	0.33768	0.35114	0.36482
	2.09748e-07	0.47941	0.59448	0.5937	0.64178	6.57875e-07	0.31887	0.4764	0.51427	1.28544e-06	0.34945	0.34247	0.34973	0.36157
	2.09998e-07	0.47375	0.58551	0.58985	0.64406	6.58875e-07	0.32879	0.48176	0.51655	1.28744e-06	0.3569	0.34546	0.34622	0.35507
	2.10248e-07	0.47304	0.58072	0.60218	0.6452	6.59875e-07	0.3321	0.48846	0.51484	1.28944e-06	0.34945	0.34067	0.35184	0.36076
	2.10498e-07	0.47163	0.57534	0.60218	0.64576	6.60875e-07	0.32962	0.48109	0.50913	1.29144e-06	0.35524	0.34546	0.34763	0.35995
	2.10748e-07	0.47375	0.57893	0.60141	0.64406	6.61875e-07	0.32218	0.46033	0.5057	1.29344e-06	0.34117	0.34546	0.34692	0.36563
	2.10998e-07	0.46314	0.57355	0.59601	0.64178	6.62875e-07	0.31474	0.47038	0.5097	1.29544e-06	0.3362	0.34366	0.34763	0.35101
	2.11248e-07	0.4589	0.58192	0.58985	0.64349	6.63875e-07	0.31722	0.47239	0.50856	1.29744e-06	0.33703	0.34965	0.34552	0.35751
	2.11498e-07	0.46173	0.57714	0.59601	0.63608	6.64875e-07	0.31308	0.4764	0.5097	1.29944e-06	0.35855	0.34067	0.34622	0.3632
	2.11748e-07	0.46668	0.58013	0.59216	0.63438	6.65875e-07	0.31143	0.48578	0.51255	1.30144e-06	0.34779	0.33529	0.35465	0.3632
	2.11998e-07	0.46173	0.57893	0.5991	0.63779	6.66875e-07	0.32218	0.48176	0.50856	1.30344e-06	0.35193	0.34187	0.3399	0.37294
	2.12248e-07	0.46102	0.57115	0.60527	0.64178	6.67875e-07	0.32962	0.4764	0.51484	1.30544e-06	0.342	0.33888	0.34833	0.35832
	2.12498e-07	0.46597	0.56936	0.60218	0.6395	6.68875e-07	0.32714	0.4677	0.51484	1.30744e-06	0.34283	0.34965	0.33358	0.33883
	2.12748e-07	0.47375	0.57355	0.60449	0.6395	6.69875e-07	0.31804	0.47573	0.5097	1.30944e-06	0.34945	0.34307	0.35184	0.35914
	2.12998e-07	0.47021	0.56936	0.60141	0.64178	6.70875e-07	0.31474	0.47573	0.50685	1.31144e-06	0.34283	0.34007	0.34131	0.35589
	2.13248e-07	0.47234	0.57235	0.59756	0.6452	6.71875e-07	0.3197	0.48243	0.5057	1.31344e-06	0.34531	0.33948	0.34692	0.35264
	2.13498e-07	0.47517	0.56876	0.5991	0.64292	6.72875e-07	0.31391	0.48109	0.50799	1.31544e-06	0.34779	0.34187	0.34482	0.35264
	2.13748e-07	0.46738	0.57175	0.59062	0.64007	6.73875e-07	0.323	0.4744	0.50742	1.31744e-06	0.33869	0.33828	0.35114	0.35589
	2.13998e-07	0.46809	0.56936	0.59678	0.64064	6.74875e-07	0.32466	0.47506	0.50342	1.31944e-06	0.34117	0.34187	0.34552	0.35832
	2.14248e-07	0.4688	0.57534	0.59678	0.64064	6.75875e-07	0.31143	0.47105	0.49657	1.32144e-06	0.34283	0.33708	0.34903	0.35101
	2.14498e-07	0.46314	0.56996	0.60064	0.63665	6.76875e-07	0.3106	0.47306	0.492	1.32344e-06	0.34862	0.34247	0.3385	0.34695
	2.14748e-07	0.46314	0.57534	0.60681	0.63608	6.77875e-07	0.31722	0.47306	0.492	1.32544e-06	0.35607	0.33649	0.34552	0.3437
	2.14998e-07	0.4596	0.58312	0.59833	0.6395	6.78875e-07	0.31804	0.47105	0.50456	1.32744e-06	0.34117	0.34127	0.34341	0.35426
	2.15248e-07	0.46102	0.58611	0.59756	0.64235	6.79875e-07	0.31639	0.46368	0.50627	1.32944e-06	0.342	0.34187	0.34763	0.36076
	2.15498e-07	0.46102	0.58671	0.58985	0.63779	6.80875e-07	0.31474	0.46502	0.50285	1.33144e-06	0.3511	0.3329	0.34131	0.34452
	2.15748e-07	0.4596	0.59089	0.59216	0.64178	6.81875e-07	0.31887	0.46703	0.50342	1.33344e-06	0.33951	0.34067	0.34482	0.35995
	2.15998e-07	0.45819	0.59089	0.58599	0.64349	6.82875e-07	0.3197	0.46904	0.51255	1.33544e-06	0.34779	0.3323	0.34201	0.35183
	2.16248e-07	0.45607	0.59269	0.59139	0.64406	6.83875e-07	0.31308	0.46435	0.50856	1.33744e-06	0.34365	0.3323	0.34201	0.35264
	2.16498e-07	0.45819	0.59209	0.58522	0.64862	6.84875e-07	0.31639	0.47105	0.49657	1.33944e-06	0.33538	0.33948	0.33709	0.35264
	2.16748e-07	0.46385	0.58491	0.58522	0.6395	6.85875e-07	0.31804	0.46435	0.492	1.34144e-06	0.33207	0.33888	0.3392	0.34939
	2.16998e-07	0.46173	0.58372	0.58291	0.64292	6.86875e-07	0.32052	0.46234	0.49714	1.34344e-06	0.33703	0.33349	0.34131	0.35426
	2.17248e-07	0.45182	0.5891	0.58985	0.64121	6.87875e-07	0.31804	0.46569	0.49429	1.34544e-06	0.34614	0.34187	0.34201	0.35264
	2.17498e-07	0.45607	0.58551	0.58368	0.63836	6.88875e-07	0.32383	0.4744	0.49657	1.34744e-06	0.35855	0.33409	0.34131	0.35832
	2.17748e-07	0.45748	0.5873	0.58599	0.63836	6.89875e-07	0.31722	0.47306	0.50171	1.34944e-06	0.34862	0.33708	0.3399	0.34614
	2.17998e-07	0.45607	0.58372	0.58291	0.63779	6.90875e-07	0.31391	0.46435	0.50742	1.35144e-06	0.33041	0.33768	0.33779	0.34858
	2.18248e-07	0.46456	0.57773	0.59062	0.64235	6.91875e-07	0.323	0.46904	0.51198	1.35344e-06	0.33538	0.34127	0.34341	0.35995
	2.18498e-07	0.46314	0.58013	0.58985	0.6452	6.92875e-07	0.31887	0.4764	0.50228	1.35544e-06	0.32544	0.33469	0.34341	0.34776
	2.18748e-07	0.46456	0.58013	0.59139	0.64178	6.93875e-07	0.30812	0.4744	0.50856	1.35744e-06	0.33289	0.3299	0.34201	0.34695
	2.18998e-07	0.4596	0.57773	0.59678	0.64463	6.94875e-07	0.30978	0.47306	0.50399	1.35944e-06	0.32379	0.33469	0.34341	0.34695
	2.19248e-07	0.4596	0.57534	0.59447	0.65089	6.95875e-07	0.31556	0.47105	0.50228	1.36144e-06	0.34365	0.33529	0.34552	0.34776
	2.19498e-07	0.46314	0.57893	0.5937	0.64576	6.96875e-07	0.31556	0.46971	0.49657	1.36344e-06	0.3362	0.33349	0.33639	0.35183
	2.19748e-07	0.46456	0.57773	0.5991	0.64292	6.97875e-07	0.31226	0.47373	0.49543	1.36544e-06	0.32958	0.3317	0.34552	0.35183
	2.19998e-07	0.4596	0.57953	0.60218	0.64748	6.98875e-07	0.31391	0.46904	0.49657	1.36744e-06	0.33786	0.32572	0.33569	0.34695
	2.20248e-07	0.46031	0.57475	0.60218	0.64463	6.99875e-07	0.31639	0.459	0.49258	1.36944e-06	0.34531	0.3323	0.34201	0.34533
	2.20498e-07	0.47021	0.56936	0.59833	0.64178	7.00875e-07	0.323	0.46301	0.48915	1.37144e-06	0.33041	0.3305	0.33428	0.35101
	2.20748e-07	0.46951	0.57115	0.5937	0.63779	7.01875e-07	0.32383	0.46167	0.48687	1.37344e-06	0.32793	0.3299	0.33288	0.34939
	2.20998e-07	0.4688	0.56697	0.58908	0.63665	7.02875e-07	0.31804	0.45364	0.50342	1.37544e-06	0.32379	0.32572	0.33147	0.34045
	2.21248e-07	0.46456	0.56876	0.59062	0.63608	7.03875e-07	0.30812	0.45966	0.50685	1.37744e-06	0.33124	0.3323	0.33779	0.35183
	2.21498e-07	0.46314	0.56338	0.58753	0.63153	7.04875e-07	0.31391	0.46301	0.50228	1.37944e-06	0.32048	0.33349	0.34903	0.35589
	2.21748e-07	0.46809	0.57175	0.58985	0.62925	7.05875e-07	0.31474	0.46904	0.49372	1.38144e-06	0.34034	0.33948	0.3392	0.34858
	2.21998e-07	0.46102	0.57056	0.59216	0.62925	7.06875e-07	0.31639	0.46033	0.48972	1.38344e-06	0.33124	0.33589	0.32586	0.34858
	2.22248e-07	0.46173	0.57056	0.59139	0.63381	7.07875e-07	0.30564	0.45632	0.48687	1.38544e-06	0.33289	0.3305	0.3399	0.34208
	2.22498e-07	0.46102	0.57235	0.59139	0.63438	7.08875e-07	0.31226	0.45431	0.49086	1.38744e-06	0.33703	0.33529	0.33779	0.35507
	2.22748e-07	0.46031	0.57115	0.5937	0.6321	7.09875e-07	0.30978	0.45498	0.49486	1.38944e-06	0.33207	0.33529	0.3392	0.35345
	2.22998e-07	0.45748	0.56936	0.59524	0.63324	7.10875e-07	0.31804	0.46033	0.496	1.39144e-06	0.32958	0.3317	0.32867	0.35832
	2.23248e-07	0.45678	0.56817	0.59216	0.64007	7.11875e-07	0.32135	0.46301	0.49372	1.39344e-06	0.32958	0.32392	0.32937	0.34858
	2.23498e-07	0.45678	0.56817	0.59756	0.63893	7.12875e-07	0.31556	0.46502	0.50285	1.39544e-06	0.33207	0.32153	0.32867	0.34695
	2.23748e-07	0.4589	0.57534	0.5937	0.63722	7.13875e-07	0.31474	0.46636	0.50114	1.39744e-06	0.32958	0.33349	0.32656	0.34695
	2.23998e-07	0.4589	0.58072	0.59524	0.64178	7.14875e-07	0.30647	0.4677	0.50856	1.39944e-06	0.34117	0.3311	0.32094	0.33964
	2.24248e-07	0.45536	0.58252	0.58908	0.64064	7.15875e-07	0.31143	0.46301	0.50799	1.40144e-06	0.33124	0.32751	0.33569	0.34939
	2.24498e-07	0.46173	0.58491	0.58908	0.63779	7.16875e-07	0.3073	0.47038	0.50171	1.40344e-06	0.34034	0.32691	0.3399	0.34208
	2.24748e-07	0.4596	0.58252	0.58985	0.63381	7.17875e-07	0.30647	0.46636	0.49828	1.40544e-06	0.33538	0.32572	0.33499	0.34289
	2.24998e-07	0.4596	0.58431	0.58753	0.63267	7.18875e-07	0.30068	0.45766	0.49543	1.40744e-06	0.34034	0.32631	0.33218	0.34208
	2.25248e-07	0.46102	0.57714	0.59216	0.63665	7.19875e-07	0.30234	0.459	0.48972	1.40944e-06	0.32875	0.3311	0.32586	0.35264
	2.25498e-07	0.46031	0.57594	0.59139	0.63438	7.20875e-07	0.30482	0.46167	0.49029	1.41144e-06	0.33786	0.32631	0.3385	0.34695
	2.25748e-07	0.46314	0.57475	0.59447	0.63551	7.21875e-07	0.28746	0.45431	0.49029	1.41344e-06	0.32875	0.32931	0.33288	0.3502
	2.25998e-07	0.46102	0.56697	0.5991	0.63608	7.22875e-07	0.29572	0.45565	0.49258	1.41544e-06	0.31717	0.33349	0.33709	0.34452
	2.26248e-07	0.45748	0.56697	0.59756	0.63608	7.23875e-07	0.30068	0.45029	0.49657	1.41744e-06	0.33207	0.3305	0.32796	0.34776
	2.26498e-07	0.45607	0.57056	0.59987	0.63665	7.24875e-07	0.30399	0.45163	0.50057	1.41944e-06	0.3362	0.31854	0.33077	0.33477
	2.26748e-07	0.45536	0.57833	0.60141	0.63153	7.25875e-07	0.31308	0.44962	0.49429	1.42144e-06	0.32462	0.32811	0.32796	0.35507
	2.26998e-07	0.4497	0.57714	0.59524	0.63893	7.26875e-07	0.31474	0.45565	0.49429	1.42344e-06	0.33455	0.32272	0.32375	0.33721
	2.27248e-07	0.44617	0.57355	0.58291	0.63438	7.27875e-07	0.30812	0.46167	0.49543	1.42544e-06	0.33041	0.32691	0.32024	0.34045
	2.27498e-07	0.4497	0.57175	0.58291	0.62754	7.28875e-07	0.29903	0.44895	0.492	1.42744e-06	0.32213	0.32811	0.33428	0.35101
	2.27748e-07	0.45041	0.56458	0.5752	0.62982	7.29875e-07	0.31226	0.46167	0.48801	1.42944e-06	0.3271	0.3317	0.31602	0.34289
	2.27998e-07	0.44758	0.56458	0.58214	0.62583	7.30875e-07	0.31391	0.46167	0.48858	1.43144e-06	0.33455	0.32811	0.31954	0.34939
	2.28248e-07	0.44829	0.56398	0.58368	0.62811	7.31875e-07	0.30151	0.45364	0.49258	1.43344e-06	0.33538	0.32452	0.32375	0.33883
	2.28498e-07	0.45041	0.56458	0.58522	0.62754	7.32875e-07	0.29903	0.45029	0.48972	1.43544e-06	0.31799	0.32572	0.33428	0.33883
	2.28748e-07	0.45395	0.57295	0.58985	0.62413	7.33875e-07	0.30399	0.461	0.49543	1.43744e-06	0.32131	0.32332	0.32867	0.33071
	2.28998e-07	0.4497	0.57175	0.58291	0.62982	7.34875e-07	0.30564	0.45431	0.49143	1.43944e-06	0.33538	0.32572	0.32445	0.34289
	2.29248e-07	0.4497	0.57475	0.58291	0.62868	7.35875e-07	0.30482	0.45364	0.48458	1.44144e-06	0.32875	0.31913	0.32586	0.33477
	2.29498e-07	0.45041	0.57415	0.58059	0.62413	7.36875e-07	0.3073	0.4523	0.47374	1.44344e-06	0.32875	0.31495	0.32586	0.34208
	2.29748e-07	0.45112	0.57295	0.57288	0.62299	7.37875e-07	0.30399	0.45297	0.48573	1.44544e-06	0.32793	0.31794	0.33147	0.34289
	2.29998e-07	0.44687	0.56637	0.57288	0.62811	7.38875e-07	0.30316	0.44694	0.49543	1.44744e-06	0.33455	0.31854	0.32094	0.34452
	2.30248e-07	0.44617	0.56697	0.56672	0.62868	7.39875e-07	0.30564	0.45163	0.48915	1.44944e-06	0.3271	0.31913	0.32796	0.33721
	2.30498e-07	0.4497	0.5586	0.56286	0.62754	7.40875e-07	0.30234	0.45431	0.49258	1.45144e-06	0.3271	0.31973	0.32867	0.34208
	2.30748e-07	0.45041	0.56039	0.56903	0.62299	7.41875e-07	0.2982	0.44828	0.492	1.45344e-06	0.32627	0.31554	0.32024	0.34127
	2.30998e-07	0.44121	0.56278	0.57211	0.62754	7.42875e-07	0.3073	0.45096	0.49258	1.45544e-06	0.3271	0.31375	0.31743	0.33639
	2.31248e-07	0.44475	0.56817	0.57288	0.63438	7.43875e-07	0.30895	0.45766	0.48173	1.45744e-06	0.32131	0.32093	0.32796	0.32989
	2.31498e-07	0.44263	0.56757	0.57905	0.63381	7.44875e-07	0.30482	0.46234	0.47888	1.45944e-06	0.33289	0.32691	0.32445	0.33152
	2.31748e-07	0.44546	0.57056	0.58368	0.6264	7.45875e-07	0.29242	0.45364	0.48173	1.46144e-06	0.32627	0.32153	0.32445	0.33477
	2.31998e-07	0.43909	0.57175	0.58137	0.63551	7.46875e-07	0.29159	0.45699	0.48858	1.46344e-06	0.32131	0.31614	0.32726	0.33721
	2.32248e-07	0.43485	0.56697	0.57828	0.63665	7.47875e-07	0.29572	0.45565	0.48858	1.46544e-06	0.33951	0.31435	0.31532	0.34452
	2.32498e-07	0.43909	0.56458	0.5752	0.63039	7.48875e-07	0.2949	0.45029	0.47945	1.46744e-06	0.32462	0.32572	0.31532	0.32827
	2.32748e-07	0.4398	0.56158	0.56903	0.62754	7.49875e-07	0.2949	0.45029	0.47831	1.46944e-06	0.33372	0.31734	0.32164	0.33639
	2.32998e-07	0.44051	0.56099	0.5644	0.62697	7.50875e-07	0.3073	0.44761	0.48458	1.47144e-06	0.32793	0.31435	0.32305	0.33964
	2.33248e-07	0.43697	0.56637	0.56363	0.62754	7.51875e-07	0.30812	0.43891	0.48401	1.47344e-06	0.33041	0.31495	0.32234	0.33639
	2.33498e-07	0.43414	0.56637	0.55978	0.62583	7.52875e-07	0.28994	0.44895	0.48287	1.47544e-06	0.33041	0.31195	0.32515	0.33314
	2.33748e-07	0.43556	0.56577	0.56672	0.62868	7.53875e-07	0.29076	0.45565	0.48287	1.47744e-06	0.32379	0.31315	0.32656	0.33883
	2.33998e-07	0.43414	0.56637	0.56903	0.63551	7.54875e-07	0.29407	0.44426	0.48401	1.47944e-06	0.31634	0.31854	0.31602	0.32665
	2.34248e-07	0.43697	0.56996	0.57597	0.63267	7.55875e-07	0.29242	0.4456	0.48516	1.48144e-06	0.31055	0.31315	0.32234	0.3234
	2.34498e-07	0.44475	0.56338	0.57828	0.62982	7.56875e-07	0.29407	0.45364	0.48344	1.48344e-06	0.32875	0.32452	0.32305	0.3234
	2.34748e-07	0.44829	0.56876	0.57751	0.62868	7.57875e-07	0.28828	0.45029	0.48687	1.48544e-06	0.33869	0.31076	0.32375	0.33152
	2.34998e-07	0.44051	0.56757	0.56749	0.63096	7.58875e-07	0.29572	0.44828	0.4863	1.48744e-06	0.33372	0.31136	0.32515	0.33152
	2.35248e-07	0.44829	0.56817	0.5698	0.6321	7.59875e-07	0.30399	0.45498	0.48059	1.48944e-06	0.31965	0.31674	0.31673	0.33071
	2.35498e-07	0.4398	0.56876	0.57211	0.62527	7.60875e-07	0.30812	0.44895	0.48002	1.49144e-06	0.32627	0.32033	0.32094	0.32665
	2.35748e-07	0.44899	0.56996	0.56903	0.62527	7.61875e-07	0.29655	0.44493	0.48344	1.49344e-06	0.33455	0.31794	0.31532	0.32502
	2.35998e-07	0.44829	0.56936	0.56749	0.62413	7.62875e-07	0.28746	0.44159	0.48059	1.49544e-06	0.32296	0.31554	0.32234	0.32583
	2.36248e-07	0.44475	0.56697	0.57211	0.62185	7.63875e-07	0.28828	0.44694	0.47888	1.49744e-06	0.32296	0.31614	0.32375	0.33233
	2.36498e-07	0.45112	0.56158	0.57674	0.61843	7.64875e-07	0.28746	0.45029	0.47374	1.49944e-06	0.33041	0.31495	0.3083	0.32583
	2.36748e-07	0.4497	0.56158	0.57751	0.6116	7.65875e-07	0.2949	0.44627	0.47659	1.50144e-06	0.32627	0.30597	0.31883	0.33477
	2.36998e-07	0.44758	0.555	0.57443	0.61103	7.66875e-07	0.28746	0.4456	0.48516	1.50344e-06	0.32379	0.30597	0.32375	0.32908
	2.37248e-07	0.44546	0.55919	0.5698	0.61672	7.67875e-07	0.28911	0.44895	0.47317	1.50544e-06	0.31799	0.31554	0.31532	0.32583
	2.37498e-07	0.44475	0.56158	0.56518	0.61387	7.68875e-07	0.29572	0.44962	0.47659	1.50744e-06	0.32213	0.31195	0.31673	0.32583
	2.37748e-07	0.44758	0.5574	0.5698	0.60704	7.69875e-07	0.30234	0.44493	0.4823	1.50944e-06	0.3122	0.30956	0.32586	0.32989
	2.37998e-07	0.44404	0.56039	0.56286	0.60704	7.70875e-07	0.2949	0.44627	0.48458	1.51144e-06	0.32296	0.31255	0.31392	0.32177
	2.38248e-07	0.44899	0.56218	0.5644	0.61387	7.71875e-07	0.28746	0.44092	0.48173	1.51344e-06	0.31055	0.31255	0.31181	0.32989
	2.38498e-07	0.44617	0.56398	0.56672	0.61103	7.72875e-07	0.28746	0.44025	0.48059	1.51544e-06	0.30806	0.31315	0.32445	0.33558
	2.38748e-07	0.4497	0.5568	0.56595	0.61216	7.73875e-07	0.28828	0.44627	0.48287	1.51744e-06	0.33207	0.31076	0.31673	0.32908
	2.38998e-07	0.44758	0.55261	0.56672	0.61843	7.74875e-07	0.29738	0.44694	0.48287	1.51944e-06	0.3271	0.30597	0.31673	0.33639
	2.39248e-07	0.44899	0.55381	0.5698	0.62128	7.75875e-07	0.30234	0.44493	0.48573	1.52144e-06	0.3122	0.31614	0.31462	0.32015
	2.39498e-07	0.45536	0.54783	0.5752	0.62071	7.76875e-07	0.28994	0.44493	0.48002	1.52344e-06	0.31799	0.30896	0.31251	0.32096
	2.39748e-07	0.45536	0.55202	0.57674	0.62242	7.77875e-07	0.29076	0.44025	0.47431	1.52544e-06	0.31468	0.31614	0.31111	0.32746
	2.39998e-07	0.45041	0.55321	0.57982	0.62583	7.78875e-07	0.28828	0.44025	0.47545	1.52744e-06	0.31468	0.31016	0.31392	0.32827
	2.40248e-07	0.4497	0.55979	0.57982	0.6321	7.79875e-07	0.29903	0.44159	0.47317	1.52944e-06	0.31799	0.30896	0.31602	0.32421
	2.40498e-07	0.44899	0.55381	0.5752	0.62811	7.80875e-07	0.29242	0.44092	0.47488	1.53144e-06	0.31468	0.30597	0.31532	0.31852
	2.40748e-07	0.44829	0.55321	0.57828	0.62527	7.81875e-07	0.30399	0.44493	0.47032	1.53344e-06	0.33372	0.30657	0.31813	0.32665
	2.40998e-07	0.44475	0.54484	0.5752	0.62413	7.82875e-07	0.29159	0.43824	0.47374	1.53544e-06	0.31799	0.30477	0.30058	0.32583
	2.41248e-07	0.43202	0.54424	0.57443	0.62527	7.83875e-07	0.28663	0.44092	0.47374	1.53744e-06	0.31386	0.30298	0.3076	0.33883
	2.41498e-07	0.43838	0.54544	0.57674	0.62413	7.84875e-07	0.27919	0.43288	0.47602	1.53944e-06	0.32213	0.30537	0.31462	0.32989
	2.41748e-07	0.43414	0.54006	0.57134	0.61843	7.85875e-07	0.28746	0.43489	0.48059	1.54144e-06	0.30972	0.31016	0.3069	0.32746
	2.41998e-07	0.4299	0.54364	0.57288	0.6247	7.86875e-07	0.28994	0.4369	0.47888	1.54344e-06	0.32213	0.30597	0.31602	0.3234
	2.42248e-07	0.4306	0.55082	0.57597	0.62583	7.87875e-07	0.28746	0.43757	0.47089	1.54544e-06	0.30889	0.30836	0.31041	0.32502
	2.42498e-07	0.4299	0.54484	0.57134	0.62128	7.88875e-07	0.28828	0.44627	0.46974	1.54744e-06	0.30392	0.30477	0.30619	0.33314
	2.42748e-07	0.4299	0.55022	0.55901	0.61558	7.89875e-07	0.28911	0.44627	0.46632	1.54944e-06	0.30889	0.30717	0.30549	0.32665
	2.42998e-07	0.42919	0.54723	0.55669	0.61615	7.90875e-07	0.28084	0.44426	0.46232	1.55144e-06	0.31468	0.30298	0.31322	0.3169
	2.43248e-07	0.4306	0.54843	0.55438	0.61558	7.91875e-07	0.28084	0.43757	0.46232	1.55344e-06	0.32131	0.30178	0.30549	0.33477
	2.43498e-07	0.4306	0.55022	0.5513	0.61445	7.92875e-07	0.28167	0.4436	0.46689	1.55544e-06	0.30475	0.30059	0.31532	0.32421
	2.43748e-07	0.43909	0.55202	0.55207	0.6116	7.93875e-07	0.29242	0.45297	0.47374	1.55744e-06	0.31799	0.30537	0.31954	0.32746
	2.43998e-07	0.43626	0.54843	0.54359	0.60932	7.94875e-07	0.28167	0.44627	0.47659	1.55944e-06	0.30806	0.30597	0.32234	0.32421
	2.44248e-07	0.43909	0.55261	0.55284	0.61273	7.95875e-07	0.29242	0.44159	0.48344	1.56144e-06	0.30641	0.30418	0.30479	0.32746
	2.44498e-07	0.44051	0.55381	0.55284	0.61445	7.96875e-07	0.29076	0.43623	0.47146	1.56344e-06	0.31055	0.30119	0.309	0.32421
	2.44748e-07	0.43414	0.55441	0.55669	0.61387	7.97875e-07	0.29242	0.43623	0.46575	1.56544e-06	0.31551	0.30358	0.309	0.3169
	2.44998e-07	0.43202	0.55381	0.55901	0.61502	7.98875e-07	0.28828	0.43288	0.47146	1.56744e-06	0.30889	0.30477	0.31462	0.31527
	2.45248e-07	0.43273	0.54962	0.55901	0.61558	7.99875e-07	0.2858	0.43623	0.47488	1.56944e-06	0.29813	0.30777	0.31251	0.31121
	2.45498e-07	0.42848	0.54125	0.55669	0.61387	8.00875e-07	0.27506	0.43556	0.47945	1.57144e-06	0.30227	0.30717	0.3076	0.32177
	2.45748e-07	0.43202	0.54006	0.55669	0.6116	8.01875e-07	0.27589	0.44025	0.47374	1.57344e-06	0.30641	0.30298	0.31041	0.32665
	2.45998e-07	0.4299	0.54125	0.56209	0.60818	8.02875e-07	0.2858	0.4369	0.47945	1.57544e-06	0.31882	0.2976	0.3069	0.32258
	2.46248e-07	0.42212	0.54304	0.56826	0.60704	8.03875e-07	0.2858	0.4369	0.48516	1.57744e-06	0.3122	0.30178	0.309	0.31852
	2.46498e-07	0.42636	0.54903	0.56286	0.60191	8.04875e-07	0.28746	0.43489	0.47146	1.57944e-06	0.31055	0.30358	0.30549	0.3234
	2.46748e-07	0.42707	0.55261	0.56286	0.59793	8.05875e-07	0.27589	0.42886	0.46974	1.58144e-06	0.31882	0.31136	0.30198	0.31771
	2.46998e-07	0.42707	0.54783	0.55592	0.59622	8.06875e-07	0.27837	0.43422	0.4726	1.58344e-06	0.30392	0.297	0.3069	0.32502
	2.47248e-07	0.42495	0.54723	0.55592	0.59565	8.07875e-07	0.28828	0.43422	0.46575	1.58544e-06	0.30972	0.29999	0.30338	0.32015
	2.47498e-07	0.42495	0.54903	0.55053	0.59565	8.08875e-07	0.29242	0.42753	0.44977	1.58744e-06	0.30889	0.29939	0.30549	0.3104
	2.47748e-07	0.43131	0.55321	0.54898	0.59223	8.09875e-07	0.2949	0.43288	0.45262	1.58944e-06	0.30558	0.30657	0.29847	0.32096
	2.47998e-07	0.42353	0.54962	0.55053	0.59508	8.10875e-07	0.28746	0.43556	0.45833	1.59144e-06	0.31551	0.30238	0.31181	0.32177
	2.48248e-07	0.42778	0.54424	0.55747	0.60135	8.11875e-07	0.27919	0.42819	0.45833	1.59344e-06	0.32048	0.30298	0.32024	0.32177
	2.48498e-07	0.4306	0.54663	0.5644	0.5985	8.12875e-07	0.28002	0.42552	0.4589	1.59544e-06	0.3122	0.30896	0.31532	0.31609
	2.48748e-07	0.43343	0.54603	0.56055	0.59793	8.13875e-07	0.29076	0.43891	0.46404	1.59744e-06	0.30144	0.30238	0.30268	0.31527
	2.48998e-07	0.43414	0.55022	0.5644	0.60078	8.14875e-07	0.27671	0.44627	0.46974	1.59944e-06	0.30227	0.30717	0.29636	0.3169
	2.49248e-07	0.43697	0.55022	0.57211	0.60419	8.15875e-07	0.28002	0.43489	0.46917	1.60144e-06	0.31386	0.2964	0.31322	0.31284
	2.49498e-07	0.4306	0.54603	0.57134	0.60533	8.16875e-07	0.27341	0.42953	0.46118	1.60344e-06	0.30889	0.30956	0.30058	0.3169
	2.49748e-07	0.42707	0.53886	0.56826	0.6059	8.17875e-07	0.28002	0.43355	0.45833	1.60544e-06	0.30724	0.2958	0.31111	0.3234
	2.49998e-07	0.42919	0.53706	0.55824	0.60818	8.18875e-07	0.27671	0.4369	0.46232	1.60744e-06	0.30889	0.30298	0.30409	0.31284
	2.50248e-07	0.42636	0.53467	0.55053	0.61046	8.19875e-07	0.27837	0.43623	0.46175	1.60944e-06	0.30144	0.30178	0.29426	0.31852
	2.50498e-07	0.42141	0.53288	0.54898	0.61216	8.20875e-07	0.27754	0.43891	0.46518	1.61144e-06	0.30972	0.29879	0.29917	0.31934
	2.50748e-07	0.42495	0.54245	0.54513	0.60989	8.21875e-07	0.27093	0.43623	0.45433	1.61344e-06	0.30227	0.30298	0.30338	0.31771
	2.50998e-07	0.42141	0.54185	0.54127	0.61387	8.22875e-07	0.27589	0.43422	0.4549	1.61544e-06	0.29896	0.2976	0.3083	0.3169
	2.51248e-07	0.42141	0.54245	0.55053	0.61445	8.23875e-07	0.28415	0.43087	0.46575	1.61744e-06	0.31468	0.30358	0.29636	0.31446
	2.51498e-07	0.42919	0.54125	0.5459	0.6133	8.24875e-07	0.27423	0.42819	0.46803	1.61944e-06	0.30724	0.29939	0.30619	0.3104
	2.51748e-07	0.42424	0.53706	0.5459	0.6133	8.25875e-07	0.27341	0.43221	0.46518	1.62144e-06	0.30227	0.2952	0.30058	0.31365
	2.51998e-07	0.42424	0.53587	0.54667	0.61273	8.26875e-07	0.26431	0.42886	0.46461	1.62344e-06	0.29316	0.297	0.30058	0.31771
	2.52248e-07	0.42778	0.53228	0.5459	0.60875	8.27875e-07	0.27837	0.42217	0.45947	1.62544e-06	0.29896	0.297	0.29285	0.31771
	2.52498e-07	0.42495	0.54065	0.5513	0.60875	8.28875e-07	0.27258	0.42083	0.4549	1.62744e-06	0.30806	0.30597	0.30198	0.31365
	2.52748e-07	0.43273	0.54185	0.55284	0.60419	8.29875e-07	0.28332	0.42552	0.45376	1.62944e-06	0.30227	0.2946	0.29636	0.30959
	2.52998e-07	0.42848	0.54125	0.54898	0.59793	8.30875e-07	0.28167	0.44426	0.4492	1.63144e-06	0.30392	0.29101	0.30058	0.30553
	2.53248e-07	0.42919	0.53946	0.54744	0.59907	8.31875e-07	0.28828	0.43891	0.45433	1.63344e-06	0.30558	0.2958	0.29917	0.3169
	2.53498e-07	0.42919	0.53527	0.54821	0.59679	8.32875e-07	0.28415	0.42351	0.45433	1.63544e-06	0.30227	0.2964	0.30268	0.31609
	2.53748e-07	0.43343	0.53348	0.55207	0.59394	8.33875e-07	0.27754	0.42552	0.4549	1.63744e-06	0.30144	0.29221	0.29987	0.32096
	2.53998e-07	0.4306	0.53407	0.55284	0.59679	8.34875e-07	0.27589	0.43288	0.44863	1.63944e-06	0.30227	0.29999	0.30338	0.31771
	2.54248e-07	0.43131	0.53108	0.55747	0.5985	8.35875e-07	0.27423	0.43556	0.45719	1.64144e-06	0.30889	0.297	0.29566	0.30471
	2.54498e-07	0.43343	0.53527	0.54976	0.60078	8.36875e-07	0.2701	0.42351	0.45947	1.64344e-06	0.2882	0.2964	0.29355	0.30715
	2.54748e-07	0.43202	0.52929	0.54436	0.60248	8.37875e-07	0.27093	0.42351	0.46061	1.64544e-06	0.29813	0.28982	0.29706	0.30309
	2.54998e-07	0.42636	0.52391	0.54127	0.60533	8.38875e-07	0.2825	0.42418	0.45947	1.64744e-06	0.29399	0.29999	0.30128	0.31446
	2.55248e-07	0.4306	0.52869	0.53665	0.60533	8.39875e-07	0.27671	0.42953	0.46232	1.64944e-06	0.29896	0.30178	0.30409	0.30959
	2.55498e-07	0.4306	0.53049	0.53511	0.60191	8.40875e-07	0.2701	0.42351	0.46232	1.65144e-06	0.30806	0.29401	0.30268	0.30715
	2.55748e-07	0.43202	0.53049	0.54436	0.60078	8.41875e-07	0.26597	0.42016	0.46404	1.65344e-06	0.29896	0.2946	0.29636	0.3104
	2.55998e-07	0.42495	0.52929	0.54436	0.59679	8.42875e-07	0.26927	0.41614	0.4549	1.65544e-06	0.29482	0.29221	0.28723	0.31121
	2.56248e-07	0.41858	0.5257	0.54744	0.59508	8.43875e-07	0.26927	0.41213	0.45091	1.65744e-06	0.31055	0.2958	0.29917	0.3169
	2.56498e-07	0.42424	0.5245	0.55053	0.59053	8.44875e-07	0.26349	0.41413	0.45319	1.65944e-06	0.29813	0.29341	0.29074	0.3104
	2.56748e-07	0.42282	0.5269	0.55438	0.5854	8.45875e-07	0.26845	0.41882	0.45833	1.66144e-06	0.29234	0.29341	0.29706	0.31771
	2.56998e-07	0.41646	0.5263	0.55284	0.58483	8.46875e-07	0.2701	0.42284	0.46118	1.66344e-06	0.30475	0.28742	0.29285	0.30959
	2.57248e-07	0.42141	0.5251	0.55053	0.5854	8.47875e-07	0.26679	0.42753	0.45662	1.66544e-06	0.30392	0.2958	0.29215	0.30147
	2.57498e-07	0.42141	0.5257	0.54976	0.58141	8.48875e-07	0.2701	0.42418	0.46632	1.66744e-06	0.29979	0.29401	0.29566	0.30715
	2.57748e-07	0.41929	0.53168	0.54667	0.58141	8.49875e-07	0.27175	0.41882	0.47089	1.66944e-06	0.28737	0.30059	0.30128	0.31121
	2.57998e-07	0.41292	0.53108	0.54976	0.58027	8.50875e-07	0.27093	0.42083	0.46347	1.67144e-06	0.30558	0.29819	0.29566	0.31934
	2.58248e-07	0.41717	0.53348	0.55207	0.58198	8.51875e-07	0.26845	0.40744	0.45205	1.67344e-06	0.2973	0.297	0.29706	0.30878
	2.58498e-07	0.41929	0.53168	0.54667	0.58768	8.52875e-07	0.26183	0.40543	0.44977	1.67544e-06	0.29482	0.29101	0.29285	0.30796
	2.58748e-07	0.41787	0.53348	0.54359	0.58881	8.53875e-07	0.26431	0.42217	0.45034	1.67744e-06	0.29068	0.28623	0.29917	0.29497
	2.58998e-07	0.41363	0.52869	0.5405	0.59223	8.54875e-07	0.27093	0.42284	0.45776	1.67944e-06	0.29896	0.29401	0.28864	0.30715
	2.59248e-07	0.41646	0.5269	0.54282	0.59964	8.55875e-07	0.27506	0.42351	0.4549	1.68144e-06	0.30227	0.29341	0.29706	0.31121
	2.59498e-07	0.41504	0.52869	0.53973	0.59508	8.56875e-07	0.26679	0.42418	0.44691	1.68344e-06	0.30227	0.29101	0.30128	0.31365
	2.59748e-07	0.41575	0.5263	0.53511	0.59223	8.57875e-07	0.27423	0.41413	0.44691	1.68544e-06	0.29316	0.30059	0.29777	0.29172
	2.59998e-07	0.41363	0.5263	0.54127	0.60135	8.58875e-07	0.2701	0.41346	0.44292	1.68744e-06	0.30227	0.28862	0.28864	0.29903
	2.60248e-07	0.41292	0.53706	0.53742	0.60305	8.59875e-07	0.26183	0.41547	0.44977	1.68944e-06	0.29565	0.28922	0.29496	0.30309
	2.60498e-07	0.4108	0.53886	0.53665	0.60362	8.60875e-07	0.25935	0.41413	0.45605	1.69144e-06	0.29813	0.29341	0.29917	0.30634
	2.60748e-07	0.41575	0.54245	0.53434	0.60476	8.61875e-07	0.26514	0.41681	0.45319	1.69344e-06	0.2882	0.28683	0.29706	0.29903
	2.60998e-07	0.40868	0.54006	0.53357	0.60533	8.62875e-07	0.26349	0.41949	0.4589	1.69544e-06	0.29647	0.28144	0.29917	0.31934
	2.61248e-07	0.40868	0.53946	0.53973	0.60875	8.63875e-07	0.26018	0.42351	0.45947	1.69744e-06	0.29151	0.28563	0.29636	0.30634
	2.61498e-07	0.40656	0.53228	0.5459	0.60818	8.64875e-07	0.26762	0.41346	0.46061	1.69944e-06	0.30227	0.30119	0.28513	0.30634
	2.61748e-07	0.40868	0.52749	0.54513	0.60533	8.65875e-07	0.27589	0.41213	0.45719	1.70144e-06	0.30889	0.28802	0.28934	0.30065
	2.61998e-07	0.40726	0.53049	0.55438	0.6059	8.66875e-07	0.27258	0.40945	0.4549	1.70344e-06	0.29896	0.29401	0.28934	0.2974
	2.62248e-07	0.40373	0.52749	0.55361	0.60704	8.67875e-07	0.27175	0.41213	0.45548	1.70544e-06	0.29813	0.28623	0.28723	0.31365
	2.62498e-07	0.41151	0.5263	0.54898	0.60305	8.68875e-07	0.26927	0.41547	0.45205	1.70744e-06	0.29482	0.28683	0.29285	0.30715
	2.62748e-07	0.41504	0.52211	0.5405	0.59907	8.69875e-07	0.26431	0.41614	0.45605	1.70944e-06	0.28903	0.28324	0.29074	0.30309
	2.62998e-07	0.41151	0.52929	0.53819	0.60078	8.70875e-07	0.25853	0.4148	0.45776	1.71144e-06	0.28903	0.28623	0.28794	0.29903
	2.63248e-07	0.41151	0.53108	0.53279	0.60078	8.71875e-07	0.26762	0.40945	0.4452	1.71344e-06	0.30724	0.28742	0.29355	0.30228
	2.63498e-07	0.4207	0.5263	0.53819	0.59793	8.72875e-07	0.26183	0.40677	0.45376	1.71544e-06	0.30061	0.29161	0.30268	0.29659
	2.63748e-07	0.42282	0.52391	0.53434	0.59223	8.73875e-07	0.26349	0.40476	0.45091	1.71744e-06	0.29316	0.29101	0.28934	0.30634
	2.63998e-07	0.41787	0.52151	0.53279	0.59793	8.74875e-07	0.25522	0.4061	0.45947	1.71944e-06	0.29316	0.28623	0.29777	0.30878
	2.64248e-07	0.41858	0.52749	0.53357	0.59451	8.75875e-07	0.26679	0.41949	0.45205	1.72144e-06	0.29565	0.28683	0.28794	0.31121
	2.64498e-07	0.42778	0.5245	0.5405	0.59622	8.76875e-07	0.25687	0.41079	0.44748	1.72344e-06	0.2973	0.28563	0.28864	0.29578
	2.64748e-07	0.42919	0.51852	0.53434	0.5928	8.77875e-07	0.25605	0.40275	0.44235	1.72544e-06	0.2973	0.28862	0.28372	0.30715
	2.64998e-07	0.42565	0.51493	0.53434	0.59679	8.78875e-07	0.26514	0.40811	0.43493	1.72744e-06	0.29316	0.28144	0.29004	0.30309
	2.65248e-07	0.42212	0.51194	0.53511	0.59964	8.79875e-07	0.26431	0.4061	0.42922	1.72944e-06	0.31137	0.28982	0.28864	0.3104
	2.65498e-07	0.41929	0.51374	0.52817	0.59394	8.80875e-07	0.26101	0.40744	0.43493	1.73144e-06	0.29482	0.27845	0.29355	0.30878
	2.65748e-07	0.41999	0.5263	0.53434	0.59223	8.81875e-07	0.25357	0.42217	0.44406	1.73344e-06	0.30392	0.27845	0.30128	0.30065
	2.65998e-07	0.41434	0.5251	0.53125	0.59451	8.82875e-07	0.26018	0.41815	0.44805	1.73544e-06	0.29979	0.29101	0.29355	0.30065
	2.66248e-07	0.41575	0.5269	0.52663	0.59337	8.83875e-07	0.25605	0.4148	0.44406	1.73744e-06	0.28323	0.28264	0.29074	0.29172
	2.66498e-07	0.41717	0.5257	0.52817	0.59565	8.84875e-07	0.26431	0.41279	0.45034	1.73944e-06	0.2882	0.28264	0.29777	0.29334
	2.66748e-07	0.41787	0.52809	0.52663	0.59053	8.85875e-07	0.26018	0.40543	0.44863	1.74144e-06	0.29979	0.27546	0.28232	0.29416
	2.66998e-07	0.41787	0.52271	0.52123	0.59166	8.86875e-07	0.25687	0.40744	0.4492	1.74344e-06	0.28737	0.28503	0.28302	0.29497
	2.67248e-07	0.41717	0.52869	0.52277	0.59508	8.87875e-07	0.26183	0.40476	0.44463	1.74544e-06	0.29316	0.28383	0.28723	0.29659
	2.67498e-07	0.41646	0.52151	0.52123	0.59565	8.88875e-07	0.24943	0.40409	0.44577	1.74744e-06	0.29068	0.27965	0.29215	0.30065
	2.67748e-07	0.41434	0.51673	0.52046	0.59736	8.89875e-07	0.25439	0.40141	0.44805	1.74944e-06	0.28572	0.28383	0.28794	0.31203
	2.67998e-07	0.40514	0.51613	0.53125	0.5985	8.90875e-07	0.25605	0.40141	0.44406	1.75144e-06	0.29151	0.28683	0.28934	0.30228
	2.68248e-07	0.40656	0.51075	0.53588	0.60135	8.91875e-07	0.26183	0.41413	0.44178	1.75344e-06	0.28323	0.28204	0.28442	0.30553
	2.68498e-07	0.40373	0.50776	0.53819	0.60647	8.92875e-07	0.26018	0.41279	0.44863	1.75544e-06	0.29234	0.28503	0.29215	0.30228
	2.68748e-07	0.40302	0.51015	0.53125	0.60647	8.93875e-07	0.25935	0.42351	0.44748	1.75744e-06	0.28489	0.27486	0.29215	0.28441
	2.68998e-07	0.39807	0.51254	0.52971	0.60761	8.94875e-07	0.25853	0.42418	0.44121	1.75944e-06	0.28572	0.27965	0.28864	0.29497
	2.69248e-07	0.4009	0.51434	0.52354	0.60419	8.95875e-07	0.24861	0.41012	0.44006	1.76144e-06	0.27744	0.28922	0.27881	0.29903
	2.69498e-07	0.39807	0.51912	0.52046	0.60021	8.96875e-07	0.25522	0.4061	0.44805	1.76344e-06	0.28903	0.28742	0.28091	0.30228
	2.69748e-07	0.39877	0.52211	0.51583	0.60078	8.97875e-07	0.26183	0.3974	0.44292	1.76544e-06	0.28323	0.28024	0.28232	0.29822
	2.69998e-07	0.39382	0.51613	0.51429	0.59793	8.98875e-07	0.26018	0.39873	0.43892	1.76744e-06	0.28489	0.27905	0.28442	0.28847
	2.70248e-07	0.40019	0.51972	0.51352	0.60078	8.99875e-07	0.26431	0.40476	0.43493	1.76944e-06	0.28903	0.29161	0.28442	0.29253
	2.70498e-07	0.4009	0.51852	0.51506	0.59907	9.00875e-07	0.26431	0.41146	0.43607	1.77144e-06	0.28075	0.28862	0.28302	0.29497
	2.70748e-07	0.40373	0.52211	0.52431	0.59394	9.01875e-07	0.26349	0.40543	0.43835	1.77344e-06	0.28158	0.28264	0.27881	0.29334
	2.70998e-07	0.4009	0.51493	0.52431	0.5928	9.02875e-07	0.25853	0.40141	0.43607	1.77544e-06	0.28572	0.28324	0.28513	0.29822
	2.71248e-07	0.40302	0.51434	0.52431	0.59736	9.03875e-07	0.25274	0.40275	0.44006	1.77744e-06	0.27992	0.28563	0.27881	0.30715
	2.71498e-07	0.41221	0.52031	0.52354	0.59394	9.04875e-07	0.24861	0.40208	0.43778	1.77944e-06	0.28323	0.28264	0.29074	0.2974
	2.71748e-07	0.41009	0.51733	0.51969	0.59223	9.05875e-07	0.25274	0.39606	0.44406	1.78144e-06	0.28654	0.27845	0.28723	0.28928
	2.71998e-07	0.41221	0.51792	0.52586	0.5928	9.06875e-07	0.25853	0.40476	0.4492	1.78344e-06	0.27413	0.28264	0.276	0.28766
	2.72248e-07	0.41434	0.51733	0.51969	0.5985	9.07875e-07	0.25522	0.40476	0.4452	1.78544e-06	0.28903	0.27665	0.27459	0.30065
	2.72498e-07	0.41999	0.51493	0.52431	0.59451	9.08875e-07	0.25274	0.39806	0.44063	1.78744e-06	0.27578	0.28084	0.29004	0.29416
	2.72748e-07	0.41787	0.51792	0.52663	0.5911	9.09875e-07	0.2577	0.40275	0.44463	1.78944e-06	0.29234	0.27785	0.28372	0.29822
	2.72998e-07	0.41292	0.52271	0.52431	0.59166	9.10875e-07	0.25687	0.40543	0.43835	1.79144e-06	0.28489	0.28383	0.27951	0.30065
	2.73248e-07	0.40868	0.5245	0.52046	0.59053	9.11875e-07	0.26349	0.40476	0.43949	1.79344e-06	0.27744	0.28683	0.28091	0.29172
	2.73498e-07	0.41504	0.52271	0.522	0.58881	9.12875e-07	0.26349	0.40208	0.44863	1.79544e-06	0.27909	0.27426	0.2774	0.29822
	2.73748e-07	0.41009	0.51852	0.51892	0.5854	9.13875e-07	0.25935	0.40878	0.44406	1.79744e-06	0.28737	0.28443	0.28442	0.29984
	2.73998e-07	0.40656	0.51972	0.52508	0.58768	9.14875e-07	0.25357	0.41079	0.44178	1.79944e-06	0.27496	0.27785	0.28934	0.29172
	2.74248e-07	0.40656	0.51075	0.52277	0.59337	9.15875e-07	0.25935	0.4148	0.44577	1.80144e-06	0.29234	0.28324	0.28091	0.29009
	2.74498e-07	0.41009	0.50835	0.52817	0.59053	9.16875e-07	0.25687	0.40342	0.44977	1.80344e-06	0.27496	0.27965	0.29004	0.29091
	2.74748e-07	0.40938	0.51553	0.52586	0.59166	9.17875e-07	0.25109	0.40208	0.44178	1.80544e-06	0.28075	0.27366	0.2781	0.29416
	2.74998e-07	0.4108	0.52031	0.52046	0.59451	9.18875e-07	0.25522	0.40476	0.44006	1.80744e-06	0.28572	0.28383	0.28513	0.29497
	2.75248e-07	0.40797	0.51852	0.52508	0.60135	9.19875e-07	0.24695	0.39806	0.44006	1.80944e-06	0.27992	0.27845	0.27459	0.29578
	2.75498e-07	0.41009	0.51434	0.52277	0.5985	9.20875e-07	0.24613	0.3994	0.44178	1.81144e-06	0.28075	0.27426	0.28302	0.28847
	2.75748e-07	0.4108	0.51434	0.51969	0.59451	9.21875e-07	0.24613	0.3994	0.44349	1.81344e-06	0.2824	0.28443	0.29847	0.28847
	2.75998e-07	0.40868	0.51075	0.51815	0.59565	9.22875e-07	0.25439	0.3994	0.43949	1.81544e-06	0.27496	0.28204	0.28723	0.27791
	2.76248e-07	0.40726	0.51434	0.52586	0.5928	9.23875e-07	0.2577	0.40409	0.43207	1.81744e-06	0.2824	0.26888	0.28162	0.29172
	2.76498e-07	0.41151	0.51134	0.51737	0.58881	9.24875e-07	0.25026	0.40543	0.43778	1.81944e-06	0.28489	0.27247	0.27319	0.2974
	2.76748e-07	0.41504	0.50656	0.5274	0.58881	9.25875e-07	0.25522	0.40878	0.43436	1.82144e-06	0.28158	0.27665	0.27459	0.29416
	2.76998e-07	0.41363	0.51314	0.5274	0.5854	9.26875e-07	0.25274	0.40007	0.42637	1.82344e-06	0.28985	0.27247	0.28653	0.29497
	2.77248e-07	0.41292	0.50895	0.52971	0.58597	9.27875e-07	0.25026	0.40208	0.42808	1.82544e-06	0.28075	0.27546	0.27319	0.29091
	2.77498e-07	0.41221	0.51553	0.52817	0.58597	9.28875e-07	0.25274	0.40275	0.43379	1.82744e-06	0.27909	0.26648	0.2774	0.29172
	2.77748e-07	0.41292	0.51553	0.52123	0.58654	9.29875e-07	0.24695	0.3994	0.43721	1.82944e-06	0.27082	0.27546	0.27459	0.28116
	2.77998e-07	0.41504	0.51374	0.522	0.59337	9.30875e-07	0.24861	0.39405	0.43892	1.83144e-06	0.27496	0.27426	0.27881	0.29822
	2.78248e-07	0.41009	0.51553	0.52586	0.59622	9.31875e-07	0.24613	0.39806	0.44121	1.83344e-06	0.27827	0.27785	0.2753	0.29578
	2.78498e-07	0.41009	0.51733	0.522	0.59622	9.32875e-07	0.2577	0.3994	0.43664	1.83544e-06	0.27496	0.27247	0.28794	0.29659
	2.78748e-07	0.40656	0.51254	0.52277	0.59394	9.33875e-07	0.25935	0.39472	0.42979	1.83744e-06	0.28075	0.27725	0.28021	0.28928
	2.78998e-07	0.40443	0.50895	0.52123	0.59394	9.34875e-07	0.25522	0.3907	0.43207	1.83944e-06	0.2824	0.26888	0.28372	0.29497
	2.79248e-07	0.4009	0.51015	0.51815	0.59907	9.35875e-07	0.25935	0.39405	0.43207	1.84144e-06	0.27744	0.26409	0.27951	0.29822
	2.79498e-07	0.40019	0.50417	0.52508	0.59508	9.36875e-07	0.25522	0.39472	0.43207	1.84344e-06	0.27247	0.27486	0.276	0.29334
	2.79748e-07	0.39877	0.50297	0.52508	0.5911	9.37875e-07	0.25605	0.39405	0.42751	1.84544e-06	0.27578	0.27366	0.26968	0.29334
	2.79998e-07	0.39665	0.50835	0.52508	0.58369	9.38875e-07	0.24695	0.39806	0.42066	1.84744e-06	0.27992	0.27426	0.27319	0.29416
	2.80248e-07	0.39382	0.50835	0.52817	0.5854	9.39875e-07	0.24943	0.39338	0.41952	1.84944e-06	0.28323	0.26948	0.27389	0.28766
	2.80498e-07	0.39029	0.51673	0.52586	0.5854	9.40875e-07	0.24695	0.39472	0.42694	1.85144e-06	0.27082	0.27067	0.28232	0.29253
	2.80748e-07	0.39524	0.51374	0.522	0.5797	9.41875e-07	0.24943	0.40476	0.42522	1.85344e-06	0.27578	0.27247	0.2753	0.29253
	2.80998e-07	0.39524	0.52091	0.51737	0.578	9.42875e-07	0.23455	0.40409	0.42637	1.85544e-06	0.27827	0.27247	0.276	0.29009
	2.81248e-07	0.39312	0.51852	0.522	0.58312	9.43875e-07	0.23538	0.40074	0.42522	1.85744e-06	0.27827	0.26948	0.2767	0.28928
	2.81498e-07	0.39665	0.51015	0.51737	0.58255	9.44875e-07	0.24199	0.40074	0.42637	1.85944e-06	0.26916	0.27307	0.28021	0.27954
	2.81748e-07	0.4009	0.50536	0.51892	0.58141	9.45875e-07	0.24365	0.40141	0.42465	1.86144e-06	0.27496	0.26828	0.276	0.2771
	2.81998e-07	0.39595	0.50177	0.51737	0.58654	9.46875e-07	0.23951	0.40074	0.4218	1.86344e-06	0.27578	0.27845	0.27249	0.27954
	2.82248e-07	0.39736	0.49878	0.5166	0.59053	9.47875e-07	0.24199	0.40342	0.42351	1.86544e-06	0.2733	0.27007	0.27459	0.2836
	2.82498e-07	0.39807	0.49819	0.51737	0.59223	9.48875e-07	0.24613	0.40275	0.42123	1.86744e-06	0.27164	0.27606	0.27389	0.27791
	2.82748e-07	0.39665	0.49998	0.52277	0.58825	9.49875e-07	0.2453	0.40208	0.42865	1.86944e-06	0.26999	0.27366	0.27459	0.28035
	2.82998e-07	0.39948	0.50058	0.52123	0.5911	9.50875e-07	0.24447	0.40208	0.43093	1.87144e-06	0.27082	0.27187	0.2774	0.29578
	2.83248e-07	0.39312	0.49819	0.52046	0.59622	9.51875e-07	0.24034	0.3974	0.42979	1.87344e-06	0.28075	0.26888	0.27038	0.28522
	2.83498e-07	0.3917	0.50118	0.5274	0.59337	9.52875e-07	0.24199	0.39472	0.43036	1.87544e-06	0.27578	0.27665	0.27881	0.27872
	2.83748e-07	0.39382	0.50237	0.5274	0.59337	9.53875e-07	0.24117	0.39673	0.42922	1.87744e-06	0.26668	0.27307	0.27038	0.2771
	2.83998e-07	0.39807	0.50297	0.52894	0.58825	9.54875e-07	0.24447	0.39271	0.42579	1.87944e-06	0.27164	0.27127	0.26757	0.29822
	2.84248e-07	0.39312	0.50536	0.52277	0.58881	9.55875e-07	0.24117	0.39606	0.43093	1.88144e-06	0.27496	0.2623	0.26476	0.30228
	2.84498e-07	0.39877	0.50477	0.5274	0.58654	9.56875e-07	0.2329	0.3974	0.43093	1.88344e-06	0.27827	0.26768	0.2767	0.2836
	2.84748e-07	0.39877	0.50357	0.52354	0.58426	9.57875e-07	0.23538	0.39806	0.43264	1.88544e-06	0.28158	0.26589	0.27389	0.29009
	2.84998e-07	0.39948	0.50596	0.51275	0.5911	9.58875e-07	0.23703	0.39606	0.43264	1.88744e-06	0.2733	0.25691	0.26968	0.29091
	2.85248e-07	0.4016	0.50477	0.51352	0.59053	9.59875e-07	0.24034	0.39204	0.4315	1.88944e-06	0.26916	0.26768	0.26546	0.28522
	2.85498e-07	0.40231	0.50177	0.50812	0.5854	9.60875e-07	0.24447	0.39003	0.4355	1.89144e-06	0.26999	0.27606	0.26968	0.2836
	2.85748e-07	0.40514	0.50118	0.51275	0.58084	9.61875e-07	0.24695	0.3907	0.42808	1.89344e-06	0.26502	0.26828	0.2753	0.28685
	2.85998e-07	0.39948	0.49699	0.51737	0.58141	9.62875e-07	0.24943	0.39137	0.42465	1.89544e-06	0.28903	0.27247	0.26617	0.27629
	2.86248e-07	0.39524	0.49819	0.52123	0.57686	9.63875e-07	0.24034	0.39338	0.42294	1.89744e-06	0.27992	0.26828	0.27459	0.27872
	2.86498e-07	0.40231	0.50177	0.51506	0.57572	9.64875e-07	0.23538	0.39204	0.42408	1.89944e-06	0.27909	0.27067	0.26546	0.2836
	2.86748e-07	0.39665	0.50536	0.51429	0.57515	9.65875e-07	0.23951	0.38601	0.42294	1.90144e-06	0.27082	0.26289	0.276	0.28603
	2.86998e-07	0.39382	0.50716	0.51506	0.57344	9.66875e-07	0.24365	0.39003	0.41895	1.90344e-06	0.27082	0.26469	0.26898	0.27954
	2.87248e-07	0.39029	0.50716	0.51044	0.57572	9.67875e-07	0.24117	0.39338	0.41381	1.90544e-06	0.27496	0.26888	0.28021	0.29091
	2.87498e-07	0.3917	0.50357	0.51583	0.57686	9.68875e-07	0.24199	0.39472	0.41438	1.90744e-06	0.27247	0.26349	0.27951	0.28847
	2.87748e-07	0.39029	0.50237	0.51275	0.57686	9.69875e-07	0.24117	0.38936	0.4218	1.90944e-06	0.2642	0.27307	0.27249	0.29253
	2.87998e-07	0.38392	0.50118	0.50735	0.57913	9.70875e-07	0.24199	0.38601	0.42579	1.91144e-06	0.25344	0.26589	0.27249	0.27791
	2.88248e-07	0.3818	0.49878	0.51198	0.58198	9.71875e-07	0.24117	0.38735	0.42123	1.91344e-06	0.27827	0.26768	0.27108	0.27547
	2.88498e-07	0.38251	0.4934	0.50273	0.58426	9.72875e-07	0.23869	0.39003	0.4218	1.91544e-06	0.26916	0.25392	0.27459	0.28278
	2.88748e-07	0.38463	0.50237	0.50504	0.58483	9.73875e-07	0.2453	0.38936	0.41552	1.91744e-06	0.2733	0.26708	0.2781	0.28603
	2.88998e-07	0.38251	0.49998	0.50812	0.58312	9.74875e-07	0.24778	0.38534	0.41723	1.91944e-06	0.27661	0.26349	0.276	0.2771
	2.89248e-07	0.38109	0.50177	0.5166	0.59053	9.75875e-07	0.24613	0.37396	0.42351	1.92144e-06	0.27164	0.2617	0.27108	0.28278
	2.89498e-07	0.38675	0.49759	0.51815	0.5854	9.76875e-07	0.23869	0.37463	0.42522	1.92344e-06	0.27661	0.2593	0.27108	0.28278
	2.89748e-07	0.38675	0.49819	0.52123	0.58198	9.77875e-07	0.23786	0.39003	0.42637	1.92544e-06	0.27247	0.26529	0.26406	0.28116
	2.89998e-07	0.38251	0.49639	0.51815	0.58426	9.78875e-07	0.2329	0.38936	0.41666	1.92744e-06	0.26916	0.25571	0.27178	0.27304
	2.90248e-07	0.38534	0.49579	0.5166	0.58369	9.79875e-07	0.2329	0.39137	0.4178	1.92944e-06	0.26833	0.26888	0.26687	0.27954
	2.90498e-07	0.39029	0.4946	0.50967	0.58141	9.80875e-07	0.23455	0.38869	0.42522	1.93144e-06	0.26502	0.26828	0.26336	0.27547
	2.90748e-07	0.38392	0.50477	0.51275	0.57572	9.81875e-07	0.23455	0.38869	0.4218	1.93344e-06	0.26337	0.26529	0.26125	0.27629
	2.90998e-07	0.38392	0.50118	0.50967	0.5723	9.82875e-07	0.24117	0.382	0.42009	1.93544e-06	0.27082	0.26409	0.26968	0.27385
	2.91248e-07	0.38251	0.50417	0.5166	0.57686	9.83875e-07	0.24365	0.38601	0.41324	1.93744e-06	0.27909	0.26409	0.25633	0.27629
	2.91498e-07	0.38746	0.50357	0.50967	0.57173	9.84875e-07	0.23703	0.39137	0.41152	1.93944e-06	0.26089	0.27127	0.27108	0.27547
	2.91748e-07	0.38887	0.50177	0.50658	0.57059	9.85875e-07	0.23455	0.38534	0.41381	1.94144e-06	0.26006	0.25751	0.26195	0.28522
	2.91998e-07	0.38604	0.49699	0.50196	0.5723	9.86875e-07	0.23455	0.38333	0.41381	1.94344e-06	0.26916	0.2611	0.25142	0.28766
	2.92248e-07	0.39312	0.4934	0.49964	0.57344	9.87875e-07	0.23042	0.37731	0.41666	1.94544e-06	0.2733	0.26888	0.27108	0.27954
	2.92498e-07	0.39877	0.49101	0.50041	0.57173	9.88875e-07	0.23373	0.39003	0.42123	1.94744e-06	0.26089	0.25871	0.26476	0.27222
	2.92748e-07	0.4009	0.4952	0.50118	0.56945	9.89875e-07	0.2453	0.39204	0.42237	1.94944e-06	0.27164	0.27187	0.26406	0.28035
	2.92998e-07	0.4009	0.50118	0.49887	0.56888	9.90875e-07	0.23869	0.38601	0.41324	1.95144e-06	0.2733	0.27187	0.26968	0.27872
	2.93248e-07	0.40019	0.50417	0.51044	0.57515	9.91875e-07	0.23455	0.38534	0.40924	1.95344e-06	0.26668	0.26349	0.26827	0.26735
	2.93498e-07	0.40019	0.50177	0.50273	0.57515	9.92875e-07	0.23786	0.38802	0.41952	1.95544e-06	0.26006	0.2593	0.26406	0.2706
	2.93748e-07	0.40019	0.50177	0.50581	0.57116	9.93875e-07	0.23042	0.39338	0.42408	1.95744e-06	0.26254	0.2623	0.26687	0.28522
	2.93998e-07	0.39948	0.49579	0.4981	0.57344	9.94875e-07	0.22133	0.39003	0.41552	1.95944e-06	0.26668	0.2593	0.27108	0.2836
	2.94248e-07	0.39524	0.49579	0.50273	0.57743	9.95875e-07	0.22711	0.38534	0.41095	1.96144e-06	0.26337	0.26469	0.26476	0.27141
	2.94498e-07	0.39099	0.50237	0.50196	0.57515	9.96875e-07	0.2329	0.38333	0.40867	1.96344e-06	0.26585	0.26409	0.26336	0.28278
	2.94748e-07	0.38958	0.49759	0.50658	0.5723	9.97875e-07	0.22877	0.37865	0.40981	1.96544e-06	0.2642	0.26648	0.27038	0.26735
	2.94998e-07	0.38463	0.48921	0.50735	0.56945	9.98875e-07	0.22546	0.37463	0.41381	1.96744e-06	0.27578	0.26888	0.26898	0.27466
	2.95248e-07	0.38321	0.48862	0.51044	0.57458	9.99875e-07	0.23042	0.3753	0.41552	1.96944e-06	0.26337	0.2611	0.26195	0.27385
	2.95498e-07	0.38392	0.48084	0.51121	0.57002	1.00087e-06	0.23538	0.37262	0.4178	1.97144e-06	0.26254	0.26469	0.26055	0.27222
	2.95748e-07	0.38109	0.48563	0.50812	0.56604	1.00188e-06	0.23455	0.37262	0.41552	1.97344e-06	0.2733	0.26648	0.25844	0.27385
	2.95998e-07	0.37897	0.49101	0.50735	0.56945	1.00288e-06	0.22877	0.38467	0.40981	1.97544e-06	0.26502	0.2617	0.26195	0.27304
	2.96248e-07	0.37968	0.49161	0.50118	0.57344	1.00388e-06	0.22381	0.38735	0.41267	1.97744e-06	0.26254	0.25871	0.26265	0.26816
	2.96498e-07	0.38321	0.49221	0.50658	0.5723	1.00488e-06	0.22463	0.3907	0.41095	1.97944e-06	0.26916	0.25272	0.25423	0.27141
	2.96748e-07	0.38463	0.4946	0.50041	0.56888	1.00588e-06	0.23207	0.39271	0.4121	1.98144e-06	0.26337	0.25811	0.25844	0.27385
	2.96998e-07	0.37968	0.49041	0.49887	0.56888	1.00688e-06	0.22216	0.38936	0.40867	1.98344e-06	0.26337	0.27187	0.25985	0.2706
	2.97248e-07	0.37756	0.48563	0.50273	0.57002	1.00787e-06	0.22711	0.384	0.41038	1.98544e-06	0.2642	0.25871	0.25633	0.26816
	2.97498e-07	0.37968	0.48802	0.50581	0.56831	1.00888e-06	0.22546	0.38467	0.41495	1.98744e-06	0.26171	0.2593	0.25985	0.27141
	2.97748e-07	0.38251	0.48622	0.49733	0.56604	1.00988e-06	0.22711	0.38467	0.41723	1.98944e-06	0.27082	0.25691	0.26265	0.26816
	2.97998e-07	0.38109	0.48921	0.49964	0.57002	1.01088e-06	0.22794	0.38066	0.41666	1.99144e-06	0.27661	0.2605	0.25704	0.2576
	2.98248e-07	0.38038	0.48383	0.49964	0.57401	1.01188e-06	0.22629	0.37999	0.41381	1.99344e-06	0.25923	0.2611	0.25774	0.26573
	2.98498e-07	0.3818	0.48264	0.50273	0.57116	1.01287e-06	0.22546	0.382	0.40924	1.99544e-06	0.26254	0.26349	0.25563	0.2706
	2.98748e-07	0.38321	0.48323	0.49964	0.57173	1.01388e-06	0.22794	0.37865	0.40525	1.99744e-06	0.26337	0.25212	0.25774	0.28278
	2.98998e-07	0.38109	0.48443	0.49964	0.57572	1.01488e-06	0.21968	0.36994	0.41095	1.99944e-06	0.25261	0.2623	0.25423	0.26816
	2.99248e-07	0.38604	0.48443	0.49964	0.57856	1.01588e-06	0.21637	0.37463	0.40981	2.00144e-06	0.25261	0.25691	0.26055	0.26979
	2.99498e-07	0.38887	0.48024	0.50427	0.57059	1.01688e-06	0.22298	0.37865	0.40981	2.00344e-06	0.26502	0.26409	0.25563	0.2771
	2.99748e-07	0.39312	0.47725	0.50196	0.5723	1.01788e-06	0.21802	0.37932	0.40182	2.00544e-06	0.2584	0.26349	0.25914	0.27466
	2.99998e-07	0.4009	0.47725	0.49887	0.56775	1.01888e-06	0.2296	0.37999	0.40753	2.00744e-06	0.26089	0.25392	0.26336	0.27466
	3.00248e-07	0.39595	0.48622	0.49733	0.56945	1.01987e-06	0.23042	0.38467	0.41438	2.00944e-06	0.27164	0.26409	0.25423	0.27222
	3.00498e-07	0.39595	0.48622	0.49116	0.56775	1.02088e-06	0.22546	0.37463	0.41095	2.01144e-06	0.26916	0.2599	0.26476	0.26573
	3.00748e-07	0.39807	0.48742	0.49348	0.56148	1.02188e-06	0.22629	0.37932	0.41095	2.01344e-06	0.25592	0.25811	0.26265	0.27629
	3.00998e-07	0.39099	0.48802	0.49425	0.56205	1.02288e-06	0.2296	0.37932	0.41038	2.01544e-06	0.26006	0.25631	0.26617	0.26816
	3.01248e-07	0.38816	0.48383	0.49116	0.56718	1.02388e-06	0.23786	0.38266	0.40296	2.01744e-06	0.25923	0.25571	0.25914	0.26085
	3.01498e-07	0.38463	0.48204	0.49502	0.56604	1.02487e-06	0.22629	0.37932	0.40582	2.01944e-06	0.26089	0.25751	0.26406	0.2771
	3.01748e-07	0.38321	0.48503	0.49425	0.56888	1.02588e-06	0.22298	0.37128	0.40582	2.02144e-06	0.25261	0.25332	0.26125	0.26654
	3.01998e-07	0.37897	0.4934	0.5035	0.56831	1.02688e-06	0.21306	0.3753	0.40525	2.02344e-06	0.25923	0.25751	0.25914	0.25679
	3.02248e-07	0.37614	0.48921	0.50967	0.56888	1.02788e-06	0.21968	0.36927	0.40639	2.02544e-06	0.26999	0.25571	0.26617	0.26573
	3.02498e-07	0.37968	0.48682	0.50658	0.57344	1.02888e-06	0.21968	0.37731	0.41152	2.02744e-06	0.25923	0.25093	0.26687	0.27629
	3.02748e-07	0.38109	0.48503	0.50658	0.57173	1.02988e-06	0.22216	0.37731	0.41666	2.02944e-06	0.25178	0.25153	0.25423	0.27141
	3.02998e-07	0.37402	0.48443	0.50812	0.57572	1.03088e-06	0.2296	0.37731	0.41895	2.03144e-06	0.24847	0.25093	0.25142	0.26979
	3.03248e-07	0.37685	0.48503	0.50735	0.57629	1.03187e-06	0.22711	0.37463	0.41267	2.03344e-06	0.26585	0.25871	0.25142	0.26898
	3.03498e-07	0.37756	0.48383	0.49733	0.57515	1.03288e-06	0.22463	0.37798	0.4081	2.03544e-06	0.27082	0.25212	0.26476	0.2641
	3.03748e-07	0.37968	0.48981	0.49964	0.57116	1.03388e-06	0.21306	0.38266	0.40924	2.03744e-06	0.24847	0.25212	0.25001	0.26898
	3.03998e-07	0.37756	0.48742	0.49579	0.56888	1.03488e-06	0.21802	0.37798	0.40639	2.03944e-06	0.25013	0.25631	0.25282	0.26573
	3.04248e-07	0.37968	0.48802	0.48654	0.56831	1.03588e-06	0.22381	0.37329	0.40753	2.04144e-06	0.25013	0.25033	0.25844	0.27304
	3.04498e-07	0.38604	0.4934	0.48654	0.56604	1.03688e-06	0.22463	0.37061	0.40924	2.04344e-06	0.26337	0.25512	0.26055	0.27466
	3.04748e-07	0.38463	0.48802	0.48808	0.56376	1.03788e-06	0.22381	0.37195	0.40981	2.04544e-06	0.25013	0.25332	0.25985	0.26735
	3.04998e-07	0.38109	0.48682	0.48885	0.56319	1.03887e-06	0.22711	0.36793	0.40696	2.04744e-06	0.26171	0.25272	0.25914	0.26085
	3.05248e-07	0.38321	0.48921	0.48422	0.56148	1.03988e-06	0.22711	0.36994	0.41324	2.04944e-06	0.25426	0.2605	0.25914	0.27141
	3.05498e-07	0.38816	0.48443	0.49116	0.55977	1.04088e-06	0.2205	0.37262	0.41609	2.05144e-06	0.2642	0.25571	0.25282	0.26735
	3.05748e-07	0.38463	0.48383	0.49039	0.5592	1.04188e-06	0.22381	0.36994	0.41552	2.05344e-06	0.26006	0.25392	0.25072	0.26329
	3.05998e-07	0.37968	0.48024	0.49348	0.55977	1.04288e-06	0.2172	0.3686	0.40981	2.05544e-06	0.25592	0.25033	0.25563	0.26816
	3.06248e-07	0.37473	0.47486	0.49887	0.56091	1.04387e-06	0.22381	0.36593	0.41095	2.05744e-06	0.25923	0.2605	0.25072	0.2771
	3.06498e-07	0.37048	0.46948	0.49039	0.55977	1.04488e-06	0.22877	0.36994	0.40924	2.05944e-06	0.24433	0.25392	0.24861	0.26735
	3.06748e-07	0.3719	0.47127	0.48808	0.5592	1.04588e-06	0.22794	0.37597	0.39954	2.06144e-06	0.25923	0.25033	0.26265	0.26898
	3.06998e-07	0.3627	0.46828	0.49193	0.55806	1.04688e-06	0.22794	0.37731	0.39326	2.06344e-06	0.25923	0.24136	0.25774	0.26167
	3.07248e-07	0.36129	0.47187	0.48191	0.55635	1.04788e-06	0.22629	0.37396	0.40182	2.06544e-06	0.25923	0.24734	0.25774	0.26491
	3.07498e-07	0.36412	0.47187	0.48808	0.55692	1.04888e-06	0.22298	0.37932	0.4041	2.06744e-06	0.2584	0.25452	0.25844	0.27385
	3.07748e-07	0.36624	0.47964	0.48654	0.55578	1.04988e-06	0.22546	0.37865	0.40182	2.06944e-06	0.25426	0.24494	0.25493	0.26329
	3.07998e-07	0.36129	0.47785	0.48885	0.55578	1.05087e-06	0.21968	0.37463	0.40867	2.07144e-06	0.25344	0.25571	0.25633	0.26085
	3.08248e-07	0.35917	0.47546	0.48499	0.56034	1.05188e-06	0.23042	0.3666	0.41381	2.07344e-06	0.25344	0.24973	0.25563	0.26248
	3.08498e-07	0.36341	0.47247	0.4927	0.55749	1.05288e-06	0.23455	0.36927	0.40582	2.07544e-06	0.26089	0.24614	0.26546	0.26167
	3.08748e-07	0.36695	0.47546	0.49964	0.55692	1.05388e-06	0.22463	0.36392	0.40753	2.07744e-06	0.25013	0.24913	0.25001	0.26329
	3.08998e-07	0.36412	0.47785	0.49656	0.55749	1.05488e-06	0.21968	0.3599	0.40696	2.07944e-06	0.25923	0.24614	0.25985	0.26816
	3.09248e-07	0.36907	0.47964	0.49656	0.56319	1.05587e-06	0.22216	0.36459	0.40011	2.08144e-06	0.26337	0.24614	0.25212	0.26491
	3.09498e-07	0.37048	0.47964	0.4927	0.5592	1.05688e-06	0.21885	0.36459	0.40125	2.08344e-06	0.24516	0.24315	0.25353	0.26329
	3.09748e-07	0.37473	0.48503	0.4927	0.55294	1.05788e-06	0.22629	0.37731	0.40125	2.08544e-06	0.25675	0.24315	0.25142	0.26167
	3.09998e-07	0.36977	0.48323	0.49193	0.55521	1.05888e-06	0.22298	0.38066	0.40068	2.08744e-06	0.26006	0.24853	0.24791	0.26004
	3.10248e-07	0.36624	0.48264	0.49656	0.5518	1.05988e-06	0.22546	0.37463	0.3944	2.08944e-06	0.25923	0.24435	0.26265	0.25842
	3.10498e-07	0.37331	0.48084	0.4927	0.55464	1.06088e-06	0.21637	0.37195	0.39611	2.09144e-06	0.25344	0.24136	0.25493	0.26654
	3.10748e-07	0.37402	0.48862	0.50118	0.55578	1.06188e-06	0.22381	0.37061	0.4041	2.09344e-06	0.25178	0.25212	0.26125	0.26573
	3.10998e-07	0.36695	0.48383	0.49656	0.56205	1.06287e-06	0.21885	0.36258	0.40296	2.09544e-06	0.23357	0.24794	0.25633	0.26248
	3.11248e-07	0.36907	0.48264	0.49733	0.56489	1.06388e-06	0.22133	0.3686	0.39954	2.09744e-06	0.25178	0.24734	0.25774	0.25354
	3.11498e-07	0.36482	0.47307	0.49964	0.56831	1.06488e-06	0.21058	0.37061	0.39155	2.09944e-06	0.25178	0.24016	0.25072	0.25842
	3.11748e-07	0.37543	0.47845	0.4927	0.57002	1.06588e-06	0.22298	0.37061	0.40068	2.10144e-06	0.25344	0.24375	0.25633	0.26085
	3.11998e-07	0.36553	0.46948	0.48576	0.57002	1.06688e-06	0.22298	0.36593	0.40353	2.10344e-06	0.26089	0.24375	0.25001	0.25517
	3.12248e-07	0.37048	0.46708	0.48499	0.57116	1.06788e-06	0.22629	0.36927	0.40296	2.10544e-06	0.25509	0.25272	0.24369	0.26085
	3.12498e-07	0.37048	0.47127	0.48268	0.56376	1.06888e-06	0.21554	0.3686	0.40353	2.10744e-06	0.25344	0.24375	0.25282	0.26248
	3.12748e-07	0.3719	0.47187	0.48962	0.56376	1.06987e-06	0.21224	0.36392	0.40582	2.10944e-06	0.24599	0.25093	0.24861	0.27141
	3.12998e-07	0.37473	0.46948	0.48499	0.56034	1.07088e-06	0.21802	0.35789	0.40068	2.11144e-06	0.24516	0.24973	0.2451	0.26735
	3.13248e-07	0.37331	0.46948	0.48114	0.55806	1.07188e-06	0.21637	0.36191	0.39668	2.11344e-06	0.24102	0.25332	0.25072	0.25598
	3.13498e-07	0.37473	0.46649	0.48422	0.55408	1.07288e-06	0.21885	0.37128	0.39611	2.11544e-06	0.24847	0.25093	0.24791	0.25679
	3.13748e-07	0.3726	0.47307	0.48422	0.54895	1.07388e-06	0.22216	0.37128	0.40011	2.11744e-06	0.24433	0.24554	0.24018	0.2576
	3.13998e-07	0.36836	0.46828	0.48191	0.54895	1.07487e-06	0.22463	0.36593	0.4041	2.11944e-06	0.25426	0.25093	0.25282	0.25679
	3.14248e-07	0.36624	0.46948	0.47497	0.55237	1.07588e-06	0.22381	0.36258	0.40125	2.12144e-06	0.24847	0.24494	0.25072	0.26816
	3.14498e-07	0.36977	0.46708	0.48191	0.54952	1.07688e-06	0.21968	0.35856	0.40068	2.12344e-06	0.26089	0.23956	0.2451	0.26248
	3.14748e-07	0.36836	0.46649	0.4796	0.54895	1.07788e-06	0.21637	0.3666	0.39897	2.12544e-06	0.24681	0.24674	0.25072	0.24786
	3.14998e-07	0.36058	0.4635	0.47806	0.55408	1.07888e-06	0.21885	0.37262	0.39668	2.12744e-06	0.25344	0.25272	0.25072	0.24705
	3.15248e-07	0.35563	0.46828	0.48268	0.55123	1.07988e-06	0.22711	0.36459	0.40296	2.12944e-06	0.25923	0.25153	0.24721	0.2576
	3.15498e-07	0.36482	0.46948	0.47728	0.55009	1.08088e-06	0.21472	0.36124	0.40239	2.13144e-06	0.25095	0.23956	0.25072	0.25923
	3.15748e-07	0.35987	0.47067	0.47497	0.55408	1.08187e-06	0.21224	0.36927	0.40011	2.13344e-06	0.25509	0.24136	0.25493	0.25354
	3.15998e-07	0.35846	0.47127	0.48499	0.55464	1.08288e-06	0.2081	0.35856	0.39897	2.13544e-06	0.24764	0.24136	0.24369	0.25354
	3.16248e-07	0.35492	0.46948	0.48808	0.56546	1.08388e-06	0.2172	0.35856	0.38984	2.13744e-06	0.23937	0.23836	0.24861	0.25842
	3.16498e-07	0.35421	0.47725	0.48499	0.56148	1.08488e-06	0.21802	0.36191	0.39041	2.13944e-06	0.24185	0.24435	0.25423	0.26573
	3.16748e-07	0.34997	0.47606	0.48576	0.56262	1.08588e-06	0.22133	0.37597	0.39783	2.14144e-06	0.24268	0.24913	0.2451	0.26329
	3.16998e-07	0.34926	0.46948	0.48268	0.56376	1.08687e-06	0.2205	0.36325	0.39668	2.14344e-06	0.25095	0.24136	0.2444	0.26167
	3.17248e-07	0.34997	0.47067	0.48654	0.56489	1.08788e-06	0.22381	0.36994	0.39611	2.14544e-06	0.2493	0.24853	0.25212	0.25517
	3.17498e-07	0.35068	0.46948	0.48654	0.56034	1.08888e-06	0.21885	0.36526	0.38869	2.14744e-06	0.24433	0.24195	0.24791	0.25679
	3.17748e-07	0.35634	0.47008	0.48037	0.55806	1.08988e-06	0.20976	0.35856	0.38984	2.14944e-06	0.25013	0.24913	0.24018	0.24705
	3.17998e-07	0.35068	0.46409	0.48114	0.55749	1.09088e-06	0.2172	0.35923	0.38584	2.15144e-06	0.24516	0.24435	0.2458	0.25679
	3.18248e-07	0.35421	0.46529	0.48268	0.55692	1.09188e-06	0.21554	0.35923	0.39611	2.15344e-06	0.24681	0.24554	0.25001	0.25679
	3.18498e-07	0.35846	0.4611	0.48191	0.55294	1.09288e-06	0.21306	0.35655	0.39497	2.15544e-06	0.24268	0.24494	0.23808	0.25354
	3.18748e-07	0.35492	0.46888	0.48345	0.55066	1.09387e-06	0.21802	0.35588	0.3944	2.15744e-06	0.23771	0.23896	0.24791	0.2576
	3.18998e-07	0.35775	0.47187	0.48345	0.54724	1.09488e-06	0.21058	0.35387	0.39726	2.15944e-06	0.25757	0.23477	0.24791	0.25842
	3.19248e-07	0.35846	0.46888	0.48422	0.55237	1.09588e-06	0.21472	0.35454	0.39497	2.16144e-06	0.25757	0.24136	0.24791	0.2641
	3.19498e-07	0.36129	0.46708	0.47497	0.55066	1.09688e-06	0.21472	0.35923	0.39326	2.16344e-06	0.24268	0.23777	0.25001	0.25923
	3.19748e-07	0.36058	0.47307	0.47651	0.54895	1.09788e-06	0.22794	0.36793	0.3944	2.16544e-06	0.25261	0.24255	0.25423	0.25517
	3.19998e-07	0.35775	0.47725	0.47189	0.5518	1.09888e-06	0.22629	0.36191	0.39726	2.16744e-06	0.25013	0.24435	0.2465	0.25679
	3.20248e-07	0.36058	0.47486	0.47806	0.55578	1.09988e-06	0.21306	0.36057	0.3944	2.16944e-06	0.25675	0.24016	0.2451	0.26248
	3.20498e-07	0.36129	0.47307	0.47189	0.55521	1.10087e-06	0.21224	0.35521	0.39155	2.17144e-06	0.24102	0.23358	0.23808	0.2576
	3.20748e-07	0.36482	0.47307	0.47189	0.56091	1.10188e-06	0.20976	0.35588	0.39497	2.17344e-06	0.25178	0.23717	0.25493	0.25354
	3.20998e-07	0.3627	0.47187	0.48037	0.56831	1.10288e-06	0.21637	0.36325	0.39497	2.17544e-06	0.2493	0.23717	0.24159	0.24705
	3.21248e-07	0.35917	0.47127	0.48114	0.56831	1.10388e-06	0.22546	0.35521	0.39383	2.17744e-06	0.24681	0.23238	0.2465	0.24948
	3.21498e-07	0.36129	0.46768	0.48731	0.56604	1.10488e-06	0.22463	0.35856	0.39212	2.17944e-06	0.24681	0.24255	0.24089	0.24948
	3.21748e-07	0.36129	0.46529	0.48576	0.56319	1.10587e-06	0.21058	0.35521	0.39554	2.18144e-06	0.24516	0.23777	0.2458	0.25192
	3.21998e-07	0.35563	0.46529	0.48499	0.56148	1.10688e-06	0.21141	0.3532	0.39041	2.18344e-06	0.24102	0.23418	0.24299	0.24786
	3.22248e-07	0.35987	0.45931	0.48422	0.55692	1.10788e-06	0.21472	0.3686	0.39269	2.18544e-06	0.23523	0.23777	0.24299	0.26167
	3.22498e-07	0.36695	0.46051	0.47883	0.55009	1.10888e-06	0.2048	0.3686	0.39726	2.18744e-06	0.24019	0.23178	0.24229	0.25517
	3.22748e-07	0.36836	0.4611	0.48268	0.54952	1.10988e-06	0.20645	0.36526	0.39783	2.18944e-06	0.23771	0.24136	0.24369	0.25192
	3.22998e-07	0.36129	0.46529	0.48037	0.5461	1.11088e-06	0.21141	0.35722	0.38869	2.19144e-06	0.23854	0.23657	0.24299	0.23974
	3.23248e-07	0.36058	0.46649	0.47651	0.54895	1.11188e-06	0.21141	0.3599	0.3847	2.19344e-06	0.24599	0.23657	0.24721	0.24623
	3.23498e-07	0.36341	0.46529	0.48499	0.54269	1.11287e-06	0.21472	0.35253	0.38641	2.19544e-06	0.25013	0.23836	0.2458	0.24705
	3.23748e-07	0.36129	0.47008	0.47883	0.54041	1.11388e-06	0.22381	0.35253	0.38527	2.19744e-06	0.23854	0.24255	0.23948	0.24542
	3.23998e-07	0.35846	0.46828	0.47728	0.54383	1.11488e-06	0.20645	0.3512	0.38984	2.19944e-06	0.2344	0.24016	0.24721	0.24542
	3.24248e-07	0.35846	0.46828	0.47806	0.54553	1.11588e-06	0.20893	0.3532	0.38584	2.20144e-06	0.24433	0.24375	0.24159	0.24542
	3.24498e-07	0.36058	0.46649	0.47728	0.54724	1.11688e-06	0.2048	0.35186	0.38984	2.20344e-06	0.24764	0.24136	0.23737	0.2576
	3.24748e-07	0.35917	0.46828	0.47189	0.54781	1.11787e-06	0.20728	0.36325	0.38242	2.20544e-06	0.23605	0.24255	0.24089	0.25273
	3.24998e-07	0.35846	0.46529	0.47266	0.55009	1.11888e-06	0.20397	0.35722	0.39155	2.20744e-06	0.23937	0.23178	0.2451	0.24705
	3.25248e-07	0.35775	0.47366	0.47189	0.55464	1.11988e-06	0.20893	0.35053	0.38527	2.20944e-06	0.23771	0.23657	0.24299	0.25192
	3.25498e-07	0.35846	0.46409	0.47497	0.55749	1.12088e-06	0.20893	0.34986	0.38356	2.21144e-06	0.23854	0.23896	0.24159	0.25111
	3.25748e-07	0.36482	0.47008	0.47806	0.5518	1.12188e-06	0.21058	0.35655	0.3847	2.21344e-06	0.23523	0.23896	0.23948	0.25679
	3.25998e-07	0.36199	0.46409	0.47883	0.55635	1.12288e-06	0.21389	0.3532	0.38926	2.21544e-06	0.23688	0.23418	0.24299	0.24623
	3.26248e-07	0.35987	0.4635	0.4796	0.55977	1.12388e-06	0.20562	0.35521	0.38812	2.21744e-06	0.23688	0.23896	0.24159	0.24705
	3.26498e-07	0.36129	0.46589	0.4796	0.55692	1.12487e-06	0.2172	0.34919	0.38812	2.21944e-06	0.24681	0.24554	0.24089	0.25436
	3.26748e-07	0.3627	0.46888	0.47266	0.55351	1.12588e-06	0.21885	0.35387	0.38812	2.22144e-06	0.23937	0.23717	0.23737	0.24948
	3.26998e-07	0.35846	0.46768	0.46803	0.54781	1.12688e-06	0.2048	0.3532	0.38812	2.22344e-06	0.23109	0.23657	0.2444	0.24786
	3.27248e-07	0.35775	0.46888	0.4688	0.5461	1.12788e-06	0.20728	0.35722	0.38755	2.22544e-06	0.23688	0.22999	0.23386	0.25598
	3.27498e-07	0.3627	0.46529	0.47728	0.54439	1.12888e-06	0.20728	0.35521	0.3807	2.22744e-06	0.23357	0.23358	0.24018	0.25111
	3.27748e-07	0.35987	0.45991	0.4742	0.54041	1.12988e-06	0.20314	0.35521	0.38984	2.22944e-06	0.24433	0.24375	0.23035	0.2438
	3.27998e-07	0.35846	0.46589	0.48576	0.53984	1.13088e-06	0.20397	0.35588	0.39212	2.23144e-06	0.2493	0.2258	0.2444	0.24948
	3.28248e-07	0.35704	0.45931	0.48114	0.53642	1.13188e-06	0.20976	0.35923	0.39668	2.23344e-06	0.24102	0.22999	0.23948	0.25029
	3.28498e-07	0.35846	0.46409	0.48114	0.53585	1.13288e-06	0.21141	0.35387	0.39098	2.23544e-06	0.23274	0.23178	0.23176	0.24623
	3.28748e-07	0.3627	0.45991	0.47651	0.53073	1.13388e-06	0.20232	0.34986	0.38984	2.23744e-06	0.2344	0.23717	0.23597	0.24542
	3.28998e-07	0.35634	0.4617	0.47112	0.533	1.13488e-06	0.20314	0.34182	0.38356	2.23944e-06	0.23523	0.23059	0.24791	0.25517
	3.29248e-07	0.34997	0.45931	0.46726	0.53585	1.13588e-06	0.20314	0.34249	0.38413	2.24144e-06	0.24185	0.22759	0.23667	0.25679
	3.29498e-07	0.35421	0.45213	0.46649	0.52902	1.13687e-06	0.2048	0.35655	0.38013	2.24344e-06	0.24516	0.23597	0.23457	0.25354
	3.29748e-07	0.35209	0.45991	0.46341	0.53129	1.13788e-06	0.20645	0.35655	0.38242	2.24544e-06	0.23771	0.23777	0.23808	0.24786
	3.29998e-07	0.34431	0.4635	0.46572	0.533	1.13888e-06	0.20645	0.35722	0.38184	2.24744e-06	0.22778	0.23896	0.23176	0.24623
	3.30248e-07	0.3429	0.46409	0.46803	0.53129	1.13988e-06	0.20397	0.35655	0.38299	2.24944e-06	0.23854	0.24375	0.23808	0.25273
	3.30498e-07	0.34785	0.46708	0.46572	0.533	1.14088e-06	0.20893	0.36124	0.38242	2.25144e-06	0.24433	0.23178	0.23246	0.25517
	3.30748e-07	0.34573	0.46589	0.46726	0.52902	1.14188e-06	0.2048	0.35186	0.38013	2.25344e-06	0.24102	0.23238	0.23667	0.24136
	3.30998e-07	0.34573	0.45871	0.46109	0.53528	1.14288e-06	0.20645	0.34785	0.38356	2.25544e-06	0.23274	0.23418	0.23527	0.24948
	3.31248e-07	0.3436	0.46409	0.45416	0.53642	1.14387e-06	0.21389	0.34919	0.38127	2.25744e-06	0.23854	0.24195	0.23527	0.25029
	3.31498e-07	0.34714	0.4629	0.45416	0.53699	1.14488e-06	0.20645	0.35655	0.38013	2.25944e-06	0.22695	0.23178	0.24159	0.2373
	3.31748e-07	0.34856	0.46469	0.4503	0.5387	1.14588e-06	0.20728	0.3532	0.3807	2.26144e-06	0.23274	0.23477	0.23316	0.2438
	3.31998e-07	0.34077	0.46529	0.45724	0.53756	1.14688e-06	0.2048	0.3532	0.38698	2.26344e-06	0.23192	0.23477	0.23246	0.24786
	3.32248e-07	0.34643	0.46649	0.46109	0.53984	1.14788e-06	0.20149	0.3512	0.38527	2.26544e-06	0.24599	0.23418	0.2444	0.25111
	3.32498e-07	0.3429	0.4623	0.46109	0.54212	1.14887e-06	0.20314	0.35454	0.3807	2.26744e-06	0.24516	0.23717	0.23457	0.24786
	3.32748e-07	0.3436	0.45931	0.46264	0.5387	1.14988e-06	0.20562	0.3532	0.38527	2.26944e-06	0.24764	0.23238	0.23246	0.24298
	3.32998e-07	0.34219	0.45991	0.47189	0.54212	1.15088e-06	0.20314	0.34986	0.38184	2.27144e-06	0.24185	0.2264	0.24299	0.23811
	3.33248e-07	0.33865	0.45931	0.47651	0.54439	1.15188e-06	0.20645	0.35253	0.38584	2.27344e-06	0.22861	0.22879	0.23035	0.24786
	3.33498e-07	0.3436	0.45393	0.47266	0.54155	1.15288e-06	0.20645	0.34785	0.38413	2.27544e-06	0.23274	0.2264	0.22473	0.24948
	3.33748e-07	0.34573	0.45273	0.4796	0.54098	1.15388e-06	0.20976	0.34785	0.38127	2.27744e-06	0.22447	0.23118	0.23737	0.24786
	3.33998e-07	0.34219	0.45094	0.47035	0.54041	1.15488e-06	0.19984	0.34651	0.38527	2.27944e-06	0.23937	0.2252	0.23527	0.24542
	3.34248e-07	0.34007	0.44675	0.46572	0.54439	1.15587e-06	0.19488	0.3445	0.38926	2.28144e-06	0.24102	0.22939	0.23316	0.23974
	3.34498e-07	0.3429	0.44914	0.46572	0.5387	1.15688e-06	0.19322	0.34651	0.38242	2.28344e-06	0.23605	0.23418	0.24018	0.24298
	3.34748e-07	0.34643	0.45273	0.46495	0.53642	1.15788e-06	0.19901	0.3532	0.37956	2.28544e-06	0.23771	0.23178	0.23246	0.24705
	3.34998e-07	0.34714	0.45034	0.46109	0.53358	1.15888e-06	0.20066	0.35454	0.3847	2.28744e-06	0.22447	0.23418	0.22895	0.24705
	3.35248e-07	0.34219	0.45572	0.46572	0.52845	1.15988e-06	0.20893	0.34383	0.38242	2.28944e-06	0.23937	0.23238	0.23737	0.25598
	3.35498e-07	0.34643	0.45811	0.45955	0.52048	1.16087e-06	0.20314	0.34383	0.37728	2.29144e-06	0.23854	0.23059	0.23246	0.24217
	3.35748e-07	0.34856	0.4617	0.45416	0.5256	1.16188e-06	0.20728	0.34316	0.37842	2.29344e-06	0.22861	0.2264	0.24861	0.24461
	3.35998e-07	0.34502	0.45811	0.44953	0.52218	1.16288e-06	0.20314	0.33446	0.38127	2.29544e-06	0.22943	0.22221	0.24018	0.25111
	3.36248e-07	0.34997	0.45572	0.45878	0.52503	1.16388e-06	0.20645	0.34115	0.37785	2.29744e-06	0.22778	0.23298	0.22754	0.24055
	3.36498e-07	0.34643	0.45273	0.46341	0.52446	1.16488e-06	0.19818	0.33446	0.37614	2.29944e-06	0.22364	0.22939	0.24159	0.23892
	3.36748e-07	0.34431	0.45273	0.47343	0.52104	1.16588e-06	0.20149	0.33111	0.38242	2.30144e-06	0.22364	0.22819	0.23597	0.24867
	3.36998e-07	0.34573	0.45333	0.47497	0.52788	1.16688e-06	0.2048	0.3358	0.38527	2.30344e-06	0.23523	0.23477	0.22965	0.24298
	3.37248e-07	0.34573	0.45452	0.47343	0.52731	1.16787e-06	0.19984	0.34517	0.3807	2.30544e-06	0.22861	0.23537	0.23737	0.24542
	3.37498e-07	0.35138	0.45572	0.46649	0.52503	1.16888e-06	0.19736	0.34517	0.37671	2.30744e-06	0.23192	0.23178	0.23667	0.24623
	3.37748e-07	0.35138	0.45751	0.46187	0.52389	1.16988e-06	0.20314	0.34048	0.37385	2.30944e-06	0.22861	0.23537	0.23316	0.24298
	3.37998e-07	0.34431	0.45871	0.45493	0.53358	1.17088e-06	0.19901	0.34785	0.37956	2.31144e-06	0.22778	0.22759	0.22965	0.23567
	3.38248e-07	0.34148	0.46409	0.46572	0.53528	1.17188e-06	0.19901	0.35053	0.37557	2.31344e-06	0.23026	0.2252	0.22614	0.23324
	3.38498e-07	0.34219	0.4635	0.46726	0.53073	1.17288e-06	0.19157	0.3532	0.37842	2.31544e-06	0.23523	0.22879	0.22965	0.24705
	3.38748e-07	0.34643	0.4611	0.46495	0.52902	1.17388e-06	0.19322	0.34115	0.37442	2.31744e-06	0.2344	0.2258	0.22965	0.23486
	3.38998e-07	0.34219	0.45931	0.4688	0.53414	1.17487e-06	0.19653	0.34316	0.38242	2.31944e-06	0.22778	0.23178	0.23035	0.24136
	3.39248e-07	0.34431	0.4611	0.46649	0.533	1.17588e-06	0.1957	0.34651	0.37785	2.32144e-06	0.23026	0.23298	0.23737	0.2438
	3.39498e-07	0.34502	0.45632	0.46649	0.53243	1.17688e-06	0.20314	0.34584	0.37614	2.32344e-06	0.2253	0.22281	0.23597	0.24542
	3.39748e-07	0.34219	0.45811	0.46264	0.53016	1.17788e-06	0.20645	0.34718	0.37271	2.32544e-06	0.23109	0.23358	0.22754	0.23243
	3.39998e-07	0.33158	0.44735	0.46418	0.53243	1.17888e-06	0.2081	0.3532	0.37728	2.32744e-06	0.23026	0.23059	0.22263	0.23811
	3.40248e-07	0.33582	0.44735	0.46649	0.53414	1.17987e-06	0.19901	0.34986	0.38127	2.32944e-06	0.23274	0.22939	0.23527	0.23649
	3.40498e-07	0.34077	0.44316	0.46726	0.53243	1.18088e-06	0.2048	0.34986	0.37614	2.33144e-06	0.23357	0.22939	0.23035	0.23649
	3.40748e-07	0.3429	0.43897	0.47189	0.53186	1.18188e-06	0.20066	0.34584	0.37499	2.33344e-06	0.2253	0.22341	0.23527	0.24298
	3.40998e-07	0.33299	0.44137	0.47497	0.53528	1.18288e-06	0.19901	0.34048	0.37499	2.33544e-06	0.23357	0.22221	0.23105	0.23811
	3.41248e-07	0.3337	0.43838	0.47112	0.53813	1.18388e-06	0.19736	0.34182	0.3847	2.33744e-06	0.22943	0.21922	0.23457	0.23405
	3.41498e-07	0.32663	0.43897	0.46957	0.5387	1.18488e-06	0.20066	0.3512	0.37956	2.33944e-06	0.22943	0.22281	0.22684	0.23486
	3.41748e-07	0.32663	0.44137	0.47035	0.53756	1.18588e-06	0.19736	0.34919	0.37956	2.34144e-06	0.22778	0.2264	0.22825	0.23649
	3.41998e-07	0.32946	0.44974	0.47266	0.53813	1.18687e-06	0.19405	0.34584	0.37956	2.34344e-06	0.23771	0.227	0.21982	0.24705
	3.42248e-07	0.33299	0.45512	0.46957	0.54155	1.18788e-06	0.19736	0.34383	0.37671	2.34544e-06	0.24268	0.22041	0.23035	0.2373
	3.42498e-07	0.33653	0.45153	0.46264	0.53984	1.18888e-06	0.20066	0.33446	0.37785	2.34744e-06	0.23274	0.23597	0.22544	0.23324
	3.42748e-07	0.34148	0.44615	0.46264	0.54098	1.18988e-06	0.19405	0.33379	0.36757	2.34944e-06	0.22943	0.22759	0.23105	0.24705
	3.42998e-07	0.34007	0.44555	0.46341	0.54155	1.19088e-06	0.19984	0.33914	0.36929	2.35144e-06	0.23771	0.224	0.23457	0.24298
	3.43248e-07	0.33441	0.44495	0.46418	0.54553	1.19187e-06	0.20149	0.33513	0.37271	2.35344e-06	0.23523	0.22819	0.23527	0.23243
	3.43498e-07	0.33794	0.44077	0.45647	0.54383	1.19288e-06	0.20066	0.33914	0.36986	2.35544e-06	0.23937	0.22999	0.22895	0.23567
	3.43748e-07	0.3429	0.44017	0.45878	0.54439	1.19388e-06	0.19405	0.3445	0.37899	2.35744e-06	0.22116	0.2258	0.22895	0.23324
	3.43998e-07	0.33724	0.44615	0.45955	0.54326	1.19488e-06	0.19653	0.34383	0.3807	2.35944e-06	0.23771	0.22879	0.22473	0.24461
	3.44248e-07	0.3337	0.44555	0.46032	0.5461	1.19588e-06	0.19488	0.34249	0.38184	2.36144e-06	0.22281	0.22041	0.22825	0.23811
	3.44498e-07	0.33724	0.44914	0.46109	0.54667	1.19688e-06	0.19901	0.34517	0.37328	2.36344e-06	0.22861	0.22221	0.23035	0.24136
	3.44748e-07	0.33936	0.45153	0.4688	0.54098	1.19788e-06	0.1924	0.33981	0.36815	2.36544e-06	0.23688	0.22759	0.23737	0.24055
	3.44998e-07	0.3337	0.45512	0.47035	0.54041	1.19887e-06	0.19736	0.34048	0.37271	2.36744e-06	0.2195	0.21922	0.23667	0.23811
	3.45248e-07	0.33299	0.44854	0.46803	0.53927	1.19988e-06	0.19157	0.34785	0.37785	2.36944e-06	0.22364	0.22041	0.22403	0.23811
	3.45498e-07	0.33016	0.44854	0.46418	0.53471	1.20088e-06	0.19074	0.35053	0.38242	2.37144e-06	0.23109	0.22221	0.22754	0.22918
	3.45748e-07	0.33087	0.45034	0.46572	0.52731	1.20188e-06	0.1924	0.34584	0.38127	2.37344e-06	0.2253	0.2246	0.22895	0.22024
	3.45998e-07	0.32238	0.44675	0.45493	0.51991	1.20288e-06	0.19818	0.33847	0.37499	2.37544e-06	0.23854	0.227	0.23386	0.2308
	3.46248e-07	0.32521	0.45034	0.46109	0.51934	1.20388e-06	0.20232	0.34651	0.367	2.37744e-06	0.23523	0.22819	0.22895	0.24136
	3.46498e-07	0.3337	0.44974	0.46187	0.51421	1.20488e-06	0.20397	0.34249	0.36529	2.37944e-06	0.22281	0.23118	0.23246	0.23811
	3.46748e-07	0.33653	0.44914	0.45955	0.51364	1.20587e-06	0.20232	0.34517	0.37157	2.38144e-06	0.22943	0.23477	0.22965	0.23892
	3.46998e-07	0.33512	0.45153	0.45724	0.51934	1.20688e-06	0.19488	0.33245	0.37214	2.38344e-06	0.21867	0.22221	0.22544	0.2373
	3.47248e-07	0.33158	0.44615	0.46341	0.52048	1.20788e-06	0.19405	0.33312	0.37157	2.38544e-06	0.2104	0.224	0.22895	0.2308
	3.47498e-07	0.33299	0.44495	0.46572	0.51991	1.20888e-06	0.1957	0.34182	0.37614	2.38744e-06	0.22281	0.22101	0.22333	0.23974
	3.47748e-07	0.33512	0.44436	0.46495	0.52048	1.20988e-06	0.20893	0.33914	0.37785	2.38944e-06	0.2253	0.2246	0.22895	0.23324
	3.47998e-07	0.33158	0.44495	0.46341	0.5256	1.21087e-06	0.1957	0.34651	0.37557	2.39144e-06	0.23605	0.2264	0.23035	0.22755
	3.48248e-07	0.33299	0.44555	0.46187	0.53073	1.21188e-06	0.19901	0.34517	0.37671	2.39344e-06	0.2195	0.22101	0.22544	0.22999
	3.48498e-07	0.32875	0.44615	0.45338	0.52731	1.21288e-06	0.19322	0.34651	0.371	2.39544e-06	0.21702	0.21623	0.22193	0.22918
	3.48748e-07	0.33512	0.45333	0.46264	0.52788	1.21388e-06	0.1957	0.34651	0.367	2.39744e-06	0.22612	0.22819	0.22403	0.23324
	3.48998e-07	0.32521	0.43658	0.46957	0.53129	1.21488e-06	0.18744	0.34718	0.36757	2.39944e-06	0.2253	0.22041	0.22263	0.23649
	3.49248e-07	0.32097	0.43538	0.46649	0.52617	1.21588e-06	0.1957	0.33914	0.36529	2.40144e-06	0.22281	0.21324	0.21841	0.22918
	3.49498e-07	0.32521	0.43359	0.46495	0.52503	1.21688e-06	0.19488	0.34718	0.3613	2.40344e-06	0.22447	0.21144	0.22614	0.23649
	3.49748e-07	0.33158	0.43538	0.45955	0.52161	1.21787e-06	0.20232	0.34115	0.36529	2.40544e-06	0.21867	0.22281	0.23457	0.23324
	3.49998e-07	0.32592	0.43778	0.45955	0.52048	1.21888e-06	0.19653	0.33847	0.36358	2.40744e-06	0.2195	0.22101	0.22825	0.22918
	3.50248e-07	0.33229	0.44914	0.45647	0.52389	1.21988e-06	0.19405	0.34316	0.35844	2.40944e-06	0.22447	0.2246	0.22333	0.23974
	3.50498e-07	0.33582	0.44256	0.45647	0.5182	1.22088e-06	0.20066	0.34718	0.36073	2.41144e-06	0.2253	0.21742	0.22965	0.23161
	3.50748e-07	0.33936	0.44974	0.45955	0.51877	1.22188e-06	0.2081	0.34115	0.36986	2.41344e-06	0.22695	0.2264	0.23035	0.22593
	3.50998e-07	0.33653	0.45572	0.46341	0.52048	1.22287e-06	0.20397	0.33646	0.37557	2.41544e-06	0.22778	0.22221	0.22052	0.2308
	3.51248e-07	0.33653	0.45572	0.45801	0.5182	1.22388e-06	0.20232	0.3291	0.37271	2.41744e-06	0.21785	0.21862	0.23035	0.24136
	3.51498e-07	0.33865	0.45034	0.46109	0.51364	1.22488e-06	0.19653	0.32843	0.36643	2.41944e-06	0.22364	0.2252	0.21771	0.23161
	3.51748e-07	0.33653	0.44675	0.46572	0.51193	1.22588e-06	0.1957	0.33178	0.36415	2.42144e-06	0.23109	0.22939	0.21841	0.23324
	3.51998e-07	0.33441	0.44017	0.46032	0.50909	1.22688e-06	0.18909	0.34182	0.36415	2.42344e-06	0.22198	0.22161	0.22193	0.23324
	3.52248e-07	0.33582	0.43479	0.46572	0.51421	1.22788e-06	0.19736	0.34182	0.36301	2.42544e-06	0.22447	0.21922	0.22263	0.24705
	3.52498e-07	0.33512	0.43538	0.46187	0.51193	1.22888e-06	0.19653	0.33981	0.35958	2.42744e-06	0.22778	0.21084	0.22754	0.24542
	3.52748e-07	0.33441	0.43658	0.46187	0.50909	1.22987e-06	0.19736	0.33111	0.36586	2.42944e-06	0.21536	0.21623	0.22965	0.2308
	3.52998e-07	0.33582	0.4318	0.45647	0.51023	1.23088e-06	0.18744	0.3224	0.36929	2.43144e-06	0.22281	0.21982	0.21841	0.2373
	3.53248e-07	0.33016	0.43419	0.4557	0.51763	1.23188e-06	0.19157	0.32441	0.36986	2.43344e-06	0.22778	0.21623	0.2156	0.23161
	3.53498e-07	0.33299	0.43299	0.4557	0.52048	1.23288e-06	0.18578	0.33713	0.37557	2.43544e-06	0.23192	0.21623	0.21631	0.2308
	3.53748e-07	0.32592	0.43838	0.46032	0.52218	1.23388e-06	0.18496	0.3445	0.37728	2.43744e-06	0.22033	0.21922	0.22193	0.2243
	3.53998e-07	0.3238	0.43778	0.46264	0.52617	1.23488e-06	0.18826	0.34115	0.37385	2.43944e-06	0.22778	0.22341	0.22263	0.22024
	3.54248e-07	0.32309	0.43538	0.45878	0.52845	1.23588e-06	0.19488	0.33513	0.367	2.44144e-06	0.22116	0.21802	0.21069	0.24055
	3.54498e-07	0.32592	0.42881	0.45724	0.52902	1.23687e-06	0.19901	0.34249	0.36815	2.44344e-06	0.2195	0.21563	0.22263	0.2373
	3.54748e-07	0.32734	0.43538	0.45184	0.53016	1.23788e-06	0.19984	0.3358	0.36757	2.44544e-06	0.22364	0.22341	0.22754	0.23161
	3.54998e-07	0.32238	0.43239	0.44722	0.53243	1.23888e-06	0.1924	0.32977	0.36815	2.44744e-06	0.22198	0.224	0.2156	0.22268
	3.55248e-07	0.3238	0.43598	0.44336	0.53414	1.23988e-06	0.18744	0.33513	0.37557	2.44944e-06	0.22612	0.21862	0.21209	0.23974
	3.55498e-07	0.32168	0.44077	0.44722	0.52902	1.24088e-06	0.19074	0.34115	0.36929	2.45144e-06	0.22778	0.21982	0.2149	0.2373
	3.55748e-07	0.32734	0.44077	0.44259	0.52902	1.24187e-06	0.18496	0.33178	0.367	2.45344e-06	0.22198	0.22041	0.21139	0.22755
	3.55998e-07	0.32592	0.43658	0.43951	0.5256	1.24288e-06	0.18413	0.3378	0.36073	2.45544e-06	0.21619	0.22101	0.21771	0.22268
	3.56248e-07	0.3238	0.43778	0.44259	0.52674	1.24388e-06	0.18826	0.32843	0.35388	2.45744e-06	0.2195	0.21862	0.22052	0.2243
	3.56498e-07	0.32309	0.43838	0.44567	0.52048	1.24488e-06	0.18165	0.32307	0.35445	2.45944e-06	0.22695	0.21862	0.2149	0.22999
	3.56748e-07	0.3238	0.43957	0.45338	0.51592	1.24588e-06	0.18082	0.33044	0.36472	2.46144e-06	0.22861	0.21682	0.23316	0.22999
	3.56998e-07	0.3238	0.43838	0.45338	0.52161	1.24688e-06	0.18413	0.33245	0.367	2.46344e-06	0.22364	0.22101	0.22333	0.22349
	3.57248e-07	0.32238	0.43658	0.46264	0.51592	1.24788e-06	0.18496	0.33446	0.36757	2.46544e-06	0.22033	0.21443	0.21841	0.23161
	3.57498e-07	0.32946	0.44196	0.46418	0.51535	1.24887e-06	0.1957	0.32776	0.36815	2.46744e-06	0.21702	0.21862	0.22193	0.23161
	3.57748e-07	0.33582	0.44675	0.46187	0.51478	1.24988e-06	0.1924	0.32642	0.35673	2.46944e-06	0.22116	0.21383	0.2128	0.2243
	3.57998e-07	0.32946	0.44675	0.4503	0.51763	1.25088e-06	0.18496	0.32709	0.35901	2.47144e-06	0.21785	0.20905	0.22473	0.22512
	3.58248e-07	0.33229	0.44974	0.44799	0.51877	1.25188e-06	0.19405	0.32977	0.35901	2.47344e-06	0.2253	0.21982	0.21139	0.2308
	3.58498e-07	0.33087	0.44914	0.45107	0.51934	1.25288e-06	0.19074	0.33446	0.36929	2.47544e-06	0.22033	0.21324	0.22544	0.2243
	3.58748e-07	0.33016	0.44735	0.44105	0.51364	1.25387e-06	0.18248	0.33245	0.36872	2.47744e-06	0.21536	0.21144	0.21841	0.22836
	3.58998e-07	0.32875	0.44256	0.44028	0.51592	1.25488e-06	0.17752	0.33312	0.37385	2.47944e-06	0.21122	0.22161	0.22473	0.2243
	3.59248e-07	0.33016	0.44196	0.43874	0.52389	1.25588e-06	0.18909	0.33245	0.36586	2.48144e-06	0.22033	0.21443	0.21631	0.22593
	3.59498e-07	0.3337	0.43778	0.43951	0.51934	1.25688e-06	0.18826	0.33111	0.36358	2.48344e-06	0.22364	0.21443	0.2149	0.22593
	3.59748e-07	0.33299	0.44077	0.44182	0.51706	1.25788e-06	0.18992	0.32977	0.35958	2.48544e-06	0.2104	0.21324	0.22052	0.22999
	3.59998e-07	0.33087	0.43538	0.44259	0.52161	1.25888e-06	0.19488	0.33379	0.36415	2.48744e-06	0.22116	0.21982	0.22193	0.22268
	3.60248e-07	0.32521	0.44137	0.44722	0.52845	1.25988e-06	0.18992	0.33312	0.36415	2.48944e-06	0.22364	0.21383	0.22263	0.22593
	3.60498e-07	0.32026	0.43957	0.44413	0.52731	1.26087e-06	0.18826	0.32374	0.36073	2.49144e-06	0.22281	0.21503	0.21982	0.2243
	3.60748e-07	0.3238	0.44137	0.44876	0.52617	1.26188e-06	0.18744	0.32374	0.3613	2.49344e-06	0.20791	0.21802	0.21701	0.22105
	3.60998e-07	0.32521	0.43538	0.4449	0.52731	1.26288e-06	0.1833	0.3358	0.36301	2.49544e-06	0.22281	0.21862	0.21841	0.21943
	3.61248e-07	0.32734	0.4306	0.44413	0.52845	1.26388e-06	0.19157	0.33312	0.36929	2.49744e-06	0.21371	0.21862	0.2149	0.23486
	3.61498e-07	0.33299	0.4294	0.43951	0.52446	1.26488e-06	0.19074	0.32977	0.36586	2.49944e-06	0.21536	0.21623	0.21771	0.22512
	3.61748e-07	0.33724	0.42701	0.44105	0.5182	1.26588e-06	0.19405	0.32374	0.36244	2.50144e-06	0.21536	0.21982	0.21982	0.22999
	3.61998e-07	0.33016	0.42223	0.4449	0.51991	1.26688e-06	0.18661	0.32508	0.35958	2.50344e-06	0.21454	0.21623	0.2149	0.2243
	3.62248e-07	0.33865	0.42641	0.44567	0.51706	1.26788e-06	0.18661	0.33713	0.35958	2.50544e-06	0.21702	0.21922	0.21982	0.22674
	3.62498e-07	0.33724	0.42641	0.45107	0.51193	1.26888e-06	0.18744	0.33312	0.35958	2.50744e-06	0.22281	0.20486	0.2142	0.21862
	3.62748e-07	0.34007	0.43299	0.45184	0.50737	1.26988e-06	0.18909	0.31839	0.36415	2.50944e-06	0.22198	0.21264	0.2156	0.22349
	3.62998e-07	0.33724	0.43957	0.44953	0.50737	1.27088e-06	0.19157	0.32106	0.36529	2.51144e-06	0.21205	0.21682	0.20858	0.22187
	3.63248e-07	0.33158	0.44256	0.44876	0.50966	1.27188e-06	0.19074	0.3204	0.3613	2.51344e-06	0.21702	0.22041	0.21701	0.2243
	3.63498e-07	0.3337	0.44196	0.44645	0.51079	1.27287e-06	0.18826	0.32374	0.36073	2.51544e-06	0.21454	0.21563	0.22333	0.21537
	3.63748e-07	0.33582	0.43838	0.44028	0.50453	1.27388e-06	0.19157	0.32776	0.35844	2.51744e-06	0.21454	0.21264	0.20929	0.21537
	3.63998e-07	0.33299	0.43838	0.43719	0.51136	1.27488e-06	0.18909	0.32441	0.35502	2.51944e-06	0.21371	0.21682	0.21771	0.22349
	3.64248e-07	0.33158	0.43419	0.44413	0.51535	1.27588e-06	0.18992	0.32977	0.35616	2.52144e-06	0.2104	0.21443	0.21631	0.22674
	3.64498e-07	0.33087	0.42821	0.43334	0.51364	1.27688e-06	0.18496	0.33044	0.35958	2.52344e-06	0.21785	0.21503	0.2135	0.22105
	3.64748e-07	0.32875	0.42582	0.44105	0.51592	1.27788e-06	0.18413	0.32642	0.36472	2.52544e-06	0.21702	0.21204	0.21069	0.22755
	3.64998e-07	0.32451	0.41983	0.44182	0.52218	1.27888e-06	0.17669	0.33178	0.36586	2.52744e-06	0.21867	0.21563	0.22122	0.2243
	3.65248e-07	0.32521	0.42402	0.44799	0.52332	1.27987e-06	0.18	0.33044	0.35787	2.52944e-06	0.22364	0.21682	0.20858	0.22593
	3.65498e-07	0.32663	0.42701	0.44953	0.52446	1.28088e-06	0.1833	0.31839	0.35616	2.53144e-06	0.22198	0.21264	0.22122	0.22105
	3.65748e-07	0.33016	0.42283	0.45261	0.52104	1.28188e-06	0.18744	0.32575	0.36015	2.53344e-06	0.21288	0.20845	0.21209	0.22918
	3.65998e-07	0.33016	0.42582	0.44182	0.51991	1.28288e-06	0.19074	0.32642	0.3613	2.53544e-06	0.21785	0.21383	0.2135	0.22918
	3.66248e-07	0.32875	0.4318	0.43874	0.51991	1.28388e-06	0.18496	0.32642	0.35616	2.53744e-06	0.22695	0.21623	0.2156	0.21699
	3.66498e-07	0.3337	0.42701	0.43565	0.51478	1.28487e-06	0.18	0.31571	0.35045	2.53944e-06	0.21619	0.20665	0.2156	0.21699
	3.66748e-07	0.3337	0.42701	0.44182	0.5182	1.28588e-06	0.1833	0.31772	0.35901	2.54144e-06	0.21371	0.21443	0.20577	0.22512
	3.66998e-07	0.33299	0.42402	0.44722	0.51535	1.28688e-06	0.18578	0.31638	0.36073	2.54344e-06	0.20626	0.21443	0.2142	0.22024
	3.67248e-07	0.32875	0.42462	0.45184	0.51307	1.28788e-06	0.18496	0.32843	0.35502	2.54544e-06	0.21454	0.20845	0.20718	0.22105
	3.67498e-07	0.32875	0.42522	0.44413	0.51421	1.28888e-06	0.17752	0.32776	0.35273	2.54744e-06	0.21205	0.21503	0.20788	0.22024
	3.67748e-07	0.33016	0.42641	0.4449	0.51136	1.28988e-06	0.17834	0.33513	0.36358	2.54944e-06	0.21454	0.21623	0.20788	0.22105
	3.67998e-07	0.32026	0.42582	0.45107	0.51136	1.29088e-06	0.18826	0.32843	0.35958	2.55144e-06	0.21122	0.21742	0.21069	0.22593
	3.68248e-07	0.32168	0.42881	0.44336	0.51023	1.29187e-06	0.19157	0.33111	0.35673	2.55344e-06	0.20957	0.20905	0.20999	0.22593
	3.68498e-07	0.3238	0.42761	0.44722	0.51079	1.29288e-06	0.20232	0.32575	0.35445	2.55544e-06	0.21785	0.20845	0.20086	0.22105
	3.68748e-07	0.32097	0.4306	0.45338	0.50282	1.29388e-06	0.19157	0.3291	0.35445	2.55744e-06	0.22116	0.21264	0.2135	0.22918
	3.68998e-07	0.31531	0.42402	0.44799	0.51023	1.29488e-06	0.18578	0.32575	0.35616	2.55944e-06	0.21702	0.20725	0.21139	0.22755
	3.69248e-07	0.31602	0.41864	0.44182	0.51079	1.29588e-06	0.18826	0.32508	0.35388	2.56144e-06	0.21454	0.21324	0.2128	0.21618
	3.69498e-07	0.3139	0.42342	0.44413	0.50681	1.29687e-06	0.19488	0.3224	0.35844	2.56344e-06	0.22778	0.21204	0.21069	0.22918
	3.69748e-07	0.31673	0.42402	0.44028	0.50909	1.29788e-06	0.19736	0.3204	0.35445	2.56544e-06	0.21371	0.21204	0.2128	0.21456
	3.69998e-07	0.31036	0.42761	0.44413	0.50794	1.29888e-06	0.19157	0.32173	0.35958	2.56744e-06	0.21371	0.20905	0.2128	0.2178
	3.70248e-07	0.31036	0.42462	0.44645	0.51592	1.29988e-06	0.18496	0.31705	0.35958	2.56944e-06	0.21288	0.21264	0.2135	0.22349
	3.70498e-07	0.3139	0.42342	0.43642	0.51763	1.30088e-06	0.18082	0.32441	0.35787	2.57144e-06	0.21205	0.20845	0.21209	0.21862
	3.70748e-07	0.32026	0.42641	0.43797	0.51364	1.30188e-06	0.17917	0.31906	0.36187	2.57344e-06	0.21122	0.20905	0.21912	0.22105
	3.70998e-07	0.31602	0.42163	0.43411	0.5182	1.30288e-06	0.18578	0.31906	0.3613	2.57544e-06	0.21371	0.20785	0.20718	0.21862
	3.71248e-07	0.31673	0.42163	0.43334	0.52332	1.30387e-06	0.18909	0.32374	0.3573	2.57744e-06	0.21536	0.21204	0.21631	0.22268
	3.71498e-07	0.31955	0.42283	0.43411	0.51535	1.30488e-06	0.1924	0.3204	0.35673	2.57944e-06	0.22116	0.20725	0.2149	0.2308
	3.71748e-07	0.32804	0.42043	0.4318	0.51763	1.30588e-06	0.18165	0.32843	0.35958	2.58144e-06	0.22281	0.21024	0.21701	0.21456
	3.71998e-07	0.32734	0.42342	0.43257	0.51763	1.30688e-06	0.18165	0.3291	0.35102	2.58344e-06	0.21867	0.21742	0.20437	0.21862
	3.72248e-07	0.33441	0.4294	0.43334	0.5182	1.30788e-06	0.1833	0.32575	0.35445	2.58544e-06	0.21288	0.20965	0.21069	0.21537
	3.72498e-07	0.33582	0.42821	0.43565	0.5182	1.30888e-06	0.18413	0.31772	0.35502	2.58744e-06	0.20378	0.20606	0.2142	0.20806
	3.72748e-07	0.33653	0.42881	0.43565	0.51649	1.30988e-06	0.18082	0.31839	0.35787	2.58944e-06	0.20957	0.20845	0.19805	0.2178
	3.72998e-07	0.33653	0.42881	0.43797	0.51706	1.31087e-06	0.18	0.32374	0.35559	2.59144e-06	0.2104	0.20845	0.20437	0.21862
	3.73248e-07	0.33865	0.42223	0.44105	0.52104	1.31188e-06	0.17173	0.32106	0.35502	2.59344e-06	0.21536	0.20845	0.21139	0.22349
	3.73498e-07	0.3337	0.42701	0.43719	0.5182	1.31288e-06	0.17091	0.31571	0.34988	2.59544e-06	0.22033	0.20486	0.21139	0.21456
	3.73748e-07	0.32804	0.42163	0.44105	0.51535	1.31388e-06	0.16842	0.32106	0.3476	2.59744e-06	0.2104	0.21084	0.20718	0.22349
	3.73998e-07	0.32238	0.42522	0.44182	0.51706	1.31488e-06	0.17008	0.32642	0.34531	2.59944e-06	0.21619	0.20187	0.20507	0.21699
	3.74248e-07	0.32451	0.42522	0.43719	0.52104	1.31587e-06	0.17091	0.32977	0.3476	2.60144e-06	0.19964	0.20366	0.21701	0.21699
	3.74498e-07	0.32097	0.42582	0.43103	0.5182	1.31688e-06	0.18826	0.32374	0.35673	2.60344e-06	0.21205	0.20665	0.20858	0.22349
	3.74748e-07	0.31743	0.43	0.43334	0.51706	1.31788e-06	0.19157	0.31839	0.34931	2.60544e-06	0.20957	0.21204	0.2135	0.2243
	3.74998e-07	0.31531	0.43299	0.4318	0.51136	1.31888e-06	0.1833	0.31772	0.34589	2.60744e-06	0.21371	0.20845	0.20788	0.22836
	3.75248e-07	0.31531	0.43	0.43103	0.51706	1.31988e-06	0.18744	0.31504	0.34988	2.60944e-06	0.21205	0.20606	0.20367	0.2243
	3.75498e-07	0.31602	0.42582	0.43565	0.51535	1.32088e-06	0.18496	0.3137	0.35102	2.61144e-06	0.21288	0.20785	0.2142	0.22024
	3.75748e-07	0.31743	0.42043	0.43103	0.51877	1.32188e-06	0.18165	0.31973	0.34988	2.61344e-06	0.22364	0.20486	0.20226	0.22512
	3.75998e-07	0.31673	0.41565	0.43334	0.52048	1.32287e-06	0.17834	0.32374	0.35787	2.61544e-06	0.21867	0.20606	0.20858	0.21456
	3.76248e-07	0.32097	0.41505	0.43797	0.52048	1.32388e-06	0.18082	0.31772	0.35102	2.61744e-06	0.21122	0.21084	0.21069	0.2178
	3.76498e-07	0.32309	0.41804	0.43565	0.51934	1.32488e-06	0.18165	0.31839	0.3573	2.61944e-06	0.21205	0.21144	0.20086	0.22024
	3.76748e-07	0.32592	0.41625	0.43488	0.51079	1.32588e-06	0.17586	0.31638	0.35273	2.62144e-06	0.20957	0.20845	0.21069	0.22187
	3.76998e-07	0.32734	0.42462	0.43488	0.51421	1.32688e-06	0.18248	0.31772	0.35045	2.62344e-06	0.21122	0.20426	0.20507	0.22187
	3.77248e-07	0.32451	0.43	0.43488	0.51478	1.32787e-06	0.1924	0.31973	0.34988	2.62544e-06	0.20295	0.20486	0.20507	0.21293
	3.77498e-07	0.32946	0.42641	0.43565	0.51136	1.32888e-06	0.18165	0.32374	0.35673	2.62744e-06	0.21122	0.20187	0.20999	0.22024
	3.77748e-07	0.32521	0.42283	0.43874	0.50453	1.32988e-06	0.18082	0.31839	0.35331	2.62944e-06	0.20791	0.20845	0.20929	0.21212
	3.77998e-07	0.33016	0.42641	0.43257	0.50624	1.33088e-06	0.1833	0.31906	0.35159	2.63144e-06	0.20543	0.20366	0.20086	0.21456
	3.78248e-07	0.32097	0.42223	0.43565	0.50794	1.33188e-06	0.17256	0.31772	0.35616	2.63344e-06	0.20626	0.20426	0.20297	0.20806
	3.78498e-07	0.3238	0.41864	0.43411	0.50624	1.33288e-06	0.17091	0.31571	0.35331	2.63544e-06	0.20626	0.20187	0.20297	0.21293
	3.78748e-07	0.32521	0.42342	0.43103	0.50851	1.33388e-06	0.17752	0.32307	0.35216	2.63744e-06	0.20626	0.20306	0.19945	0.22268
	3.78998e-07	0.31673	0.42342	0.44105	0.50966	1.33487e-06	0.17173	0.32508	0.35559	2.63944e-06	0.2046	0.21024	0.21841	0.21943
	3.79248e-07	0.31531	0.42043	0.43257	0.51193	1.33588e-06	0.1833	0.31638	0.3476	2.64144e-06	0.20295	0.20606	0.20507	0.21131
	3.79498e-07	0.31177	0.42462	0.43488	0.50909	1.33688e-06	0.18248	0.30901	0.35388	2.64344e-06	0.21619	0.20905	0.20297	0.21049
	3.79748e-07	0.30753	0.42163	0.43411	0.50737	1.33788e-06	0.18082	0.31236	0.3476	2.64544e-06	0.20626	0.20785	0.21139	0.20237
	3.79998e-07	0.3047	0.42043	0.43797	0.50737	1.33888e-06	0.17917	0.31169	0.34646	2.64744e-06	0.20543	0.19888	0.21069	0.2178
	3.80248e-07	0.29834	0.41625	0.43797	0.50794	1.33988e-06	0.17504	0.31504	0.34589	2.64944e-06	0.20212	0.20366	0.20577	0.2243
	3.80498e-07	0.30612	0.41565	0.43334	0.50966	1.34088e-06	0.17917	0.31772	0.34874	2.65144e-06	0.20791	0.19828	0.20226	0.20806
	3.80748e-07	0.30046	0.41505	0.42794	0.50339	1.34187e-06	0.17504	0.31504	0.34646	2.65344e-06	0.21867	0.20127	0.20156	0.21537
	3.80998e-07	0.30187	0.41804	0.42717	0.50339	1.34288e-06	0.17917	0.30834	0.34874	2.65544e-06	0.21205	0.20606	0.20999	0.21456
	3.81248e-07	0.30116	0.41924	0.42871	0.50111	1.34388e-06	0.18	0.31169	0.34417	2.65744e-06	0.20874	0.21324	0.20999	0.20887
	3.81498e-07	0.30046	0.41864	0.43257	0.49656	1.34488e-06	0.17586	0.31169	0.33961	2.65944e-06	0.21205	0.19648	0.20929	0.21862
	3.81748e-07	0.30541	0.42402	0.43488	0.49826	1.34588e-06	0.17586	0.31303	0.3436	2.66144e-06	0.20791	0.19229	0.20086	0.20562
	3.81998e-07	0.30682	0.41924	0.43257	0.49997	1.34687e-06	0.18	0.31504	0.34988	2.66344e-06	0.20295	0.20187	0.20297	0.21212
	3.82248e-07	0.31177	0.42402	0.43951	0.49997	1.34788e-06	0.17752	0.32374	0.34817	2.66544e-06	0.2195	0.20187	0.20226	0.21943
	3.82498e-07	0.30965	0.42701	0.43411	0.49883	1.34888e-06	0.17338	0.32106	0.34132	2.66744e-06	0.19798	0.20606	0.19945	0.20237
	3.82748e-07	0.3139	0.42522	0.43488	0.50396	1.34988e-06	0.17173	0.31638	0.3476	2.66944e-06	0.20129	0.20426	0.20086	0.20887
	3.82998e-07	0.31177	0.42402	0.43642	0.50681	1.35088e-06	0.17173	0.31638	0.34817	2.67144e-06	0.21122	0.20187	0.20016	0.21618
	3.83248e-07	0.30965	0.41983	0.4318	0.50567	1.35188e-06	0.17917	0.31437	0.35216	2.67344e-06	0.19798	0.19828	0.20507	0.21537
	3.83498e-07	0.31319	0.41924	0.43257	0.50966	1.35288e-06	0.18165	0.31839	0.34474	2.67544e-06	0.20709	0.19828	0.20156	0.20968
	3.83748e-07	0.31814	0.41864	0.43565	0.50453	1.35387e-06	0.17917	0.31973	0.34531	2.67744e-06	0.21288	0.20306	0.20297	0.21049
	3.83998e-07	0.31531	0.42043	0.43411	0.5125	1.35488e-06	0.18413	0.31571	0.3476	2.67944e-06	0.20626	0.20067	0.20226	0.204
	3.84248e-07	0.31673	0.42043	0.43334	0.50851	1.35588e-06	0.17504	0.30834	0.34874	2.68144e-06	0.20129	0.20247	0.19945	0.21049
	3.84498e-07	0.31955	0.41924	0.42794	0.50909	1.35688e-06	0.17338	0.31638	0.3436	2.68344e-06	0.20791	0.20067	0.19945	0.21699
	3.84748e-07	0.31177	0.41983	0.41792	0.50737	1.35788e-06	0.16925	0.31169	0.34132	2.68544e-06	0.19715	0.20127	0.20437	0.21212
	3.84998e-07	0.31036	0.41684	0.41406	0.50624	1.35887e-06	0.16842	0.31035	0.34417	2.68744e-06	0.20626	0.20606	0.20577	0.21862
	3.85248e-07	0.3146	0.41325	0.41561	0.50966	1.35988e-06	0.17752	0.3137	0.34132	2.68944e-06	0.18971	0.19888	0.20648	0.2178
	3.85498e-07	0.31036	0.41146	0.42177	0.50396	1.36088e-06	0.17504	0.31973	0.34075	2.69144e-06	0.2046	0.20007	0.19664	0.20887
	3.85748e-07	0.31885	0.41026	0.42563	0.50168	1.36188e-06	0.17504	0.31638	0.34189	2.69344e-06	0.19798	0.20486	0.19875	0.20887
	3.85998e-07	0.31531	0.41146	0.42563	0.49826	1.36288e-06	0.17586	0.31839	0.34303	2.69544e-06	0.21702	0.19349	0.20226	0.21374
	3.86248e-07	0.31319	0.41206	0.42563	0.49542	1.36388e-06	0.17256	0.3137	0.33789	2.69744e-06	0.20709	0.19648	0.19735	0.20562
	3.86498e-07	0.31885	0.40847	0.421	0.4994	1.36488e-06	0.16677	0.31236	0.34132	2.69944e-06	0.20626	0.20007	0.20437	0.21456
	3.86748e-07	0.32168	0.41445	0.41638	0.49257	1.36587e-06	0.16512	0.30901	0.3436	2.70144e-06	0.21371	0.20306	0.19524	0.20725
	3.86998e-07	0.31955	0.41505	0.41946	0.49257	1.36688e-06	0.16429	0.31035	0.3436	2.70344e-06	0.20129	0.19947	0.20507	0.20643
	3.87248e-07	0.32026	0.41804	0.41329	0.49712	1.36788e-06	0.17256	0.30968	0.34417	2.70544e-06	0.20129	0.19888	0.20086	0.21618
	3.87498e-07	0.32309	0.41625	0.42332	0.49143	1.36888e-06	0.17173	0.30767	0.33675	2.70744e-06	0.20791	0.19588	0.20297	0.20725
	3.87748e-07	0.32168	0.41684	0.43026	0.49428	1.36988e-06	0.17338	0.31303	0.34018	2.70944e-06	0.19881	0.19828	0.19875	0.21456
	3.87998e-07	0.31743	0.41924	0.42871	0.4994	1.37088e-06	0.18248	0.30567	0.3436	2.71144e-06	0.20129	0.19888	0.20297	0.21699
	3.88248e-07	0.31955	0.42821	0.42948	0.50339	1.37188e-06	0.17917	0.30767	0.34703	2.71344e-06	0.20295	0.20007	0.19805	0.22268
	3.88498e-07	0.31885	0.42103	0.42023	0.50396	1.37288e-06	0.17091	0.30968	0.34474	2.71544e-06	0.20295	0.20127	0.19945	0.20481
	3.88748e-07	0.3139	0.41445	0.42332	0.50737	1.37388e-06	0.17173	0.31035	0.34189	2.71744e-06	0.19798	0.19349	0.19384	0.21537
	3.88998e-07	0.3146	0.41505	0.41792	0.51136	1.37488e-06	0.16264	0.31504	0.35216	2.71944e-06	0.19302	0.19888	0.19875	0.21131
	3.89248e-07	0.31177	0.41565	0.421	0.51421	1.37588e-06	0.16677	0.30567	0.34817	2.72144e-06	0.20791	0.19409	0.19805	0.21374
	3.89498e-07	0.31531	0.41325	0.42409	0.51307	1.37688e-06	0.16347	0.30633	0.34246	2.72344e-06	0.19881	0.19588	0.20016	0.2178
	3.89748e-07	0.31248	0.41086	0.4264	0.51364	1.37787e-06	0.17256	0.30633	0.3339	2.72544e-06	0.18971	0.19828	0.19735	0.20562
	3.89998e-07	0.30965	0.40907	0.42409	0.51136	1.37888e-06	0.17834	0.31504	0.33789	2.72744e-06	0.19633	0.19289	0.19735	0.20562
	3.90248e-07	0.31248	0.41086	0.42794	0.51421	1.37988e-06	0.17504	0.31236	0.34018	2.72944e-06	0.19715	0.19289	0.19945	0.21131
	3.90498e-07	0.31107	0.41086	0.42255	0.51079	1.38088e-06	0.16842	0.31571	0.34303	2.73144e-06	0.19633	0.19469	0.20016	0.21293
	3.90748e-07	0.3146	0.40907	0.41792	0.50966	1.38188e-06	0.17008	0.31236	0.34075	2.73344e-06	0.19633	0.19768	0.19173	0.20806
	3.90998e-07	0.3139	0.41026	0.41329	0.51136	1.38288e-06	0.17173	0.30834	0.33732	2.73544e-06	0.20791	0.20187	0.19384	0.21131
	3.91248e-07	0.31036	0.41266	0.41021	0.51079	1.38388e-06	0.17504	0.30299	0.34132	2.73744e-06	0.19715	0.19768	0.20156	0.21374
	3.91498e-07	0.3146	0.41325	0.41406	0.51023	1.38487e-06	0.17421	0.29964	0.35045	2.73944e-06	0.19053	0.19588	0.20226	0.19912
	3.91748e-07	0.3139	0.42043	0.41021	0.51079	1.38588e-06	0.16842	0.305	0.34646	2.74144e-06	0.20378	0.19409	0.19594	0.20725
	3.91998e-07	0.3047	0.42103	0.41638	0.51364	1.38688e-06	0.17008	0.305	0.34075	2.74344e-06	0.2046	0.19828	0.19524	0.20806
	3.92248e-07	0.30895	0.42283	0.41869	0.51364	1.38788e-06	0.17008	0.30299	0.34189	2.74544e-06	0.19633	0.19648	0.19313	0.21049
	3.92498e-07	0.30895	0.42163	0.42177	0.50851	1.38888e-06	0.16347	0.2983	0.33732	2.74744e-06	0.20874	0.20426	0.19664	0.20968
	3.92748e-07	0.30965	0.41445	0.42717	0.50396	1.38987e-06	0.17091	0.30901	0.33333	2.74944e-06	0.19798	0.19529	0.19875	0.20968
	3.92998e-07	0.30541	0.40787	0.42871	0.50225	1.39088e-06	0.17008	0.305	0.33789	2.75144e-06	0.19715	0.19229	0.20577	0.21131
	3.93248e-07	0.30612	0.41146	0.42871	0.49883	1.39188e-06	0.17173	0.305	0.33162	2.75344e-06	0.20874	0.19588	0.18752	0.20806
	3.93498e-07	0.30895	0.40309	0.42332	0.50339	1.39288e-06	0.17173	0.29897	0.33904	2.75544e-06	0.20543	0.19947	0.20226	0.20806
	3.93748e-07	0.30682	0.40608	0.41946	0.50567	1.39388e-06	0.16594	0.31169	0.33961	2.75744e-06	0.19881	0.1917	0.20648	0.20562
	3.93998e-07	0.30399	0.40608	0.41715	0.50624	1.39488e-06	0.16512	0.30968	0.33219	2.75944e-06	0.20129	0.1887	0.20297	0.20237
	3.94248e-07	0.30399	0.41206	0.41638	0.50737	1.39588e-06	0.16594	0.30968	0.33675	2.76144e-06	0.20378	0.20007	0.19664	0.20075
	3.94498e-07	0.30329	0.40727	0.42871	0.50737	1.39687e-06	0.17173	0.29897	0.33904	2.76344e-06	0.20129	0.19588	0.20577	0.1975
	3.94748e-07	0.30682	0.41325	0.42794	0.50681	1.39788e-06	0.16925	0.30232	0.33447	2.76544e-06	0.19798	0.18751	0.20437	0.19831
	3.94998e-07	0.30612	0.41266	0.41792	0.50966	1.39888e-06	0.16677	0.30366	0.33276	2.76744e-06	0.20378	0.19588	0.18892	0.1975
	3.95248e-07	0.30116	0.41385	0.421	0.50567	1.39988e-06	0.16594	0.30567	0.33789	2.76944e-06	0.18805	0.19229	0.20086	0.21456
	3.95498e-07	0.29975	0.41086	0.421	0.50168	1.40088e-06	0.1676	0.31236	0.33333	2.77144e-06	0.1955	0.19469	0.19313	0.21699
	3.95748e-07	0.30258	0.40727	0.41715	0.49712	1.40187e-06	0.16594	0.30767	0.3339	2.77344e-06	0.19384	0.1911	0.20156	0.20318
	3.95998e-07	0.30116	0.40608	0.41946	0.49883	1.40288e-06	0.16925	0.30366	0.33333	2.77544e-06	0.19881	0.1899	0.19313	0.21212
	3.96248e-07	0.29621	0.41086	0.41946	0.49826	1.40388e-06	0.16347	0.30767	0.33504	2.77744e-06	0.19467	0.1899	0.19243	0.1975
	3.96498e-07	0.30258	0.41206	0.421	0.49542	1.40488e-06	0.17091	0.30767	0.33219	2.77944e-06	0.19881	0.19289	0.19805	0.204
	3.96748e-07	0.30753	0.41266	0.42177	0.49143	1.40588e-06	0.17173	0.30834	0.33104	2.78144e-06	0.20543	0.19888	0.19524	0.204
	3.96998e-07	0.30541	0.40727	0.42563	0.49086	1.40688e-06	0.16594	0.29964	0.32648	2.78344e-06	0.20129	0.19349	0.19454	0.19587
	3.97248e-07	0.3047	0.40727	0.421	0.49542	1.40788e-06	0.16677	0.30366	0.32477	2.78544e-06	0.20378	0.19648	0.19664	0.20318
	3.97498e-07	0.31107	0.40428	0.42563	0.49029	1.40887e-06	0.16099	0.305	0.3339	2.78744e-06	0.20709	0.20426	0.19594	0.20725
	3.97748e-07	0.30682	0.40548	0.42486	0.49314	1.40988e-06	0.16347	0.30433	0.34075	2.78944e-06	0.20129	0.1905	0.20507	0.19994
	3.97998e-07	0.30895	0.40189	0.42563	0.50054	1.41088e-06	0.16016	0.31102	0.3339	2.79144e-06	0.20129	0.19588	0.19945	0.20643
	3.98248e-07	0.30612	0.40369	0.42409	0.50054	1.41188e-06	0.17256	0.29964	0.34075	2.79344e-06	0.19881	0.19648	0.19243	0.204
	3.98498e-07	0.30753	0.40548	0.42486	0.49826	1.41288e-06	0.17008	0.30165	0.33961	2.79544e-06	0.19715	0.19588	0.18962	0.20318
	3.98748e-07	0.30541	0.41086	0.41792	0.49826	1.41388e-06	0.17091	0.30366	0.33333	2.79744e-06	0.19715	0.20187	0.19805	0.20237
	3.98998e-07	0.30116	0.41206	0.42255	0.4994	1.41488e-06	0.17091	0.30165	0.33162	2.79944e-06	0.19467	0.1911	0.19524	0.20318
	3.99248e-07	0.30329	0.41445	0.42023	0.50396	1.41587e-06	0.16594	0.31102	0.33162	2.80144e-06	0.20046	0.18751	0.19524	0.19669
	3.99498e-07	0.30187	0.41086	0.42332	0.50225	1.41688e-06	0.17338	0.30633	0.32933	2.80344e-06	0.19219	0.19529	0.19524	0.19912
	3.99748e-07	0.30824	0.41385	0.41715	0.50054	1.41788e-06	0.17338	0.31236	0.33047	2.80544e-06	0.19881	0.19828	0.19032	0.19994
	3.99998e-07	0.30329	0.41445	0.42255	0.4994	1.41888e-06	0.1676	0.31035	0.33904	2.80744e-06	0.19633	0.19469	0.19384	0.21618
	4.00248e-07	0.3047	0.41625	0.42023	0.50681	1.41988e-06	0.16677	0.30366	0.33276	2.80944e-06	0.20212	0.19289	0.19243	0.20725
	4.00498e-07	0.30895	0.41086	0.42177	0.49997	1.42087e-06	0.16016	0.29897	0.32705	2.81144e-06	0.19136	0.19648	0.19173	0.20075
	4.00748e-07	0.30753	0.40787	0.42023	0.49997	1.42188e-06	0.1676	0.29897	0.32591	2.81344e-06	0.20295	0.19289	0.19945	0.1975
	4.00998e-07	0.30895	0.40847	0.42948	0.50453	1.42288e-06	0.16842	0.29361	0.33162	2.81544e-06	0.1955	0.18691	0.19594	0.20156
	4.01248e-07	0.30895	0.4001	0.4264	0.5051	1.42388e-06	0.16099	0.29897	0.33618	2.81744e-06	0.19302	0.1905	0.19594	0.20725
	4.01498e-07	0.31107	0.39232	0.42948	0.50396	1.42488e-06	0.15768	0.30098	0.33675	2.81944e-06	0.20129	0.19229	0.19524	0.19994
	4.01748e-07	0.31177	0.3977	0.42255	0.5051	1.42588e-06	0.15437	0.30165	0.33732	2.82144e-06	0.19219	0.1905	0.19313	0.19831
	4.01998e-07	0.30612	0.39711	0.421	0.50681	1.42688e-06	0.16099	0.30299	0.32648	2.82344e-06	0.19219	0.19409	0.19384	0.19587
	4.02248e-07	0.30116	0.40129	0.41869	0.50909	1.42787e-06	0.16677	0.30098	0.33276	2.82544e-06	0.19467	0.1905	0.19243	0.204
	4.02498e-07	0.30258	0.40488	0.40404	0.50966	1.42888e-06	0.16181	0.2983	0.33904	2.82744e-06	0.19219	0.18811	0.19524	0.20075
	4.02748e-07	0.30329	0.40548	0.41252	0.50282	1.42988e-06	0.1552	0.29562	0.33675	2.82944e-06	0.19881	0.18751	0.18962	0.19912
	4.02998e-07	0.29338	0.40548	0.40558	0.50737	1.43088e-06	0.16181	0.29696	0.32819	2.83144e-06	0.19467	0.1905	0.19173	0.19506
	4.03248e-07	0.29338	0.40189	0.40713	0.50794	1.43188e-06	0.15107	0.29294	0.32477	2.83344e-06	0.19302	0.1911	0.19594	0.19587
	4.03498e-07	0.30046	0.40309	0.41406	0.50111	1.43287e-06	0.15768	0.28893	0.32819	2.83544e-06	0.19219	0.1893	0.18822	0.19912
	4.03748e-07	0.30116	0.4001	0.41406	0.50054	1.43388e-06	0.16842	0.29964	0.32591	2.83744e-06	0.19384	0.19409	0.19594	0.20562
	4.03998e-07	0.29763	0.3977	0.40713	0.50054	1.43488e-06	0.15768	0.29428	0.32534	2.83944e-06	0.19136	0.1905	0.19313	0.21049
	4.04248e-07	0.29834	0.39591	0.41098	0.50339	1.43588e-06	0.16264	0.30031	0.33561	2.84144e-06	0.18888	0.19409	0.19103	0.20725
	4.04498e-07	0.30258	0.3983	0.40713	0.4994	1.43688e-06	0.15933	0.29897	0.3299	2.84344e-06	0.19053	0.1911	0.20016	0.20156
	4.04748e-07	0.30399	0.39471	0.40636	0.492	1.43788e-06	0.15685	0.29964	0.32534	2.84544e-06	0.1955	0.1893	0.19664	0.20318
	4.04998e-07	0.30541	0.3977	0.41021	0.49428	1.43888e-06	0.16347	0.29964	0.31963	2.84744e-06	0.18971	0.1899	0.19594	0.204
	4.05248e-07	0.30187	0.40249	0.41792	0.49712	1.43987e-06	0.1552	0.29897	0.32248	2.84944e-06	0.19219	0.1911	0.19735	0.20156
	4.05498e-07	0.30824	0.40369	0.421	0.49656	1.44088e-06	0.1552	0.2983	0.3242	2.85144e-06	0.19798	0.18751	0.18822	0.1975
	4.05748e-07	0.30612	0.40309	0.41715	0.49656	1.44188e-06	0.16512	0.30165	0.32591	2.85344e-06	0.19136	0.18212	0.19173	0.1975
	4.05998e-07	0.29904	0.3995	0.41715	0.4994	1.44288e-06	0.16677	0.2916	0.32705	2.85544e-06	0.20295	0.18512	0.19032	0.19669
	4.06248e-07	0.29904	0.39711	0.41252	0.50396	1.44388e-06	0.16181	0.28826	0.32305	2.85744e-06	0.19798	0.19409	0.19173	0.19994
	4.06498e-07	0.29975	0.39591	0.41484	0.50054	1.44488e-06	0.16181	0.28826	0.33276	2.85944e-06	0.20295	0.1899	0.19735	0.1975
	4.06748e-07	0.30187	0.39711	0.40944	0.50111	1.44588e-06	0.1552	0.2916	0.33276	2.86144e-06	0.20046	0.19349	0.18962	0.20237
	4.06998e-07	0.3047	0.39591	0.40713	0.50054	1.44687e-06	0.15603	0.29495	0.3339	2.86344e-06	0.18888	0.18811	0.19032	0.21131
	4.07248e-07	0.30399	0.39711	0.40636	0.49997	1.44788e-06	0.15933	0.29562	0.32819	2.86544e-06	0.19219	0.18691	0.19243	0.21049
	4.07498e-07	0.30046	0.39412	0.41252	0.49997	1.44888e-06	0.16264	0.29629	0.33047	2.86744e-06	0.18722	0.18392	0.19313	0.20237
	4.07748e-07	0.30753	0.39471	0.41329	0.49428	1.44988e-06	0.15933	0.29562	0.32876	2.86944e-06	0.19467	0.1905	0.18049	0.19669
	4.07998e-07	0.30258	0.3983	0.41946	0.49485	1.45088e-06	0.15355	0.29027	0.3299	2.87144e-06	0.19881	0.1905	0.184	0.20806
	4.08248e-07	0.30046	0.4001	0.41252	0.49428	1.45187e-06	0.15933	0.29227	0.3299	2.87344e-06	0.19881	0.18811	0.19454	0.20887
	4.08498e-07	0.30753	0.40488	0.41484	0.49029	1.45288e-06	0.16099	0.29562	0.32134	2.87544e-06	0.1955	0.18691	0.19243	0.20156
	4.08748e-07	0.30895	0.40907	0.41329	0.48972	1.45388e-06	0.16512	0.30433	0.32305	2.87744e-06	0.20046	0.18512	0.18822	0.19425
	4.08998e-07	0.30541	0.40727	0.41638	0.49086	1.45488e-06	0.16264	0.29897	0.32591	2.87944e-06	0.20295	0.18332	0.18611	0.204
	4.09248e-07	0.30187	0.40369	0.40636	0.49371	1.45588e-06	0.16842	0.29629	0.3242	2.88144e-06	0.18557	0.18751	0.19945	0.20237
	4.09498e-07	0.30682	0.3995	0.40713	0.49371	1.45688e-06	0.16594	0.2916	0.32077	2.88344e-06	0.18722	0.18392	0.184	0.20318
	4.09748e-07	0.3047	0.40129	0.40096	0.49428	1.45788e-06	0.15768	0.29495	0.31906	2.88544e-06	0.19136	0.18153	0.19735	0.1975
	4.09998e-07	0.30612	0.39471	0.4025	0.49542	1.45887e-06	0.15603	0.29428	0.32534	2.88744e-06	0.19798	0.1893	0.18752	0.20156
	4.10248e-07	0.3047	0.39412	0.40636	0.49656	1.45988e-06	0.15851	0.29227	0.31678	2.88944e-06	0.18474	0.1905	0.18541	0.20156
	4.10498e-07	0.30541	0.38694	0.40636	0.49712	1.46088e-06	0.15851	0.29562	0.3162	2.89144e-06	0.19219	0.18093	0.19103	0.19669
	4.10748e-07	0.31107	0.38933	0.39865	0.49143	1.46188e-06	0.16181	0.29696	0.32362	2.89344e-06	0.18722	0.18452	0.18892	0.19425
	4.10998e-07	0.31036	0.39053	0.40096	0.49257	1.46288e-06	0.15933	0.29227	0.32477	2.89544e-06	0.18639	0.18512	0.18541	0.18531
	4.11248e-07	0.30895	0.3977	0.40404	0.48801	1.46387e-06	0.16512	0.2916	0.32191	2.89744e-06	0.19715	0.18631	0.19594	0.19425
	4.11498e-07	0.31319	0.40129	0.40867	0.48687	1.46488e-06	0.16347	0.29294	0.32933	2.89944e-06	0.18722	0.18811	0.17839	0.20562
	4.11748e-07	0.31743	0.40428	0.40173	0.48118	1.46588e-06	0.15603	0.29763	0.33276	2.90144e-06	0.19219	0.19409	0.1833	0.19506
	4.11998e-07	0.31319	0.40787	0.40327	0.48289	1.46688e-06	0.15768	0.29361	0.33675	2.90344e-06	0.18639	0.18571	0.18471	0.19425
	4.12248e-07	0.31036	0.40548	0.40019	0.48118	1.46788e-06	0.15851	0.29027	0.33276	2.90544e-06	0.19053	0.18392	0.18892	0.20156
	4.12498e-07	0.31107	0.4007	0.41098	0.47548	1.46888e-06	0.15933	0.2916	0.33047	2.90744e-06	0.19136	0.18512	0.18681	0.20156
	4.12748e-07	0.30753	0.3983	0.41252	0.47491	1.46988e-06	0.16099	0.29763	0.32191	2.90944e-06	0.19633	0.18272	0.18822	0.19181
	4.12998e-07	0.29975	0.39232	0.41561	0.47605	1.47087e-06	0.16181	0.29294	0.32477	2.91144e-06	0.19219	0.18153	0.19735	0.204
	4.13248e-07	0.30258	0.3983	0.41175	0.47491	1.47188e-06	0.15851	0.2916	0.32534	2.91344e-06	0.18722	0.18452	0.18541	0.20156
	4.13498e-07	0.30329	0.4001	0.41329	0.47321	1.47288e-06	0.1552	0.29027	0.3299	2.91544e-06	0.18308	0.18093	0.18681	0.19019
	4.13748e-07	0.30541	0.40369	0.41175	0.47093	1.47388e-06	0.15685	0.28826	0.32819	2.91744e-06	0.19881	0.18332	0.18541	0.19262
	4.13998e-07	0.30329	0.40369	0.40944	0.47264	1.47488e-06	0.1552	0.2916	0.32648	2.91944e-06	0.19384	0.18452	0.18681	0.20643
	4.14248e-07	0.30187	0.40309	0.40944	0.47605	1.47588e-06	0.16016	0.2916	0.32305	2.92144e-06	0.19053	0.18033	0.18962	0.1975
	4.14498e-07	0.30187	0.40249	0.41098	0.4715	1.47688e-06	0.15603	0.29763	0.32534	2.92344e-06	0.18143	0.18392	0.1826	0.19181
	4.14748e-07	0.30116	0.40249	0.40481	0.46865	1.47787e-06	0.15189	0.29428	0.31792	2.92544e-06	0.18391	0.1887	0.18471	0.1975
	4.14998e-07	0.30187	0.40129	0.40558	0.47719	1.47888e-06	0.1552	0.29361	0.32477	2.92744e-06	0.19053	0.17973	0.18541	0.19019
	4.15248e-07	0.29834	0.39531	0.40713	0.47548	1.47988e-06	0.14611	0.29562	0.32248	2.92944e-06	0.17895	0.17794	0.19173	0.19262
	4.15498e-07	0.2948	0.39172	0.41098	0.47833	1.48088e-06	0.15272	0.29897	0.32819	2.93144e-06	0.18888	0.18452	0.19032	0.19587
	4.15748e-07	0.29904	0.39412	0.41098	0.48175	1.48188e-06	0.14941	0.2916	0.32305	2.93344e-06	0.18639	0.18452	0.18681	0.1975
	4.15998e-07	0.28985	0.39053	0.41252	0.48687	1.48287e-06	0.15107	0.29027	0.32933	2.93544e-06	0.17481	0.18631	0.18681	0.1975
	4.16248e-07	0.2856	0.39711	0.41329	0.48972	1.48388e-06	0.16264	0.29629	0.31963	2.93744e-06	0.18722	0.18811	0.1833	0.20075
	4.16498e-07	0.28702	0.40369	0.40327	0.48801	1.48488e-06	0.16512	0.29964	0.31506	2.93944e-06	0.18226	0.18093	0.18611	0.20075
	4.16748e-07	0.28843	0.40309	0.40636	0.48801	1.48588e-06	0.16677	0.29562	0.31563	2.94144e-06	0.19467	0.18392	0.18541	0.19587
	4.16998e-07	0.28914	0.4007	0.4079	0.4863	1.48688e-06	0.16429	0.29428	0.31792	2.94344e-06	0.18639	0.18691	0.18892	0.1975
	4.17248e-07	0.29055	0.39711	0.40713	0.4846	1.48788e-06	0.15355	0.28893	0.31963	2.94544e-06	0.18391	0.18392	0.1826	0.18938
	4.17498e-07	0.28985	0.39232	0.4079	0.48289	1.48888e-06	0.15355	0.29562	0.3202	2.94744e-06	0.1806	0.18332	0.18541	0.19181
	4.17748e-07	0.29268	0.38754	0.40558	0.47719	1.48987e-06	0.15272	0.28826	0.31392	2.94944e-06	0.18557	0.18332	0.19103	0.19425
	4.17998e-07	0.28843	0.38694	0.40173	0.47491	1.49088e-06	0.15189	0.28424	0.31735	2.95144e-06	0.18143	0.18512	0.184	0.19587
	4.18248e-07	0.29197	0.39112	0.39248	0.47548	1.49188e-06	0.15603	0.28491	0.32077	2.95344e-06	0.1806	0.18033	0.19313	0.19262
	4.18498e-07	0.29055	0.39352	0.39942	0.47378	1.49288e-06	0.15851	0.29093	0.3299	2.95544e-06	0.17812	0.18512	0.1819	0.19181
	4.18748e-07	0.29055	0.39531	0.39787	0.47548	1.49388e-06	0.15851	0.29428	0.32362	2.95744e-06	0.18722	0.18751	0.1833	0.18938
	4.18998e-07	0.28985	0.39292	0.39942	0.47776	1.49487e-06	0.15355	0.2896	0.31506	2.95944e-06	0.18971	0.17734	0.17628	0.19344
	4.19248e-07	0.28702	0.39471	0.4025	0.4846	1.49588e-06	0.15603	0.29227	0.31506	2.96144e-06	0.18391	0.18093	0.18822	0.18938
	4.19498e-07	0.29055	0.39292	0.40867	0.48175	1.49688e-06	0.15189	0.2896	0.31792	2.96344e-06	0.18639	0.18571	0.18752	0.19425
	4.19748e-07	0.29197	0.39471	0.4079	0.48403	1.49788e-06	0.15024	0.29629	0.31735	2.96544e-06	0.18805	0.17913	0.18892	0.19344
	4.19998e-07	0.28773	0.39112	0.40713	0.48687	1.49888e-06	0.14859	0.29629	0.31392	2.96744e-06	0.18722	0.17853	0.18962	0.19587
	4.20248e-07	0.28843	0.38335	0.4079	0.49029	1.49988e-06	0.15768	0.30165	0.31849	2.96944e-06	0.19136	0.18153	0.1826	0.18938
	4.20498e-07	0.29268	0.38933	0.4025	0.49428	1.50088e-06	0.15107	0.29227	0.32477	2.97144e-06	0.18474	0.17973	0.1812	0.19831
	4.20748e-07	0.28985	0.39412	0.40481	0.49086	1.50187e-06	0.15933	0.2916	0.31678	2.97344e-06	0.18308	0.17973	0.18541	0.20237
	4.20998e-07	0.28985	0.39112	0.39479	0.492	1.50288e-06	0.16099	0.28759	0.31278	2.97544e-06	0.17977	0.18691	0.18611	0.1975
	4.21248e-07	0.29268	0.38993	0.4025	0.48972	1.50388e-06	0.15768	0.28156	0.31107	2.97744e-06	0.18391	0.18093	0.184	0.19831
	4.21498e-07	0.29621	0.39232	0.39633	0.48687	1.50488e-06	0.15933	0.28491	0.31563	2.97944e-06	0.19136	0.18212	0.18962	0.19506
	4.21748e-07	0.29621	0.39471	0.40173	0.48517	1.50588e-06	0.15933	0.28625	0.31392	2.98144e-06	0.18557	0.17674	0.18681	0.18775
	4.21998e-07	0.28985	0.39711	0.40944	0.48403	1.50688e-06	0.15437	0.2896	0.3202	2.98344e-06	0.18639	0.17973	0.18049	0.19019
	4.22248e-07	0.29268	0.3989	0.41869	0.4863	1.50788e-06	0.15603	0.29294	0.32591	2.98544e-06	0.19136	0.17494	0.17839	0.20075
	4.22498e-07	0.29268	0.39412	0.41098	0.48232	1.50888e-06	0.15851	0.28424	0.3202	2.98744e-06	0.19633	0.17913	0.17909	0.19019
	4.22748e-07	0.29055	0.39651	0.40713	0.47947	1.50988e-06	0.15851	0.28156	0.31678	2.98944e-06	0.17977	0.18452	0.1833	0.19587
	4.22998e-07	0.28348	0.39651	0.39633	0.47662	1.51088e-06	0.15355	0.28558	0.31107	2.99144e-06	0.1806	0.17973	0.1812	0.191
	4.23248e-07	0.27994	0.39292	0.39171	0.47434	1.51188e-06	0.15024	0.29093	0.31164	2.99344e-06	0.18226	0.18153	0.1833	0.191
	4.23498e-07	0.2849	0.39053	0.39094	0.46694	1.51288e-06	0.15189	0.29093	0.31735	2.99544e-06	0.17895	0.17794	0.18611	0.19019
	4.23748e-07	0.28419	0.39232	0.3971	0.46409	1.51387e-06	0.14445	0.28424	0.31221	2.99744e-06	0.18391	0.18033	0.17698	0.19262
	4.23998e-07	0.28136	0.39053	0.39942	0.46466	1.51488e-06	0.14776	0.27486	0.30993	2.99944e-06	0.18722	0.17614	0.17698	0.19344
	4.24248e-07	0.28773	0.39053	0.40173	0.46239	1.51588e-06	0.14776	0.27152	0.31107	3.00144e-06	0.16819	0.17794	0.184	0.191
	4.24498e-07	0.29338	0.38455	0.40404	0.46182	1.51688e-06	0.14859	0.27955	0.31278	3.00344e-06	0.18226	0.17734	0.18471	0.18856
	4.24748e-07	0.29197	0.38335	0.4079	0.46409	1.51788e-06	0.14941	0.28759	0.30936	3.00544e-06	0.18722	0.17494	0.1833	0.1845
	4.24998e-07	0.28773	0.38514	0.40713	0.46523	1.51888e-06	0.14859	0.28692	0.3105	3.00744e-06	0.17895	0.17674	0.17628	0.18775
	4.25248e-07	0.29197	0.38395	0.40558	0.4658	1.51988e-06	0.14776	0.28156	0.30878	3.00944e-06	0.1806	0.17554	0.18049	0.1845
	4.25498e-07	0.29197	0.38754	0.40481	0.46865	1.52087e-06	0.14445	0.28759	0.31278	3.01144e-06	0.1806	0.18093	0.17558	0.18775
	4.25748e-07	0.29126	0.38813	0.40019	0.47264	1.52188e-06	0.15024	0.28759	0.31335	3.01344e-06	0.17812	0.18631	0.18471	0.19669
	4.25998e-07	0.28702	0.38275	0.40558	0.47662	1.52288e-06	0.15851	0.28826	0.30993	3.01544e-06	0.18143	0.17734	0.17698	0.19262
	4.26248e-07	0.28914	0.37857	0.40019	0.48346	1.52388e-06	0.16429	0.28826	0.30593	3.01744e-06	0.19302	0.17614	0.17066	0.19506
	4.26498e-07	0.28843	0.38455	0.40558	0.48403	1.52488e-06	0.15851	0.28424	0.31164	3.01944e-06	0.17729	0.17794	0.1812	0.19831
	4.26748e-07	0.29621	0.38754	0.40327	0.48175	1.52587e-06	0.14859	0.28558	0.32477	3.02144e-06	0.18143	0.18033	0.17488	0.18938
	4.26998e-07	0.28843	0.38455	0.39865	0.4846	1.52688e-06	0.15437	0.28625	0.32134	3.02344e-06	0.18143	0.17794	0.17768	0.19181
	4.27248e-07	0.29409	0.38634	0.39633	0.48687	1.52788e-06	0.15851	0.2896	0.31735	3.02544e-06	0.18722	0.17614	0.17698	0.19994
	4.27498e-07	0.29692	0.38455	0.40096	0.4846	1.52888e-06	0.15272	0.28558	0.30993	3.02744e-06	0.18226	0.17973	0.17839	0.19262
	4.27748e-07	0.29551	0.37976	0.39479	0.48744	1.52988e-06	0.14693	0.28424	0.31164	3.02944e-06	0.18971	0.17794	0.1819	0.19181
	4.27998e-07	0.28914	0.37916	0.39479	0.48858	1.53088e-06	0.15189	0.28156	0.31678	3.03144e-06	0.18143	0.17554	0.1819	0.19831
	4.28248e-07	0.29055	0.38096	0.39556	0.48687	1.53188e-06	0.15603	0.28357	0.3162	3.03344e-06	0.18143	0.18033	0.1826	0.191
	4.28498e-07	0.28702	0.38275	0.39633	0.48175	1.53287e-06	0.15272	0.28424	0.30993	3.03544e-06	0.18226	0.18332	0.18681	0.19344
	4.28748e-07	0.28914	0.38335	0.39248	0.48232	1.53388e-06	0.15437	0.28089	0.31506	3.03744e-06	0.18639	0.17435	0.17207	0.19669
	4.28998e-07	0.28702	0.38873	0.39402	0.48232	1.53488e-06	0.15768	0.28692	0.31563	3.03944e-06	0.17646	0.17853	0.18049	0.18775
	4.29248e-07	0.28136	0.39112	0.39479	0.48289	1.53588e-06	0.16016	0.28223	0.31392	3.04144e-06	0.17895	0.17554	0.184	0.20156
	4.29498e-07	0.2849	0.39053	0.39865	0.48289	1.53688e-06	0.15024	0.2829	0.3202	3.04344e-06	0.18805	0.17734	0.1819	0.18369
	4.29748e-07	0.2849	0.39232	0.39787	0.48232	1.53787e-06	0.15107	0.27955	0.31164	3.04544e-06	0.17398	0.18332	0.17839	0.18856
	4.29998e-07	0.28631	0.38993	0.39325	0.48061	1.53888e-06	0.14611	0.27821	0.30251	3.04744e-06	0.1806	0.18093	0.17417	0.19181
	4.30248e-07	0.28207	0.38634	0.39402	0.48004	1.53988e-06	0.14197	0.27955	0.30022	3.04944e-06	0.18805	0.16956	0.17839	0.20318
	4.30498e-07	0.2856	0.38455	0.38785	0.47719	1.54088e-06	0.14693	0.28424	0.30936	3.05144e-06	0.16984	0.17853	0.17628	0.19912
	4.30748e-07	0.2856	0.38754	0.39479	0.47378	1.54188e-06	0.15107	0.2896	0.30993	3.05344e-06	0.1806	0.18452	0.17979	0.18694
	4.30998e-07	0.27994	0.38694	0.39171	0.47036	1.54288e-06	0.14528	0.2896	0.31164	3.05544e-06	0.18391	0.17674	0.1819	0.19019
	4.31248e-07	0.28631	0.39292	0.39248	0.47321	1.54388e-06	0.14859	0.28625	0.31278	3.05744e-06	0.18639	0.17435	0.17628	0.18288
	4.31498e-07	0.28773	0.39232	0.39402	0.46979	1.54487e-06	0.14115	0.28692	0.31335	3.05944e-06	0.17315	0.17315	0.19384	0.18775
	4.31748e-07	0.29055	0.39172	0.3971	0.46865	1.54588e-06	0.15685	0.27821	0.31392	3.06144e-06	0.17812	0.17913	0.1826	0.18938
	4.31998e-07	0.28348	0.38933	0.40096	0.47378	1.54688e-06	0.14941	0.28223	0.30707	3.06344e-06	0.17812	0.17554	0.1826	0.19344
	4.32248e-07	0.28277	0.38694	0.3971	0.47093	1.54788e-06	0.15272	0.28424	0.3105	3.06544e-06	0.18474	0.17315	0.18049	0.19425
	4.32498e-07	0.28207	0.38215	0.3971	0.47093	1.54888e-06	0.15437	0.27888	0.31164	3.06744e-06	0.17232	0.17435	0.17277	0.18775
	4.32748e-07	0.28207	0.38574	0.39633	0.46182	1.54988e-06	0.15024	0.28357	0.31506	3.06944e-06	0.17398	0.17794	0.17558	0.18856
	4.32998e-07	0.27853	0.38754	0.39787	0.4584	1.55088e-06	0.15355	0.28491	0.31335	3.07144e-06	0.17232	0.17674	0.1812	0.18856
	4.33248e-07	0.27287	0.38813	0.39865	0.46068	1.55187e-06	0.15189	0.28022	0.30707	3.07344e-06	0.18722	0.17614	0.16715	0.18125
	4.33498e-07	0.27782	0.39053	0.39633	0.45669	1.55288e-06	0.14776	0.27353	0.30136	3.07544e-06	0.17315	0.17076	0.16224	0.19181
	4.33748e-07	0.27853	0.38993	0.39942	0.46011	1.55388e-06	0.15355	0.27286	0.30707	3.07744e-06	0.18143	0.17853	0.17839	0.18531
	4.33998e-07	0.27641	0.38514	0.40173	0.4584	1.55488e-06	0.15024	0.27286	0.31335	3.07944e-06	0.18226	0.17913	0.1826	0.18125
	4.34248e-07	0.27287	0.37557	0.4025	0.46068	1.55588e-06	0.15437	0.27353	0.31221	3.08144e-06	0.17315	0.17913	0.17628	0.19262
	4.34498e-07	0.27712	0.38096	0.39479	0.46751	1.55687e-06	0.1552	0.27888	0.31392	3.08344e-06	0.17563	0.17016	0.18611	0.18775
	4.34748e-07	0.27075	0.38215	0.39325	0.46068	1.55788e-06	0.15272	0.27821	0.30136	3.08544e-06	0.18557	0.17853	0.18049	0.18288
	4.34998e-07	0.26863	0.38335	0.39016	0.46979	1.55888e-06	0.14032	0.27888	0.30308	3.08744e-06	0.17646	0.17494	0.17136	0.18775
	4.35248e-07	0.27004	0.38455	0.39016	0.47264	1.55988e-06	0.15189	0.27955	0.30536	3.08944e-06	0.17812	0.17494	0.17698	0.19262
	4.35498e-07	0.26721	0.38634	0.38554	0.46979	1.56088e-06	0.14941	0.27353	0.30764	3.09144e-06	0.16984	0.17195	0.17488	0.18938
	4.35748e-07	0.26933	0.38694	0.39016	0.46979	1.56188e-06	0.14611	0.27219	0.31107	3.09344e-06	0.1806	0.17375	0.17277	0.18207
	4.35998e-07	0.26651	0.38514	0.38631	0.47321	1.56288e-06	0.13784	0.27955	0.3162	3.09544e-06	0.17481	0.17614	0.17347	0.18613
	4.36248e-07	0.26863	0.38574	0.38631	0.47378	1.56387e-06	0.15024	0.27553	0.31449	3.09744e-06	0.17563	0.17016	0.17347	0.1845
	4.36498e-07	0.27499	0.38694	0.39094	0.47264	1.56488e-06	0.14445	0.2742	0.31164	3.09944e-06	0.17563	0.16956	0.16926	0.18694
	4.36748e-07	0.27287	0.38754	0.384	0.47378	1.56588e-06	0.14611	0.27754	0.31107	3.10144e-06	0.16901	0.17494	0.17277	0.17476
	4.36998e-07	0.27358	0.38335	0.38862	0.47548	1.56688e-06	0.14611	0.2829	0.30308	3.10344e-06	0.16819	0.17315	0.17417	0.18613
	4.37248e-07	0.27782	0.37916	0.39787	0.4789	1.56788e-06	0.14859	0.28156	0.30878	3.10544e-06	0.17067	0.17554	0.17066	0.17963
	4.37498e-07	0.28136	0.38096	0.39402	0.47605	1.56887e-06	0.15024	0.28089	0.30422	3.10744e-06	0.17563	0.17195	0.17488	0.17963
	4.37748e-07	0.28419	0.37737	0.40019	0.47548	1.56988e-06	0.14859	0.28022	0.30536	3.10944e-06	0.1806	0.17734	0.17277	0.17882
	4.37998e-07	0.28207	0.37797	0.40327	0.47434	1.57088e-06	0.14941	0.28357	0.3105	3.11144e-06	0.17646	0.17375	0.16926	0.18613
	4.38248e-07	0.28631	0.38215	0.40481	0.47434	1.57188e-06	0.14941	0.2762	0.31506	3.11344e-06	0.1715	0.17494	0.17207	0.18938
	4.38498e-07	0.28702	0.38395	0.40558	0.47434	1.57288e-06	0.14776	0.26951	0.30936	3.11544e-06	0.17563	0.16537	0.17909	0.18938
	4.38748e-07	0.28419	0.38215	0.40173	0.47378	1.57388e-06	0.15107	0.27286	0.30821	3.11744e-06	0.18143	0.16717	0.17417	0.18856
	4.38998e-07	0.27782	0.38634	0.40019	0.47434	1.57488e-06	0.15107	0.27353	0.31164	3.11944e-06	0.17398	0.17674	0.18049	0.17882
	4.39248e-07	0.27429	0.38395	0.40096	0.47321	1.57587e-06	0.1552	0.27553	0.31278	3.12144e-06	0.1806	0.16836	0.18541	0.18775
	4.39498e-07	0.27924	0.38215	0.39479	0.47264	1.57688e-06	0.14528	0.27286	0.30878	3.12344e-06	0.17398	0.17016	0.18049	0.18613
	4.39748e-07	0.27924	0.37258	0.39325	0.47434	1.57788e-06	0.14611	0.27085	0.30536	3.12544e-06	0.17646	0.17076	0.17839	0.18288
	4.39998e-07	0.27287	0.37378	0.3971	0.47264	1.57888e-06	0.15024	0.26951	0.30422	3.12744e-06	0.17481	0.16776	0.17979	0.18125
	4.40248e-07	0.27782	0.37976	0.39633	0.47605	1.57988e-06	0.14528	0.27085	0.30194	3.12944e-06	0.16984	0.17195	0.16996	0.18288
	4.40498e-07	0.28207	0.37019	0.39787	0.47947	1.58088e-06	0.1552	0.27353	0.30251	3.13144e-06	0.17232	0.17195	0.17136	0.18531
	4.40748e-07	0.28277	0.38036	0.39556	0.47207	1.58188e-06	0.15024	0.27085	0.3065	3.13344e-06	0.18143	0.16776	0.16926	0.18125
	4.40998e-07	0.27287	0.38156	0.39633	0.47605	1.58287e-06	0.14445	0.26683	0.30936	3.13544e-06	0.17315	0.16776	0.17066	0.18207
	4.41248e-07	0.27358	0.38455	0.39787	0.47378	1.58388e-06	0.13867	0.26817	0.30365	3.13744e-06	0.17398	0.17554	0.17277	0.18288
	4.41498e-07	0.27287	0.38395	0.39016	0.47264	1.58488e-06	0.14363	0.27553	0.30422	3.13944e-06	0.18226	0.17734	0.16504	0.18938
	4.41748e-07	0.27004	0.38275	0.38323	0.46694	1.58588e-06	0.14528	0.27152	0.30821	3.14144e-06	0.1715	0.17255	0.17558	0.18775
	4.41998e-07	0.2658	0.38275	0.37937	0.46466	1.58688e-06	0.14445	0.27754	0.30878	3.14344e-06	0.17067	0.17315	0.16996	0.18044
	4.42248e-07	0.26933	0.37976	0.38785	0.46751	1.58787e-06	0.13784	0.27152	0.30536	3.14544e-06	0.17812	0.17135	0.17417	0.18369
	4.42498e-07	0.26792	0.37378	0.384	0.46808	1.58888e-06	0.13536	0.27353	0.29851	3.14744e-06	0.18143	0.16836	0.17347	0.18288
	4.42748e-07	0.27287	0.37916	0.38631	0.46808	1.58988e-06	0.14445	0.2675	0.29965	3.14944e-06	0.1715	0.16956	0.17909	0.18207
	4.42998e-07	0.26651	0.37438	0.39171	0.47036	1.59088e-06	0.14197	0.26683	0.30764	3.15144e-06	0.17977	0.16956	0.17768	0.17882
	4.43248e-07	0.26368	0.37139	0.39248	0.47207	1.59188e-06	0.13619	0.27888	0.30764	3.15344e-06	0.17232	0.17135	0.16785	0.17963
	4.43498e-07	0.27287	0.37677	0.384	0.46808	1.59288e-06	0.14693	0.27754	0.30821	3.15544e-06	0.16156	0.16717	0.16645	0.18125
	4.43748e-07	0.27075	0.37976	0.38554	0.46865	1.59388e-06	0.13867	0.27553	0.30308	3.15744e-06	0.16819	0.16776	0.17909	0.18694
	4.43998e-07	0.26651	0.37857	0.38168	0.46694	1.59487e-06	0.14445	0.27754	0.29851	3.15944e-06	0.16984	0.16896	0.17909	0.178
	4.44248e-07	0.26509	0.37976	0.37783	0.47036	1.59588e-06	0.14611	0.26951	0.29509	3.16144e-06	0.17315	0.16417	0.17207	0.178
	4.44498e-07	0.27287	0.38096	0.38708	0.46922	1.59688e-06	0.14693	0.27486	0.30251	3.16344e-06	0.16984	0.17614	0.16294	0.16988
	4.44748e-07	0.27641	0.38215	0.38323	0.46523	1.59788e-06	0.14611	0.27888	0.29794	3.16544e-06	0.17481	0.17494	0.18049	0.18288
	4.44998e-07	0.26933	0.38395	0.39016	0.46808	1.59888e-06	0.14859	0.27888	0.30707	3.16744e-06	0.17481	0.16717	0.16926	0.17232
	4.45248e-07	0.2658	0.38096	0.39325	0.46751	1.59987e-06	0.14776	0.27687	0.30707	3.16944e-06	0.16405	0.16836	0.16575	0.17638
	4.45498e-07	0.27216	0.38156	0.39325	0.46694	1.60088e-06	0.15355	0.2675	0.29851	3.17144e-06	0.17729	0.16836	0.17417	0.17557
	4.45748e-07	0.26933	0.37857	0.38862	0.46751	1.60188e-06	0.14528	0.26884	0.30022	3.17344e-06	0.17563	0.16836	0.17136	0.18207
	4.45998e-07	0.26297	0.37677	0.39016	0.47036	1.60288e-06	0.13784	0.27286	0.30479	3.17544e-06	0.16322	0.17375	0.17207	0.16907
	4.46248e-07	0.26933	0.36959	0.384	0.46409	1.60388e-06	0.14693	0.27219	0.30821	3.17744e-06	0.16736	0.16597	0.17277	0.17638
	4.46498e-07	0.26792	0.37139	0.37783	0.46295	1.60488e-06	0.14528	0.27018	0.30993	3.17944e-06	0.17398	0.16717	0.17207	0.17963
	4.46748e-07	0.27075	0.3678	0.38168	0.45897	1.60588e-06	0.13784	0.26884	0.30536	3.18144e-06	0.17398	0.16956	0.17909	0.17313
	4.46998e-07	0.26792	0.3684	0.37783	0.45726	1.60687e-06	0.13453	0.27286	0.30251	3.18344e-06	0.16819	0.17135	0.17066	0.18044
	4.47248e-07	0.26721	0.3684	0.38091	0.4584	1.60788e-06	0.13536	0.27219	0.30194	3.18544e-06	0.17315	0.16717	0.17488	0.18044
	4.47498e-07	0.26863	0.37318	0.37937	0.45612	1.60888e-06	0.13867	0.27018	0.29623	3.18744e-06	0.17398	0.17554	0.17066	0.18613
	4.47748e-07	0.27499	0.37438	0.37783	0.45384	1.60988e-06	0.14032	0.27486	0.30079	3.18944e-06	0.17481	0.16717	0.17207	0.17963
	4.47998e-07	0.27216	0.37199	0.384	0.4584	1.61088e-06	0.14115	0.27085	0.30422	3.19144e-06	0.15908	0.16896	0.17347	0.178
	4.48248e-07	0.27075	0.36899	0.38631	0.45669	1.61188e-06	0.14528	0.26884	0.29908	3.19344e-06	0.1715	0.17375	0.16715	0.19181
	4.48498e-07	0.27358	0.3678	0.38477	0.45783	1.61288e-06	0.14197	0.27286	0.30251	3.19544e-06	0.17563	0.16657	0.17698	0.18613
	4.48748e-07	0.27641	0.36959	0.38631	0.45555	1.61387e-06	0.15189	0.27286	0.30136	3.19744e-06	0.1806	0.16358	0.17066	0.178
	4.48998e-07	0.26721	0.37318	0.38862	0.46068	1.61488e-06	0.14611	0.26884	0.30194	3.19944e-06	0.17729	0.17016	0.17207	0.18125
	4.49248e-07	0.2658	0.37916	0.39094	0.45954	1.61588e-06	0.14693	0.26951	0.29851	3.20144e-06	0.17895	0.16776	0.16645	0.17719
	4.49498e-07	0.27075	0.37079	0.39479	0.45954	1.61688e-06	0.14693	0.26951	0.29908	3.20344e-06	0.17232	0.16896	0.17136	0.178
	4.49748e-07	0.27075	0.36899	0.39402	0.45783	1.61788e-06	0.14197	0.27687	0.30022	3.20544e-06	0.16819	0.16776	0.16715	0.17719
	4.49998e-07	0.26297	0.3672	0.38785	0.46239	1.61887e-06	0.14528	0.27219	0.30136	3.20744e-06	0.17398	0.17135	0.17066	0.17394
	4.50248e-07	0.26651	0.36481	0.39171	0.46865	1.61988e-06	0.1304	0.26951	0.29851	3.20944e-06	0.16819	0.17255	0.17207	0.17069
	4.50498e-07	0.26721	0.366	0.39171	0.46751	1.62088e-06	0.13453	0.26415	0.29965	3.21144e-06	0.17812	0.16477	0.17207	0.18288
	4.50748e-07	0.26721	0.36421	0.3971	0.47093	1.62188e-06	0.13784	0.27353	0.30422	3.21344e-06	0.1657	0.16358	0.17347	0.17638
	4.50998e-07	0.26297	0.366	0.39171	0.47264	1.62288e-06	0.1428	0.27955	0.30308	3.21544e-06	0.17812	0.17255	0.17347	0.17963
	4.51248e-07	0.25802	0.3672	0.39248	0.47662	1.62388e-06	0.14528	0.2762	0.29737	3.21744e-06	0.17232	0.16597	0.16856	0.17882
	4.51498e-07	0.26509	0.3666	0.39248	0.47776	1.62488e-06	0.14445	0.27286	0.30136	3.21944e-06	0.17481	0.17016	0.16715	0.17882
	4.51748e-07	0.26792	0.37318	0.37937	0.47662	1.62587e-06	0.14776	0.26616	0.30365	3.22144e-06	0.17315	0.16477	0.16645	0.178
	4.51998e-07	0.26297	0.37258	0.38323	0.48175	1.62688e-06	0.1428	0.27754	0.29965	3.22344e-06	0.17398	0.16597	0.16715	0.17557
	4.52248e-07	0.26226	0.37797	0.37629	0.4789	1.62788e-06	0.13536	0.27286	0.30422	3.22544e-06	0.16405	0.16417	0.16785	0.17476
	4.52498e-07	0.25943	0.37857	0.37937	0.47491	1.62888e-06	0.13867	0.27152	0.30251	3.22744e-06	0.16405	0.17016	0.17277	0.17476
	4.52748e-07	0.26368	0.37677	0.38323	0.47207	1.62988e-06	0.13867	0.2675	0.30422	3.22944e-06	0.16901	0.17135	0.17207	0.178
	4.52998e-07	0.26085	0.37139	0.38708	0.46694	1.63087e-06	0.13453	0.2675	0.29337	3.23144e-06	0.17232	0.17435	0.16224	0.17963
	4.53248e-07	0.25802	0.37498	0.38785	0.46523	1.63188e-06	0.14115	0.26817	0.29223	3.23344e-06	0.1806	0.16896	0.16785	0.17719
	4.53498e-07	0.26368	0.37258	0.38631	0.46523	1.63288e-06	0.13867	0.27018	0.29394	3.23544e-06	0.17232	0.16657	0.16504	0.17882
	4.53748e-07	0.25873	0.37318	0.39479	0.46011	1.63388e-06	0.14197	0.26817	0.29109	3.23744e-06	0.16488	0.16657	0.17628	0.17394
	4.53998e-07	0.2559	0.37498	0.38631	0.46011	1.63488e-06	0.14115	0.27152	0.29394	3.23944e-06	0.16901	0.16956	0.16013	0.18288
	4.54248e-07	0.24882	0.37438	0.38631	0.46523	1.63588e-06	0.13784	0.26951	0.29566	3.24144e-06	0.16074	0.16417	0.17277	0.18207
	4.54498e-07	0.25731	0.36959	0.38323	0.46295	1.63688e-06	0.13867	0.27152	0.29965	3.24344e-06	0.15825	0.17315	0.16575	0.17557
	4.54748e-07	0.25519	0.37079	0.37629	0.46182	1.63787e-06	0.14445	0.26616	0.29794	3.24544e-06	0.16653	0.16717	0.17207	0.17313
	4.54998e-07	0.25165	0.3672	0.38091	0.46865	1.63888e-06	0.13867	0.26415	0.29851	3.24744e-06	0.17729	0.16597	0.16153	0.17557
	4.55248e-07	0.2566	0.3666	0.37475	0.46295	1.63988e-06	0.14032	0.26482	0.29908	3.24944e-06	0.15743	0.16537	0.17207	0.17232
	4.55498e-07	0.26155	0.3684	0.37783	0.46125	1.64088e-06	0.13867	0.27152	0.30022	3.25144e-06	0.16074	0.16537	0.16575	0.16988
	4.55748e-07	0.26226	0.37139	0.37552	0.46011	1.64188e-06	0.14032	0.2762	0.30479	3.25344e-06	0.17729	0.16417	0.16996	0.17557
	4.55998e-07	0.25943	0.37378	0.3786	0.45897	1.64288e-06	0.14032	0.2762	0.29337	3.25544e-06	0.16488	0.17195	0.17207	0.178
	4.56248e-07	0.26014	0.37677	0.38631	0.46466	1.64388e-06	0.14528	0.27018	0.29794	3.25744e-06	0.16322	0.16417	0.16504	0.18125
	4.56498e-07	0.2566	0.37857	0.38554	0.45726	1.64488e-06	0.13867	0.2675	0.29509	3.25944e-06	0.16488	0.16477	0.16645	0.17638
	4.56748e-07	0.25873	0.37677	0.38014	0.45555	1.64588e-06	0.14363	0.2608	0.29394	3.26144e-06	0.16156	0.16537	0.16224	0.18044
	4.56998e-07	0.25307	0.37677	0.38168	0.46068	1.64688e-06	0.13867	0.26147	0.29737	3.26344e-06	0.15991	0.16477	0.15662	0.17557
	4.57248e-07	0.25024	0.37976	0.38862	0.46125	1.64788e-06	0.13949	0.25746	0.29737	3.26544e-06	0.16239	0.16717	0.16224	0.17476
	4.57498e-07	0.25165	0.38096	0.38477	0.46182	1.64888e-06	0.13784	0.26348	0.2928	3.26744e-06	0.16322	0.16776	0.16434	0.17719
	4.57748e-07	0.25024	0.37617	0.38245	0.46466	1.64987e-06	0.13619	0.26549	0.29451	3.26944e-06	0.1715	0.16776	0.17066	0.16582
	4.57998e-07	0.24812	0.37318	0.37937	0.47093	1.65088e-06	0.13371	0.27152	0.30308	3.27144e-06	0.16653	0.17315	0.16224	0.17151
	4.58248e-07	0.25448	0.37378	0.3786	0.4715	1.65188e-06	0.14197	0.26951	0.30308	3.27344e-06	0.16156	0.16178	0.16153	0.178
	4.58498e-07	0.25519	0.37139	0.38554	0.46808	1.65288e-06	0.13867	0.26616	0.29109	3.27544e-06	0.16239	0.16597	0.16785	0.17719
	4.58748e-07	0.25236	0.36361	0.37783	0.4658	1.65388e-06	0.13949	0.26348	0.29223	3.27744e-06	0.16405	0.16238	0.16926	0.18125
	4.58998e-07	0.25165	0.3684	0.3786	0.46637	1.65488e-06	0.14115	0.26482	0.2928	3.27944e-06	0.17812	0.15939	0.16645	0.17476
	4.59248e-07	0.25024	0.37318	0.37937	0.46352	1.65588e-06	0.14115	0.26884	0.30308	3.28144e-06	0.1566	0.16118	0.16294	0.16663
	4.59498e-07	0.25873	0.37916	0.38323	0.46239	1.65687e-06	0.13288	0.27085	0.30022	3.28344e-06	0.16239	0.16358	0.16504	0.178
	4.59748e-07	0.25731	0.37617	0.38862	0.45783	1.65788e-06	0.14115	0.26549	0.29337	3.28544e-06	0.16239	0.16537	0.16434	0.17394
	4.59998e-07	0.26155	0.37318	0.38554	0.4584	1.65888e-06	0.13371	0.26884	0.29451	3.28744e-06	0.16405	0.16238	0.17558	0.1845
	4.60248e-07	0.26863	0.37498	0.38708	0.45897	1.65988e-06	0.13619	0.2742	0.29566	3.28944e-06	0.16736	0.16058	0.16996	0.16663
	4.60498e-07	0.26792	0.36899	0.38091	0.45897	1.66088e-06	0.13453	0.2675	0.29451	3.29144e-06	0.16488	0.16477	0.16926	0.17313
	4.60748e-07	0.27287	0.37258	0.37629	0.45726	1.66187e-06	0.1428	0.26348	0.2928	3.29344e-06	0.1715	0.16298	0.16504	0.17232
	4.60998e-07	0.26933	0.3678	0.3732	0.45156	1.66288e-06	0.13867	0.26415	0.30022	3.29544e-06	0.16984	0.16178	0.16294	0.17232
	4.61248e-07	0.26863	0.36541	0.37397	0.45498	1.66388e-06	0.13784	0.25545	0.29851	3.29744e-06	0.17563	0.16657	0.17347	0.17232
	4.61498e-07	0.26721	0.36481	0.37937	0.45213	1.66488e-06	0.13619	0.2608	0.29223	3.29944e-06	0.17232	0.16657	0.17136	0.17638
	4.61748e-07	0.26509	0.36122	0.38245	0.44758	1.66588e-06	0.14776	0.26549	0.29109	3.30144e-06	0.16156	0.16118	0.16083	0.17151
	4.61998e-07	0.26368	0.36062	0.38168	0.45099	1.66688e-06	0.14776	0.27085	0.28824	3.30344e-06	0.16405	0.16358	0.16153	0.178
	4.62248e-07	0.25873	0.3672	0.38245	0.45213	1.66788e-06	0.14115	0.26616	0.28652	3.30544e-06	0.15163	0.16358	0.16785	0.17232
	4.62498e-07	0.26368	0.35883	0.37629	0.44416	1.66887e-06	0.13949	0.2742	0.29223	3.30744e-06	0.1657	0.15939	0.16013	0.18044
	4.62748e-07	0.25731	0.36242	0.37475	0.44872	1.66988e-06	0.1428	0.26951	0.29337	3.30944e-06	0.17315	0.16358	0.16153	0.17638
	4.62998e-07	0.25519	0.36421	0.37937	0.45384	1.67088e-06	0.14445	0.26549	0.29394	3.31144e-06	0.16322	0.15939	0.16434	0.16907
	4.63248e-07	0.25377	0.3684	0.37397	0.45441	1.67188e-06	0.14032	0.26616	0.29166	3.31344e-06	0.16819	0.16118	0.16364	0.17476
	4.63498e-07	0.25094	0.36421	0.37629	0.44929	1.67288e-06	0.14197	0.26549	0.29109	3.31544e-06	0.16736	0.16417	0.16013	0.17394
	4.63748e-07	0.25943	0.36301	0.38323	0.45213	1.67387e-06	0.14032	0.26817	0.29166	3.31744e-06	0.17398	0.17016	0.16996	0.17313
	4.63998e-07	0.24741	0.36062	0.37937	0.45043	1.67488e-06	0.13784	0.27353	0.29965	3.31944e-06	0.1657	0.16537	0.16434	0.17313
	4.64248e-07	0.25024	0.36481	0.37629	0.4527	1.67588e-06	0.13619	0.27486	0.29851	3.32144e-06	0.16156	0.16238	0.17136	0.16826
	4.64498e-07	0.25377	0.36541	0.37706	0.44872	1.67688e-06	0.13619	0.27085	0.29223	3.32344e-06	0.17067	0.16836	0.16715	0.17069
	4.64748e-07	0.25094	0.3684	0.37397	0.44644	1.67788e-06	0.13453	0.26817	0.29052	3.32544e-06	0.16074	0.16058	0.16364	0.17151
	4.64998e-07	0.25307	0.36361	0.3732	0.44701	1.67888e-06	0.12957	0.26415	0.29166	3.32744e-06	0.1508	0.17016	0.16153	0.17151
	4.65248e-07	0.25448	0.36361	0.37552	0.4453	1.67988e-06	0.13619	0.26616	0.29223	3.32944e-06	0.16074	0.16298	0.16645	0.16826
	4.65498e-07	0.25094	0.36301	0.37397	0.44359	1.68087e-06	0.12627	0.26884	0.2928	3.33144e-06	0.16736	0.16058	0.16575	0.16988
	4.65748e-07	0.24882	0.3666	0.3786	0.44131	1.68188e-06	0.1304	0.26147	0.29623	3.33344e-06	0.16322	0.1558	0.16926	0.16338
	4.65998e-07	0.24458	0.36301	0.37706	0.44017	1.68288e-06	0.13371	0.26147	0.29965	3.33544e-06	0.16156	0.15819	0.16645	0.17394
	4.66248e-07	0.24812	0.36421	0.38554	0.4396	1.68388e-06	0.13371	0.26482	0.29623	3.33744e-06	0.16322	0.1552	0.14959	0.17394
	4.66498e-07	0.25094	0.36182	0.38708	0.44131	1.68488e-06	0.12709	0.27219	0.29394	3.33944e-06	0.16156	0.16776	0.16153	0.16095
	4.66748e-07	0.24882	0.36301	0.39094	0.43847	1.68588e-06	0.12627	0.26281	0.29337	3.34144e-06	0.16488	0.15939	0.16645	0.16826
	4.66998e-07	0.24882	0.35883	0.38168	0.44359	1.68688e-06	0.12957	0.26281	0.29109	3.34344e-06	0.16405	0.16298	0.16504	0.16257
	4.67248e-07	0.25236	0.36242	0.38245	0.44359	1.68787e-06	0.12544	0.25813	0.29623	3.34544e-06	0.15411	0.15999	0.15732	0.16745
	4.67498e-07	0.25094	0.36062	0.38168	0.44074	1.68888e-06	0.13619	0.25679	0.29851	3.34744e-06	0.15494	0.154	0.16364	0.16582
	4.67748e-07	0.25236	0.35883	0.38245	0.44074	1.68988e-06	0.13949	0.26013	0.29451	3.34944e-06	0.16322	0.157	0.15943	0.18207
	4.67998e-07	0.25448	0.35763	0.37629	0.44644	1.69088e-06	0.13371	0.2608	0.29109	3.35144e-06	0.15494	0.15939	0.16434	0.16907
	4.68248e-07	0.25519	0.35644	0.3732	0.44473	1.69188e-06	0.12792	0.26214	0.28481	3.35344e-06	0.16074	0.15939	0.16575	0.17232
	4.68498e-07	0.25307	0.36361	0.37012	0.44017	1.69287e-06	0.12875	0.25746	0.28881	3.35544e-06	0.16156	0.1564	0.16715	0.16745
	4.68748e-07	0.2566	0.3684	0.36164	0.43847	1.69388e-06	0.13619	0.25411	0.28595	3.35744e-06	0.15991	0.15759	0.16013	0.17394
	4.68998e-07	0.24882	0.3678	0.36935	0.43619	1.69488e-06	0.13536	0.25411	0.28481	3.35944e-06	0.16405	0.15819	0.1517	0.16663
	4.69248e-07	0.24812	0.3684	0.36627	0.43904	1.69588e-06	0.13867	0.25612	0.29166	3.36144e-06	0.15577	0.16298	0.16504	0.16176
	4.69498e-07	0.25094	0.366	0.36935	0.44017	1.69688e-06	0.1304	0.26415	0.29166	3.36344e-06	0.15411	0.16238	0.15872	0.17232
	4.69748e-07	0.25377	0.36481	0.37089	0.43904	1.69788e-06	0.13288	0.2675	0.28709	3.36544e-06	0.16239	0.16118	0.16504	0.16988
	4.69998e-07	0.25307	0.366	0.3732	0.44359	1.69888e-06	0.12544	0.2608	0.28824	3.36744e-06	0.16653	0.15759	0.16083	0.16501
	4.70248e-07	0.24812	0.37258	0.36781	0.44929	1.69987e-06	0.1304	0.25612	0.28424	3.36944e-06	0.16488	0.15999	0.15732	0.16826
	4.70498e-07	0.24882	0.366	0.36627	0.44815	1.70088e-06	0.12379	0.25612	0.28538	3.37144e-06	0.15825	0.16118	0.15943	0.17557
	4.70748e-07	0.25024	0.36421	0.36935	0.4527	1.70188e-06	0.12461	0.25612	0.28824	3.37344e-06	0.15494	0.157	0.15732	0.16501
	4.70998e-07	0.24812	0.35823	0.36704	0.45156	1.70288e-06	0.12709	0.26415	0.28367	3.37544e-06	0.17977	0.16238	0.16715	0.17232
	4.71248e-07	0.2467	0.36002	0.36781	0.45954	1.70388e-06	0.12792	0.26348	0.28824	3.37744e-06	0.16239	0.157	0.15943	0.17151
	4.71498e-07	0.24882	0.35105	0.36935	0.4584	1.70487e-06	0.1304	0.25679	0.29337	3.37944e-06	0.15908	0.16238	0.16785	0.16826
	4.71748e-07	0.25165	0.35105	0.3732	0.4584	1.70588e-06	0.13123	0.25411	0.28995	3.38144e-06	0.15908	0.16477	0.15732	0.17476
	4.71998e-07	0.24882	0.34866	0.36781	0.45726	1.70688e-06	0.13701	0.2588	0.28652	3.38344e-06	0.16736	0.15819	0.15872	0.17069
	4.72248e-07	0.25165	0.35703	0.36627	0.45726	1.70788e-06	0.13867	0.26013	0.28881	3.38544e-06	0.17315	0.1558	0.16504	0.16826
	4.72498e-07	0.25236	0.34926	0.36627	0.45612	1.70888e-06	0.13784	0.25478	0.2928	3.38744e-06	0.15494	0.14982	0.16013	0.17232
	4.72748e-07	0.25943	0.35404	0.36858	0.44929	1.70988e-06	0.12875	0.25143	0.29394	3.38944e-06	0.15163	0.157	0.15732	0.17719
	4.72998e-07	0.2559	0.35285	0.36781	0.45327	1.71088e-06	0.12875	0.25411	0.29908	3.39144e-06	0.15577	0.15281	0.16715	0.16095
	4.73248e-07	0.25024	0.35823	0.36241	0.45498	1.71187e-06	0.13453	0.2608	0.29451	3.39344e-06	0.16736	0.1564	0.15662	0.17069
	4.73498e-07	0.2566	0.35105	0.37166	0.45156	1.71288e-06	0.13784	0.26147	0.28824	3.39544e-06	0.15991	0.15879	0.15872	0.17476
	4.73748e-07	0.2566	0.35404	0.37706	0.44815	1.71388e-06	0.1428	0.25679	0.28481	3.39744e-06	0.16074	0.14922	0.15943	0.16988
	4.73998e-07	0.25165	0.35883	0.37706	0.45156	1.71488e-06	0.13536	0.25679	0.28824	3.39944e-06	0.16074	0.1564	0.15872	0.16095
	4.74248e-07	0.25024	0.36182	0.37629	0.45384	1.71588e-06	0.12792	0.2521	0.28881	3.40144e-06	0.15411	0.1546	0.16083	0.16582
	4.74498e-07	0.25873	0.36481	0.37243	0.44986	1.71688e-06	0.13371	0.25143	0.28595	3.40344e-06	0.15494	0.157	0.15943	0.17638
	4.74748e-07	0.25731	0.36481	0.37475	0.44701	1.71788e-06	0.12461	0.25478	0.28709	3.40544e-06	0.16074	0.16058	0.16294	0.16257
	4.74998e-07	0.25307	0.36421	0.3732	0.44929	1.71887e-06	0.12875	0.25679	0.28767	3.40744e-06	0.16736	0.15341	0.16224	0.17151
	4.75248e-07	0.25307	0.36361	0.37089	0.45156	1.71988e-06	0.12875	0.26348	0.28995	3.40944e-06	0.15743	0.1546	0.16364	0.16663
	4.75498e-07	0.25377	0.36182	0.36627	0.45327	1.72088e-06	0.12627	0.26415	0.28881	3.41144e-06	0.16488	0.15879	0.16996	0.16663
	4.75748e-07	0.26085	0.36301	0.36935	0.44644	1.72188e-06	0.13123	0.2588	0.28938	3.41344e-06	0.15908	0.16178	0.15451	0.16826
	4.75998e-07	0.25519	0.35165	0.3732	0.44302	1.72288e-06	0.13123	0.26013	0.28652	3.41544e-06	0.15411	0.15999	0.15662	0.15932
	4.76248e-07	0.25377	0.35464	0.37629	0.44302	1.72387e-06	0.13701	0.26013	0.27967	3.41744e-06	0.15743	0.15999	0.15802	0.16826
	4.76498e-07	0.26155	0.36361	0.37089	0.44074	1.72488e-06	0.13123	0.26348	0.28025	3.41944e-06	0.15411	0.15879	0.15943	0.1642
	4.76748e-07	0.26368	0.36182	0.37089	0.43904	1.72588e-06	0.13288	0.25946	0.27853	3.42144e-06	0.15743	0.157	0.16153	0.17476
	4.76998e-07	0.25873	0.36122	0.37166	0.43733	1.72688e-06	0.12875	0.25545	0.28824	3.42344e-06	0.1566	0.15939	0.15381	0.17232
	4.77248e-07	0.25802	0.35943	0.37783	0.44302	1.72788e-06	0.13123	0.25746	0.29394	3.42544e-06	0.16653	0.15939	0.15521	0.16745
	4.77498e-07	0.26014	0.35703	0.36781	0.44359	1.72888e-06	0.13288	0.26348	0.28881	3.42744e-06	0.16322	0.1552	0.16083	0.16826
	4.77748e-07	0.26014	0.35883	0.36858	0.44188	1.72988e-06	0.13288	0.26281	0.2831	3.42944e-06	0.15577	0.15819	0.16153	0.16338
	4.77998e-07	0.25448	0.35524	0.36627	0.44188	1.73087e-06	0.12875	0.26281	0.28881	3.43144e-06	0.15411	0.14982	0.16153	0.15851
	4.78248e-07	0.25165	0.35045	0.36087	0.4453	1.73188e-06	0.12875	0.25813	0.28538	3.43344e-06	0.16405	0.15341	0.15662	0.1642
	4.78498e-07	0.25236	0.34567	0.36627	0.44986	1.73288e-06	0.13371	0.25545	0.28824	3.43544e-06	0.14915	0.16358	0.15521	0.17394
	4.78748e-07	0.25094	0.34806	0.37089	0.44986	1.73388e-06	0.14197	0.25277	0.28709	3.43744e-06	0.15908	0.16118	0.16153	0.16826
	4.78998e-07	0.25094	0.34986	0.36704	0.44872	1.73488e-06	0.13371	0.25946	0.28595	3.43944e-06	0.15494	0.15819	0.16083	0.17069
	4.79248e-07	0.25094	0.35404	0.36858	0.45498	1.73587e-06	0.13205	0.25545	0.28595	3.44144e-06	0.16322	0.15939	0.15662	0.15932
	4.79498e-07	0.25731	0.35943	0.36858	0.44758	1.73688e-06	0.12875	0.2608	0.28881	3.44344e-06	0.15494	0.1564	0.15521	0.16501
	4.79748e-07	0.25731	0.36122	0.36858	0.44815	1.73788e-06	0.12957	0.26348	0.28481	3.44544e-06	0.15991	0.1564	0.15872	0.15932
	4.79998e-07	0.25307	0.36481	0.36704	0.44986	1.73888e-06	0.13123	0.25813	0.27796	3.44744e-06	0.16488	0.14742	0.15802	0.16176
	4.80248e-07	0.25236	0.3666	0.37243	0.44644	1.73988e-06	0.12296	0.25545	0.2791	3.44944e-06	0.16322	0.157	0.15381	0.17394
	4.80498e-07	0.25448	0.36182	0.37629	0.44701	1.74088e-06	0.12131	0.25411	0.28196	3.45144e-06	0.15825	0.154	0.16224	0.16988
	4.80748e-07	0.25731	0.36301	0.36318	0.44245	1.74188e-06	0.13123	0.25478	0.28938	3.45344e-06	0.15908	0.14982	0.16785	0.15689
	4.80998e-07	0.25802	0.36002	0.36704	0.44302	1.74287e-06	0.13701	0.25478	0.28481	3.45544e-06	0.15411	0.1552	0.16504	0.17963
	4.81248e-07	0.25802	0.35584	0.36472	0.44473	1.74388e-06	0.1304	0.26147	0.28082	3.45744e-06	0.15577	0.1552	0.15662	0.16257
	4.81498e-07	0.2559	0.34507	0.36935	0.4453	1.74488e-06	0.12627	0.2521	0.28367	3.45944e-06	0.15908	0.154	0.15381	0.16907
	4.81748e-07	0.2559	0.34687	0.35933	0.44701	1.74588e-06	0.12296	0.25612	0.28025	3.46144e-06	0.14998	0.1558	0.15451	0.16582
	4.81998e-07	0.24882	0.34627	0.3601	0.45156	1.74688e-06	0.12131	0.25612	0.28196	3.46344e-06	0.1508	0.15759	0.1524	0.1642
	4.82248e-07	0.25165	0.35344	0.36164	0.45043	1.74788e-06	0.12792	0.25746	0.28196	3.46544e-06	0.14915	0.15879	0.15802	0.15932
	4.82498e-07	0.25307	0.35344	0.36781	0.44758	1.74888e-06	0.13123	0.25009	0.2831	3.46744e-06	0.16156	0.16298	0.16294	0.15689
	4.82748e-07	0.25024	0.35943	0.36395	0.44587	1.74987e-06	0.1304	0.2608	0.28481	3.46944e-06	0.16074	0.1552	0.15802	0.16338
	4.82998e-07	0.2559	0.35524	0.36395	0.44758	1.75088e-06	0.13371	0.2588	0.28481	3.47144e-06	0.15329	0.15161	0.15451	0.15932
	4.83248e-07	0.25094	0.35883	0.36395	0.44986	1.75188e-06	0.12875	0.25746	0.28824	3.47344e-06	0.15411	0.15939	0.15521	0.17476
	4.83498e-07	0.25024	0.35883	0.36318	0.44701	1.75288e-06	0.12792	0.25411	0.27853	3.47544e-06	0.15825	0.15221	0.15311	0.17069
	4.83748e-07	0.24812	0.35285	0.36087	0.44872	1.75388e-06	0.13453	0.25746	0.27682	3.47744e-06	0.16074	0.154	0.1517	0.15526
	4.83998e-07	0.25165	0.35883	0.35007	0.45156	1.75487e-06	0.12379	0.25612	0.27225	3.47944e-06	0.15246	0.14862	0.15451	0.1512
	4.84248e-07	0.24812	0.35404	0.35624	0.45043	1.75588e-06	0.12957	0.25478	0.27511	3.48144e-06	0.16322	0.14862	0.15592	0.16176
	4.84498e-07	0.24246	0.34986	0.3601	0.45099	1.75688e-06	0.11965	0.25076	0.2734	3.48344e-06	0.15163	0.15341	0.1524	0.16988
	4.84748e-07	0.24882	0.34926	0.36472	0.4453	1.75788e-06	0.12379	0.24875	0.27283	3.48544e-06	0.14253	0.15161	0.16294	0.15689
	4.84998e-07	0.25094	0.34806	0.36087	0.44587	1.75888e-06	0.13453	0.25277	0.28481	3.48744e-06	0.15411	0.15161	0.15311	0.15689
	4.85248e-07	0.24882	0.35524	0.36935	0.44245	1.75988e-06	0.1304	0.24741	0.28595	3.48944e-06	0.14915	0.15759	0.1524	0.16257
	4.85498e-07	0.25448	0.35703	0.36627	0.4396	1.76088e-06	0.12048	0.24674	0.28481	3.49144e-06	0.16322	0.15341	0.15802	0.16988
	4.85748e-07	0.25448	0.35763	0.36472	0.43904	1.76187e-06	0.12957	0.25478	0.28767	3.49344e-06	0.15825	0.157	0.1517	0.16176
	4.85998e-07	0.24599	0.35165	0.37552	0.44416	1.76288e-06	0.13205	0.25344	0.28595	3.49544e-06	0.15743	0.1552	0.15943	0.16663
	4.86248e-07	0.2467	0.35105	0.37475	0.44359	1.76388e-06	0.13536	0.24875	0.27568	3.49744e-06	0.14418	0.15341	0.15943	0.15851
	4.86498e-07	0.25165	0.35524	0.36549	0.44017	1.76488e-06	0.12544	0.25277	0.28082	3.49944e-06	0.14915	0.15341	0.16013	0.15932
	4.86748e-07	0.25024	0.35703	0.35933	0.43676	1.76588e-06	0.12709	0.25143	0.28424	3.50144e-06	0.15494	0.15041	0.15451	0.16501
	4.86998e-07	0.25094	0.35285	0.36087	0.43562	1.76687e-06	0.12875	0.25277	0.28767	3.50344e-06	0.16156	0.1552	0.15381	0.15607
	4.87248e-07	0.25165	0.35404	0.36704	0.43334	1.76788e-06	0.12875	0.25612	0.28424	3.50544e-06	0.15163	0.15341	0.15311	0.16338
	4.87498e-07	0.25873	0.35344	0.36935	0.43448	1.76888e-06	0.12213	0.25545	0.28938	3.50744e-06	0.15411	0.154	0.15732	0.14876
	4.87748e-07	0.25377	0.35225	0.36472	0.43106	1.76988e-06	0.12461	0.25411	0.28938	3.50944e-06	0.16322	0.15341	0.15943	0.16176
	4.87998e-07	0.25307	0.35344	0.37012	0.42878	1.77088e-06	0.12709	0.25679	0.28196	3.51144e-06	0.14501	0.14982	0.15311	0.16013
	4.88248e-07	0.25802	0.35045	0.37012	0.43448	1.77188e-06	0.12461	0.25411	0.28082	3.51344e-06	0.15163	0.14802	0.1524	0.16257
	4.88498e-07	0.26438	0.34567	0.36472	0.43619	1.77288e-06	0.13453	0.25679	0.27796	3.51544e-06	0.15743	0.14264	0.15451	0.16176
	4.88748e-07	0.26721	0.34687	0.36858	0.43448	1.77387e-06	0.12709	0.25679	0.27739	3.51744e-06	0.15577	0.15341	0.1503	0.15851
	4.88998e-07	0.26438	0.34088	0.36627	0.43619	1.77488e-06	0.12544	0.24741	0.27625	3.51944e-06	0.15743	0.14922	0.1517	0.15607
	4.89248e-07	0.26651	0.34387	0.36472	0.44131	1.77588e-06	0.12957	0.2454	0.2791	3.52144e-06	0.15743	0.1552	0.15521	0.16663
	4.89498e-07	0.26651	0.3355	0.36549	0.4453	1.77688e-06	0.13205	0.24875	0.27682	3.52344e-06	0.15411	0.14563	0.151	0.16176
	4.89748e-07	0.27146	0.33909	0.36472	0.44416	1.77788e-06	0.12792	0.2588	0.27796	3.52544e-06	0.15163	0.14742	0.14889	0.16257
	4.89998e-07	0.26368	0.34268	0.36318	0.44302	1.77888e-06	0.12296	0.25813	0.28196	3.52744e-06	0.15411	0.15041	0.15732	0.15607
	4.90248e-07	0.25873	0.34029	0.36704	0.44359	1.77988e-06	0.12296	0.25478	0.27853	3.52944e-06	0.14749	0.15161	0.151	0.16095
	4.90498e-07	0.26297	0.34567	0.35933	0.44302	1.78088e-06	0.12131	0.25277	0.27796	3.53144e-06	0.15991	0.14922	0.14468	0.16582
	4.90748e-07	0.2566	0.34866	0.36858	0.44245	1.78188e-06	0.12957	0.25143	0.27568	3.53344e-06	0.15991	0.1552	0.1503	0.15932
	4.90998e-07	0.25307	0.35524	0.3601	0.44245	1.78288e-06	0.12957	0.25344	0.27397	3.53544e-06	0.1508	0.15819	0.14889	0.15364
	4.91248e-07	0.24812	0.35285	0.36241	0.44929	1.78388e-06	0.12131	0.24808	0.27796	3.53744e-06	0.14915	0.1552	0.1517	0.15932
	4.91498e-07	0.25094	0.35584	0.36627	0.44986	1.78488e-06	0.11965	0.25478	0.2831	3.53944e-06	0.14501	0.15341	0.151	0.16176
	4.91748e-07	0.25165	0.35823	0.36395	0.45156	1.78587e-06	0.1304	0.25009	0.28881	3.54144e-06	0.14915	0.154	0.15662	0.15689
	4.91998e-07	0.24529	0.35763	0.37012	0.45441	1.78688e-06	0.12709	0.25143	0.2831	3.54344e-06	0.15494	0.1546	0.1517	0.16257
	4.92248e-07	0.24882	0.36002	0.37629	0.45441	1.78788e-06	0.12544	0.25478	0.28082	3.54544e-06	0.15246	0.15341	0.15311	0.16826
[truncated: 37,784 more rows]
