# Supplementary material for: Ultrafast photochemistry produces superbright short-wave infrared dots for low-dose in vivo imaging
Source: Nat Commun. 2020 Jun 10;11:2933. doi: 10.1038/s41467-020-16333-2 (PMC7286912; doi:10.1038/s41467-020-16333-2)
Supplement: Supplementary file 4 — Source Data [file 41467_2020_16333_MOESM4_ESM.zip › SUPPORTING/SI-Fig 10-a-b SI.xlsx]

## Sheet: Plan1
						Intensidade(Arb. Units)	Densidade de potência (W/cm2)
						0	0
						3.45832	20.241
						5.89463	68.7066
						8	103.375
						9.74418	59.5227
						19.8861	39.7263
						41.3032	0
																Intensitydade
																0	0
																3.45832	20.241
																5.89463	68.7066
																8	103.375
																9.74418	59.5227
																19.8861	39.7263
																41.3032	0
