# Supplementary material for: Ultrafast photochemistry produces superbright short-wave infrared dots for low-dose in vivo imaging
Source: Nat Commun. 2020 Jun 10;11:2933. doi: 10.1038/s41467-020-16333-2 (PMC7286912; doi:10.1038/s41467-020-16333-2)
Supplement: Supplementary file 4 — Source Data [file 41467_2020_16333_MOESM4_ESM.zip › SUPPORTING/Si-Fig 11 -c SI Emission spectrum as a function o temperature.xlsx]

## Sheet: Plan1
	Wavelenght	Intensity (Arb. Units)	Intensity (Arb. Units)	Intensity (Arb. Units)	Intensity (Arb. Units)	Intensity (Arb. Units)	Intensity (Arb. Units)	Intensity (Arb. Units)	Intensity (Arb. Units)
	900	0	0	0	0	0	0	0	0
	900.374	49.7503	1.68613	2.6189	9.31818	21.5174	36.148	29.4926	27.7744
	900.747	51.5894	8.95954	8.4355	8.06968	20.69	38.1025	27.0216	28.325
	901.121	51.0164	17.197	17.1426	23.6549	14.3661	34.1522	33.2532	26.9665
	901.494	50.0793	12.1699	23.6942	31.67	8.39697	35.0348	32.4955	36.1731
	901.868	40.8166	-0.21573	12.7303	15.6884	7.51798	33.9863	18.0002	32.381
	902.241	31.2193	10.1019	17.8063	16.0004	17.2555	30.7701	20.2257	25.5318
	902.615	35.694	17.3513	16.5428	20.3064	22.7767	18.9722	19.0794	24.7187
	902.989	37.6084	18.0075	11.825	24.6089	12.049	7.69816	9.5464	14.9667
	903.362	43.3867	16.5764	2.47515	29.8262	12.5934	16.4928	18.749	18.1561
	903.736	48.7983	9.71743	1.30334	23.6316	23.1	24.9485	36.2638	23.2953
	904.109	43.3618	2.89819	11.3286	14.2397	21.2995	22.7401	32.6213	14.666
	904.483	35.8195	2.69133	11.9598	17.6091	12.0361	25.8842	24.3935	11.2144
	904.856	33.7271	6.73354	19.7323	22.6019	1.1167	24.9163	22.2782	21.2504
	905.23	40.3467	7.9848	22.7135	20.0503	-3.27576	23.8983	13.4348	33.159
	905.603	43.6955	11.3842	16.0986	25.245	1.73997	30.0151	17.7346	24.0682
	905.977	42.4907	9.73436	14.2492	35.4643	0.32577	28.6032	19.0465	9.91234
	906.351	39.9539	15.8454	23.1315	41.0733	-3.59824	20.4086	8.78782	2.57007
	906.724	50.0939	23.5609	22.2606	33.3451	3.39015	24.13	12.6303	16.8693
	907.098	49.0922	30.3131	20.9769	36.4373	12.3719	24.5946	36.4222	35.1742
	907.471	36.2472	26.4417	18.7039	37.1205	13.5429	21.9717	47.4035	39.0684
	907.845	34.2731	14.091	7.09609	27.2462	10.8027	15.6889	34.2395	31.6142
	908.218	33.6901	8.9979	-2.02705	8.57185	-5.99259	13.5666	24.1873	20.5912
	908.592	34.4309	10.688	-7.87948	7.19369	1.95281	22.4232	26.0055	24.1995
	908.966	40.5922	12.5507	13.8895	16.5905	12.2941	28.7928	31.072	23.7514
	909.339	45.5797	17.2616	22.5828	33.2232	16.3804	36.6691	35.3591	26.378
	909.713	40.9775	17.2644	18.1728	33.0286	15.2356	36.03	28.6546	30.0319
	910.086	37.3179	16.2779	24.2732	25.8171	15.1973	31.0882	28.0818	30.7775
	910.46	37.1312	24.5304	21.773	27.3377	9.70686	30.0166	29.6509	30.5995
	910.833	39.9907	24.3514	11.8089	22.9979	7.86357	27.8656	27.2354	29.4398
	911.207	48.8203	16.0291	9.7105	20.9137	17.2472	35.0837	30.7504	35.6385
	911.581	53.9646	14.6109	7.7127	24.4394	16.0401	36.6874	32.7067	39.8428
	911.954	43.55	12.5512	7.33023	24.4221	7.12673	23.0091	35.4047	33.2773
	912.328	28.9579	6.34277	10.6526	17.7623	0.10873	22.3979	31.8304	31.4614
	912.701	35.6645	3.17449	-4.2094	9.47378	2.67616	22.8995	23.6907	33.8187
	913.075	43.418	3.67317	-9.63893	12.1058	14.5709	31.4965	31.0468	36.186
	913.448	44.5052	6.48977	-1.49948	20.7013	13.4572	36.1156	33.7484	26.1765
	913.822	46.9444	6.15149	4.03277	24.2063	14.4538	39.5618	26.3949	16.1157
	914.195	51.5787	3.06367	-2.52632	16.8092	29.2373	44.9115	37.5376	36.1592
	914.569	46.8119	7.73358	15.2988	23.3244	21.6184	32.6763	29.2032	26.5447
	914.943	48.1297	17.3596	15.2054	13.6899	14.3335	22.7413	27.834	20.6535
	915.316	42.9468	15.9524	10.8691	6.6922	10.4852	18.3088	25.9254	22.7908
	915.69	38.6784	20.9625	7.25321	20.9491	14.6395	22.3576	25.1073	24.923
	916.063	37.8577	23.0875	8.57373	32.905	20.4356	31.1802	26.0034	28.9656
	916.437	52.7416	17.5037	13.831	43.0494	25.9146	30.2818	33.7954	30.5205
	916.81	50.9761	20.1218	21.1427	43.4259	16.9927	22.165	37.5351	32.5904
	917.184	47.6872	17.7382	21.9081	27.9075	14.0071	19.6093	35.3431	34.4031
	917.558	46.6581	7.27727	19.4224	21.1159	19.3127	23.2995	27.8943	31.4652
	917.931	41.3617	4.66257	20.5838	27.9624	19.1767	27.0083	25.8909	32.54
	918.305	39.1084	9.19672	17.0731	30.3794	11.776	23.075	26.7784	29.8498
	918.678	31.6409	14.5569	11.6261	26.9966	1.05693	20.2793	18.869	19.2094
	919.052	39.0313	15.1985	9.87444	27.7287	8.08845	28.1658	24.0079	19.838
	919.425	42.5558	12.421	8.17407	27.8204	14.8851	30.217	29.2665	24.3201
	919.799	38.351	15.7429	6.30923	21.6415	15.6728	30.4301	27.4887	35.0194
	920.172	31.5805	7.11555	7.57376	23.7869	2.58884	21.1157	9.74515	28.9827
	920.546	37.2729	20.531	28.4907	42.5616	-3.66266	16.4869	8.70273	21.2461
	920.92	36.8589	28.3235	42.0811	37.5727	0.06246	19.0781	12.7639	12.6515
	921.293	42.3377	26.4443	38.5912	33.5295	8.37591	20.8129	18.311	17.2688
	921.667	43.6268	19.4975	29.3248	28.7958	18.9778	15.1732	17.7563	16.3434
	922.04	32.4014	19.8319	32.7413	28.6492	17.0805	7.65622	14.4571	19.5785
	922.414	33.9738	13.2121	25.5564	27.5367	5.09824	11.4678	19.1318	16.5103
	922.787	43.294	14.639	20.4544	13.0308	10.7129	23.1815	29.2895	15.9943
	923.161	52.5231	14.878	14.9826	13.4935	11.813	41.5404	42.6878	28.9533
	923.534	61.5085	9.49217	19.0849	18.6029	14.8248	48.1357	44.2418	34.8273
	923.908	65.3294	11.4778	18.3143	17.6192	18.3283	37.4058	36.5242	32.4035
	924.282	53.8611	9.49595	4.40418	15.076	8.32587	27.5428	27.6163	22.8219
	924.655	40.0824	7.95856	2.7019	21.0642	-0.8263	33.4356	27.839	15.7426
	925.029	40.1106	16.1852	8.52739	31.0527	2.51985	28.1997	25.9906	18.0298
	925.402	46.287	26.7461	13.2791	40.0461	7.97475	16.4012	24.5007	18.8067
	925.776	50.7007	24.9854	17.403	40.3167	14.8798	28.1583	35.8197	21.9826
	926.149	48.6027	8.64402	15.0245	26.0286	23.3707	39.7327	39.7422	27.1602
	926.523	46.9406	18.2759	21.0114	31.6514	14.3057	25.6109	29.0339	22.6193
	926.897	46.0006	23.0901	29.5067	29.8923	6.9733	10.7669	17.4488	15.3237
	927.27	38.4037	14.8869	21.1487	22.2009	8.7458	10.7575	20.224	9.40209
	927.644	30.5432	14.3911	12.1614	26.4124	5.02743	11.8039	25.8945	11.8559
	928.017	35.1448	15.7799	12.1202	20.2626	5.28067	24.6765	35.5678	14.9151
	928.391	42.1731	5.09354	12.3152	11.3683	7.97202	27.4635	33.6922	6.1418
	928.764	40.9868	8.25178	14.41	21.8496	10.5251	31.1154	28.8688	5.10037
	929.138	38.1182	22.0326	22.4676	36.1378	6.01623	29.7327	21.0537	10.5351
	929.512	45.3966	21.6692	24.2659	35.4111	8.68662	29.9711	27.8451	19.1148
	929.885	42.1697	16.8228	20.6047	31.3099	7.3453	24.7294	31.9867	22.382
	930.259	37.4729	10.319	13.5031	22.8623	3.79782	25.0625	25.3233	22.39
	930.632	46.1013	6.68427	8.11449	14.6759	8.52956	33.2515	25.5328	28.5365
	931.006	51.0883	13.964	6.57834	23.7091	14.3664	37.2918	28.5597	29.0764
	931.379	49.1186	14.5585	8.56384	21.7175	10.7709	29.0935	23.6136	31.392
	931.753	45.1758	14.6321	24.2437	24.7312	1.63899	29.6301	24.6188	26.2449
	932.126	46.2738	22.2411	28.0925	29.9353	2.35529	35.1311	25.4646	12.6509
	932.5	48.2006	23.1899	19.4501	28.7178	7.01958	27.5128	19.9387	10.2577
	932.874	48.279	20.0488	21.2214	36.3477	12.0998	25.3653	25.3181	20.7527
	933.247	50.4983	20.6421	13.4115	30.2468	16.9137	31.7071	33.9506	33.2831
	933.621	49.8693	21.325	15.9128	32.8658	9.97838	30.3096	35.3461	33.1131
	933.994	55.4179	28.4724	23.7412	37.0408	8.51349	25.1438	30.5562	25.8601
	934.368	57.0676	29.292	17.403	24.5988	14.6206	24.8999	32.3108	29.4355
	934.741	55.4475	28.0547	18.6529	32.325	16.0166	28.3491	29.6308	34.8403
	935.115	53.7144	26.481	27.0255	43.6913	13.9269	34.3227	30.8542	36.8397
	935.489	46.6021	12.8433	14.4159	26.4357	15.1471	32.4287	31.1618	27.9683
	935.862	42.31	8.02701	11.8427	18.7226	17.4623	30.4781	26.794	24.0622
	936.236	45.6402	16.2475	22.3773	21.9426	21.096	39.3932	32.5579	30.7599
	936.609	47.2814	16.5434	21.157	28.4992	22.0483	35.9067	32.9272	30.0255
	936.983	48.6058	11.0524	14.9063	28.7584	26.1436	30.2926	39.4555	37.0779
	937.356	50.9729	19.0558	16.2588	19.4096	29.066	36.4393	50.8239	50.89
	937.73	54.1275	14.9693	18.8542	10.96	22.9283	35.7037	50.6823	39.6013
	938.103	54.5649	5.58578	16.0829	11.6367	18.2069	37.0757	45.8006	27.2949
	938.477	47.1208	15.6268	15.5815	22.1667	19.7482	35.0584	38.3853	30.5143
	938.851	49.7729	20.0591	13.1187	23.5431	20.3683	31.9238	34.3609	35.3576
	939.224	54.2914	18.3125	14.9604	23.564	16.4745	34.5897	32.6932	31.8946
	939.598	53.6791	23.2126	17.2223	27.4996	18.2582	42.4055	36.6832	37.2109
	939.971	53.0566	21.6276	16.9004	26.2828	22.6926	39.8231	36.974	35.58
	940.345	48.9122	7.317	23.0915	20.5787	15.0499	23.9437	24.349	19.0642
	940.718	49.6129	9.35093	29.7746	26.6115	20.4546	28.8631	33.3511	30.5781
	941.092	49.6409	17.6226	33.9999	25.0875	22.5601	25.9113	37.8024	33.4061
	941.466	48.6869	22.8901	34.4895	31.0962	20.4336	23.3233	35.3705	32.85
	941.839	46.5338	26.4168	27.6266	33.9393	19.6873	29.0191	35.8099	30.9236
	942.213	44.0991	27.6947	26.1829	31.5121	20.169	30.8489	32.3628	34.784
	942.586	44.8293	34.6935	32.089	37.4963	18.5951	28.8113	29.6714	26.3145
	942.96	48.1498	18.4943	27.1747	40.1154	22.0804	35.8968	31.9157	24.5711
	943.333	47.0875	20.4087	28.8904	31.6948	13.9002	33.352	39.8397	28.035
	943.707	49.9593	18.6199	25.5483	20.2536	11.0851	29.711	40.8203	29.609
	944.081	51.3009	16.8696	24.0848	23.263	14.2695	34.0795	39.8663	29.3996
	944.454	52.9745	16.256	21.7456	23.982	18.967	34.7977	40.8171	28.9382
	944.828	56.3053	20.7472	22.3136	23.7561	21.9045	37.2628	36.8531	30.8477
	945.201	56.9034	25.4997	26.1938	33.174	21.2829	43.4241	34.9873	29.5894
	945.575	53.7999	20.8847	22.247	33.7464	20.6618	43.3208	30.2721	29.382
	945.948	52.0485	18.5358	27.8461	36.086	15.2639	39.2289	35.9708	27.882
	946.322	49.8339	17.2238	20.8164	26.4011	18.1503	34.6177	37.9804	32.5774
	946.695	57.6173	13.9269	13.5896	19.9252	29.4226	43.4282	40.1375	44.6263
	947.069	51.5677	14.0262	17.518	19.6036	26.3717	34.7235	38.503	41.2482
	947.443	48.349	16.5005	16.5632	17.8303	17.463	27.3453	38.0578	39.4982
	947.816	52.7712	9.28099	8.80058	16.4676	17.2875	29.8369	34.2056	36.4778
	948.19	54.2542	4.83779	8.91197	21.0519	19.2172	29.7164	25.616	24.0498
	948.563	46.3222	8.46431	15.4674	24.5406	16.1413	25.858	21.9035	12.1782
	948.937	42.2015	10.1643	18.8715	22.0943	6.60538	24.8278	25.2025	16.1459
	949.31	47.9488	10.6359	19.7908	28.5605	10.644	27.927	28.6061	29.5864
	949.684	50.4044	16.8522	19.3814	26.4493	11.5925	28.6082	25.8907	32.2243
	950.058	46.4926	19.012	22.7815	23.1497	4.34184	28.3758	22.0375	27.1907
	950.431	45.7298	16.0605	23.4708	20.4247	21.386	33.5987	29.9838	36.8177
	950.805	45.5692	12.2006	12.2959	17.5202	32.6306	36.4111	32.7192	40.0582
	951.178	47.5751	18.1664	18.5458	25.1091	23.8473	30.0113	34.3659	29.6922
	951.552	56.9585	19.3816	15.535	24.8383	18.7143	41.4817	34.5409	23.4879
	951.925	53.9197	24.9164	15.8333	21.4944	22.4565	34.9127	30.9424	32.1532
	952.299	60.3544	21.5936	25.9871	26.2314	29.7792	36.7682	31.9653	40.2583
	952.672	54.1925	15.3916	28.9896	35.6703	23.6486	34.5419	30.762	35.8233
	953.046	47.7333	13.3888	30.2747	36.5944	15.3006	31.8388	28.2843	24.2897
	953.42	50.2427	13.2989	25.3554	25.2891	22.6505	34.9838	28.6944	21.4158
	953.793	48.247	22.0668	24.288	27.5154	31.1731	42.0865	32.2276	28.5673
	954.167	49.5706	18.6132	16.099	27.7994	23.3971	35.3565	38.7063	26.1559
	954.54	59.5936	11.6986	13.3236	26.1143	15.2247	29.9357	43.7146	31.6114
	954.914	57.8081	10.5971	20.407	20.6988	11.6054	34.0777	34.647	38.0994
	955.287	55.5838	11.6117	19.5407	15.5087	15.9623	38.028	36.3276	34.4908
	955.661	58.0114	19.8608	20.757	25.4753	23.4665	41.5887	46.0029	30.2438
	956.034	58.8924	20.7944	22.9898	30.896	20.1351	36.8633	44.5173	29.3809
	956.408	56.7959	17.1606	18.1267	24.9076	20.3033	31.1551	33.8479	31.3973
	956.782	54.4764	18.9737	16.2007	30.1706	25.6532	30.3209	23.6529	31.9062
	957.155	54.0683	18.8031	16.6474	26.9492	28.0689	30.8147	28.7788	32.8301
	957.529	49.8617	18.2296	23.2254	22.3453	21.5039	26.7031	36.0238	29.7703
	957.902	49.9786	15.634	20.3017	27.3135	23.636	31.5459	37.7438	31.0998
	958.276	55.5726	25.7839	22.1802	31.0562	15.8249	31.2658	37.5454	31.3571
	958.649	48.9293	26.6817	21.1744	37.6235	15.2919	30.0723	30.2133	26.0301
	959.023	50.5618	27.0267	23.7797	41.9317	21.2558	32.9604	35.3396	31.6787
	959.397	59.8935	27.886	23.975	33.0623	27.246	30.2536	38.8929	43.5136
	959.77	71.3085	19.9866	24.1079	29.7389	24.6911	34.1894	38.9002	36.5696
	960.144	72.9927	11.9715	17.9691	25.5521	22.0459	35.3316	45.7536	36.3846
	960.517	66.4918	14.1709	18.9484	29.4665	19.4538	44.8086	47.8704	37.5869
	960.891	64.5018	16.3057	14.5904	24.3212	22.3117	48.9395	42.3809	38.7755
	961.264	65.2099	20.5246	18.401	27.4295	23.0849	45.1688	36.054	36.6308
	961.638	60.3369	23.5861	24.5923	33.9549	22.5565	41.6221	32.8051	33.7149
	962.012	56.9078	21.9604	24.0595	36.2788	19.367	34.7365	37.1348	33.8985
	962.385	59.7502	21.6078	26.0336	34.9657	16.6844	37.3017	43.172	40.2436
	962.759	56.6236	26.9607	32.5947	28.8968	10.2913	39.8164	39.0877	30.9311
	963.132	62.7229	29.896	32.5509	27.8606	13.8364	44.4741	32.0435	27.4992
	963.506	67.0902	21.8418	25.9506	31.5575	25.5645	43.0833	28.9391	25.835
	963.879	59.3643	18.4336	25.3886	31.9645	19.1561	29.3388	22.5362	10.9895
	964.253	62.5281	20.1609	22.5537	31.754	18.1206	31.3303	31.7697	20.1426
	964.626	62.6435	16.8423	18.5363	28.2146	20.1029	33.9242	38.1751	27.3581
	965	62.2711	16.0161	19.6687	28.9001	22.0504	36.1096	42.3044	33.0778
	965.374	55.379	27.7462	28.4163	41.5202	17.3529	34.1992	36.9589	28.6278
	965.747	50.8867	41.1738	35.7198	53.0353	15.6503	32.1973	24.6026	25.3662
	966.121	56.0356	34.5348	30.9647	32.8558	12.9038	31.2783	25.6487	27.0817
	966.494	62.7884	19.018	18.9674	24.4015	14.9146	29.7418	37.2157	34.6732
	966.868	63.3391	21.5518	27.6563	36.2854	20.725	34.5765	42.7018	37.4053
	967.241	66.9863	29.1145	35.4576	42.0678	28.9446	40.081	45.4441	38.9885
	967.615	65.4912	30.8153	34.2625	37.0454	30.5447	34.2967	39.8176	29.4132
	967.989	68.0462	29.9376	30.6597	34.9835	31.1096	34.1034	41.2262	30.1053
	968.362	63.2911	26.2049	30.1877	34.4502	31.7647	32.3694	39.1445	35.8791
	968.736	63.0532	30.301	40.21	48.3263	27.3745	38.337	30.2071	26.7858
	969.109	74.6389	30.8477	35.7784	46.9908	34.371	42.5552	34.9415	32.2259
	969.483	66.131	25.6203	29.3342	38.9883	23.0942	30.2524	28.3966	35.7455
	969.856	56.8316	30.3956	31.0376	39.2187	14.2141	24.8605	20.9505	28.3158
	970.23	63.3693	34.6352	34.4105	45.6863	26.741	33.7701	31.6743	29.5219
	970.603	67.4267	29.8973	32.0079	46.7758	28.3917	37.1732	36.5658	27.1389
	970.977	71.214	35.1367	19.1637	39.3051	24.4573	35.8599	33.8695	23.4669
	971.351	70.5385	43.4568	24.966	40.3685	22.953	32.9978	30.7981	24.2755
	971.724	70.9662	40.5097	38.2877	45.413	23.1046	38.1452	36.7713	21.7219
	972.098	76.2185	34.6794	30.7155	40.8681	24.9937	43.3133	42.633	26.8071
	972.471	75.286	29.0506	30.3545	35.0636	28.2655	40.0594	35.4485	34.9677
	972.845	77.009	29.8914	31.8256	40.1468	36.2321	46.8402	32.8499	41.6401
	973.218	81.0053	30.3664	38.3416	43.2986	32.2914	51.1961	39.238	41.9782
	973.592	74.0029	29.947	32.2069	36.8398	29.2306	46.0869	41.0008	40.0696
	973.966	65.261	33.9413	21.9832	33.1806	30.314	36.4721	37.0916	39.096
	974.339	77.3366	33.8871	35.2772	34.1118	37.8915	44.6023	43.1368	44.2801
	974.713	81.3321	37.5184	45.3184	55.0561	39.3932	55.2735	41.7668	47.6223
	975.086	77.2632	34.2992	33.0638	51.9519	31.5278	50.7471	43.5112	37.8875
	975.46	86.9238	37.5597	40.043	47.3484	37.3687	50.1046	45.1275	38.6286
	975.833	85.7811	40.9888	45.0294	45.9736	39.9468	43.7963	47.0545	41.3645
	976.207	77.148	40.6436	44.2162	46.5716	37.7834	46.9529	46.9517	39.4829
	976.581	83.0443	40.45	46.2084	44.1221	49.2972	59.6096	45.7405	41.8714
	976.954	85.9629	38.0811	43.3761	40.2644	49.2916	55.8101	47.7437	37.3537
	977.328	83.2001	38.6036	37.9171	37.2343	33.7079	36.5948	39.803	27.1719
	977.701	81.6304	40.648	39.2038	31.3884	33.7591	34.2436	38.813	30.7075
	978.075	79.9074	40.7169	45.0495	38.1468	40.0157	43.3953	52.0331	39.2847
	978.448	80.6856	41.2916	41.639	45.3201	37.2491	42.5298	57.5467	42.8563
	978.822	83.4432	43.1063	40.3931	42.9391	38.5976	47.8812	53.937	43.8767
	979.195	83.8791	41.8176	42.3024	55.2474	36.188	48.2038	42.9832	30.884
	979.569	84.0563	35.6235	36.5545	57.5508	30.3425	40.8071	37.3256	20.8184
	979.943	90.1965	36.922	39.0974	54.6099	34.9152	47.896	46.1013	30.7949
	980.316	92.1602	47.5051	40.4036	66.0706	49.2214	64.82	59.0162	46.9873
	980.69	85.6252	49.6656	44.5552	51.5321	42.4543	60.1096	51.0285	35.2537
	981.063	86.9074	52.3688	43.1914	47.1852	45.1939	59.3941	37.6668	25.0611
	981.437	96.1039	53.6393	47.697	45.9575	46.8603	63.4986	39.8798	26.5578
	981.81	97.5533	38.4109	52.3554	48.1713	47.5487	55.3456	43.5527	32.1263
	982.184	91.897	32.2852	47.2054	52.0672	49.0046	53.9921	43.6504	33.4206
	982.558	81.839	48.0409	41.0438	52.6656	37.7275	42.8667	41.7362	34.4541
	982.931	90.0364	49.6627	43.5802	55.9742	27.5587	43.6337	49.5844	38.1601
	983.305	95.8225	53.4622	48.1759	58.1861	35.7783	50.1441	48.917	32.6962
	983.678	91.9437	59.9293	59.9214	60.1016	47.1765	59.212	52.3459	37.3579
	984.052	85.7876	52.5819	55.2425	54.9418	52.5933	58.377	50.7917	40.46
	984.425	93.2857	44.0816	42.5182	58.8047	52.4702	59.8933	51.616	42.0112
	984.799	99.8918	49.4501	45.3647	69.2774	50.0969	64.806	58.597	43.5347
	985.172	101.862	70.5977	60.2348	82.2933	58.1214	59.305	57.2304	35.3151
	985.546	101.016	69.7743	62.9505	72.1439	53.3828	53.5511	65.5524	36.0279
	985.92	100.606	51.8091	59.1212	44.7073	45.4438	55.0561	77.6054	39.8669
	986.293	109.41	54.2991	63.2526	51.7038	53.9388	55.8884	75.6956	37.505
	986.667	115.818	48.4414	54.8285	60.5223	53.8135	49.4592	71.0222	41.3481
	987.04	121.317	49.9527	49.5225	63.5073	66.0097	59.9251	73.7806	41.809
	987.414	107.358	67.4562	58.7681	72.1731	64.1609	59.1341	59.1095	41.8999
	987.787	104.367	74.734	68.1803	72.5074	61.2496	55.7743	46.5914	48.3737
	988.161	115.752	69.1777	69.2088	71.7812	66.6603	63.8686	56.4818	52.9321
	988.534	113.216	71.821	64.9843	79.0043	53.8496	58.9815	61.276	52.1857
	988.908	107.987	65.1484	65.7778	75.4725	46.7407	55.597	62.2281	41.1993
	989.282	113.094	58.3387	62.2454	66.7809	49.35	61.8655	67.0522	43.902
	989.655	117.875	60.4331	62.0556	62.9114	52.8096	65.311	60.2667	46.5041
	990.029	116.966	67.1962	61.689	69.074	48.6321	63.5724	52.6988	39.0278
	990.402	126.424	83.6636	68.3043	74.0762	52.699	74.1727	59.8059	46.8769
	990.776	123.648	90.4442	74.1137	79.7235	50.8429	63.8846	59.5323	44.6941
	991.149	123.366	85.8461	77.1664	79.2294	53.2968	59.2361	55.969	36.6414
	991.523	123.044	79.0522	75.354	70.0234	62.0974	76.3981	56.6291	45.5153
	991.897	129.006	69.8861	71.7573	67.8972	64.7919	69.1724	60.8262	50.9713
	992.27	131.433	76.4734	74.7602	77.1679	59.82	57.4657	63.5648	49.8718
	992.644	131.778	80.4124	76.1505	80.5545	59.4575	66.6202	64.1807	52.781
	993.017	138.629	65.5518	73.9387	71.5608	66.6	73.6066	68.9749	57.6039
	993.391	134.236	62.9531	71.6911	63.7243	66.1908	72.8302	71.0909	48.4344
	993.764	130.358	71.6886	75.3621	64.0068	70.1478	77.5009	70.3198	38.2757
	994.138	133.899	73.9407	78.5817	71.6829	68.8847	84.1958	64.6489	45.0564
	994.512	131.786	71.8651	74.257	80.8379	60.2776	86.0976	60.3158	48.8921
	994.885	129.004	72.3909	72.685	71.5309	69.4596	79.4515	68.6504	46.8936
	995.259	139.615	82.4588	67.0529	66.901	72.3516	70.1848	69.8996	58.5546
	995.632	141.69	82.5165	63.4333	60.8887	74.0143	73.8182	68.0429	54.9108
	996.006	137.044	88.4459	79.6842	66.8758	70.2614	92.1099	63.5283	55.0628
	996.379	131.834	80.5966	81.733	73.9299	66.5744	86.7723	66.5027	51.9505
	996.753	135.604	79.3741	75.4374	83.6328	76.2847	85.5984	80.868	61.2339
	997.126	153.215	82.1522	73.5046	84.0636	96.9914	92.9139	88.1147	83.4594
	997.5	142.313	89.4198	73.8855	78.9264	82.4441	83.8101	68.7347	59.1558
	997.874	138.022	88.4123	75.7351	82.085	71.5548	76.5305	60.8812	52.384
	998.247	141.34	91.0542	82.8045	86.9906	76.7351	78.8104	71.2797	56.6453
	998.621	145.678	95.4892	88.3651	93.4541	80.8775	80.233	74.653	50.7314
	998.994	145.709	92.4527	92.4054	97.588	71.7564	73.4837	62.7244	52.0364
	999.368	141.855	91.4259	95.0241	88.1528	64.2594	80.6163	67.0094	62.3974
	999.741	147.839	88.22	90.0685	79.3411	73.9597	91.8504	68.3544	60.4745
	1000.12	148.913	88.1772	88.8044	86.949	79.4538	91.5497	59.9958	52.1956
	1000.49	147.184	82.8438	86.2906	90.1774	69.3494	89.0698	65.1013	50.4809
	1000.86	157.042	78.9954	84.2381	81.0631	77.1606	92.2687	76.7422	57.096
	1001.24	159.481	93.5221	90.8799	83.0273	96.2314	96.2094	85.2067	67.7375
	1001.61	149.516	96.4192	90.6774	89.1309	83.6834	86.5853	82.6672	64.951
	1001.98	145.074	105.469	95.5531	88.4321	76.5496	84.8205	76.777	61.5511
	1002.36	159.466	117.601	97.2833	95.1627	84.9582	98.0154	82.2292	72.3179
	1002.73	177.927	120.422	101.541	103.474	90.1127	105.289	95.3166	77.667
	1003.1	176.283	107.567	102.388	83.2335	92.2648	107.875	99.1611	78.8447
	1003.48	177.264	103.949	101.544	84.1463	89.9477	103.531	82.1633	65.9306
	1003.85	181.191	117.274	105.765	99.9678	85.9307	92.0702	75.1761	57.0045
	1004.22	175.753	123.811	112.962	116.174	83.1309	84.3087	76.2914	49.4137
	1004.6	162.758	119.402	120.674	115.564	82.4019	82.0319	75.9479	46.0997
	1004.97	170.982	113.265	119.266	101.926	90.3387	92.3273	81.9518	52.3822
	1005.34	171.257	115.383	121.709	96.7118	92.7945	93.2954	77.6761	50.7263
	1005.72	179.962	133.574	128.677	111.989	96.719	102.369	81.6342	65.3925
	1006.09	179.845	133.8	120.874	123.08	109.321	105.242	90.9716	76.6563
	1006.47	179.968	136.704	123.48	117.826	106.655	101.344	92.6661	79.8681
	1006.84	176.026	132.022	122.051	109.039	92.834	92.2276	80.7219	71.0723
	1007.21	174.98	125.574	117.921	99.408	86.9347	93.1283	77.5423	60.5743
	1007.59	181.467	118.75	116.335	94.3658	94.5002	104.697	85.8663	56.3292
	1007.96	187.547	118.272	115.575	105.699	97.6486	104.799	92.1079	59.5661
	1008.33	186.268	127.565	122.786	118.879	90.5195	92.9595	84.9775	65.6947
	1008.71	185.155	128.365	128.503	118.077	91.2575	94.8222	83.7309	73.0286
	1009.08	200.079	133.425	129.172	114.572	102.032	119.109	108.694	87.7392
	1009.45	204.563	138.434	126.225	111.405	105.057	124.669	109.363	90.12
	1009.83	203.922	142.429	118.842	103.58	110.153	125.776	104.516	90.1736
	1010.2	197.703	150.972	116.134	114.21	113.395	118.569	95.2359	78.0074
	1010.57	197.678	158.064	130.479	138.325	109.375	108.543	93.5333	71.0941
	1010.95	200.351	146.409	139.337	145.71	111.516	110.975	87.7322	69.8779
	1011.32	200.971	145.268	135.651	132.295	104.283	103.846	90.9099	66.3773
	1011.7	198.387	141.027	131.541	115.619	110.14	100.589	101.395	61.6191
	1012.07	217.984	142.287	122.368	117.411	130.012	118.305	119.55	79.2492
	1012.44	230.47	152.318	139.55	133.26	130.87	131.662	119.43	94.8404
	1012.82	237.979	156.932	148.607	140.328	123.023	125.627	112.89	86.6066
	1013.19	229.11	163.747	143.08	138.295	122.474	109.49	113.155	75.4916
	1013.56	219.501	172.59	142.141	145.115	117.929	105.786	112.256	72.2772
	1013.94	215.03	161.383	142.972	135.377	119.473	109.834	103.211	73.1026
	1014.31	231.565	167.465	145.556	132.991	113.461	113.137	102.552	79.0622
	1014.68	241.151	172.545	147.904	142.787	110.291	118.862	110.086	68.4019
	1015.06	237.152	172.187	152.147	150.962	113.998	124.679	112.583	60.4864
	1015.43	238.788	169.092	153.637	140.538	117.851	133.841	114.509	72.8117
	1015.8	245.634	157.127	155.958	128.953	121.255	138.143	116.692	84.7686
	1016.18	248.753	163.315	157.172	142.38	120.238	131.716	115.727	91.9071
	1016.55	238.268	177.496	154.02	149.26	122.878	124.25	113.945	80.7797
	1016.93	241.352	187.322	159.377	157.297	134.818	127.378	117.764	78.4067
	1017.3	253.291	202.017	173.891	178.192	140.981	136.92	127.567	102.843
	1017.67	250.816	214.905	190.536	186.133	128.441	128.862	122.897	101.702
	1018.05	265.604	193.704	174.466	162.307	145.691	143.227	122.008	97.4251
	1018.42	273.658	193.975	187.002	163.163	150.615	153.191	122.747	105.851
	1018.79	269.558	196.936	183.888	166.151	143.25	144.634	115.092	106.979
	1019.17	268.781	201.974	174.304	153.733	140.809	139.073	112.393	98.4608
	1019.54	260.06	214.647	187.633	163.496	132.8	127.552	119.025	84.3862
	1019.91	260.506	216.323	186.533	170.144	125.846	124.716	116.577	77.4843
	1020.29	261.278	200.035	169.312	152.624	134.326	138.454	112.264	84.7219
	1020.66	283.606	209.582	186.645	172.698	161.31	142.623	124.047	95.9258
	1021.03	300.212	214.534	200.602	184.025	173.106	161.991	140.698	114.74
	1021.41	309.341	220.605	201.689	173.341	171.774	174.757	150.155	124.976
	1021.78	303.506	233.449	200.286	174.782	165.465	160.519	140.121	105.424
	1022.16	297.337	235.566	200.224	185.19	161.578	149.714	132.178	95.0861
	1022.53	301.243	225.972	192.964	177.199	165.325	151.476	135.107	101.329
	1022.9	311.96	233.077	206.905	183.024	166.21	160.723	147.946	121.079
	1023.28	314.485	244.591	223.925	197.095	160.967	159.339	142.713	112.475
	1023.65	308.71	249.801	225.082	197.979	161.534	155.94	132.076	94.7198
	1024.02	318.968	243.185	214.072	195.323	169.699	163.357	145.403	105.762
	1024.4	339.47	231.977	199.728	189.177	179.645	166.163	151.427	106.358
	1024.77	341.388	240.125	206.407	184.673	192.372	172.038	151.768	105.667
	1025.14	335.022	255.886	220.571	203.487	206.216	189.028	165.183	117.81
	1025.52	341.346	270.5	231.671	220.781	212.134	199.855	167.102	130.964
	1025.89	347.723	267.514	237.293	215.966	198.251	187.715	155.509	131.868
	1026.26	346.023	273.542	244.595	215.886	201.969	191.371	156.565	122.135
	1026.64	359.653	275.722	237.523	223.395	216.985	199.502	176.178	134.099
	1027.01	362.095	283.713	234.554	222.226	207.127	198.661	166.863	135.154
	1027.39	350.515	292.313	242.353	224.305	188.019	190.898	150.283	111.621
	1027.76	355.2	284.635	246.544	221.893	190.86	185.969	142.916	99.3518
	1028.13	365.482	277.398	246.019	219.498	200.058	181.642	151.061	101.662
	1028.51	381.503	298.915	257.067	244.058	216.148	192.43	175.49	115.973
	1028.88	385.778	306.787	257.139	251.61	223.878	190.424	169.21	119.988
	1029.25	393.83	305.557	265.572	248.706	215.305	202.338	162.214	136.632
	1029.63	392.812	304.325	263.84	243.021	214.47	207.509	167.612	138.284
	1030	393.38	302.528	259.556	239.154	217.917	200.233	162.341	130.502
	1030.37	398.26	305.436	258.6	232.533	216.478	197.234	161.616	126.857
	1030.75	402.546	308.401	268.363	242.287	214.119	201.634	167.583	121.097
	1031.12	412.558	313.903	283.818	255.025	221.636	216.234	179.518	126.172
	1031.49	427.998	328.15	286.793	261.107	247.147	229.124	194.229	141.009
	1031.87	427.632	334.144	282.368	269.421	251.643	228.282	200.873	136.55
	1032.24	426.415	331.661	278.948	272.73	232.799	217.716	195.048	128.481
	1032.62	444.908	340.375	284.757	278.138	234.79	213.564	187.599	141.891
	1032.99	450.782	362.424	304.371	285.737	243.089	231.536	203.976	152.074
	1033.36	454.986	375.022	318.475	287.069	252.189	243.665	214.492	163.743
	1033.74	460.524	364.457	321.363	288.069	259.823	239.374	213.752	160.889
	1034.11	470.4	366.093	322.447	289.802	266.583	237.525	219.467	157.697
	1034.48	470.174	371.958	323.536	290.634	268.615	233.777	216.446	169.623
	1034.86	471.314	376.157	324.396	299.067	265.152	232.328	199.401	161.74
	1035.23	479.384	373.464	325.28	297.112	264.683	241.019	210.395	153.777
	1035.6	488.014	372.182	320.103	298.819	273.399	247.163	213.468	150.398
	1035.98	487.061	382.939	330.325	303.702	265.883	240.704	212.149	157.688
	1036.35	493.98	403.142	353.295	317.037	271.78	249.458	217.434	164.668
	1036.72	495.295	402.742	360.464	324.029	278.313	255.261	212.897	159.374
	1037.1	506.701	398.229	357.671	323.361	270.262	251.182	210.618	149.973
	1037.47	506.855	406.951	365.331	325.583	271.586	239.516	220.764	142.867
	1037.84	511.778	412.761	350.712	329.566	279.879	258.549	233.257	149.436
	1038.22	522.055	418.913	353.05	323.969	290.416	270.972	240.076	165.212
	1038.59	536.584	425.288	372.788	336.409	298.44	277.179	238.028	174.345
	1038.97	547.86	426.308	383.792	345.059	302.671	280.224	241.582	174.745
	1039.34	554.638	435.34	387.753	341.823	305.417	276.138	247.33	179.625
	1039.71	563.941	438.444	386.357	341.551	315.03	280.679	257.516	189.709
	1040.09	576.104	441.747	389.067	345.642	315.261	287.604	261.08	192.433
	1040.46	576.863	454.643	398.105	358.611	309.917	295.412	250.266	192.565
	1040.83	570.985	461.213	397.987	358.798	314.006	298.319	241.656	186.868
	1041.21	580.945	464.517	401.203	357.765	312.799	294.227	241.914	175.211
	1041.58	595.519	470.051	418.791	374.716	312.314	300.584	255.501	177.076
	1041.95	603.804	474.524	420.618	377.529	321.447	306.384	261.742	178.132
	1042.33	597.787	474.768	426.782	372.941	330.071	304.888	265.243	180.944
	1042.7	600.137	492.186	439.282	386.359	332.71	302.213	266.102	177.991
	1043.07	614.977	499.322	443.016	395.872	344.356	303.403	267.376	186.037
	1043.45	628.672	509.63	450.331	399.29	355.57	316.18	265.167	197.092
	1043.82	639.125	508.155	464.94	405.219	359.114	325.646	280.689	193.763
	1044.2	643.423	500.452	453.434	393.968	355.314	320.468	279.689	189.522
	1044.57	645.598	499.4	445.553	383.885	352.849	315.889	276.864	188.564
	1044.94	656.552	514.261	460.265	402.217	359.485	318.791	283.314	192.39
	1045.32	652.672	529.492	474.111	424.75	372.331	325.305	284.429	203.372
	1045.69	673.113	535.614	471.376	436.446	379.94	328.559	292.865	212.643
	1046.06	677.589	544.835	482.714	439.721	383.865	341.096	315.272	224.63
	1046.44	700.062	547.8	486.18	434.137	387.814	354.261	308.723	230.209
	1046.81	699.061	566.819	498.146	442.658	389.113	359.908	302.589	234.948
	1047.18	691.752	574.395	507.351	447.247	389.163	348.955	297.716	222.668
	1047.56	702.439	563.163	502.18	445.011	392.99	339.357	296.285	215.066
	1047.93	715.647	577.678	508.783	461.842	402.906	352.281	305.115	224.817
	1048.3	726.38	592.086	519.997	471.05	410.894	363.927	305.247	229.001
	1048.68	729.958	590.865	522.745	463.02	409.831	364.697	311.245	228.632
	1049.05	738.462	599.039	522.006	465.691	406.865	364.002	325.958	217.085
	1049.43	752.056	612.807	525.02	479.604	406.49	369.091	323.907	212.223
	1049.8	762.428	616.269	528.978	482.602	417.892	378.039	318.472	229.628
	1050.17	770.328	612.402	526.886	474.646	429.178	377.181	319.574	232.602
	1050.55	774.137	619.595	537.751	477.227	422.04	381.789	322.206	227.628
	1050.92	776.376	638.493	554.552	494.628	423.708	385.667	323.008	231.754
	1051.29	780.712	651.369	565.175	508.292	419.968	383.428	330.904	237.088
	1051.67	785.776	636.726	553.688	504.689	421.602	390.467	338.104	245.087
	1052.04	821.098	664.112	576.506	518.58	442.501	412.286	342.55	243.375
	1052.41	824.246	683.777	588.613	530.252	456.94	418.875	348.111	249.199
	1052.79	837.522	693.524	602.704	545.655	465.133	417.837	353.506	242.888
	1053.16	846.724	687.644	598.042	543.829	464.535	428.68	357.886	244.819
	1053.53	849.968	686.195	597.967	545.329	467.638	427.672	359.07	250.207
	1053.91	849.002	688.766	604.185	546.075	473.893	416.883	355.677	248.087
	1054.28	866.329	698.967	609.288	534.754	481.777	426.061	362.025	247.491
	1054.66	873.238	717.456	618.11	535.306	484.078	437.129	373.95	253.733
	1055.03	886.286	737.131	634.29	560.581	490.279	438.273	375.338	257.446
	1055.4	896.476	740.496	645.591	580.595	494.525	443.682	370.243	263.984
	1055.78	902.294	748.497	650.168	579.178	497.789	450.223	371.898	265.391
	1056.15	914.061	760.521	660.297	581.331	506.44	448.727	376.173	269.091
	1056.52	922.554	772.258	670.67	589.342	510.321	450.904	383.403	270.438
	1056.9	938.182	765.152	658.346	583.608	519.099	455.383	391.559	278.066
	1057.27	952.797	763.756	652.965	593.001	528.528	470.155	405.043	290.849
	1057.64	965.602	785.151	667.259	600.77	529.534	490.957	415.493	290.239
	1058.02	976.104	800.203	687.773	601.649	525.496	493.846	409.202	279.089
	1058.39	986.641	795.732	704.775	612.794	536.186	488.058	412.338	283.846
	1058.76	991.723	801.477	701.743	617.8	542.673	481.543	404.949	280.953
	1059.14	1000.79	821.133	720.28	629.685	554.89	495.115	404.702	280.292
	1059.51	1011.46	838.076	740.358	642.083	558.49	501.478	415.016	285.308
	1059.89	1028.24	858.329	743.504	656.576	563.293	496.414	419.926	290.582
	1060.26	1041.28	871.072	751.279	660.505	567.866	499.5	421.103	287.092
	1060.63	1062.47	878.714	762.243	659.293	579.694	514.367	430.393	293.09
	1061.01	1066.3	883.984	766.619	662.384	584.404	512.407	442.013	299.085
	1061.38	1080.82	910.708	775.056	686.009	596.993	519.338	450.658	303.665
	1061.75	1088.42	919.874	781.373	698.423	600.402	522.666	446.582	302.728
	1062.13	1104.94	925.346	793.03	707.059	615.797	528.959	454.651	312.75
	1062.5	1119.62	929.613	806.365	717.212	619.808	537.901	458.873	320.572
	1062.87	1144.48	934.642	807.831	721.483	628.824	550.859	469.353	339.623
	1063.25	1148.17	945.718	810.971	727.921	636.841	555.873	466.974	338.925
	1063.62	1165.81	968.627	833.272	740.105	647.145	563.544	478.236	338.512
	1063.99	1187.49	974.408	840.996	741.01	650.072	574.333	489.854	338.399
	1064.37	1200.76	987.597	851.068	750.676	655.07	580.425	491.688	334.21
	1064.74	1202.61	1002.35	863.068	764.359	658.596	582.332	485.449	335.386
	1065.12	1209.1	1013.34	871.031	764.492	660.996	583.441	487.171	334.194
	1065.49	1219.02	1020.65	872.065	777.353	662.893	580.186	488.353	333.72
	1065.86	1237.54	1022.86	880.313	789.419	675.67	587.181	493.396	341.466
	1066.24	1254.36	1035.15	899.219	795.996	691.442	601.162	504.545	349.496
	1066.61	1267.31	1055.01	903.674	805.167	694.873	613.948	517.337	360.052
	1066.98	1294.14	1069	905.148	818.978	707.627	634.585	539.877	381.778
	1067.36	1306.71	1070.45	922.392	820.689	714.6	634.692	542.201	383.167
	1067.73	1314.32	1089.32	939.236	823.625	718.339	631.537	540.342	375.555
	1068.1	1319.56	1108.75	952.224	835.059	727.616	635.54	539.938	371.836
	1068.48	1331.94	1126.78	966.221	848.147	730.948	646.021	539.72	372.953
	1068.85	1356.21	1126.47	973.826	852.731	737.052	650.225	540.814	371.16
	1069.22	1378.65	1148.31	991.186	867.678	746.635	655.865	548.993	385.269
	1069.6	1385.35	1163.91	1002.19	879.733	763.007	667.474	559.161	399.042
	1069.97	1403.6	1180.53	1018.15	892.548	776.144	676.348	568.863	398.403
	1070.34	1424.16	1193.82	1028.47	903.539	789.207	690.365	574.606	399.177
	1070.72	1443.27	1210.01	1036.45	914.97	797.937	700.387	582.728	402.392
	1071.09	1453.9	1216	1043.38	922.271	798.302	697.184	584.319	401.56
	1071.47	1466.48	1222.72	1058.94	937.461	807.391	707.149	588.952	401.44
	1071.84	1474.75	1224.91	1063.86	931.108	810.305	714.991	587.036	405.615
	1072.21	1498.45	1252.66	1087.85	946.045	821.055	729.915	608.062	416.121
	1072.59	1522.11	1272.7	1104.45	963.937	832.25	739.002	621.856	422.04
	1072.96	1542.23	1288.46	1108.46	985.093	844.902	751.171	627.428	432.773
	1073.33	1560.74	1309.74	1121.64	999.122	855.227	759.709	628.447	438.331
	1073.71	1578.26	1328.65	1139.23	1001.18	868.109	773.825	638.574	443.799
	1074.08	1594.54	1336.76	1150.24	1006.99	880.304	783.906	646.207	451.758
	1074.45	1615.69	1354.44	1167.26	1020.49	895.484	792.419	659.856	457.92
	1074.83	1631.86	1367.71	1175.73	1032.05	890.896	786.937	675.688	455.817
	1075.2	1647.13	1380.67	1186.41	1037.2	901.57	787.398	673.539	458.86
	1075.57	1667.83	1398.12	1196.68	1052.57	920.494	802.751	677.551	463.881
	1075.95	1682.97	1409.84	1199.05	1062.96	924.174	802.546	680.132	469.179
	1076.32	1706.01	1420.26	1210.97	1070.79	937.212	813.273	682.765	475.664
	1076.7	1731.49	1432.86	1226.05	1087.64	952.429	830.666	692.979	477.44
	1077.07	1751.69	1459.29	1247.07	1108.43	958.81	841.564	704.351	485.754
	1077.44	1776.1	1482.91	1268.92	1119.98	974.152	856.647	713.911	497.927
	1077.82	1795.93	1500.86	1286.93	1131.92	984.429	855.018	712.669	494.066
	1078.19	1799.92	1508.3	1284.67	1134.88	982.362	850.513	713.363	494.023
	1078.56	1827.5	1532.87	1303.86	1149.77	996.476	869.128	723.702	502.522
	1078.94	1851	1544.73	1322.74	1164.34	1009.59	883.247	734.388	511.392
	1079.31	1871.95	1565.49	1347.86	1179.09	1022.3	896.536	748.209	518.969
	1079.68	1880.52	1583.95	1374.89	1195.51	1025.18	896.245	755.548	517.53
	1080.06	1902.56	1601.04	1392.54	1206.78	1037.82	905.218	762.293	522.631
	1080.43	1926.8	1609.25	1389.32	1213.34	1055.96	926.018	774.048	533.774
	1080.8	1956.89	1643	1403.34	1231.24	1062.5	937.11	777.739	540.363
	1081.18	1973.19	1654.9	1419.94	1242.83	1076.45	937.807	792.607	547.008
	1081.55	1984.45	1668.18	1430.37	1254.21	1089.1	943.055	800.415	546.987
	1081.93	2000.58	1684.24	1440.24	1265.09	1095.76	942.736	799.125	548.99
	1082.3	2026.48	1696.39	1453.78	1277	1101.38	958.84	808.419	557.047
	1082.67	2050.75	1713.49	1471.86	1286.5	1113.73	979.444	818.935	565.459
	1083.05	2073.22	1743.65	1490.26	1305.06	1127.24	987.492	825.106	566.408
	1083.42	2092.25	1758.44	1499.07	1323.67	1135.47	994.158	832.645	568.294
	1083.79	2114.63	1771.89	1520.22	1340.28	1141.75	1003.15	834.327	568.477
	1084.17	2137.65	1793.08	1536.56	1353.67	1155.57	1010.48	846.547	573.112
	1084.54	2161.39	1816.72	1548.93	1367.45	1177.39	1022.67	865.614	593.221
	1084.91	2189.02	1839.01	1572.72	1386.7	1190.24	1034.35	872.364	610.252
	1085.29	2210.35	1861.88	1595	1398.51	1197.31	1044.61	874.158	617.029
	1085.66	2230.03	1880.27	1611.03	1410.13	1221	1064.77	886.137	623.099
	1086.03	2255.85	1895.77	1622.59	1420.93	1238.53	1078.86	890.054	616.762
	1086.41	2288.21	1918.78	1634.8	1429.44	1242.15	1087	896.393	615.561
	1086.78	2301.38	1935.61	1647.7	1442.99	1245.39	1092.85	909.648	628.199
	1087.16	2330.2	1962.25	1679.75	1467.74	1254.84	1101.76	917.445	627.931
	1087.53	2357.99	1984.37	1698.59	1478.1	1268.75	1118.84	940.737	629.344
	1087.9	2380.31	1999.37	1717.87	1493.01	1279.39	1135.79	951.893	633.901
	1088.28	2404.59	2005.91	1725.2	1496.87	1301.72	1143.61	955.554	654.27
	1088.65	2435.5	2035.71	1749.36	1517.76	1330.87	1156.83	974.784	671.837
	1089.02	2452.05	2061.19	1771.36	1546.42	1330.3	1166.69	973.56	668.385
	1089.4	2479.02	2102.05	1794.42	1566.67	1342	1175.04	968.852	669.304
	1089.77	2496.71	2128.91	1822.27	1590.27	1358.3	1182.25	976.168	669.904
	1090.14	2528.49	2156.78	1837.69	1605.7	1378.7	1200.53	1003.08	679.9
	1090.52	2556.27	2175.77	1846.79	1617.9	1387.89	1210.29	1011.19	681.617
	1090.89	2595.17	2194.81	1870.34	1637.55	1405.27	1220.17	1013.05	689.683
	1091.26	2635.63	2217.2	1900.74	1668.91	1426.44	1231.71	1023.24	708.686
	1091.64	2667.45	2259.76	1935.79	1695.62	1452.67	1251.39	1035.28	709.324
	1092.01	2689.28	2266.52	1947.03	1701.19	1458.57	1271.92	1054.89	722.094
	1092.39	2724.8	2296.42	1965.19	1713.81	1473.84	1292.34	1080.79	735.094
	1092.76	2738.1	2320.11	1992.15	1732.61	1483.96	1291.78	1081.4	731.375
	1093.13	2761.34	2349.93	2009.21	1756.43	1492.5	1289.26	1081.25	733.839
	1093.51	2802.56	2388.07	2029.4	1780.39	1505.31	1302.98	1093.67	741.619
	1093.88	2844.2	2412.33	2063.07	1803.22	1531.46	1332.54	1110.87	753.494
	1094.25	2869.38	2426.92	2077.34	1816.95	1553.06	1353.19	1125.92	766.794
	1094.63	2884.52	2447.56	2097.88	1827.77	1564.24	1360.53	1134.95	772.43
	1095	2915.01	2473.11	2120.63	1836.61	1582.4	1373.38	1147.49	776.133
	1095.37	2960.55	2507.51	2142.74	1859.43	1607.72	1388.92	1168.54	786.144
	1095.75	3005.06	2549.49	2186.31	1903.03	1631.41	1405.19	1188.85	802.805
	1096.12	3033.77	2562.48	2198.62	1914.84	1644.86	1425.7	1200.33	818.868
	1096.49	3060.66	2585.93	2205.72	1922.53	1659.66	1441.22	1209.41	826.85
	1096.87	3097.37	2613.59	2223.69	1941.56	1676.71	1454.61	1216.32	826.448
	1097.24	3142.61	2648.06	2260.37	1965.91	1700.03	1466.95	1232.81	838.201
	1097.62	3175.45	2671.88	2286.77	1993.04	1716.56	1486.82	1255.77	856.104
	1097.99	3210.55	2713.52	2314.13	2016.5	1729.1	1504.44	1264.91	860.336
	1098.36	3228.64	2723.64	2318.52	2030.97	1745.69	1530.1	1272.92	868.044
	1098.74	3274.63	2746.52	2342.96	2052.32	1772.01	1544.87	1283.85	870.264
	1099.11	3307.17	2765.36	2369.45	2072.16	1783.83	1550.01	1290.97	874.759
	1099.48	3340.74	2806.06	2406.5	2094.88	1804.36	1573.51	1315.92	891.496
	1099.86	3375.62	2849.04	2437.06	2121.31	1825.34	1589.06	1336.77	902.865
	1100.23	3423.51	2900.62	2478.96	2155.33	1849.71	1602.25	1344.88	915.867
	1100.6	3455.84	2928.87	2502.55	2173.96	1870.58	1609.51	1348.1	918.629
	1100.98	3486.34	2954.81	2524.45	2196.89	1881.78	1629.33	1359.64	920.997
	1101.35	3519.42	2987.89	2545.12	2223.31	1901.32	1653.82	1379.78	935.113
	1101.72	3559.72	3020.92	2571.48	2245.06	1927.35	1669.61	1392.57	950.04
	1102.1	3593.16	3045.02	2598.03	2263.13	1948.96	1686.15	1407.19	960.622
	1102.47	3635.64	3083.32	2639.75	2286.59	1969.12	1710.21	1432.01	973.904
	1102.84	3670.48	3116.47	2671.9	2312.34	1985.41	1720.35	1446.65	976.809
	1103.22	3696.77	3140.06	2685.75	2338.21	2000.87	1728.3	1454.82	979.543
	1103.59	3734.61	3171.27	2711.05	2362.51	2022.62	1749.27	1463.5	992.008
	1103.97	3788.85	3212.75	2742.37	2382.26	2054.62	1778.73	1482.38	1004.02
	1104.34	3836.75	3240.01	2763.11	2395.87	2078.89	1806.78	1505.09	1015.37
	1104.71	3870.03	3269.54	2789.33	2427.7	2096.83	1822.89	1522.94	1026.35
	1105.09	3906.51	3323.13	2825.07	2465.61	2113.59	1827.45	1536.03	1040.67
	1105.46	3946.3	3363.7	2867.97	2495.24	2133.29	1844.81	1544.35	1047.74
	1105.83	3996.23	3382.64	2896.91	2504.05	2151.01	1879.55	1559.03	1054.45
	1106.21	4047.54	3419.87	2920.3	2524.53	2172.1	1896.59	1585.99	1071.15
	1106.58	4101.01	3478.44	2966.4	2576.59	2209.47	1919.98	1602.62	1088.07
	1106.95	4137.08	3503.36	2987.12	2609.56	2232.88	1932.82	1624.61	1092.56
	1107.33	4176.2	3543.27	3027.76	2624.37	2252.14	1955.46	1634.78	1099.21
	1107.7	4218.29	3567.66	3055.33	2644.62	2265.78	1977.71	1641.43	1112.59
	1108.07	4271.06	3617.24	3091.37	2685.07	2301.61	2007.73	1664.43	1136.24
	1108.45	4297.69	3664.85	3122.49	2716.99	2327.53	2010.02	1671.42	1151.78
	1108.82	4354.06	3709.87	3166.4	2753.09	2349.21	2031.77	1688.93	1156.64
	1109.2	4389.35	3728.36	3189.47	2774.5	2373.94	2050.54	1714.98	1164.44
	1109.57	4451.2	3780.18	3220.86	2801.07	2421.12	2090.49	1737.8	1181.63
	1109.94	4500.98	3814.04	3248.07	2831.64	2445.86	2118.41	1760.46	1196.42
	1110.32	4540.74	3850.64	3278.45	2861.31	2452.87	2133.43	1780.61	1206.38
	1110.69	4585.89	3895.62	3323.48	2888.91	2467.5	2149.07	1786.38	1216.48
	1111.06	4637.23	3935.39	3374.16	2920.17	2502.89	2178.59	1806.08	1239.41
	1111.44	4666.73	3972.34	3399.07	2949.67	2534.16	2193.21	1830.52	1251.07
	1111.81	4699.71	4006.81	3422	2976.71	2563.27	2196.51	1842.52	1245.92
	1112.18	4749.45	4043.56	3451.04	3009.19	2583.64	2222.41	1850.05	1250.23
	1112.56	4812.41	4102.78	3491.61	3051.16	2605.11	2260.61	1874.58	1271.5
	1112.93	4866.38	4147.41	3539.8	3077.89	2637.58	2280.4	1907.2	1283.52
	1113.3	4913.53	4190.85	3581	3106.25	2658.2	2304.17	1932.48	1295.46
	1113.68	4968.28	4238.35	3618.27	3132.54	2686.5	2328.85	1954.46	1318.3
	1114.05	4998.94	4280.24	3643.94	3157.79	2705.95	2342.59	1963.71	1331.46
	1114.43	5054.12	4336.33	3688.41	3194.54	2737.37	2375.87	1978.14	1350.29
	1114.8	5111.91	4346.19	3719.95	3223.52	2775.6	2404.5	2005.89	1368.83
	1115.17	5163.53	4398.27	3761.77	3258.53	2802.84	2425.17	2022.5	1378.35
	1115.55	5197.52	4423.54	3783.22	3276.46	2822.04	2435.08	2041.4	1382.08
	1115.92	5240.1	4469.58	3808.36	3299.47	2836	2446.75	2056.37	1376.87
	1116.29	5293.51	4511.31	3841.25	3346.4	2863.25	2467.97	2068.48	1378.31
	1116.67	5361.02	4571.59	3884.02	3398.9	2908.67	2503.52	2088.25	1412.1
	1117.04	5412.43	4620	3937.17	3447.77	2931.68	2530.44	2108.97	1441.16
	1117.41	5489.23	4688.14	3993.88	3483.33	2967.61	2552.6	2150.63	1447.76
	1117.79	5531.33	4713.82	4032	3492.72	3000.37	2570.67	2162.79	1443.45
	1118.16	5588.88	4762.04	4073.2	3522.37	3025.2	2612.61	2173.57	1467.5
	1118.53	5639.74	4801.71	4096.88	3560.63	3048.38	2643.61	2200.52	1491.55
	1118.91	5701.99	4867	4155.48	3599.47	3083.22	2682.27	2230.53	1507.99
	1119.28	5757.34	4915.04	4209.15	3640.88	3114.39	2707.97	2247.72	1517.33
	1119.66	5814.76	4952.55	4264.12	3691.47	3150.88	2718.62	2267.79	1532.25
	1120.03	5850.4	4997.22	4282.02	3717.84	3173.41	2740.04	2290.96	1530.12
	1120.4	5900.29	5057.56	4314.63	3747.12	3205.65	2771.53	2313.99	1540.64
	1120.78	5959.52	5107.08	4373.07	3788.9	3236.32	2792.98	2326.29	1557.15
	1121.15	6012.91	5153.78	4412.59	3830.03	3259.84	2815.12	2342.13	1573.32
	1121.52	6086.55	5217.07	4456.22	3868.78	3308.77	2855.71	2374.54	1610.04
	1121.9	6146.15	5246.89	4491.57	3893.08	3347.03	2884.57	2401.52	1627.98
	1122.27	6215.78	5313.75	4540.82	3943.92	3382.27	2921.84	2436.58	1649.38
	1122.64	6277.96	5376.34	4582.21	3990.07	3419.81	2958.99	2470.45	1677.09
	1123.02	6326.14	5430.31	4632.82	4008.99	3446.27	2985.64	2499.37	1693.97
	1123.39	6364.1	5461.41	4659.93	4036.46	3465.67	2999.96	2505.02	1689.66
	1123.76	6453.53	5523.46	4705.75	4085.37	3518.92	3042.63	2520.51	1709.42
	1124.14	6466.77	5533.34	4736.35	4118.78	3519.8	3038.45	2519.45	1698.16
	1124.51	6515.62	5591.98	4772.19	4146.85	3545.63	3062.71	2546.61	1711.08
	1124.89	6589.94	5641.5	4821.32	4193.96	3585.15	3088.38	2575.46	1735.12
	1125.26	6679.35	5712.4	4883.6	4243.26	3638.35	3151.56	2618.97	1777.5
	1125.63	6723.7	5750.08	4918.54	4265.91	3664.54	3163.36	2644.18	1788.72
	1126.01	6782.51	5830.09	4982.21	4321.7	3699.08	3197.36	2667.07	1805.64
	1126.38	6846	5870.5	4998.15	4355.67	3728.54	3226.18	2706.76	1827.32
	1126.75	6911.04	5960.82	5068.93	4408.65	3783.51	3255.33	2722.95	1846.89
	1127.13	6966.71	6001.49	5117.37	4444.75	3816.22	3286.35	2745.18	1855.85
	1127.5	7024.13	6017.35	5153.85	4483.67	3840.85	3311.35	2767.85	1876.16
	1127.87	7061.44	6052.06	5179.42	4521.16	3856.25	3340.73	2777.47	1882.72
	1128.25	7110.62	6114.98	5221.78	4554.2	3892.9	3380.43	2801.75	1895.26
	1128.62	7121.43	6129.9	5227.78	4565.16	3910.37	3386.4	2811.8	1900.4
	1128.99	7200.23	6191.63	5285.77	4589.65	3944.7	3405.39	2833.3	1911.63
	1129.37	7286.48	6253.12	5354.58	4636.21	3992.02	3445.62	2860.04	1936.68
	1129.74	7335.77	6305.19	5402.9	4699.09	4025.26	3466.83	2883.97	1958.86
	1130.12	7390.18	6362.14	5461.2	4746.93	4051.83	3476.82	2910.24	1972.62
	1130.49	7440.79	6394.01	5490.5	4770.78	4080.03	3503.37	2931.61	1984.93
	1130.86	7525.86	6466.77	5524.11	4811.81	4123.64	3548.68	2966.68	2008.21
	1131.24	7582.62	6514.73	5563.95	4861.75	4159.32	3584.47	2992.43	2021.21
	1131.61	7630.16	6566.24	5611.18	4922.25	4195.18	3610.9	3022.77	2038.86
	1131.98	7661.39	6597.99	5639.58	4942.51	4206.61	3641.04	3050.74	2060.62
	1132.36	7730.04	6678.2	5732.44	4976.19	4249.34	3671.61	3060.08	2072.05
	1132.73	7747.62	6680.58	5754.8	4983.46	4273.08	3678.39	3069.48	2070.26
	1133.1	7828.33	6757.14	5790.09	5021.47	4311.36	3715.18	3098.84	2093.03
	1133.48	7872.73	6807.47	5828.99	5075.66	4324.97	3742.81	3117.94	2101.93
	1133.85	7917.6	6858.13	5875.35	5121.5	4353.52	3773.36	3147.26	2120.47
	1134.22	7969.22	6883.26	5895.62	5138.53	4401.35	3813.31	3177.9	2155.2
	1134.6	8036.1	6975.98	5973.58	5204.88	4454.22	3856.93	3196.73	2166.64
	1134.97	8058.8	6987.33	6009.06	5239.2	4472.68	3864.38	3205.9	2171.85
	1135.34	8115.56	7055	6057.43	5271.14	4501.53	3871.5	3236.59	2174.47
	1135.72	8138.23	7088.62	6071.92	5288.93	4514.24	3884.68	3256	2192.59
	1136.09	8176.95	7131.68	6105.61	5322.47	4535.57	3907.73	3263.85	2216.48
	1136.47	8206.47	7151.01	6121.74	5345.59	4548.63	3930.85	3265.24	2231.95
	1136.84	8229.59	7167.56	6142.13	5368.2	4576.39	3945.35	3280.94	2227.6
	1137.21	8227.48	7188.86	6163.43	5393.62	4592.78	3944.9	3297.82	2221.96
	1137.59	8264.6	7251.38	6231.58	5448.47	4625.78	3973.45	3333.77	2246.2
	1137.96	8288.2	7263.79	6255.79	5449.45	4631.23	3996.72	3349.56	2253.06
	1138.33	8304.61	7289.66	6268	5450.63	4635.65	4008.83	3343.45	2251.11
	1138.71	8334.91	7340.62	6300.63	5489.8	4673.77	4029.07	3350.02	2263.73
	1139.08	8356.85	7354.08	6318.97	5511.13	4694.67	4042.69	3367.03	2275.07
	1139.45	8350.34	7350.78	6318.61	5511.79	4680.19	4032.97	3365.04	2269.38
	1139.83	8331.24	7364.09	6329.6	5518.29	4675.17	4028.51	3369.85	2268.18
	1140.2	8322.5	7371.27	6339.64	5531.01	4690.71	4038.66	3389.98	2283.68
	1140.57	8313	7362.93	6313.37	5522.54	4704.31	4041.38	3387.83	2290.44
	1140.95	8282.54	7368.97	6304.89	5509.87	4690.79	4030.96	3366.47	2285.62
	1141.32	8199.71	7304.4	6280.15	5490.37	4644.07	4011.15	3340.43	2271.44
	1141.7	8217.44	7335.83	6314.43	5512.35	4665.11	4045.08	3362.9	2273.48
	1142.07	8207.74	7341.72	6312.05	5526.58	4659.92	4037.27	3364.6	2267.28
	1142.44	8195.38	7343.41	6310.16	5527.62	4661.73	4022.19	3361.14	2274.59
	1142.82	8146.76	7314.52	6300.61	5511.11	4644.4	4001.89	3356.18	2265.27
	1143.19	8122.61	7324.19	6300.13	5513.73	4635.59	3990.69	3342.72	2258.27
	1143.56	8080.03	7290.13	6286.74	5513.67	4613.14	3975.9	3324.24	2251.34
	1143.94	8084.19	7299.49	6301.71	5508.07	4632.89	3982.82	3331.61	2246.56
	1144.31	8036.9	7263.83	6262.47	5475.61	4618.36	3965.34	3320.77	2235.93
	1144.68	8022.87	7260.29	6249.02	5476.75	4606.98	3972.42	3316.82	2242.58
	1145.06	7990.94	7223.67	6228.81	5459.83	4580.94	3959.17	3300.2	2235.36
	1145.43	7973.71	7197.35	6223.52	5441.41	4579.01	3954.69	3289.82	2227.96
	1145.8	7959.27	7163.65	6210.97	5421.75	4571.69	3959.93	3297.25	2225.84
	1146.18	7983.09	7195.03	6238.02	5441.65	4585.9	3962.38	3320.49	2244.2
	1146.55	8002.08	7197.69	6204.21	5438.46	4595.38	3964.76	3325.34	2246.95
	1146.93	8067.68	7244.69	6227.16	5462.93	4622.52	3999.52	3343.32	2262.16
	1147.3	8109.9	7263.85	6265.51	5491.41	4646.86	4023.8	3358.59	2282.24
	1147.67	8155.39	7270.05	6285.41	5514.46	4659.35	4044.5	3375.3	2290.49
	1148.05	8231.95	7299.71	6310.3	5545.39	4686.99	4071.19	3398.39	2301.7
	1148.42	8361.52	7390.52	6373.89	5609.8	4753.59	4127.39	3433.95	2338.43
	1148.79	8455.94	7425.78	6414.39	5638.22	4793.33	4179.37	3477.54	2364.86
	1149.17	8553.02	7485.27	6482.17	5678.94	4847.01	4212.61	3520.56	2385.48
	1149.54	8662.94	7582.34	6570.19	5751.62	4906.55	4249.83	3558.07	2411.23
	1149.91	8789.7	7671.9	6642.15	5824.07	4960.92	4313.78	3606.24	2444.02
	1150.29	8991.34	7825.4	6755.82	5934.82	5057.38	4399.73	3673.8	2494.58
	1150.66	9153.68	7948.59	6867.51	6036.07	5137.12	4471	3732.62	2537.69
	1151.03	9318.7	8085.19	6999.87	6143.65	5225.87	4548.31	3806.33	2574.09
	1151.41	9494.03	8215.94	7124.89	6253.56	5323.31	4623.38	3874.41	2621.62
	1151.78	9707.1	8387.98	7255.96	6376.1	5446.78	4724.76	3946.32	2696.96
	1152.16	9876.97	8499.22	7339.58	6471.83	5535.54	4807.4	4025.88	2744.05
	1152.53	10061.5	8665.75	7503.54	6591.22	5623.1	4909.51	4092.34	2782.97
	1152.9	10204.7	8790.29	7622.06	6688.67	5706.43	4980.17	4161.48	2819.75
	1153.28	10382.2	8958.62	7748.24	6796.82	5787.5	5049.31	4222.5	2862
	1153.65	10506.8	9062.31	7825.07	6885.74	5853.45	5102.83	4279.71	2893.48
	1154.02	10676.8	9212.97	7967.34	7009.14	5958.52	5188.97	4370.52	2945.59
	1154.4	10837.4	9358.07	8093.15	7122.94	6067.16	5271.95	4438.58	3000.88
	1154.77	11056.4	9539.81	8267.15	7240.56	6186.42	5368.38	4505.1	3065.84
	1155.14	11140.2	9585.75	8319.52	7306.41	6241.59	5423.55	4542.75	3093.03
	1155.52	11324.3	9758.94	8449.59	7417.63	6352.7	5505.25	4626.71	3134.93
	1155.89	11482.9	9871.74	8557.87	7515.82	6442.9	5583.71	4692.21	3169.87
	1156.26	11652.3	10017.1	8676.98	7627	6530.5	5677.9	4769.15	3214.88
	1156.64	11746.6	10130.1	8764.73	7699.32	6602.65	5744.25	4823.94	3261.42
	1157.01	11846.7	10219.9	8850.36	7772.86	6677.15	5795.57	4857.84	3292.42
	1157.39	11941.6	10291.4	8918.92	7843.13	6718.11	5833.26	4886.56	3323.24
	1157.76	12028.1	10398	9005.82	7910.6	6794.69	5894.24	4955.53	3353.49
	1158.13	12098.1	10457.9	9048.51	7963.21	6855.46	5947.57	5009.5	3385.07
	1158.51	12232.6	10580.5	9161.17	8058.77	6943.27	6022.53	5064.65	3423.79
	1158.88	12369	10683	9279.03	8147.86	7034.03	6098.31	5127.54	3462.24
	1159.25	12468.1	10742.2	9333.15	8212.57	7083.53	6157.1	5178.8	3503.51
	1159.63	12571.5	10867	9416.88	8303.04	7132.5	6213.27	5221.46	3537.69
	1160	12673.2	10970.5	9498.71	8381.31	7184.7	6261.88	5233.18	3557.24
	1160.37	12757	11025	9546.96	8427.29	7243.93	6302.8	5261.25	3573.13
	1160.75	12808.9	11056.5	9584.53	8457.66	7295.19	6323.96	5315.59	3598.99
	1161.12	12924.4	11184.2	9687.4	8525.49	7364.52	6372.6	5355.97	3637.69
	1161.49	12945.1	11151.7	9648.42	8515.07	7373.57	6389.85	5363.57	3649.1
	1161.87	13027.3	11242	9715.14	8591.1	7437.36	6456.53	5400.97	3666.69
	1162.24	13059.5	11250.3	9744.19	8617.31	7460.59	6475.3	5427.42	3679.76
	1162.62	13122.3	11324.1	9822.5	8651.07	7499.46	6507.66	5458.75	3706.28
	1162.99	13123.7	11340.5	9837.14	8673.58	7518.42	6515.22	5470.03	3732
	1163.36	13227.9	11453.8	9941.75	8757.4	7584.89	6575.98	5509.7	3764.5
	1163.74	13237	11428.9	9936.45	8762.14	7596.23	6598.69	5523.26	3768.5
	1164.11	13346.3	11556.3	10028.1	8829.66	7663.65	6655.32	5551.79	3807.47
	1164.48	13378	11556.5	10042.1	8853.09	7674.04	6661.76	5577.43	3803.54
	1164.86	13439.5	11610.4	10083.5	8890.63	7708.64	6689.06	5614.03	3808.79
	1165.23	13461.8	11639	10101.3	8914.06	7730.32	6721.19	5647.08	3829.27
	1165.6	13540.5	11741.9	10194.8	8971.02	7798.78	6769.97	5690.8	3865.41
	1165.98	13550	11742.3	10194.2	8981.62	7805.61	6766.73	5678.6	3871.85
	1166.35	13589.4	11774.7	10214.5	9020	7823.86	6782.38	5683.54	3881.62
	1166.72	13630.9	11774.5	10230.8	9047.83	7859.23	6816.37	5720.05	3908.67
	1167.1	13698.4	11847.4	10302.3	9105.44	7912.03	6870.62	5773.4	3932.31
	1167.47	13729.6	11890.1	10333.3	9131.37	7942.36	6886.18	5796.33	3931
	1167.84	13803.1	11956.1	10387.7	9177.99	7987.04	6919.76	5820.77	3957.27
	1168.22	13861.2	12004.2	10436.1	9221.37	8026.06	6956.29	5836.59	3978.77
	1168.59	13911.9	12058.6	10481	9256.83	8075.99	6989.16	5864.07	3995.86
	1168.97	13936.3	12072.6	10501.4	9282.35	8082.25	7013.57	5877.38	4011.8
	1169.34	13965.7	12101.8	10533.7	9307.38	8097.04	7036.76	5900.74	4025.76
	1169.71	14024.4	12158.6	10578.5	9348.9	8150.82	7077.43	5950.75	4050.22
	1170.09	14045.1	12175.9	10583.3	9359.74	8162.27	7101.76	5966.5	4061.22
	1170.46	14071.9	12196.2	10597.3	9371.56	8168.66	7112.8	5969.67	4066.97
	1170.83	14082.4	12197.1	10610.4	9380.23	8187.7	7108.77	5970.17	4073.76
	1171.21	14171.1	12273.8	10696.2	9455.44	8263.83	7163.24	6022.09	4114.98
	1171.58	14242.2	12355.8	10756.2	9511.77	8318.5	7206.16	6066.06	4144.31
	1171.95	14297.7	12432.3	10806.3	9546.42	8352.44	7247.35	6098.53	4149.64
	1172.33	14279.8	12385.3	10782.8	9528.04	8331.54	7256.03	6095.87	4147.44
	1172.7	14398.1	12475	10843.8	9596.25	8394.06	7300.11	6135.81	4185.54
	1173.07	14413	12476.9	10862.4	9616.79	8417.08	7323.15	6156.99	4203.88
	1173.45	14473.8	12551.5	10946.3	9662.32	8466.95	7358.93	6179.03	4224.98
	1173.82	14496.8	12575.3	10961.8	9688.94	8489.31	7374.79	6198.51	4239.55
	1174.2	14552.6	12642	11011	9757.58	8536.04	7418.19	6235.3	4259.47
	1174.57	14519	12618.3	10983.5	9742.92	8530.9	7418.04	6242	4268.68
	1174.94	14595.9	12700.6	11079.1	9802.69	8583.57	7459.21	6281.65	4302.45
	1175.32	14633.8	12702.1	11071.8	9820.88	8585.73	7465.58	6302.34	4314.17
	1175.69	14723.7	12808.5	11151.7	9907.45	8660.64	7516.5	6341.62	4333.6
	1176.06	14772.1	12829.7	11185.2	9937.8	8693	7568.35	6367.28	4353.32
	1176.44	14818.3	12866.1	11218.2	9950.77	8719.32	7592.78	6391.5	4371.87
	1176.81	14806.9	12865.5	11221.4	9955.69	8718.94	7577.17	6388.35	4372.8
	1177.18	14892.4	12964.3	11300.9	10011.7	8786.77	7633.06	6433.02	4403.93
	1177.56	14930.6	12988.7	11338.8	10040.1	8815.28	7668.26	6458.15	4413.36
	1177.93	15003.9	13081.1	11400.5	10093	8853.72	7704.75	6493.51	4423.94
	1178.3	15015.4	13054.5	11401.4	10111.9	8871.1	7706.11	6520.48	4444.77
	1178.68	15027	13068.6	11412.7	10126.5	8888.68	7717.63	6517.73	4457.56
	1179.05	15088.4	13122.3	11454.1	10167.2	8939.08	7766.06	6547.65	4492.3
	1179.43	15163	13191.1	11518.6	10213.7	8989.88	7821.46	6596.23	4524.8
	1179.8	15200.6	13225.5	11555.7	10248.8	9023.05	7856.01	6616.8	4537.12
	1180.17	15233.8	13273.8	11579.9	10280	9054.89	7878.42	6625	4554.06
	1180.55	15307.4	13323.9	11619.7	10332.5	9093.77	7918.91	6646.73	4584.62
	1180.92	15326.1	13336.4	11630.7	10342	9118	7940.89	6673.21	4598.63
	1181.29	15419.7	13437.9	11730.9	10421.8	9195.41	8005.33	6747.31	4632.03
	1181.67	15432.1	13434.8	11737.7	10423.1	9205.14	8008.11	6755.38	4639.74
	1182.04	15505.7	13522.6	11803.3	10493.7	9243.57	8051.28	6795.38	4667.71
	1182.41	15519.8	13535.5	11831.5	10522.5	9250.81	8065.5	6802.59	4676.69
	1182.79	15519.6	13537.2	11849	10540.2	9264.36	8073.33	6807.26	4678.79
	1183.16	15493.1	13509.2	11819.4	10520.5	9271.24	8068.14	6815.47	4676.3
	1183.53	15635.5	13649.9	11939.2	10623.5	9357.23	8132.23	6883.33	4732.7
	1183.91	15659.1	13672.5	11949.8	10645.7	9375.45	8166.68	6894.7	4747.29
	1184.28	15765.7	13760.3	12018.3	10703.4	9449.24	8229.6	6946.79	4778.31
	1184.66	15767.8	13743.3	12016	10707.9	9468.46	8239.39	6972.82	4796.68
	1185.03	15802.8	13779.5	12049.3	10726.2	9508.9	8272.28	6997.31	4818.48
	1185.4	15860.2	13814.7	12099.1	10773	9544.38	8306.35	7017.19	4829.96
	1185.78	15946.1	13902.3	12177.8	10863.3	9590.57	8358.98	7053.83	4852.45
	1186.15	15921.6	13910.9	12168.2	10863.5	9594.19	8373.46	7065	4857.46
	1186.52	16004.8	14008.2	12249.3	10905.7	9653.9	8428.52	7114.87	4895.38
	1186.9	16035.5	14014.4	12253.7	10934.3	9683.43	8457.1	7138.67	4915.73
	1187.27	16079.2	14051.3	12283.9	10949.3	9709.43	8473.98	7144.28	4937.22
	1187.64	16123.4	14086	12332.9	11002.5	9743.52	8507.13	7172.54	4958.52
	1188.02	16175.6	14129	12390.5	11052.7	9792.29	8550.21	7204.35	4976.22
	1188.39	16219.5	14163.2	12418.9	11083.3	9825.9	8579.83	7238.95	4994.88
	1188.76	16286.5	14249.5	12481	11123.5	9877.43	8615.16	7294.43	5020.2
	1189.14	16290.1	14231.9	12490.6	11132.3	9899.05	8632.39	7312.29	5038.27
	1189.51	16309.1	14275.3	12523.3	11155.6	9927.71	8640.7	7320.76	5050.97
	1189.89	16401.8	14335	12581.4	11238.3	9980	8707.14	7370.86	5088.33
	1190.26	16445	14375.2	12610.3	11267.1	10019.9	8748.71	7400.12	5116.47
	1190.63	16485.8	14419.7	12650	11308.4	10053.2	8779.39	7424.24	5140.29
	1191.01	16509.2	14458	12692.4	11337.5	10080.2	8797.1	7439.14	5146.99
	1191.38	16537.5	14471	12715.9	11368.9	10100.4	8818.73	7466.17	5159.75
	1191.75	16575	14500.3	12747.6	11381.3	10137.3	8856.75	7492.8	5186.96
	1192.13	16652.1	14547.4	12814.3	11429.9	10195.5	8921.91	7546.43	5229.09
	1192.5	16659.4	14577.4	12822.1	11430.6	10207.3	8931.56	7560.21	5238.47
	1192.87	16735.7	14656.6	12875.5	11496.8	10271.9	8971.91	7593.42	5254.33
	1193.25	16758.1	14674	12883.5	11521.6	10304.9	9002.88	7612.13	5269.36
	1193.62	16806.8	14704.7	12917	11554.1	10339.8	9042.47	7645.93	5296.81
	1193.99	16834.2	14724.7	12945.6	11586.9	10376	9065.57	7671.4	5318.19
	1194.37	16876.9	14789.4	13003.3	11654.2	10422.1	9108.59	7709.03	5338.4
	1194.74	16888.8	14811.9	13026.6	11676.8	10435.6	9121.24	7733.12	5345.67
	1195.12	16955.8	14884.7	13086.2	11710.8	10475	9154.59	7760.8	5364.99
	1195.49	16936.3	14825.1	13038.9	11692.2	10462.9	9156.08	7754.15	5379.01
	1195.86	16991.1	14898.9	13105.9	11745.4	10510.9	9188.06	7790.12	5414.72
	1196.24	17064.4	14949.1	13166.6	11817.2	10563.8	9242.95	7837.89	5443.53
	1196.61	17121.4	15005.8	13220.2	11849.2	10613.3	9287.39	7877.15	5468.5
	1196.98	17131.5	15021	13231.5	11859.1	10623.7	9310.06	7888.45	5486.23
	1197.36	17127.1	15036.7	13252.2	11886.7	10640.2	9330.78	7906.83	5498.99
	1197.73	17107.5	14999.6	13236.2	11890.7	10642.6	9340.47	7918.32	5507.36
	1198.1	17219.7	15134.1	13327.5	11951.6	10722	9385.19	7963.12	5538.83
	1198.48	17264.1	15143	13352.1	11987.3	10755.8	9412.69	7993.67	5559.38
	1198.85	17274.2	15174.9	13371.1	12001.8	10778.2	9435.09	7992.2	5574.02
	1199.22	17291.9	15183.4	13392.2	12035.6	10799.4	9465.25	8030.09	5600.22
	1199.6	17284.6	15178.3	13391.5	12031.3	10800.9	9472.19	8043.4	5606.25
	1199.97	17275.1	15172	13393.3	12041.1	10805	9483.89	8056.17	5608.35
	1200.34	17302.6	15221.8	13445.5	12074	10840.6	9517.73	8077.47	5624.4
	1200.72	17327.7	15231.9	13450.5	12091.7	10880.4	9550.12	8109.74	5656.26
	1201.09	17350.7	15251.7	13460.1	12082.2	10893.6	9565.08	8115.06	5666.92
	1201.47	17359.7	15240.4	13467.5	12103.6	10902.4	9570.59	8128.77	5683.64
	1201.84	17336.8	15237.1	13464.2	12107.3	10906.7	9567.84	8126.42	5685.6
	1202.21	17354.5	15263.2	13489.3	12140	10937.6	9598.24	8158.16	5704.01
	1202.59	17378.2	15309.5	13535.8	12176.5	10978.4	9632.1	8193.57	5732.22
	1202.96	17390	15316.6	13546	12191.5	10995.9	9653.87	8213.94	5745.94
	1203.33	17388.3	15331.2	13552.6	12201.8	11007	9665.47	8227.27	5747.63
	1203.71	17390.1	15318.3	13565.9	12217.8	11035	9676.64	8248.93	5753.05
	1204.08	17399.6	15350.6	13590.9	12241.8	11052.8	9687.04	8248.55	5770.61
	1204.45	17440.2	15389.9	13615	12273.4	11067.6	9711.81	8262.86	5793.84
	1204.83	17459.8	15381.3	13619.1	12283.8	11078.2	9738.88	8289.43	5807.74
	1205.2	17463	15380.6	13625.9	12291.4	11090.2	9770.7	8311.09	5829.23
	1205.57	17461.4	15392	13627.2	12300.7	11105.7	9788.36	8321.63	5831.53
	1205.95	17433.2	15397.7	13626.5	12314.3	11117.4	9788.34	8320.71	5826.82
	1206.32	17433.1	15404.1	13636.4	12321.2	11132.8	9792.25	8336.61	5845.32
	1206.7	17481.6	15444.4	13672.4	12347.2	11166.9	9813.94	8363.53	5865.07
	1207.07	17510.8	15426.1	13686.7	12391.4	11197.5	9846.38	8396.92	5886.35
	1207.44	17508.8	15462.4	13713.6	12379.7	11219.7	9866	8409.64	5898.8
	1207.82	17484.9	15437.9	13697.4	12363.6	11218.9	9855.13	8391.88	5893.15
	1208.19	17510.9	15471.4	13719	12381.5	11239	9881.6	8401.48	5918.91
	1208.56	17564.5	15487.8	13754.6	12419.3	11269	9910.16	8440.68	5945.94
	1208.94	17592.1	15512.8	13775.4	12435.1	11307.6	9931.66	8475.25	5967.41
	1209.31	17577.2	15488	13761.5	12444.5	11314.4	9949.52	8499.49	5977.1
	1209.68	17582.5	15509.9	13789.9	12443	11315	9934.16	8487.02	5968.01
	1210.06	17599.5	15528.9	13801.3	12470	11321.6	9966.64	8507.71	5984.8
	1210.43	17628.5	15574.9	13823.2	12492.6	11361.1	10019.1	8541.01	6004.88
	1210.8	17708.5	15598.5	13867.6	12547.2	11434.1	10075.6	8586.98	6043.02
	1211.18	17766.8	15651.8	13924.9	12597.5	11489.2	10115.3	8617.89	6078.71
	1211.55	17814.6	15704.1	13966.6	12651.1	11515.8	10162.6	8651.83	6110.83
	1211.93	17854.5	15772.5	14007	12665.6	11557.7	10192.5	8668.83	6135.87
	1212.3	17865.2	15764.1	14005.4	12702.1	11576.4	10206.6	8692.65	6140.73
	1212.67	17914.1	15822.1	14056.9	12726.6	11606.7	10229.8	8728.31	6162.41
	1213.05	17949.1	15825.9	14078.6	12752.7	11646.9	10279.5	8783.75	6197.31
	1213.42	17976.1	15855.5	14112.4	12776.3	11684.3	10318	8807.02	6214.45
	1213.79	18001.5	15883.2	14137.2	12796.3	11709	10336.4	8823.47	6236.81
	1214.17	18017.1	15903.9	14147.2	12822.8	11738.9	10345.3	8838.16	6260.06
	1214.54	18058.5	15930.5	14175.9	12856.5	11767.9	10382.2	8865.8	6285.76
	1214.91	18119	15973	14238	12909.2	11815.5	10434.5	8908.1	6307.77
	1215.29	18146.2	15979.7	14263	12944	11855	10460.7	8942.66	6324.63
	1215.66	18155.8	16021.1	14283.8	12962.4	11878.1	10482.7	8961.55	6343.14
	1216.03	18153.9	16053.7	14289.6	12967.7	11882.3	10504.3	8969.7	6352.29
	1216.41	18221	16094.3	14340.1	13022.2	11933.5	10558.4	9029.54	6385.25
	1216.78	18246.8	16095.1	14354	13034.4	11975.1	10591.4	9054.04	6410.81
	1217.16	18270.1	16124	14370.7	13060.5	12015	10612.3	9069.07	6432.87
	1217.53	18287.9	16156.6	14397	13095.3	12025	10626	9090.63	6444.16
	1217.9	18326.4	16205.9	14439.2	13145.1	12060.6	10677	9126.37	6465.01
	1218.28	18294	16220.2	14435.8	13129.7	12075.6	10680.5	9121.7	6478.83
	1218.65	18298.1	16172.2	14436.2	13140.7	12092.6	10697.7	9149.06	6510.6
	1219.02	18348.5	16211.3	14480.1	13169.1	12142.6	10728.2	9177.05	6522.27
	1219.4	18387.4	16238.6	14521.9	13215.6	12181.5	10761.3	9206.41	6543.5
	1219.77	18408.3	16287	14548	13247.5	12205.8	10776.7	9222.1	6554.16
	1220.14	18393.2	16288.5	14528.8	13252.3	12198.9	10787	9233.83	6566.84
	1220.52	18382.9	16274.3	14526.5	13226.4	12203.3	10798.3	9238.68	6583.24
	1220.89	18459.9	16280	14564.3	13302.5	12249.8	10849.9	9284.9	6625.38
	1221.26	18438.4	16325.5	14609.7	13314.4	12272.8	10861.2	9309.31	6632.32
	1221.64	18425.2	16314.5	14590.6	13309.1	12279.4	10870.5	9333.38	6634.32
	1222.01	18435.7	16326.2	14594.9	13305.8	12293.1	10883.6	9339.57	6640.87
	1222.39	18439.7	16297.2	14585.6	13318.5	12309	10888.5	9343.98	6658.62
	1222.76	18381.2	16264.9	14558.7	13288.8	12286.8	10876.1	9332.2	6659.88
	1223.13	18387.9	16288.2	14579.5	13316.9	12306.5	10912	9368.31	6687.61
	1223.51	18439.1	16354.1	14600.2	13329.8	12364.4	10940	9396.74	6702.08
	1223.88	18463	16352.1	14608	13354.3	12392.2	10972.3	9437.62	6738.96
	1224.25	18469.8	16381.7	14657.8	13390.8	12403	10979.8	9451.67	6748.35
	1224.63	18443.1	16362.8	14677.3	13400.1	12409.6	10989	9448.19	6751.43
	1225	18433.6	16363	14678.9	13403	12421.3	11012.1	9457.99	6752.88
	1225.37	18457.9	16395	14677.9	13409.4	12445.6	11038.8	9483.23	6768.4
	1225.75	18488.7	16444	14703.7	13434.4	12479	11067.7	9506.84	6797.52
	1226.12	18470.5	16399.6	14685.5	13432.8	12485.5	11066.7	9513.61	6810.42
	1226.49	18457.7	16373.6	14698.6	13438.9	12499	11068.8	9524.84	6817.82
	1226.87	18425.2	16356.8	14688	13429.6	12494.7	11063	9515.52	6812.82
	1227.24	18447.1	16376.6	14707.1	13450.5	12516.2	11088.7	9531.14	6838.52
	1227.62	18449	16373.6	14722.5	13438.9	12530.7	11107.4	9550.93	6859.52
	1227.99	18468.9	16380.9	14733	13456.1	12563	11139.1	9581.39	6881.93
	1228.36	18475.2	16404.7	14734.1	13477.8	12572	11149.4	9581.75	6891.92
	1228.74	18489.4	16421	14733.1	13501.1	12600.2	11181.6	9601.44	6908.87
	1229.11	18475.8	16400	14728.2	13491.3	12621.5	11194.9	9633.89	6922.72
	1229.48	18468.1	16378.5	14734.5	13490.9	12614.3	11203.2	9661.63	6933.11
	1229.86	18423.5	16391.3	14736.9	13482.8	12607	11183.7	9645.79	6915.4
	1230.23	18466.8	16389.7	14737.7	13536.9	12627.1	11234.1	9675.05	6957.65
	1230.6	18411.1	16357.2	14706.8	13507	12607.2	11215.6	9657.46	6948.35
	1230.98	18342.9	16320.8	14687.4	13472.8	12577.6	11183.1	9633.9	6935.9
	1231.35	18313.2	16323.2	14684.1	13451.5	12587.4	11170.9	9644.76	6937.53
	1231.72	18368.3	16334.8	14701.1	13502.1	12641.4	11229.7	9684.79	6961.55
	1232.1	18381.7	16355.6	14705	13507.1	12645.9	11243.8	9676.1	6981.8
	1232.47	18374.3	16340.3	14684	13509.8	12652.2	11268	9704.86	7001.91
	1232.84	18342.9	16346.2	14695.6	13495	12672.9	11238.5	9712.12	7007.54
	1233.22	18344.9	16309.8	14680.7	13508.5	12674.1	11246.3	9726.11	7001.72
	1233.59	18354.6	16330.3	14707.2	13517.7	12696.1	11291.6	9755.02	7022.36
	1233.97	18327.9	16319.8	14719.6	13522.3	12697.5	11326	9749.65	7031.69
	1234.34	18271.3	16291.6	14698.4	13494.2	12668.1	11301.4	9736.69	7027.64
	1234.71	18260.8	16258	14679.6	13515.2	12676.6	11292.9	9753.64	7032.76
	1235.09	18159.7	16185.6	14600.4	13439	12605.7	11240.4	9691.41	7003.37
	1235.46	18131.2	16152.5	14576.2	13411.9	12622.1	11238.1	9689.48	7009.42
	1235.83	18193.5	16207.7	14621	13451.7	12675.4	11299.7	9747.27	7042.25
	1236.21	18237.7	16249.1	14633.4	13482.5	12680.7	11327.5	9777.53	7065.76
	1236.58	18219.1	16246.4	14642.8	13492.2	12687.4	11316	9781.01	7064.04
	1236.95	18175.3	16225.2	14663.1	13497.8	12712	11324.6	9786.49	7064.15
	1237.33	18161.6	16216.3	14649	13491.4	12718.5	11324.7	9792.63	7082
	1237.7	18148.1	16191.4	14633	13479.7	12722	11336.9	9793.61	7106.61
	1238.07	18159.4	16212.6	14649.8	13487.2	12749.8	11364.9	9818.26	7124.13
	1238.45	18152.3	16220.2	14630.5	13485.9	12739.8	11360.4	9827.77	7114.85
	1238.82	18102.9	16160.3	14576.5	13464.5	12712.2	11355.3	9810.12	7114.51
	1239.2	18044.1	16114.4	14553.8	13426.7	12699	11334.2	9807.35	7116.27
	1239.57	17991.8	16063.3	14559.9	13417.7	12683	11308.4	9784.08	7112.96
	1239.94	17971.2	16073.6	14567.1	13421.2	12685.5	11327.9	9778.77	7122.94
	1240.32	17969.7	16058.6	14542.3	13439.4	12680	11334.1	9806.81	7131.1
	1240.69	17995.5	16057.1	14537.5	13440.8	12720.9	11354.5	9832.99	7155.25
	1241.06	17973.6	16042.8	14538.2	13422.6	12730.6	11380.5	9833.59	7173.48
	1241.44	17940.2	16066.3	14533.2	13398.4	12702.4	11365.9	9828.93	7162.88
	1241.81	17928.9	16033.3	14523.1	13417.6	12725.8	11380.5	9865.2	7180.29
	1242.18	17882.4	16005.9	14512.4	13397	12716.3	11363.1	9848.87	7181.52
	1242.56	17854.9	15985	14494	13391.6	12710.2	11363.1	9856.99	7182.69
	1242.93	17851.4	15986.3	14489.2	13386.7	12730.2	11362.3	9848.29	7177.18
	1243.3	17780.2	15887.4	14429.1	13359.9	12676.7	11324.6	9815.11	7161.85
	1243.68	17695.4	15811.8	14350.6	13294.4	12632	11275.2	9786.24	7141.89
	1244.05	17717.9	15830.3	14350.2	13341.2	12667.4	11334.6	9847.39	7173.61
	1244.43	17731.7	15863.9	14375.3	13337.7	12671.6	11350.3	9845.59	7199.46
	1244.8	17701.4	15819.7	14358.4	13308.6	12649.7	11336	9844.42	7206.75
	1245.17	17686.1	15795.4	14345.3	13299	12661	11337.8	9843.04	7197.8
	1245.55	17670.6	15790.5	14345.1	13307.2	12680.5	11356.8	9842.09	7188.53
	1245.92	17638.9	15797.1	14336.3	13291.7	12672.9	11358.2	9840.58	7207.39
	1246.29	17613.2	15767.1	14319.1	13293.5	12662.8	11348.6	9863.83	7222.6
	1246.67	17567.9	15765.8	14308.5	13275.7	12649.3	11330.3	9850.88	7210.96
	1247.04	17541.2	15709.8	14272.1	13252.3	12627.9	11340.8	9828.69	7225.74
	1247.41	17510.5	15647	14242.2	13229.3	12600.9	11314.6	9811.3	7221.2
	1247.79	17431.2	15556.5	14185.7	13195.3	12550	11264.8	9783.89	7195.91
	1248.16	17409	15553.5	14171.2	13191.1	12553.4	11272	9795.14	7199.19
	1248.53	17436.8	15598.8	14187.8	13224.5	12597	11310.9	9831.46	7214.79
	1248.91	17420.8	15611.1	14178.7	13212.9	12601.3	11311.6	9846.69	7214.32
	1249.28	17366.2	15551.3	14153.2	13172.2	12577.2	11281.6	9835.96	7213.04
	1249.66	17340.5	15514.2	14159.1	13154.1	12582.4	11269.3	9830.57	7216.72
	1250.03	17342.8	15527.1	14171.8	13157.1	12603.1	11284.6	9850.03	7226.61
	1250.4	17299.7	15483.5	14123.7	13142.8	12578.3	11282.1	9852.52	7231.3
	1250.78	17246.4	15455.7	14093.7	13115.2	12554.4	11250.9	9828.93	7224.03
	1251.15	17203.5	15390.4	14052.9	13102.7	12543.1	11241.7	9816.61	7226.55
	1251.52	17151.4	15338	13990.1	13063.9	12515	11225.4	9790.41	7214.4
	1251.9	17108.5	15305.1	13956.6	13029.9	12480.9	11201.1	9762.75	7208.21
	1252.27	17093.7	15305.4	13973	13013.8	12485.7	11210.2	9781.63	7218.44
	1252.64	17042.2	15250.9	13936.2	13010.4	12482.2	11216.2	9773.82	7226.26
	1253.02	17029.7	15234.2	13905.1	12984.2	12475.3	11213.2	9771.66	7248.27
	1253.39	17012	15209.4	13900.5	12988.2	12461.3	11221.9	9792.85	7261.44
	1253.76	16993.3	15189.4	13885.8	12974.6	12471.9	11223.2	9809.18	7245.7
	1254.14	16930	15148.7	13847.9	12948.1	12459.2	11212.4	9800.46	7227.73
	1254.51	16880.3	15145	13832	12935	12443.9	11205.7	9775.22	7219.04
	1254.89	16855.4	15067.3	13804.9	12909.4	12427.2	11189.7	9757.33	7220.28
	1255.26	16805.7	15078.3	13814.5	12903.4	12394.5	11160.2	9734.17	7205.8
	1255.63	16749.3	14999.8	13732.7	12861.4	12371.7	11155.7	9718.53	7205.57
	1256.01	16690.6	14955	13688.4	12800.4	12331.5	11114.9	9686.53	7181.01
	1256.38	16664	14908.7	13649.5	12784.8	12309.9	11105.6	9701.08	7191.3
	1256.75	16653.4	14906.4	13662.1	12783.1	12332.6	11118.8	9721.13	7205.15
	1257.13	16605.6	14856.8	13626.7	12766.8	12316.4	11103.7	9723.82	7200.07
	1257.5	16596.8	14862.6	13619.8	12757.6	12313.7	11097.6	9716.71	7214.68
	1257.87	16581.9	14839.4	13613.9	12768.6	12319.4	11108.5	9720.91	7220.89
	1258.25	16557.1	14835.2	13609.9	12732.5	12327.9	11109	9722	7213.12
	1258.62	16471.6	14744.9	13541.7	12676.8	12283.3	11070	9677.25	7192.35
	1258.99	16430	14719.3	13503.3	12650.9	12264.8	11068.9	9664.82	7181.61
	1259.37	16405.7	14701.9	13477.1	12631.4	12243.2	11057.6	9668.22	7182.02
	1259.74	16363.2	14651.1	13459.1	12612.6	12207.6	11028.9	9652.12	7168.21
	1260.12	16216.9	14497.8	13332.7	12514.3	12106.3	10960.4	9568.91	7127.42
	1260.49	16167.6	14474.9	13300	12476.9	12090	10950.3	9557.47	7111.73
	1260.86	16194.3	14492.1	13348.5	12525.6	12116.6	10962.4	9585.14	7132.28
	1261.24	16199.8	14493.9	13343.8	12525	12126.4	10960.4	9601.77	7153.98
	1261.61	16173.9	14477.4	13293.2	12491.8	12118.3	10951.7	9610.59	7158.69
	1261.98	16105.5	14413.5	13250.6	12463.9	12080.3	10932.3	9583	7137.17
	1262.36	16054.3	14382.8	13240.8	12437.9	12058.9	10918.3	9559.65	7119.48
	1262.73	16034.4	14358.8	13216.5	12427.9	12058.8	10913.9	9564.31	7137.78
	1263.1	15985.7	14318.7	13159	12401	12049.3	10905.1	9559.43	7133.69
	1263.48	15935.9	14289.4	13122	12371.2	12013.8	10877.3	9535.4	7112.67
	1263.85	15916.5	14277.2	13131.5	12350	11989	10864.8	9530.75	7114.59
	1264.22	15805.1	14152.2	13054.9	12294.1	11931.8	10805.7	9497.1	7099.25
	1264.6	15763	14138.9	13032.2	12260	11915.6	10772	9464.54	7089.98
	1264.97	15744.8	14111.5	13002.2	12244.4	11902.3	10779	9471.96	7094.2
	1265.34	15717.7	14091.9	12959.6	12236.1	11902.4	10770.4	9468.22	7097.08
	1265.72	15667.4	14011.7	12934.5	12203.1	11882.2	10749.2	9449.38	7088.37
	1266.09	15644.3	13989.3	12931.4	12179	11868.4	10752.3	9447.27	7094.17
	1266.47	15568.1	13935.1	12882.2	12146.9	11835.9	10728.9	9429.15	7092.97
	1266.84	15539	13954.5	12859.8	12125.4	11825.9	10728.2	9426.38	7064.46
	1267.21	15524.7	13912	12827.9	12116.8	11809.5	10708.1	9421.63	7058.02
	1267.59	15471.8	13885.9	12802.2	12084	11807.6	10678.1	9407.26	7061.04
	1267.96	15394.2	13782.8	12739.9	12028.2	11738.1	10628	9369.47	7030.62
	1268.33	15339.3	13749.3	12710	12004.4	11700.5	10605.6	9353.24	7016.25
	1268.71	15270.2	13660.6	12628.2	11946.8	11662.5	10577.3	9334.61	7005.93
	1269.08	15283.9	13659.6	12628.3	11937.6	11671.8	10585	9328.2	7022.26
	1269.45	15205.9	13591	12595.3	11887.4	11650.2	10574.7	9294.23	7000.92
	1269.83	15175.6	13618.5	12608.3	11888.9	11641	10566.9	9306.96	7014.71
	1270.2	15104.3	13551.3	12549.4	11883.5	11606.1	10536.5	9274.77	6993.11
	1270.57	15089.6	13537	12515	11848	11594	10542.1	9276.06	6995.04
	1270.95	15062.2	13497.7	12479.2	11815.1	11565	10537.9	9266.44	6987.62
	1271.32	15028.7	13470.2	12472.6	11821.1	11561.8	10522.3	9256.27	6970.57
	1271.7	14964.1	13409.9	12406.3	11763	11523.2	10479.6	9231.32	6972.29
	1272.07	14921	13372.6	12377.1	11712.3	11493.8	10461.5	9202.83	6981.37
	1272.44	14812	13240.1	12270.1	11638.2	11428.8	10409	9151.29	6922.48
	1272.82	14734.7	13193.6	12231.9	11604.9	11390	10366.5	9144.65	6884.75
	1273.19	14716.7	13200	12234.5	11615.2	11382	10366.4	9145.75	6901.04
	1273.56	14711.4	13193.7	12216.5	11594.8	11371.2	10366.7	9134.32	6912.11
	1273.94	14656	13127.4	12174.5	11530.2	11327	10326.6	9117.55	6892.82
	1274.31	14635.3	13089	12145.6	11504.4	11329.1	10325.2	9123.85	6901.13
	1274.68	14601.5	13055.1	12103.1	11477.8	11313.5	10323.4	9122.72	6903.58
	1275.06	14567.4	13054.4	12091.7	11492.9	11293.5	10311.8	9102.28	6897.95
	1275.43	14514.3	13018.6	12055.7	11475	11267.2	10283.3	9063.13	6871.95
	1275.8	14420.1	12915.5	11985.7	11396.4	11207	10227.6	9018.25	6828.38
	1276.18	14391.3	12898.4	11981.5	11384.8	11201.5	10219.4	9019.23	6836.71
	1276.55	14320.9	12826.8	11905.2	11321	11160.3	10195.5	9003.34	6827.47
	1276.93	14239	12754.4	11836	11253.3	11101	10145.9	8977.15	6796.4
	1277.3	14206.4	12726	11813.7	11241.2	11083.7	10129	8966.51	6787.37
	1277.67	14195.9	12718.4	11804.1	11242.7	11079.3	10116.2	8954.02	6781.67
	1278.05	14135.9	12655.5	11758.7	11209.4	11051.7	10080.3	8936.33	6768.67
	1278.42	14119	12658.7	11782.8	11197.9	11076.3	10124.7	8951.57	6781.22
	1278.79	14051	12590.7	11729.5	11154	11019.3	10076.1	8917.61	6755.12
	1279.17	14025.6	12570.4	11712.7	11135.1	10998.7	10059.2	8903.87	6765.49
	1279.54	13971.5	12494.5	11649.4	11091.2	10967.2	10026.1	8873.75	6757
	1279.91	13931.1	12485.6	11623.7	11068.6	10951.4	9996.94	8856.66	6748.01
	1280.29	13846.1	12411.3	11552.3	11007.4	10904.9	9946.63	8801.54	6709.23
	1280.66	13781.5	12371.5	11521.6	10934.8	10846.4	9911.03	8762.62	6696.86
	1281.03	13666.8	12217.6	11408	10857.8	10770.4	9852.31	8722.35	6669.42
	1281.41	13641.8	12238.7	11387.1	10849.6	10758.6	9833.07	8704.94	6642.96
	1281.78	13515.2	12118.1	11292.8	10774.2	10680.1	9778.34	8655.21	6602.67
	1282.16	13493.4	12088	11269.8	10745.1	10663.9	9756.51	8636.36	6600.23
	1282.53	13450.5	12014.1	11207.5	10695.5	10637.4	9724.14	8630.73	6587.82
	1282.9	13393.4	11968.1	11158.9	10659.1	10600.3	9678.62	8606.22	6570.24
	1283.28	13298.7	11890.6	11082.5	10608.4	10549.8	9636.34	8545.65	6542.01
	1283.65	13260.8	11886.4	11057.6	10566.3	10506.3	9618.45	8517.21	6521.76
	1284.02	13165.2	11788.6	10966.2	10503.5	10430.2	9572.49	8476.68	6496.11
	1284.4	13132.1	11800	10979.9	10472.8	10432.4	9573.07	8477.45	6494.57
	1284.77	13058	11715.5	10928.6	10425.4	10370.1	9527.41	8442.34	6465.13
	1285.14	12968.4	11631.5	10855.6	10375	10309.4	9471.25	8390.25	6432.54
	1285.52	12913.6	11548.7	10807	10329	10298.3	9445.17	8376.61	6415.67
	1285.89	12886.4	11528.4	10794.5	10307.7	10277.8	9426.07	8368.53	6410.35
	1286.26	12807.7	11450.4	10716.6	10239.5	10208.3	9366.36	8305.42	6384.36
	1286.64	12770.6	11439.2	10686.4	10208.3	10194	9337.56	8283.48	6365.08
	1287.01	12722.1	11389.4	10646.1	10183.8	10164.8	9301	8274.54	6349.83
	1287.39	12648.9	11325.4	10594.7	10123.9	10103	9258.8	8214.3	6318.98
	1287.76	12602.1	11285.5	10545.7	10091.4	10083	9243.11	8185.87	6291.48
	1288.13	12541.6	11226	10485.5	10049.3	10054.7	9203.1	8170.59	6275.03
	1288.51	12481.9	11178.7	10444.4	10011.4	10008.8	9163.56	8153.02	6271.89
	1288.88	12402.9	11119.7	10384.5	9940	9950.29	9118.31	8119.12	6254.49
	1289.25	12291.2	11014	10313.7	9862.01	9876.76	9068.87	8054.19	6207.49
	1289.63	12180	10932.1	10234.5	9785.92	9804.95	9004.89	7994.48	6155.01
	1290	12212.7	10972.4	10250.9	9798.66	9823.9	9019.7	8023.65	6185.69
	1290.37	12177.4	10915	10198.9	9763.12	9793.33	8999.43	7994.18	6177.24
	1290.75	12118.3	10870	10151.6	9726.28	9757.52	8949.72	7964.23	6150.63
	1291.12	12024	10781.6	10090.6	9664.53	9692.86	8886.84	7921.85	6110.4
	1291.49	11981.8	10762.2	10066	9641.68	9673.81	8872.52	7907.77	6089.53
	1291.87	11920.8	10709.8	10020.7	9588.68	9650.1	8835.02	7876.3	6078.7
	1292.24	11906.4	10692.7	10022.1	9589.2	9648.57	8836.51	7860.81	6086.44
	1292.62	11781.4	10581.2	9935.9	9520.06	9553.33	8770.23	7794.78	6027.61
	1292.99	11744.8	10570.1	9905.89	9483.28	9538.57	8773.17	7804.86	6023.57
	1293.36	11679	10460.5	9817.8	9401.89	9484.25	8710.21	7781.56	5982.73
	1293.74	11636.3	10440.4	9804.1	9364.51	9470.74	8688.38	7746.79	5970.74
	1294.11	11577.7	10397.2	9752.41	9325.48	9422.67	8648.95	7704.13	5948.38
	1294.48	11556.8	10386.6	9735.45	9322.21	9410.55	8644.51	7699.36	5956.41
	1294.86	11502.1	10306	9675.97	9268.99	9374.29	8612.69	7675.03	5950.11
	1295.23	11474.5	10295.6	9645.52	9249.8	9378.88	8596.94	7662.59	5929.66
	1295.6	11391.5	10217.7	9576.28	9182.32	9320.25	8549.8	7619.6	5907.78
	1295.98	11364.6	10220.8	9564.93	9180.72	9279.44	8526.33	7609.01	5893.89
	1296.35	11317.1	10154.8	9514.99	9127.27	9223.02	8495.03	7589.11	5880.47
	1296.72	11262	10105.9	9478.9	9076.03	9193.74	8457.28	7569.21	5855.99
	1297.1	11177.1	10028.2	9429.89	9031.54	9150.57	8402.22	7518.29	5821.36
	1297.47	11130.8	9992.93	9384.91	8997.19	9116.7	8364.23	7483.82	5807.33
	1297.84	11066.8	9930.29	9325.98	8952.14	9082.3	8326.37	7438.44	5787.78
	1298.22	11033.9	9937.42	9336.13	8941.73	9064.96	8315.72	7421.79	5777.34
	1298.59	10988.5	9869.79	9274.27	8900.44	9043.57	8299.64	7416.49	5767.05
	1298.97	10921.6	9841.34	9238.2	8850.83	8997.8	8270.66	7392.94	5736.71
	1299.34	10899.3	9806.21	9220.71	8832.81	8978.55	8254.66	7384.61	5733.57
	1299.71	10868.2	9756.98	9171.52	8795.09	8949.97	8228.77	7363.95	5720.01
	1300.09	10809.6	9700.63	9125.45	8768.15	8920.87	8205.59	7333.04	5702.35
	1300.46	10750.4	9670.41	9095.93	8728.23	8886.81	8170.88	7297.96	5682.6
	1300.83	10730.2	9639.3	9072.1	8720.01	8848.5	8153.77	7285.31	5694.39
	1301.21	10656.5	9591.9	9021.93	8636.83	8804.46	8115.73	7240.81	5656.19
	1301.58	10587.8	9525.26	8951.21	8582.05	8770.33	8089.94	7211.65	5645.37
	1301.95	10510.3	9460.59	8880.37	8519.76	8706.78	8029.48	7164.11	5601
	1302.33	10508.5	9442.68	8883.91	8523.33	8713.58	8020.71	7178.96	5586.61
	1302.7	10472.9	9414.41	8861.99	8505.28	8705.27	7998.25	7169.81	5569.85
	1303.07	10439.8	9395.93	8850.72	8490.3	8687.57	7995.02	7156.94	5574.38
	1303.45	10359	9319.07	8789.49	8415.35	8609.47	7948.4	7094.69	5545.17
	1303.82	10357.9	9301.32	8769.15	8428.52	8609.03	7939.89	7099.64	5555.67
	1304.2	10294.9	9269.48	8717.09	8381.84	8569.02	7886.8	7075.6	5524.55
	1304.57	10274.7	9250.43	8711.78	8371.62	8567.66	7897.41	7070.87	5529.38
	1304.94	10218.6	9193.97	8664.41	8325.23	8521.28	7867.49	7038.91	5503.46
	1305.32	10189.5	9164.45	8638.95	8294.92	8503.25	7846.48	7023.4	5483.95
	1305.69	10102.3	9110.9	8581.02	8246.76	8457.65	7790.54	6972.03	5454.39
	1306.06	10075.7	9092.74	8564.61	8238.85	8443.4	7776.69	6965.03	5452.62
	1306.44	10018.4	9033.38	8518.84	8181.46	8404.08	7737.65	6929.03	5437.43
	1306.81	10011.2	9035.91	8504.94	8186.12	8405.18	7750.6	6934.7	5451.6
	1307.18	9945.71	8978.28	8459.5	8148.74	8356.43	7706.54	6902.11	5426.19
	1307.56	9892.55	8948.64	8431.89	8116.97	8315.63	7672.43	6868.87	5404.22
	1307.93	9840.09	8883.71	8375.96	8055.15	8265.58	7632.77	6839.82	5379.72
	1308.3	9829.78	8862.51	8348.46	8029.66	8254.73	7630.35	6836.44	5378.77
	1308.68	9800.26	8834.6	8323.17	8005.17	8243.71	7614.33	6820.11	5359.94
	1309.05	9766.06	8816.44	8325.66	7993.36	8235.84	7591.74	6803.62	5343.35
	1309.43	9695.76	8751.7	8271.14	7937.53	8183.11	7545.76	6769.98	5312.52
	1309.8	9652.81	8705.33	8218.18	7903.71	8141.83	7517.99	6735.39	5296.55
	1310.17	9609.26	8652.22	8183.79	7884.95	8117.69	7506.59	6717.4	5300.85
	1310.55	9579.39	8652.12	8157.68	7854.62	8111.36	7479.75	6698.18	5287.18
	1310.92	9559.48	8614.8	8135.89	7835.58	8092.7	7469.7	6707.47	5279.6
	1311.29	9513.25	8577.89	8105.81	7796.31	8059.63	7441.36	6679.7	5255.38
	1311.67	9466.49	8556	8082.76	7779.15	8030.5	7424.08	6650.11	5239.52
	1312.04	9422.94	8528.27	8053.76	7743.5	7990.69	7397.98	6638.31	5226.03
	1312.41	9391	8478.26	8016.09	7721.44	7965.79	7366.3	6626.83	5226.09
	1312.79	9337.92	8440.86	7962.65	7659.84	7945.9	7334.56	6586.3	5185.12
	1313.16	9336.62	8427.46	7986.99	7682.26	7957.3	7354.82	6604.8	5213.51
	1313.53	9276.8	8363.36	7926.23	7615.41	7913.18	7307.53	6550.21	5171.62
	1313.91	9227.62	8324.15	7879.08	7589.39	7869.35	7275.77	6530.49	5157.87
	1314.28	9171.52	8281.53	7836.53	7554.95	7832.44	7231.79	6502.54	5135.22
	1314.66	9172.21	8269.76	7832.1	7544.3	7833.66	7234.49	6509.38	5142.62
	1315.03	9116.71	8242.39	7801.41	7500.89	7800.03	7217.46	6473.52	5120.98
	1315.4	9102.51	8221.48	7803.74	7512.79	7789.4	7212.58	6487.61	5129.89
	1315.78	9024.94	8182.71	7741.56	7429.99	7732.18	7145.86	6420.98	5084.15
	1316.15	8996.71	8116.55	7703.13	7414.27	7713.34	7135.89	6403.4	5070.84
	1316.52	8960.61	8097.95	7677.27	7393.17	7696.61	7124.01	6390.33	5059.68
	1316.9	8940.61	8085.07	7661.76	7375.99	7674.4	7097.27	6375.3	5056.8
	1317.27	8874.72	8026.31	7614.05	7331.4	7619.67	7047.77	6339.67	5032.27
	1317.64	8862.42	7997.04	7601.57	7332.88	7620.07	7051.11	6349.2	5024.8
	1318.02	8788.83	7953.41	7542.3	7255.28	7549.64	6994.71	6287.82	4980.5
	1318.39	8758.96	7902.34	7493.86	7242.39	7526.52	6971.54	6283.52	4976.34
	1318.76	8703.72	7862.46	7457.35	7199.34	7497.65	6939.73	6249.66	4958.07
	1319.14	8663.64	7838.35	7444.7	7166.4	7467.31	6921.86	6229.98	4937.17
	1319.51	8612.28	7790.2	7401.79	7125.94	7432.46	6881.17	6198.23	4916.93
	1319.89	8570.23	7751.42	7364.83	7104.6	7408	6861.35	6178.21	4905.93
	1320.26	8504.53	7704.85	7306.65	7052.34	7364.9	6819.05	6153.77	4883.67
	1320.63	8480.1	7672.71	7286.81	7039.54	7349.54	6806.91	6141.01	4884.16
	1321.01	8443.26	7647.03	7257.36	7013.09	7305.82	6780.81	6110.71	4863.25
	1321.38	8410.82	7615.8	7222.54	6974.16	7273.46	6758.19	6088.44	4851.41
	1321.75	8371.41	7571.44	7189.48	6935.91	7251.24	6735.83	6062.74	4834.71
	1322.13	8324.98	7537.24	7156.34	6904.44	7222.16	6703.68	6027.38	4807.45
	1322.5	8291.92	7509.29	7125.89	6878.06	7196.1	6677.43	6003.68	4795.3
	1322.87	8252.45	7475.6	7102.4	6846	7164.79	6647.91	5991.4	4771.23
	1323.25	8212.48	7443.11	7080.05	6818.28	7133.13	6615.48	5964.22	4751.46
	1323.62	8171.97	7406.59	7042.29	6789.34	7099.39	6585.43	5938.68	4734.22
	1323.99	8151.93	7365.58	7018.71	6773.71	7080.05	6579.75	5934.9	4727.2
	1324.37	8098.54	7309.54	6962.73	6719.29	7037.3	6543.82	5892.03	4711.93
	1324.74	8062.39	7284.52	6928.94	6702.42	7028.9	6521.83	5887.79	4720.93
	1325.12	7994.62	7258.42	6895.74	6672.83	6987.96	6476.64	5845.01	4671.72
	1325.49	7987.61	7244.3	6894.2	6655.42	6984.36	6471.15	5856.01	4672.66
	1325.86	7941.9	7201.62	6848.19	6606.71	6943.39	6429.86	5828.94	4649.6
	1326.24	7885.61	7160.5	6803.72	6577.5	6888.51	6397.67	5786.8	4616.35
	1326.61	7844.17	7119.56	6762.35	6531.19	6859.15	6378.46	5754.21	4603.36
	1326.98	7860.27	7085.95	6760.15	6551.15	6890.41	6390.16	5782.61	4627.6
	1327.36	7781.32	7061.83	6705.85	6489.56	6818.57	6330.55	5713.39	4581.84
	1327.73	7751.98	7024.56	6701.98	6465.02	6796.36	6307.72	5704.71	4563.54
	1328.1	7685.31	6971.88	6652.12	6416.01	6746.59	6257.59	5668.78	4524.87
	1328.48	7647.86	6945.33	6621.34	6395.63	6725.92	6241.68	5649.79	4523.17
	1328.85	7601	6928.2	6588.31	6369.39	6694.94	6227.9	5622.27	4502.96
	1329.22	7618.07	6934.68	6597.46	6382.15	6711.18	6263.22	5640.6	4519.75
	1329.6	7542.47	6894.58	6562.32	6337.53	6632.7	6176.4	5556.24	4456.71
	1329.97	7564.69	6857.73	6536.94	6341.05	6661.53	6192.6	5586.04	4480
	1330.34	7496.62	6808.2	6494.49	6264.74	6617.51	6154.54	5548.47	4450.48
	1330.72	7456.3	6781.39	6470.79	6252.43	6596.48	6133.26	5530.67	4430.19
	1331.09	7431.11	6760.71	6445.98	6231.7	6565.3	6113.75	5508.99	4422.84
	1331.47	7400.69	6737.38	6421.11	6213.03	6535.68	6085.89	5498.58	4422.18
	1331.84	7338.55	6690.57	6373.51	6155.67	6488.67	6038.86	5466.21	4385.06
	1332.21	7336.51	6668.53	6359.67	6148.48	6497.78	6046.94	5461.14	4386.89
	1332.59	7267.36	6617.85	6297.36	6093.78	6439.56	5973.02	5405.86	4355.99
	1332.96	7243.84	6590.67	6275.19	6083.7	6424.4	5973.14	5391.9	4358.93
	1333.33	7207.78	6576.19	6254.37	6061.56	6400.25	5955.26	5373.94	4332.32
	1333.71	7176.21	6533.94	6224.08	6024.01	6370.28	5923.53	5359.2	4304.44
	1334.08	7118.34	6477.76	6180.08	5980.64	6325.34	5880.5	5320.01	4274.72
	1334.45	7083.77	6448.61	6157.75	5974.66	6304.9	5866.06	5306.88	4276.67
	1334.83	7060.49	6423.85	6137.3	5926.46	6292.31	5835.76	5296.39	4265.51
	1335.2	7019.13	6388.32	6112.01	5900.8	6273.58	5821.06	5273.28	4253.75
	1335.57	6988.31	6368.48	6077.41	5882.96	6250.79	5812.66	5247.13	4238.94
	1335.95	6948.89	6329.02	6037.68	5851.85	6208.67	5770.3	5218.42	4216.42
	1336.32	6911.97	6298.42	6020.95	5827.39	6174.72	5745.84	5201.05	4204.08
	1336.7	6851.41	6256.79	5974.82	5777.79	6128.12	5718.23	5160.52	4180.97
	1337.07	6816.78	6224.13	5945	5751.53	6102.37	5682.62	5144.69	4155.96
	1337.44	6774.9	6184.01	5905.63	5715.86	6071.18	5645.05	5129.53	4127.35
	1337.82	6747	6166.34	5895.87	5703.85	6055.34	5629.65	5118.81	4123.75
	1338.19	6702.45	6136.1	5866.05	5669.14	6013.03	5598.02	5078.32	4103.38
	1338.56	6666.69	6094.68	5836.05	5642.01	5992.36	5577.35	5053.01	4080.71
	1338.94	6596.43	6034.03	5770.53	5580.64	5943.55	5525.4	4997.78	4033.64
	1339.31	6585.64	6023.83	5754.3	5591.15	5932.63	5515.93	5004.45	4046.31
	1339.68	6515.31	5978.6	5713.81	5532.65	5884.79	5468.38	4951.29	4005.91
	1340.06	6488.37	5965.19	5688.98	5516.49	5858.42	5449.8	4942.8	3990.89
	1340.43	6437.28	5920.47	5647.14	5472.61	5814.9	5409.32	4908.37	3972.05
	1340.8	6401.71	5874.06	5628.81	5453.62	5789.32	5386.68	4877.99	3953.45
	1341.18	6304.84	5795.49	5537.29	5356.62	5710.08	5312.24	4822.1	3904.33
	1341.55	6356.83	5805.54	5555.22	5380.85	5745.2	5334.51	4849.58	3919.74
	1341.93	6260.15	5766.89	5507.16	5313.26	5657.2	5256.23	4785.11	3863.71
	1342.3	6236.77	5729.72	5485.23	5292.84	5636.35	5237.8	4777.36	3852.14
	1342.67	6177	5683.51	5446.91	5261.38	5605.52	5208.32	4727.57	3824.07
	1343.05	6137.84	5648.85	5408.22	5240.28	5572.12	5189.89	4700.05	3814.99
	1343.42	6073.36	5596.11	5347.76	5181.83	5511.59	5144.94	4661.45	3776.88
	1343.79	6095.69	5582.72	5343.01	5183.48	5519.26	5177.2	4697.88	3806.58
	1344.17	5986.24	5542.3	5276.2	5116.57	5452.69	5083.42	4611.41	3741.4
	1344.54	5963.39	5490.36	5261.64	5109.76	5453.97	5081.14	4609.79	3743.69
	1344.91	5898.65	5430.65	5209.86	5050.32	5387.14	5022.35	4553.93	3703.66
	1345.29	5843.39	5376.86	5152.15	5008.74	5344.5	4971.81	4505.96	3685.44
	1345.66	5787.03	5347.71	5121.3	4966.62	5300.33	4935.22	4465.24	3657.42
	1346.03	5755.71	5328.35	5111.29	4957.74	5270.65	4914.28	4448.99	3634.84
	1346.41	5712.98	5280.99	5035.84	4879.51	5219.46	4863.73	4415.66	3613.26
	1346.78	5674.03	5252.65	5012.85	4875.55	5206.83	4830.51	4395.65	3593.02
	1347.16	5623.99	5218.19	4993.88	4837.27	5163.85	4785.57	4358.3	3551.04
	1347.53	5572.5	5169.15	4964.96	4796.47	5124.65	4761.91	4324.25	3522.27
	1347.9	5514.29	5115.85	4917.08	4746.89	5075.26	4728.02	4280.82	3491.08
	1348.28	5472.13	5072.64	4868.92	4704.4	5039.24	4693.24	4262.22	3472.76
	1348.65	5412.76	5022.25	4808.3	4652.68	4993.7	4640.31	4224.01	3434.34
	1349.02	5371.92	4979.24	4767.28	4617.42	4942.62	4600.61	4188.72	3407.99
	1349.4	5297.01	4931.6	4732.25	4577.36	4881.84	4543.96	4137.66	3382.65
	1349.77	5269.8	4899.13	4700.69	4544.5	4857.32	4535.22	4120.58	3373.99
	1350.14	5248.99	4861.34	4649.51	4499.95	4838.73	4511.34	4091.75	3349.33
	1350.52	5192.8	4805.55	4610.43	4463.3	4807.13	4461.17	4051.52	3313.73
	1350.89	5143.89	4774.87	4587.87	4429.88	4775.26	4426.91	4021.5	3284.95
	1351.26	5100.96	4741.24	4550.32	4401.09	4725.63	4401.63	3977.21	3254.15
	1351.64	5080.16	4721.04	4536.25	4395.27	4695.54	4395.76	3970.18	3243.9
	1352.01	5041.45	4686.01	4503.72	4367.2	4651.67	4356.72	3949.66	3225.56
	1352.39	4979.97	4633.02	4462.66	4332.84	4614.28	4310.65	3915.02	3203.82
	1352.76	4928.81	4595.6	4419.09	4282.78	4589.94	4273.42	3887.01	3180.97
	1353.13	4911.47	4574.84	4394.93	4256.74	4554.74	4254.69	3869.88	3155.94
	1353.51	4844.89	4487.06	4306.29	4164.47	4480.64	4192.2	3793.38	3110.3
	1353.88	4841.68	4482.72	4309.79	4170.34	4491.32	4176.88	3807.03	3124.9
	1354.25	4797.86	4454.65	4279.26	4142.19	4463.16	4155.36	3774.21	3090
	1354.63	4767.65	4419.14	4244.61	4112.23	4439.32	4139.56	3751.52	3067.85
	1355	4725.19	4383.61	4202.18	4091.55	4400.39	4110.52	3729.29	3064.11
	1355.37	4694.75	4364.72	4175.55	4094.23	4373.52	4098.63	3723.59	3055.64
	1355.75	4666.16	4317.26	4135.15	4024.99	4333.23	4028.64	3682.2	3002.63
	1356.12	4637.32	4300.89	4132.84	4026.83	4326.56	4048.47	3692.79	3019.17
	1356.49	4608.58	4275.65	4109.26	3982.19	4289.25	4023.23	3661.45	2993.01
	1356.87	4597.46	4253.97	4088.34	3969.76	4261	4005.81	3646.7	2990.27
	1357.24	4546.37	4219.26	4060.91	3925.21	4229.92	3968.09	3623.11	2971.87
	1357.62	4512.62	4167.7	4040.36	3893.26	4210.7	3950.2	3607.71	2939.78
	1357.99	4482.64	4155.01	4015.35	3863.39	4196.35	3905.69	3561.86	2920.08
	1358.36	4513.32	4144.95	3989.47	3892.85	4211.37	3942.64	3584.02	2951.71
	1358.74	4481.65	4135.88	3987.93	3850.88	4135.02	3901.86	3543.69	2906.92
	1359.11	4477.36	4128.55	3977.02	3854.35	4155.18	3905.13	3544.88	2928.43
	1359.48	4442.7	4102.39	3943.26	3826.38	4131.34	3871.62	3533.95	2915.62
	1359.86	4420.5	4081.54	3937.01	3820.09	4116.93	3861.78	3526.64	2898.55
	1360.23	4399.92	4066.43	3921.63	3800.69	4097.9	3850.57	3508.12	2883.2
	1360.6	4409.02	4059.62	3919.07	3798.21	4099.36	3860.34	3513.36	2880.7
	1360.98	4376.24	4038.9	3873.31	3770.01	4071.72	3850	3474.41	2876.9
	1361.35	4376.52	4012.25	3873.9	3776.45	4063.25	3840.86	3492.44	2873.55
	1361.72	4310.61	3971.67	3844	3716.33	4019.93	3777.22	3443.11	2835.08
	1362.1	4309.49	3980.52	3833.24	3720.95	4020.32	3758.05	3446.87	2836.76
	1362.47	4290.78	3971.62	3814.06	3709.51	4018.65	3766.68	3441.95	2832.49
	1362.84	4270.02	3955.43	3795.36	3697.91	4007.48	3768.24	3433	2829.57
	1363.22	4251.29	3945.84	3787.56	3671.94	3983.9	3749.26	3391.2	2820.83
	1363.59	4277.35	3947.25	3807.21	3686.55	3994.5	3759.75	3425.23	2836.21
	1363.97	4262.4	3933.59	3788.14	3672.39	3982.15	3744.63	3409.13	2813.06
	1364.34	4240.72	3889.18	3766.33	3647.14	3973.31	3729.34	3394.54	2817.42
	1364.71	4205.33	3852.97	3739	3622.46	3940.93	3701.94	3384.85	2802.18
	1365.09	4189.66	3851.91	3716.25	3620.55	3926.4	3696.96	3384.51	2787.84
	1365.46	4175.98	3845.18	3697.3	3608.56	3916.68	3689.24	3364.18	2773.9
	1365.83	4153.08	3805.43	3676.83	3581.88	3890.25	3665.68	3340.98	2763.03
	1366.21	4120.81	3780.09	3652.01	3552.94	3873.67	3640.51	3327.96	2748.69
	1366.58	4093.04	3775.66	3661.41	3556.88	3874.85	3635.32	3313.6	2729.8
	1366.95	4078.75	3765.88	3647.38	3553.98	3848.58	3615.05	3306.46	2717.44
	1367.33	4067.01	3753.62	3618.21	3534.99	3832.74	3608.33	3298.99	2711.15
	1367.7	4039.59	3739.84	3614.79	3519.25	3839.21	3610.24	3281.38	2704.12
	1368.07	4015.43	3731.07	3611.33	3496.31	3810.59	3570.86	3261.31	2702.96
	1368.45	4009.61	3715.98	3590.52	3492.21	3778.96	3556.83	3241.23	2692.59
	1368.82	3970.28	3673.77	3559.87	3474.53	3756.24	3532.73	3219.8	2669.9
	1369.2	3946.59	3651.6	3533.69	3441.58	3736.18	3507.37	3208.61	2666.33
	1369.57	3927.12	3629.92	3512.7	3418.17	3705.65	3479.6	3188.02	2646.38
	1369.94	3893.19	3602.89	3500.73	3397.59	3681.77	3454.88	3165.45	2625.18
	1370.32	3826.13	3557.73	3437.23	3343.1	3631.6	3429.06	3120.29	2583.46
	1370.69	3802.19	3532.9	3419.14	3352.29	3612	3419.78	3106.01	2579.57
	1371.06	3758.15	3518.65	3396.28	3326.18	3579.43	3378.01	3074.17	2553.49
	1371.44	3725	3493.94	3383.52	3300.94	3558.42	3354	3044.8	2543.36
	1371.81	3695.33	3450.95	3355.79	3265.36	3530.56	3318.21	3016.25	2525.33
	1372.18	3671.14	3410.46	3316.6	3238.9	3500.16	3283.71	3000.7	2503.02
	1372.56	3630.88	3394.82	3271.97	3199.31	3471.81	3269.85	2979.38	2488.58
	1372.93	3581.95	3337.32	3251.73	3170.23	3445.43	3238.08	2954.41	2476.99
	1373.3	3547.85	3276.13	3171.74	3105.42	3412.8	3199.74	2898.95	2436.31
	1373.68	3517.35	3257.2	3159.91	3093.7	3371.54	3162.89	2891.54	2406.59
	1374.05	3471.29	3204.89	3131.92	3044.05	3326.15	3139	2869.95	2382.26
	1374.43	3445.23	3184.21	3114.06	3025.14	3298.57	3106.36	2842.84	2377.81
	1374.8	3416.29	3174.59	3089.23	3004.99	3281.07	3080.36	2812.63	2351.49
	1375.17	3407.62	3133.86	3058.35	2984.38	3257.42	3062.53	2801.72	2341.72
	1375.55	3349.96	3111.86	3010.32	2921.7	3219.15	2998.49	2751.93	2314.35
	1375.92	3334.23	3093.79	3011.72	2921.81	3219.5	3019.06	2741.27	2299.62
	1376.29	3299.57	3054.27	2973.52	2889.8	3179.51	2987.9	2726.55	2252.72
	1376.67	3284.89	3022.23	2936.93	2872.56	3142.27	2965.62	2719.55	2246.99
	1377.04	3268.16	2997.79	2907.89	2840.42	3122.64	2959.83	2707.88	2246.51
	1377.41	3253.95	2976.28	2888.01	2832.99	3119.91	2956.03	2695.52	2252.9
	1377.79	3210.31	2953.35	2867.99	2812.42	3093.51	2915.27	2648.93	2233.23
	1378.16	3167.09	2903.56	2827.13	2773.34	3027.78	2865.39	2616.26	2194.34
	1378.53	3170.62	2891.8	2818.69	2753.36	3034.61	2854.14	2613.25	2166.22
	1378.91	3172.78	2890.26	2827.74	2772.82	3026.28	2860.92	2624.87	2193.78
	1379.28	3163.16	2886.96	2819.24	2769.85	3021.21	2856.5	2613.05	2180.81
	1379.66	3139.45	2873.96	2799.73	2746.57	3008.87	2847.22	2603.87	2170.39
	1380.03	3120.03	2868.12	2774.66	2728.37	2994.7	2824.37	2604.02	2165.26
	1380.4	3106.19	2867.25	2780.78	2735.56	2983.92	2797.54	2587.12	2154.52
	1380.78	3076.47	2849.47	2767.35	2720.81	2976.09	2790.27	2576.08	2145.43
	1381.15	3076.85	2842.44	2753.47	2717.5	2968.18	2796.46	2561.4	2144.49
	1381.52	3048.95	2813.49	2725.57	2689.7	2936.89	2780.58	2544.65	2131.33
	1381.9	3028.5	2794.59	2726.6	2678.65	2910.66	2758.59	2534.45	2104.25
	1382.27	3013.93	2781.92	2718.78	2665.49	2891.7	2738.84	2520.31	2091.87
	1382.64	3000.26	2786.57	2704.34	2668.46	2887.76	2737.32	2521.85	2109.23
	1383.02	2979.61	2765.49	2678.24	2652.1	2879.82	2721.15	2507.31	2107.36
	1383.39	2950.34	2744.08	2655.59	2627.47	2855.96	2705.74	2474.52	2087.41
	1383.76	2916.69	2720.67	2646.88	2611.41	2823.82	2675.73	2448.18	2064.93
	1384.14	2910.48	2703.75	2638.15	2591.62	2816.49	2665.52	2442.41	2071.24
	1384.51	2896.35	2667.84	2610.14	2562.65	2792.72	2651.14	2439.92	2052.39
	1384.89	2868.39	2646.13	2589.03	2550.04	2757.29	2619.62	2424.99	2014.28
	1385.26	2848.42	2652.39	2586.09	2544.39	2740.17	2594.09	2402.14	1993.84
	1385.63	2828.79	2612.23	2558.34	2523.44	2730.78	2575.56	2385	1992.74
	1386.01	2799.87	2593.68	2527.95	2503.77	2712.03	2567.7	2359.44	1985.29
	1386.38	2780.42	2573.69	2497.33	2470.91	2681.13	2550.32	2342.64	1965.19
	1386.75	2745.51	2534.83	2467.4	2449.12	2655.27	2522.72	2323.81	1949.55
	1387.13	2709.75	2517.64	2452.28	2431.11	2638.32	2506.39	2300.98	1924.76
	1387.5	2700.33	2505.66	2439.66	2410.33	2625.76	2494.07	2287.28	1909.57
	1387.87	2660.42	2474.09	2408.21	2391.39	2590.78	2451.42	2248.66	1888.95
	1388.25	2638.68	2460.98	2384.34	2365.98	2562.12	2421.81	2231.85	1869.5
	1388.62	2624.46	2449.2	2381.16	2336.65	2552.31	2412.33	2220.83	1879.46
	1388.99	2589.04	2414.89	2355.66	2317.13	2537.55	2389.1	2206.88	1856.86
	1389.37	2563.1	2383.18	2316.87	2295.26	2508.78	2359.11	2185.15	1821.06
	1389.74	2542.3	2350.01	2283.28	2268.32	2477.13	2346.54	2156.13	1809.43
	1390.12	2483.94	2325.1	2266.39	2239.89	2452.62	2321.75	2123.53	1806.95
	1390.49	2448.57	2314.91	2241.38	2228.76	2426.49	2292.81	2092.95	1775.96
	1390.86	2414.85	2284.39	2222.78	2206.13	2389.48	2256.81	2066.83	1733.9
	1391.24	2400.95	2263.5	2205.17	2184.12	2368.01	2249.22	2064.49	1722.07
	1391.61	2379.18	2242.92	2191.32	2162.51	2349.99	2231.99	2054.88	1711.94
	1391.98	2349.54	2213.83	2153.22	2138.16	2325.14	2199.34	2035.74	1720.26
	1392.36	2319.63	2181.41	2142.18	2119.78	2282.72	2170.54	2000	1706.18
	1392.73	2299.87	2160.82	2122.09	2101.44	2269.85	2140.39	1969.9	1668.34
	1393.1	2284.61	2164.53	2105.87	2097.3	2264.29	2152.83	1973.2	1660.3
	1393.48	2240.95	2132.65	2081.51	2060.26	2213.92	2093.7	1944.91	1628.78
	1393.85	2187.47	2092.5	2038.68	2010.22	2177.17	2053.15	1902.4	1600.63
	1394.22	2149.39	2055.65	2002.47	1975.22	2139.58	2023.36	1868.66	1575.01
	1394.6	2122.21	2035.43	1969.46	1953.32	2109.93	2001.58	1847.66	1553.65
	1394.97	2090.93	2009.04	1945.18	1938.32	2086.35	1988.93	1819.42	1530.94
	1395.34	2044.24	1973.31	1911.34	1907.99	2056.98	1962.44	1790.74	1507.75
	1395.72	2033.26	1932.69	1887.38	1883.2	2041.65	1927.98	1762.18	1475.71
	1396.09	1988.12	1907.27	1872.04	1854.09	2000.67	1872.93	1727.02	1465.08
	1396.47	1951.68	1884.67	1844.98	1818.2	1963.94	1867.35	1711.39	1452.1
	1396.84	1907.95	1851.2	1807.41	1779.71	1927.67	1835.08	1675.46	1428.91
	1397.21	1851.47	1804.52	1769.83	1750.93	1877.7	1775.67	1638.27	1388.2
	1397.59	1812.38	1777.06	1744.03	1725.8	1840.5	1739.6	1600.6	1343.96
	1397.96	1775.75	1764.76	1725	1691.95	1801.1	1713.44	1586.4	1341.8
	1398.33	1728.2	1690.77	1662.62	1635.16	1738.25	1657.17	1526.63	1279.86
	1398.71	1664.49	1671.6	1643.2	1623.75	1685.28	1612.26	1483.03	1232.83
	1399.08	1621.67	1635.7	1594.64	1581.47	1646.83	1571.77	1443.59	1211.46
	1399.45	1577.22	1600.97	1556.99	1561.61	1623.69	1543.9	1415.68	1202.26
	1399.83	1529.14	1564.61	1516.88	1532.62	1591.2	1499.23	1376.83	1171.01
	1400.2	1486.52	1514.2	1475.22	1476.81	1536.9	1453.11	1343.57	1137.86
	1400.57	1455.67	1468.39	1439.3	1436.92	1500.19	1441.41	1337.79	1105.45
	1400.95	1426	1435.99	1401.55	1397.37	1463.48	1387.7	1290.91	1081.29
	1401.32	1385.52	1416.09	1391.34	1365.57	1436.04	1366.35	1252.66	1073.48
	1401.7	1334.06	1372.27	1351.05	1349.56	1387.79	1317.67	1208.51	1038.22
	1402.07	1302.3	1346.48	1315.47	1321.56	1336.19	1270.63	1176.32	1001.89
	1402.44	1279.1	1323.92	1289.82	1285.04	1307.91	1247.8	1165.53	974.482
	1402.82	1261.03	1277.56	1257.68	1244.22	1300.83	1228.62	1155.44	964.015
	1403.19	1231.15	1250.31	1228.16	1227.74	1271.54	1201.25	1135.1	962.674
	1403.56	1207.33	1233.26	1210.45	1210.64	1242.3	1193.8	1103.34	929.438
	1403.94	1203.84	1212.9	1189.28	1201.94	1235.77	1193.05	1096.53	924.731
	1404.31	1195.99	1211.49	1182.33	1193.15	1219.89	1173.94	1092.08	925.171
	1404.68	1188.83	1193.15	1168.63	1170.82	1217.89	1173.93	1087.1	922.04
	1405.06	1185	1170.7	1160.54	1157.84	1213.09	1166.81	1077.93	916.081
	1405.43	1179.93	1162.9	1159.85	1167.14	1195.3	1151.04	1077.21	916.94
	1405.8	1176.94	1155.89	1140.84	1157.23	1201.16	1158.23	1082.99	922.733
	1406.18	1198.82	1155.81	1135.72	1148.28	1207.76	1167.67	1082.93	917.261
	1406.55	1200.93	1148.76	1132.55	1137.55	1204.24	1162.45	1078.17	914.426
	1406.93	1204.74	1148.42	1137.54	1155.96	1200.74	1161.33	1082.72	924.383
	1407.3	1219.65	1157.29	1144.31	1168.93	1207.34	1171.24	1100.31	935.535
	1407.67	1237.54	1185.17	1161.08	1180.33	1230.68	1191.44	1128.43	945.197
	1408.05	1250.04	1194.46	1170.39	1183.12	1233.18	1193.61	1129.19	945.978
	1408.42	1269.72	1211.21	1176.93	1179.61	1246.39	1215.35	1136.39	964.411
	1408.79	1277.2	1212.26	1182.9	1190.09	1264.3	1229.81	1145.72	968.745
	1409.17	1304.55	1228.91	1209.81	1220.84	1289.48	1245.88	1159.64	989.503
	1409.54	1318.74	1246.14	1225.24	1233.71	1310.57	1260.83	1172.55	1011.7
	1409.91	1348.05	1260.03	1239.82	1248.08	1342.37	1293.02	1210.72	1032.1
	1410.29	1357.59	1258.99	1239.08	1257.81	1350.96	1297.53	1219.06	1027.05
	1410.66	1392.55	1277.63	1264.69	1270.88	1376.5	1333.31	1243.11	1061.84
	1411.03	1410.72	1290.03	1266.08	1277.77	1376.82	1332.32	1255.57	1077.67
	1411.41	1423.93	1313.72	1280.91	1288.28	1390.67	1339.93	1261.7	1087.88
	1411.78	1421.85	1335.05	1305.38	1297.47	1387.54	1345.64	1253.58	1076.19
	1412.16	1456.34	1344.16	1315.89	1315.61	1418.41	1378.14	1288.21	1093.95
	1412.53	1480.81	1346.58	1325.34	1342.2	1440.37	1394.64	1316.01	1116.44
	1412.9	1494.55	1366.1	1350.98	1361.57	1461.65	1411.31	1323.37	1122.2
	1413.28	1504.45	1385.51	1360.95	1357.32	1466.58	1427.54	1332.35	1126.76
	1413.65	1522.54	1398.21	1375.47	1378.89	1494.69	1444.54	1351.86	1144.14
	1414.02	1517.02	1384.84	1361.92	1361.55	1490.45	1444.12	1348.15	1143.37
	1414.4	1521.58	1393.45	1372.99	1371.04	1513.73	1459.44	1359.05	1160.98
	1414.77	1528.32	1402.9	1377.57	1382.4	1521.66	1462.18	1354.96	1167.97
	1415.14	1534.07	1405.26	1382.89	1390.28	1516.98	1464.08	1342.85	1162.37
	1415.52	1539.49	1418.5	1387.51	1392.56	1520.74	1466.84	1358.28	1161.86
	1415.89	1566.94	1440.03	1388.06	1389.89	1546.5	1490.65	1390.9	1197.52
	1416.26	1573.34	1418.38	1389	1408.58	1551.45	1491.57	1409.02	1196.91
	1416.64	1568.38	1429.39	1398.34	1403.24	1553.3	1490.08	1393.85	1186.76
	1417.01	1567.12	1437.31	1411.46	1420.22	1558.27	1490	1388.43	1196.41
	1417.39	1570.33	1435.54	1404.76	1406.92	1566.93	1492.52	1398.63	1197.78
	1417.76	1571.35	1440.91	1411.75	1403.54	1567.72	1490.06	1404.79	1193.67
	1418.13	1570.87	1449.74	1418.87	1410.47	1568.42	1492.05	1396.71	1193.4
	1418.51	1570.26	1425.12	1423.49	1421.13	1557.51	1506.42	1396.04	1196.72
	1418.88	1564.94	1418.65	1411.96	1410.15	1558.89	1494.61	1402.96	1192.05
	1419.25	1566.79	1422.99	1403.65	1399.18	1562.94	1497.29	1398.67	1185.3
	1419.63	1574.98	1438.91	1412.98	1409.94	1560.58	1491.95	1389.99	1189.34
	1420	1572.25	1428.01	1406.65	1410.74	1565.8	1498.89	1394.29	1204.84
	1420.37	1559.82	1422.01	1392.7	1396.94	1561.79	1492.67	1395.92	1201.34
	1420.75	1563.35	1429.82	1405.38	1406.02	1566.81	1511.29	1402.24	1214.8
	1421.12	1552.74	1429.9	1395.65	1394	1554.71	1495.52	1387.67	1197.91
	1421.49	1548.42	1420.75	1395.02	1409.1	1555.3	1477.86	1395.04	1198.8
	1421.87	1557.66	1410.08	1393.6	1393.5	1546.77	1493.58	1370.88	1191.83
	1422.24	1552.38	1418.06	1395.42	1401.12	1548.39	1491.07	1385.37	1188.43
	1422.62	1538.14	1399.86	1375.39	1374.67	1533.28	1475.51	1385.36	1186.61
	1422.99	1538.92	1389.1	1370.82	1369.14	1536.82	1481.13	1381.42	1180.94
	1423.36	1528.01	1385.2	1358.51	1356.31	1535.23	1462.38	1365.95	1176.05
	1423.74	1527.34	1387.45	1371.28	1371.31	1530.89	1461.05	1373.64	1171.14
	1424.11	1513.7	1384.49	1360	1361.68	1515.55	1442.22	1343.85	1153.31
	1424.48	1509.67	1381.83	1352.71	1362.24	1518.09	1447.94	1348.76	1169.96
	1424.86	1496.46	1364.45	1339.35	1344.96	1511.49	1439.88	1336.57	1149.33
	1425.23	1498.38	1360.82	1338.8	1348.07	1501.14	1440.09	1346.4	1150.24
	1425.6	1493.87	1342.27	1324.28	1330.01	1497.74	1431.17	1337.62	1155.94
	1425.98	1495.71	1355.12	1325.99	1338.67	1505.29	1443	1338.11	1156.52
	1426.35	1464.36	1330.07	1308.65	1310.88	1472.51	1408.34	1316.85	1119.48
	1426.72	1466.36	1335.66	1315.18	1323.21	1468.78	1403.38	1318.07	1124.86
	1427.1	1456.12	1336.25	1312.14	1322.1	1464.08	1404.1	1302.31	1148.55
	1427.47	1458.43	1328.69	1307.9	1312	1460.2	1386.73	1292.44	1129.14
	1427.84	1438.87	1309.21	1283.88	1288.77	1451.01	1383.29	1292.95	1112.72
	1428.22	1443.57	1306.35	1289.62	1289.64	1447.76	1391.19	1296.41	1123.07
	1428.59	1439.39	1295.55	1271.29	1268.23	1449.73	1381.84	1295.45	1115.84
	1428.97	1430.69	1294.65	1266.47	1282.63	1462	1392.7	1299.55	1120.17
	1429.34	1410.05	1280.7	1258.02	1275.44	1434.32	1357.15	1281.67	1094.85
	1429.71	1417.97	1276.82	1258.57	1269.24	1430.69	1357.11	1274.71	1107.87
	1430.09	1389.74	1283.09	1248.21	1255.08	1413.7	1358.97	1252.49	1095.8
	1430.46	1399.22	1283.49	1266.49	1277.61	1429.2	1377.04	1264.03	1103.73
	1430.83	1382.58	1259.41	1240.92	1250.66	1419.93	1349.36	1251.74	1085.32
	1431.21	1376.33	1248.05	1230.85	1240.7	1401.01	1328.62	1248.29	1076.93
	1431.58	1369.61	1231.41	1213.38	1222.88	1390.31	1334.55	1243.12	1082.67
	1431.95	1364.93	1232.94	1219.06	1221.05	1392.95	1335.72	1244.21	1081.85
	1432.33	1350.75	1234.34	1215.57	1211.72	1379.24	1316	1225.58	1068.2
	1432.7	1353.84	1219.52	1213.62	1215.4	1380.45	1315.05	1227.27	1065.58
	1433.07	1342.71	1215	1203.82	1206.74	1366.59	1300.95	1215.58	1048.45
	1433.45	1339.91	1209.32	1192.91	1204.57	1353.18	1293.25	1210.45	1047.14
	1433.82	1328.05	1196.04	1188.59	1197.46	1342.88	1275.15	1199.62	1037.89
	1434.2	1325.18	1192.48	1180.51	1187.85	1345.24	1283.31	1200.69	1044.49
	1434.57	1311.01	1188.34	1169.6	1184.61	1331.04	1284.28	1198.84	1036.04
	1434.94	1293.61	1187.67	1162.13	1170.26	1320.62	1269.58	1186.8	1018.5
	1435.32	1289.52	1188.19	1163.59	1163.16	1323.62	1263.27	1171.25	1014.64
	1435.69	1290.39	1172.1	1156.73	1158.26	1321.25	1255	1168.53	1017.64
	1436.06	1279.95	1158.59	1143.84	1147.5	1314.13	1247.13	1166.33	1017.77
	1436.44	1266.67	1151.93	1136.81	1145.59	1308.07	1243.87	1156.49	1010.81
	1436.81	1262.36	1134.22	1119.06	1138.59	1291.03	1235.63	1154.81	1003.29
	1437.18	1257.54	1132.77	1112.77	1126.12	1271.8	1225.28	1148.05	1000.53
	1437.56	1253.72	1127.49	1111.68	1121.05	1271.81	1219	1139.06	999.437
	1437.93	1237.36	1114.11	1102.43	1125.7	1268.54	1205.65	1125.79	988.907
	1438.3	1229	1104.73	1093.56	1121.75	1259.1	1201.41	1128.31	976.528
	1438.68	1212.17	1105.04	1077.61	1101.45	1247.72	1190.82	1115.97	973.149
	1439.05	1213.24	1100.92	1082.64	1096.91	1241.37	1186.55	1107.21	978.854
	1439.43	1202.65	1094.73	1080.14	1081.47	1223.3	1177.31	1098.01	955.098
	1439.8	1188.43	1079.32	1053.02	1075.18	1211.23	1165.57	1094.9	943.821
	1440.17	1182.19	1076.01	1045.72	1075.9	1204.68	1153.46	1078.19	941.961
	1440.55	1175.29	1076.95	1067.54	1076.52	1206.9	1152.87	1083.12	939.357
	1440.92	1168.78	1072.95	1052.05	1054.26	1202.05	1149.16	1084.56	936.675
	1441.29	1175.32	1071.01	1042.3	1055.16	1206.87	1161.77	1078.44	940.945
	1441.67	1148.37	1044.79	1035.92	1038.82	1182.84	1142.2	1068.69	924.508
	1442.04	1160.7	1043.08	1025.84	1056.65	1184.11	1134.32	1074.91	928.681
	1442.41	1145.5	1026.26	1025.53	1026.21	1173.52	1120.25	1053.58	910.442
	1442.79	1149.66	1035.84	1031.81	1040.5	1186.68	1125.32	1046.84	919.57
	1443.16	1133.71	1046.55	1021.4	1031.58	1158.59	1123.35	1038.79	906.766
	1443.53	1123.96	1016.89	1007.35	1006.67	1153.27	1100.69	1050.34	897.567
	1443.91	1112.76	1012.12	998.456	1014.84	1150.5	1095.81	1039.5	897.55
	1444.28	1134.77	1021.77	1009.09	1017.1	1146.86	1112.6	1044.68	908.301
	1444.66	1106.23	979.065	973.509	968.805	1120.75	1092.39	1023.77	878.195
	1445.03	1112.18	980.92	973.862	995.314	1136.78	1098.57	1023.79	907.843
	1445.4	1075.48	979.485	957.185	977.385	1117.96	1072.31	1017.79	860.614
	1445.78	1089.39	994.153	958.468	987.571	1125.96	1090.12	1009.34	879.848
	1446.15	1071.19	957.734	961.845	966.017	1105.36	1050.83	996.001	879.893
	1446.52	1093.43	988.318	980.465	974.063	1117.1	1074.9	1026.1	880.703
	1446.9	1075.39	953.275	960.971	957.461	1102.41	1064.1	992.832	873.817
	1447.27	1080.09	962.009	969.74	979.931	1096.8	1055.84	985.523	857.441
	1447.64	1048.37	971.02	943.035	968.365	1066.84	1027.86	959.214	845.788
	1448.02	1061.09	957.581	938.326	943.253	1090.9	1041.87	992.615	865.24
	1448.39	1048.55	947.328	930.117	942.242	1077.61	1031.07	974.732	843.695
	1448.76	1039.17	951.434	931.971	941.016	1075.74	1041.5	967.974	845.917
	1449.14	1028.68	942.509	928.18	938.848	1059.53	1028.07	956.935	840.418
	1449.51	1021.98	945.887	931.88	941.35	1066.37	1013.98	960.388	833.234
	1449.89	1022.99	916.082	889.408	907.199	1053.36	998.461	937.219	811.575
	1450.26	1014.9	903.679	887.596	912.772	1045.25	992.9	942.743	817.161
	1450.63	1017.96	912.687	883.395	899.448	1052.5	1003.15	944.332	828.859
	1451.01	1012.89	927.29	901.229	909.456	1046.66	999.895	941.468	821.124
	1451.38	993.654	907.247	897.917	885.373	1022.71	989.675	922.504	805.002
	1451.75	996.736	899.831	879.576	888.489	1019.05	989.356	930.742	823.965
	1452.13	974.961	880.643	870.273	891.201	1016.12	956.378	912.203	803.254
	1452.5	980.511	877.691	871.382	886.654	1009.02	976.987	912.369	801.178
	1452.87	971.264	877.06	865.494	886.12	1004.75	968.723	915.559	802.704
	1453.25	973.628	889.574	871.747	885.512	999.029	956.765	909.985	810.598
	1453.62	961.368	869.704	862.446	871.061	1000.71	952.712	899.765	797.427
	1453.99	965.333	860.27	849.406	854.604	988.248	952.128	900.301	789.039
	1454.37	955.524	851.133	844.354	848.444	977.143	934.772	887.995	774.523
	1454.74	944.537	842.763	840.95	840.268	978.133	933.05	887.211	775.324
	1455.12	929.732	835.166	825.207	834.639	971.6	924.684	872.365	770.141
	1455.49	916.442	832.523	838.422	844.281	958.838	919.054	867.677	762.656
	1455.86	910.017	836.069	824.929	840.914	949.526	912.73	865.708	751.845
	1456.24	910.944	829.143	811.483	821.316	945.235	919.279	865.142	759.794
	1456.61	903.723	831.394	816.663	822.707	940.559	914.552	850.355	750.848
	1456.98	906	823.143	815.716	829.384	943.539	914.967	855.865	755.256
	1457.36	905.074	816.094	803.358	818.373	946.191	914.852	860.698	761.676
	1457.73	892.805	809.992	791.47	806.015	932.955	898.704	844.18	745.417
	1458.1	879.351	801.745	786.928	796.225	913.979	881.197	826.787	731.174
	1458.48	872.216	794.575	776.903	793.185	908.741	882.004	827.701	741.436
	1458.85	878.329	796.191	787.949	805.775	902.275	887.053	834.924	737.267
	1459.22	868.632	776.701	777.518	805.517	889.896	863.484	819.721	722.814
	1459.6	871.602	766.218	764.813	788.61	905.229	855.384	816.957	719.832
	1459.97	864.926	784.136	766.559	784.54	891.897	860.845	800.388	709.245
	1460.34	856.994	785.828	766.751	783.521	895.595	863.916	810.783	703.037
	1460.72	847.741	787.85	764.889	781.494	893.15	852.727	813.685	706.732
	1461.09	855.3	768.062	758.196	763.663	881.927	857.142	790.278	707.476
	1461.47	836.92	751.924	755.302	767.049	862.757	840.869	785.331	690.005
	1461.84	840.424	749.654	737.429	745.397	862.985	828.317	776.179	691.621
	1462.21	829.171	748.359	727.537	744.03	859.91	823.363	771.229	672.004
	1462.59	831.255	742.228	730.512	747.423	871.233	835.058	782.106	692.388
	1462.96	825.281	742.101	714.371	739.083	853.627	824.87	784.933	682.394
	1463.33	830.958	741.964	737.998	745.562	858.102	828.244	782.765	690.357
	1463.71	813.392	731.73	722.777	735.908	840.149	800.397	764.489	677.561
	1464.08	808.668	719.222	709.596	733.544	831.421	798.595	762.505	669.379
	1464.45	798.698	722.381	720.692	729.751	829.386	786.768	744.282	666.616
	1464.83	807.377	730.414	721.719	743.348	829.51	812.385	771.498	683.534
	1465.2	783.133	720.835	714.792	716.307	816.262	787.108	739.896	651.666
	1465.57	802.287	726.698	711.008	732.363	821.591	789.777	755.486	659.874
	1465.95	778.193	701.883	701.264	704.686	805.359	793.423	726.098	644.097
	1466.32	790.315	705.664	685.339	701.549	809.117	785.358	736.941	646.558
	1466.7	763.931	700.22	708.606	714.486	810.043	778.682	738.704	661.063
	1467.07	780.548	696.516	679.412	705.763	811.43	782.357	746.977	662.164
	1467.44	773.55	717.582	694.923	703.303	805.923	774.636	750.493	663.726
	1467.82	759.894	670.011	646.682	669.815	803.293	758.887	726.93	644.889
	1468.19	750.83	679.621	668.066	676.929	810.396	766.554	725.191	642.13
	1468.56	746.401	678.114	681.278	682.899	791.295	768.102	719.103	649.807
	1468.94	762.346	666.4	678.133	673.406	794.86	771.908	711.943	637.779
	1469.31	745.545	669.879	657.441	681.204	787.158	753.929	714.185	637.788
	1469.68	744.558	673.851	646.079	692.747	779.83	746.257	680.986	624.642
	1470.06	727.325	706.958	673.847	672.398	775.713	729.88	696.581	608.79
	1470.43	713.893	624.856	616.623	635.806	750.135	720.711	676.638	616.56
	1470.8	735.654	631.299	642.864	656.462	761.862	743.778	691.333	647.544
	1471.18	726.165	653.719	638.29	643.951	744.17	715.285	676.347	604.217
	1471.55	705.806	622.092	643.07	641.995	728.019	715.843	683.772	606.546
	1471.93	718.735	646.33	642.382	646.074	753.638	719.444	677.128	599.947
	1472.3	700.068	626.475	646.82	640.691	737.19	705.794	658.982	600.234
	1472.67	697.816	616.424	620.613	610.331	738.749	721.015	674.159	600.155
	1473.05	705.701	637.763	619.066	635.576	760.141	727.348	681.042	608.33
	1473.42	698.264	629.203	632.892	634.598	740.861	719.725	665.348	600.626
	1473.79	700.168	616.277	593.15	622.624	734.67	728.134	671.672	592.33
	1474.17	701.139	608.098	622.372	638.341	723.701	717.247	670.332	582.544
	1474.54	700.135	619.623	616.264	620.211	715.128	702.224	655.554	566.639
	1474.91	671.65	609.14	625.22	622.42	702.642	686.207	644.047	572.835
	1475.29	701.485	627.506	635.169	620.017	725.033	703.709	656.337	590.93
	1475.66	666.723	600.872	597.819	614.298	706.801	690.193	645.895	578.544
	1476.03	689.897	606.638	598.556	619.934	713.941	681.918	647.393	581.704
	1476.41	669.622	589.042	596.7	607.614	709.442	674.943	636.885	583.243
	1476.78	663.606	595.396	585.326	598.535	707.375	662.581	637.465	563.651
	1477.16	670.634	594.88	575.418	597.731	702.743	675.822	651.433	569.433
	1477.53	679.569	590.845	591.678	592.253	709.163	694.213	645.943	577.592
	1477.9	649.268	592.822	587.007	595.644	678.787	663.02	615.192	556.424
	1478.28	644.493	573.223	589.618	598.693	672.677	652.848	601.922	549.078
	1478.65	633.769	572.159	577.362	577.923	667.772	646.161	611.198	552.04
	1479.02	643.02	584.676	580.679	572.005	670.166	641.333	605.989	551.665
	1479.4	643.713	574.596	561.775	572.036	668.345	642.964	602.964	554.928
	1479.77	634.823	579.843	554.137	581.916	675.499	642.074	600.789	555.074
	1480.14	603.145	575.038	557	559.04	647.376	628.409	587.038	521.263
	1480.52	619.283	562.444	562.556	568.544	652.31	642.605	598.519	530.396
	1480.89	639.827	549.321	556.321	557.779	664.738	648.741	610	544.371
	1481.26	627.003	556.626	560.664	567.845	647.623	628.004	599.336	536.668
	1481.64	623.706	557.879	558.719	584.1	650.401	627.441	598.961	534.16
	1482.01	620.327	534.389	544.047	549.618	636.193	621.365	593.206	531.591
	1482.39	620.494	521	530.774	544.454	626.036	623.784	587.223	529.556
	1482.76	609.101	540.031	534.788	556.194	625.649	623.125	578.125	509.881
	1483.13	598.433	544.304	526.519	541.836	620.507	609.215	570.063	493
	1483.51	605.364	535.559	519.273	526.805	637.775	603.441	573.598	508.067
	1483.88	590.615	551.221	544.793	555.014	625.277	587.779	571.429	512.35
	1484.25	581.312	547.641	541.178	555.258	602.819	588.879	565.512	499.032
	1484.63	584.19	519.352	510.772	529.292	608.541	599.644	560.612	502.744
	1485	585.257	524.528	512.861	539.306	614.021	602.083	563.611	517.611
	1485.37	587.557	535.167	519.471	547.147	615.098	596.177	571	509.334
	1485.75	575.81	526	510.306	538.98	604.063	571.47	556.633	488.306
	1486.12	573.213	522.501	504.376	525.624	594.525	571.496	540.312	478.003
	1486.49	578.098	517.574	503.554	520.06	605.76	587.129	561.157	484.751
	1486.87	578.651	508.709	507.415	518.778	613.545	591.244	579.124	508.487
	1487.24	570.69	498.612	510.822	531.178	590.986	575.264	555.504	492.651
	1487.62	570.042	501.392	509.518	518.776	590.236	556.049	529.56	470.657
	1487.99	577.087	508.085	499.859	512.085	605.084	574.226	527.507	484.803
	1488.36	560.617	509.144	493.572	515.727	604.467	573.455	541.524	489.155
	1488.74	551.771	495.432	491.012	511.444	599.907	551.642	539.716	481.704
	1489.11	557.841	496.266	502.428	516.758	583.925	552.387	542.387	477.121
	1489.48	556.419	492.328	497.933	500.299	584.727	556.343	542.314	483.672
	1489.86	552.19	491.325	475.454	490.351	567.816	559.974	528.233	475.583
	1490.23	538.611	492.314	471.335	492.452	553.278	555.723	514.708	459.452
	1490.6	526.066	481.791	475.124	489.7	558.411	549.574	523.788	463.365
	1490.98	525.249	458.63	460.506	466.877	571.001	562.909	512.527	462.304
	1491.35	520.834	469.5	472.657	468.719	577.649	549.343	500.157	475.781
	1491.72	528.41	482.354	479.292	473.688	560.873	547.313	519.104	471.5
	1492.1	538.928	472.743	466.801	481.202	557.848	557.122	508.541	481.462
	1492.47	526.607	449.462	455.242	470.47	557.855	535.982	504.969	462.494
	1492.84	540.49	478.664	456.638	493.77	555.676	548.876	533.115	465.938
	1493.22	526.256	437.565	432.054	457.772	546.688	524.826	512.109	454.826
	1493.59	525.374	452.128	440.526	458.09	555.384	529.91	521.64	459.474
	1493.97	506.266	451.076	445.169	461.169	531.142	528.284	506.831	457.115
	1494.34	512.978	460.776	448.116	462.34	534.564	529.701	504.871	464.462
	1494.71	495.223	466.878	470.009	476.822	511.954	505.982	484.561	445.065
	1495.09	516.216	457.93	452.045	464.77	529.363	531.292	486.292	444.716
	1495.46	506.924	439.501	432.838	470.997	540.474	522.66	484.335	458.495
	1495.83	496.24	438.085	448.712	458.964	531.246	498.505	489.591	439.904
	1496.21	498.873	420.957	435.104	449.759	519.023	510.828	483.172	434.293
	1496.58	506.047	445.368	457.905	460.958	513.985	503.179	488.084	434.084
	1496.95	483.582	451.843	450.619	465.224	520.27	500.791	476.888	424.918
	1497.33	497.485	439.459	446.946	451.009	537.134	519.649	483.82	448.279
	1497.7	486.364	453.287	436.858	434.715	544.593	513.786	488.5	466.787
	1498.07	471.564	416.338	420.851	425.753	488.361	487.974	474.831	415.682
	1498.45	484.772	437.208	438.176	441.472	496.83	497.352	464.616	422.176
	1498.82	483.576	426.728	436.71	433.963	513.483	499.903	471.392	423.765
	1499.2	480.22	402.344	399.861	412.482	516.026	489.55	478.068	422.999
	1499.57	498.131	434.533	424.289	445.882	525.764	522.637	504.874	449.822
	1499.94	475.846	441.294	412.749	443.147	510.759	499.996	486.047	445.244
	1500.32	486.103	410.264	408.734	427.245	498.406	481.367	468.53	412.897
	1500.69	495.021	439.246	425.937	433.188	505.056	489.906	479.964	433.529
	1501.06	487.682	415.758	423.449	438.185	484.636	486.648	448.132	418.846
	1501.44	460.01	405.363	399.518	402.298	479.344	471.363	454.142	412
	1501.81	480.382	432.883	438.837	425.027	501.812	498.938	464.949	411.922
	1502.18	445.205	403.155	397.218	431.964	478.219	483.083	452.067	392.104
	1502.56	459.531	414.829	397	420.171	504.382	469.199	461.858	409.744
	1502.93	438.6	396.443	385.28	419.023	466.625	478.767	429.769	386.56
	1503.3	448.993	396.968	403.397	404.476	460.181	457.698	430.936	380.19
	1503.68	444.368	377.816	358.918	390.571	460	449.326	418.53	382.878
	1504.05	459.79	392.207	396.918	407.108	475.388	465.157	433.207	405.81
	1504.43	441.854	379.816	381.108	398.583	469.912	460.35	435.883	416.417
	1504.8	458.469	395.799	396.799	402.666	469.524	467.466	432.267	394.602
	1505.17	426.911	394.226	391.526	411.323	459.835	458.752	440.323	410.572
	1505.55	446.451	378.426	389.168	410.168	445.088	439.678	423.594	396.426
	1505.92	430.41	367.016	371.755	394.57	456.776	438.908	421.092	384.108
	1506.29	425.457	388.481	368.202	397.496	453.813	438.101	412.008	398.287
	1506.67	439.767	393.673	382.258	413.149	444.847	448.693	433.278	386.633
	1507.04	430.859	385.173	366.346	392.05	440.447	427.05	414.815	393.827
	1507.41	414.294	361.262	354.38	387.251	444.165	423.125	423.369	369.638
	1507.79	429.375	358.866	351.267	380.935	451.364	442.062	412.003	359.935
	1508.16	414.192	368.445	353.576	383.435	432.754	429.544	397.12	371.021
	1508.53	427.456	365.747	374.414	386.552	443.295	435.506	417.115	382.356
	1508.91	422.28	377.637	382.212	408.062	432.074	404.986	403.308	365.466
	1509.28	441.735	354.961	343.772	373.607	441.447	431.551	420.866	386.204
	1509.66	410.807	369.846	358.326	393.288	435.147	424.77	404.327	367.02
	1510.03	399.209	338.78	348.257	367.875	429.433	422.819	402.457	384.115
	1510.4	394.757	341.547	350.679	371.547	420.072	410.019	395.698	363.039
	1510.78	386.287	356.053	355.214	372.393	414.269	415.035	388.375	361.821
	1511.15	393.375	351.04	347.244	364.04	428.495	414.612	390.98	371.756
	1511.52	402.5	340.323	348.944	369.1	417.355	399.012	388.845	362.956
	1511.9	396.213	351.279	357.03	385.841	408.126	384.064	368.472	346.721
	1512.27	408.674	337.981	343.528	372.981	419.191	415.812	390.076	367.755
	1512.64	383.791	353.692	356.627	387.16	401.69	401.476	388.037	348.177
	1513.02	394.615	363.797	349.851	399.834	402.47	416.78	395.631	351.39
	1513.39	392.401	356.727	346	373.42	407.627	411.214	394.487	342.214
	1513.76	392.836	342.08	345.255	354.315	424.89	404.02	390.02	364.819
	1514.14	389.468	318.816	325.816	348.786	426.963	411.854	389	369.573
	1514.51	389.777	318.579	321.924	330.456	416.664	421.579	380.959	352.649
	1514.89	377.315	320.276	319.381	333.41	390.583	392.873	369.313	354.963
	1515.26	361.741	325.019	328.755	323.377	371.662	375.264	361.698	337.925
	1515.63	356.961	315.637	321.637	323.681	381.822	385.073	368.522	335.681
	1516.01	357.319	301.857	317	330.923	380.921	359.756	369.187	325.34
	1516.38	385.932	308.453	310.031	322.547	399.332	385.327	373.575	333.937
	1516.75	379.151	304.03	302.17	325.59	393.456	381.299	375.31	326.889
	1517.13	367.604	303.417	311.618	337.201	386.667	389.769	375.683	339.453
	1517.5	358.617	292.142	298.728	320.021	382.8	367.547	371.94	313.487
	1517.87	343.949	318.182	303.409	327.432	360.519	361.716	343.182	326.5
	1518.25	351.179	318.724	321.291	341.313	365.657	360.022	337.97	331.702
	1518.62	362.701	310.342	306.608	334.791	372.707	376.076	350.551	321.738
	1518.99	349.574	305.439	309.682	328.697	360.591	361.894	337.409	311.182
	1519.37	344.479	300.418	312.482	319.609	361.048	343.191	321.545	301.191
	1519.74	354.068	300.278	305.526	328.423	371.458	357.258	346.123	324.206
	1520.12	351.865	289.606	284.643	318.276	364.99	359.404	336.68	321.276
	1520.49	348.595	270.459	285.287	308	356.659	365.66	332.66	314.135
	1520.86	333.864	290.323	300.073	314.21	342.227	352.75	320.992	302.959
	1521.24	345.453	300.231	297.001	318.615	347.178	350.845	326.614	300.538
	1521.61	348.416	292.343	288.953	325.704	344.79	351.515	322.372	301.562
	1521.98	344.604	296.036	282.775	316.72	350.168	346.189	328.091	292.153
	1522.36	337.004	284.457	285.38	306.804	360.942	353.967	334.413	294.173
	1522.73	332.274	266.298	272.411	287.634	353.265	346.373	316.596	309.072
	1523.1	336.383	282.717	282.13	299.064	339.959	325.848	319.5	302.5
	1523.48	333.997	289.86	302.233	317.163	339.668	334.861	325.512	301.14
	1523.85	339.212	281.121	293.906	300.723	345.599	348.728	330.487	302.393
	1524.22	342.984	256.743	268.45	268.597	342.728	346.005	324.586	299.571
	1524.6	320.078	250.742	252.043	267.003	344.97	326.04	300.736	295.477
	1524.97	317.956	265.72	259.079	294.919	340.991	323.079	317.558	281.361
	1525.34	341.009	264.345	266.445	287.925	344.85	339.874	337.227	290.748
	1525.72	329.713	266.694	275.343	275.397	338.677	329.963	331.702	292.909
	1526.09	319.63	267.551	276.462	276.276	333.931	326.897	330.635	276.462
	1526.47	326.009	264.079	273.698	286.952	329.207	325.746	308.255	275.317
	1526.84	318.075	271.95	270.654	292.654	322.546	320.742	301.366	289.158
	1527.21	315.41	265.286	257.524	271.578	322.744	324	315.649	290.583
	1527.59	328.575	248.223	256.828	269.605	333.457	332.928	305.92	300.807
	1527.96	330.037	252.369	254.672	276.836	337.327	329.549	312.176	295.18
	1528.33	315.325	248.621	241.327	269.39	325.073	320.547	317.685	278.063
	1528.71	317.094	256.931	247.243	263.445	314.646	323.533	305.445	276.423
	1529.08	313.242	272.959	269.657	271.137	309.041	319.932	305.534	274.521
	1529.45	306.956	259.452	276.479	277.986	313.833	316.507	305.489	290.064
	1529.83	308.68	251.986	249.105	268.032	318.1	315.511	302.005	295.539
	1530.2	306.459	245.133	243.267	269.387	318.552	317.44	311.36	288.973
	1530.57	313.749	250.162	254.642	279.956	324.192	315.642	320.044	291
	1530.95	317.354	247.077	238.296	267.444	322.102	312.396	306.355	295.367
	1531.32	310.188	244.315	255.896	268.834	313.406	320.81	287.747	287.014
	1531.7	300.594	255.372	264.07	282.233	313.699	326	291.488	271.57
	1532.07	292.468	257.398	248.508	280.781	308.989	311.82	289.766	266.691
	1532.44	281.762	255.87	255.655	275.622	299.612	297.407	288.599	273.316
	1532.82	292.63	243.789	254.859	265.465	301.194	297.605	305.859	275.238
	1533.19	315.349	249.767	262.072	269.689	306.079	301.994	310.305	277.372
	1533.56	303.567	249.341	268	273.543	304.57	306.256	297.45	275.163
	1533.94	292.003	245.454	254.382	264.375	297.927	298.461	286.717	256.724
	1534.31	290.603	246	241.151	261.203	289.998	283.096	292.398	259.55
	1534.68	276.562	246	243.661	270.446	283.911	279.036	291.125	250.964
	1535.06	288.836	246.886	248.202	272.772	296.78	289.443	302.088	261.821
	1535.43	296.912	248.44	248.527	267.966	299.632	288.681	283.745	273.933
	1535.8	285.164	251.619	242.928	260.309	290.513	294.42	266.896	266.912
	1536.18	292.668	242.441	237.606	253.771	303.682	297.937	289.567	275.37
	1536.55	293.872	243.186	236.46	255.46	307.626	291.289	287.281	264.563
	1536.93	282.416	257.896	251.72	268.588	298.024	281.057	268.366	256.161
	1537.3	276.132	257.171	250.424	269.509	286.457	271.78	257.866	253.119
	1537.67	274.012	251.65	235.436	269.849	286.825	276.373	278.207	250.531
	1538.05	263.642	222.076	214.835	259.582	274.84	278.355	283.165	239.658
	1538.42	278.518	224.637	226.785	251.534	283.767	291.659	281.17	247.859
	1538.79	285.61	232.764	236.646	250.473	285.768	290.293	275.47	264.764
	1539.17	276.113	229.772	226.135	264	274.201	285	271.456	256.452
	1539.54	276.972	230.845	225.252	260.748	272.436	274.026	263.619	245.781
	1539.91	270.662	236.212	234.442	252.365	268.077	264.058	249.423	248.038
	1540.29	272.727	231.981	228.963	241.383	278.09	273.802	259.019	244.37
	1540.66	273.073	225.793	220.974	233.399	270.299	268.617	260.42	238.777
	1541.03	265.011	223.26	227.277	227.26	259.836	256.225	249.793	244.863
	1541.41	260.819	205.907	212.424	221.729	265.371	259.487	254.547	245.034
	1541.78	267.339	205.181	211.958	237.223	271.629	272.958	255.301	256.518
	1542.16	259.988	213.597	216.169	244.156	263.08	276.779	247.221	253.065
	1542.53	258.421	214.012	216.063	238.875	276.44	269.476	248.325	253.638
	1542.9	254.761	223.751	216.083	244.615	282.123	263.708	257.396	246.625
	1543.28	260.565	212.832	224.832	252.431	268.178	266.419	259.485	242.886
	1543.65	258.264	218.619	231	261.043	258.512	263.582	247.094	235.676
	1544.02	262.867	219.898	227.963	247.685	267.151	273.75	240.204	235.157
	1544.4	247.407	219.223	224.133	234.09	256.697	258.133	240.421	211.665
	1544.77	253.041	211.121	212.845	222.617	264.884	265.262	255.134	229.645
	1545.14	256.394	213.988	198.859	224.484	261.677	263.522	254.89	233.147
	1545.52	246.445	215.423	207.525	235.135	257.595	250.848	240.762	222.831
	1545.89	238.987	205.827	205.198	234.97	259.104	258.629	234.401	232.287
	1546.26	239.753	206.607	202.91	228.171	258.677	261.327	239.241	224.152
	1546.64	242.429	202.099	197.253	210.945	260.611	253.747	249.846	212.901
	1547.01	230.763	211.961	216.695	211.961	237.143	239.078	236.227	204.875
	1547.39	235.54	198.049	207.707	213.781	241.672	261.781	237.878	225.976
	1547.76	248.566	192.197	208.562	228.635	251.607	274.448	252.448	238.803
	1548.13	250.846	203.363	209.829	231.269	253.509	264.914	248	234.539
	1548.51	237.842	207.259	195.621	227.586	243.235	247.673	237.5	232.966
	1548.88	215.177	204.688	200.193	216.783	232.541	241.674	222.976	208.916
	1549.25	229.658	191.802	187.268	217.268	243.399	253.035	239.371	216.371
	1549.63	243.506	194.641	176.83	200.359	250.37	244.562	249.53	224.733
	1550	236.495	192.924	187.207	203.869	239.658	239.49	244.455	214.303
	Date and Time: Wed Nov 14 13:30:32.692 2018
	Software Version: 4.30.30034.0
	Unstabilized Temperature (C): -64,969
	Model: DU490_17
	Data Type: Counts (Bg Corrected)
	Acquisition Mode: Single Scan
	Trigger Mode: Internal
	Exposure Time (secs): 0,2
	Readout Mode: Full Vertical Binning
	Horizontal binning: 1
	Extended Dynamic Range: off
	Horizontally flipped: true
	Vertical Shift Speed (usecs): 0
	Pixel Readout Time (usecs): 10
	Serial Number: 17796
	Pre-Amplifier Gain: 1,000000
	Spurious Noise Filter Mode: No Filter
	Photon counted: false
	Data Averaging Filter Mode: No Filter
	SR193i:
	Serial Number: SR-2456
	Wavelength (nm): 1224,63
	Grating Groove Density (l/mm):299
	Grating Blaze: 1200nm
	Output Flipper Port: Side
	Input Side Slit Width (um): 900
