# Supplementary material for: Ultrafast photochemistry produces superbright short-wave infrared dots for low-dose in vivo imaging
Source: Nat Commun. 2020 Jun 10;11:2933. doi: 10.1038/s41467-020-16333-2 (PMC7286912; doi:10.1038/s41467-020-16333-2)
Supplement: Supplementary file 4 — Source Data [file 41467_2020_16333_MOESM4_ESM.zip › SUPPORTING/SI-Fig 11- d-SI Emission Intensity as a function o temperature.xlsx]

## Sheet: Plan1
	Temperature (°C)	Intensity (Arb. Units)
	21.3868	1.01482
	23.5162	0.91715
	25.3866	0.83696
	28.14	0.73162
	30.5799	0.68656
	33.8506	0.5988
	36.5988	0.54
	39.8171	0.43273
