# Supplementary material for: Ultrafast photochemistry produces superbright short-wave infrared dots for low-dose in vivo imaging
Source: Nat Commun. 2020 Jun 10;11:2933. doi: 10.1038/s41467-020-16333-2 (PMC7286912; doi:10.1038/s41467-020-16333-2)
Supplement: Supplementary file 4 — Source Data [file 41467_2020_16333_MOESM4_ESM.zip › SUPPORTING/SI-Fig 11-a-SI Temperature increment as a function Irradiation time.xlsx]

## Sheet: Plan1
			Ag2S Dots				Ag2S Superdos
		Irradiation time (min)	Emittted intensity (a.u)	uncertainty		Irradiation time (min)	Emittted intensity (a.u)	uncertainty
		0	0	1		0	0	1			Ag2S Dots and Superdos Fluorescence image after treatement
		0.3	3.41463	1		0.3	1.95122	1
		0.6	5.12195	1		0.6	3.17073	1
		1	6.34146	1		1	4.14634	1
		1.5	7.31707	1		2	5.85366	1
		2	8.53659	1		3	7.31707	1
		2.5	9.7561	1		4	8.04878	1
		3	10.7317	1		5	8.78049	1
		4	11.7073	1		6	9.5122	1
		5	12.6829	1		7	10	1
		6	12.9268	1		8	10.2439	1
		7	13.4146	1		9	10.7317	1
		8	13.6585	1		10	10.9756	1
		9	13.6585	1		12	11.2195	1
		10	13.9024	1		14	10.9756	1
		12	13.9024	1		16	10.7317	1
		14	13.9024	1		18	10.4878	1
		16	13.4146	1		20	10.2439	1
		18	13.1707	1		22	10	1
		20	12.6829	1		24	10	1
		22	12.439	1		26	10.2439	1
		24	12.1951	1		28	10.2439	1
		26	11.7073	1		30	10	1
		28	11.4634	1		32	10	1
		30	11.2195	1		34	10.2439	1
		32	11.2195	1		36	10.2439	1
		34	11.2195	1		38	10.4878	1
		36	11.2195	1		40	10.7317	1
		38	10.7317	1		42	11.2195	1
		40	10.4878	1		44	10.9756	1
		42	10.4878	1		46	10.7317	1
		44	10.4878	1		48	10.2439	1
		46	10.7317	1		50	10	1
		48	10.9756	1		52	10	1
		50	11.2195	1		56	9.7561	1
		52	10.9756	1		58	9.7561	1
		54	10.9756	1		60	9.7561	1
		56	10.9756	1
		58	10.4878	1
		60	10	1
