# Supplementary material for: Ultrafast photochemistry produces superbright short-wave infrared dots for low-dose in vivo imaging
Source: Nat Commun. 2020 Jun 10;11:2933. doi: 10.1038/s41467-020-16333-2 (PMC7286912; doi:10.1038/s41467-020-16333-2)
Supplement: Supplementary file 4 — Source Data [file 41467_2020_16333_MOESM4_ESM.zip › SUPPORTING/SI-Fig 11-b-SI Emission Intensity as a function of Irradiation time.xlsx]

## Sheet: Plan1
			Ag2S Dots				Ag2S Superdos
		Irradiation time (min)	Emittted intensity (a.u)	uncertainty		Irradiation time (min)	Emittted intensity (a.u)	uncertainty
		0	0	0		0.3	944	94.4
		0.3	100	10		0.6	890	89
		0.6	244	24.4		1	824	82.4
		1	288	28.8		2	710	71
		1.5	336	33.6		3	670	67
		2	366	36.6		4	650	65
		2.5	380	38		5	620	62
		3	430	43		6	620	62
		4	410	41		7	610	61
		5	500	50		8	580	58
		6	540	54		9	588	58.8
		7	550	55		10	582	58.2
		8	540	54		12	550	55
		9	540	54		14	550	55
		10	537.64	53.764		16	540	54
		12	514.382	51.4382		18	530	53
		14	510	51		20	522	52.2
		16	499.551	49.9551		22	510	51
		18	490.787	49.0787		24	513	51.3
		20	482.022	48.2022		26	500	50
		22	467.528	46.7528		28	500	50
		24	465	46.5		30	490	49
		26	460	46		32	483	48.3
		28	455	45.5		34	470	47
		30	460	46		36	466	46.6
		32	440	44		38	455	45.5
		34	470	47		40	430	43
		36	475	47.5		42	420	42
		38	465	46.5		44	411	41.1
		40	430	43		46	411	41.1
		42	440	44		48	400	40
		44	410	41		50	404	40.4
		46	380	38		52	406	40.6
		48	373.146	37.3146		56	403	40.3
		50	370	37		58	390	39
		52	380.562	38.0562		60	400	40
		54	380.562	38.0562
		56	373.146	37.3146
		58	368	36.8
		60	410	41
