# Supplementary material for: Ultrafast photochemistry produces superbright short-wave infrared dots for low-dose in vivo imaging
Source: Nat Commun. 2020 Jun 10;11:2933. doi: 10.1038/s41467-020-16333-2 (PMC7286912; doi:10.1038/s41467-020-16333-2)
Supplement: Supplementary file 4 — Source Data [file 41467_2020_16333_MOESM4_ESM.zip › SUPPORTING/SI-Fig 6 -b.xlsx]

## Sheet: Plan1
	Irradiation time (min)	Absorbance at 400 nm	Uncertanty (+-)
	0	1.52	0.1064
	7	1.44	0.1008
	10	1.35	0.0945
	20	1.27095	0.08897
	30	1.18934	0.08325
	40	1.11803	0.07826
	50	1.04702	0.07329
	70	0.98873	0.06921
	100	0.96537	0.06758
