# Supplementary material for: Ultrafast photochemistry produces superbright short-wave infrared dots for low-dose in vivo imaging
Source: Nat Commun. 2020 Jun 10;11:2933. doi: 10.1038/s41467-020-16333-2 (PMC7286912; doi:10.1038/s41467-020-16333-2)
Supplement: Supplementary file 4 — Source Data [file 41467_2020_16333_MOESM4_ESM.zip › SUPPORTING/SI-Fig 6 -c.xlsx]

## Sheet: Plan1
	Irradiation time (min)	Absorbance at 808 nm	Uncertanty (+-)
	0	0.122	0.00854
	7	0.1164	0.00815
	10	0.1082	0.00757
	20	0.1	0.007
	30	0.095	0.00665
	40	0.095	0.00665
	50	0.095	0.00665
	70	0.095	0.00665
	100	0.089	0.00623
