# Supplementary material for: Ultrafast photochemistry produces superbright short-wave infrared dots for low-dose in vivo imaging
Source: Nat Commun. 2020 Jun 10;11:2933. doi: 10.1038/s41467-020-16333-2 (PMC7286912; doi:10.1038/s41467-020-16333-2)
Supplement: Supplementary file 4 — Source Data [file 41467_2020_16333_MOESM4_ESM.zip › SUPPORTING/SI-Fig. 13 a-c Optical-Fluorescence-Thermal images treated at different radiation times.xlsx]

## Sheet: Plan1
				Fluorescence images vs irradiation time												Optical Images vs irradiation time												Thermal Images vs irradiation time
		0		5	30	45	60	75	90					0		5	30	45	60	75	90				0		5	30	45	60	75	90
													0
