# Supplementary material for: Ultrafast photochemistry produces superbright short-wave infrared dots for low-dose in vivo imaging
Source: Nat Commun. 2020 Jun 10;11:2933. doi: 10.1038/s41467-020-16333-2 (PMC7286912; doi:10.1038/s41467-020-16333-2)
Supplement: Supplementary file 4 — Source Data [file 41467_2020_16333_MOESM4_ESM.zip › SUPPORTING/SI-Fig. 13 d- Intensity and temperature increment as a function treated at different radiation times.xlsx]

## Sheet: Plan1
		Irradiation time (min)	Emission Intensity (Arb. Units)	Uncertanty	Temperature increment (°C)	Uncertanty
		1.38623	0.32775	0.0298	6.62873	0.60261
		4.89834	0.4579	0.04163	6.32132	0.57467
		7.52233	0.49973	0.04543	6.0698	0.5518
		10.4693	0.64848	0.05895	5.7065	0.51877
		13.7795	0.82976	0.07543	5.27714	0.47974
		16.565	1.19232	0.10839	4.45399	0.40491
		22.4993	1.91745	0.17431	4.09069	0.37188
		30.2097	2.44967	0.2227	3.90269	0.35479
		45.0252	3.06324	0.27848	3.72739	0.33885
		52.6953	3.26311	0.29665	3.72739	0.33885
		59.881	3.30494	0.30045	3.76041	0.34186
		74.8983	3.30494	0.30045	3.73755	0.33978
		90.2386	3.34445	0.30404	3.78328	0.34393
