# Supplementary material for: Ultrafast photochemistry produces superbright short-wave infrared dots for low-dose in vivo imaging
Source: Nat Commun. 2020 Jun 10;11:2933. doi: 10.1038/s41467-020-16333-2 (PMC7286912; doi:10.1038/s41467-020-16333-2)
Supplement: Supplementary file 4 — Source Data [file 41467_2020_16333_MOESM4_ESM.zip › SUPPORTING/SI--Fig. 8 a.xlsx]

## Sheet: Plan1
	Time (s)	1	0.8	0.7	0.6	0.5	0.4	0.3	0.2	0.1
	-2.55759e-08	0.95084	0.9984	0.95369	0.94276	0.92716	0.96323	0.93611	0.95911	0.98328
	-2.50759e-08	0.95718	1	0.95112	0.94657	0.92716	0.96962	0.93767	0.95378	0.97685
	-2.45759e-08	0.9556	0.99521	0.9524	0.93894	0.92542	0.96962	0.94234	0.95734	0.97042
	-2.40759e-08	0.95718	0.99201	0.9524	0.92558	0.92542	0.96163	0.94702	0.95911	0.9717
	-2.35759e-08	0.96035	0.99201	0.94983	0.92177	0.92716	0.96642	0.95637	0.95556	0.97427
	-2.30759e-08	0.96035	0.98722	0.95626	0.9294	0.91675	0.97122	0.95169	0.95378	0.97427
	-2.25759e-08	0.95718	0.99201	0.94983	0.91795	0.92542	0.97282	0.95013	0.93956	0.97942
	-2.20759e-08	0.95242	0.99361	0.95498	0.91795	0.92716	0.96163	0.95325	0.94311	0.97685
	-2.15759e-08	0.9556	0.99041	0.95626	0.91795	0.92716	0.96003	0.95169	0.94667	0.9717
	-2.10759e-08	0.9556	0.98082	0.95498	0.92749	0.92889	0.96163	0.94546	0.94489	0.96527
	-2.05759e-08	0.95718	0.98402	0.95884	0.91414	0.93583	0.95843	0.94702	0.95734	0.96398
	-2.00759e-08	0.96987	0.98242	0.96398	0.91414	0.93063	0.95204	0.94078	0.95734	0.95884
	-1.95759e-08	0.97304	0.97922	0.9627	0.91795	0.9341	0.95363	0.93922	0.95911	0.96012
	-1.90759e-08	0.97145	0.96324	0.9627	0.93131	0.93583	0.95843	0.93922	0.96978	0.96012
	-1.85759e-08	0.97145	0.97443	0.96012	0.9294	0.93236	0.95044	0.94546	0.97689	0.96527
	-1.80759e-08	0.96987	0.97763	0.95626	0.92749	0.93063	0.95204	0.93143	0.97156	0.9627
	-1.75759e-08	0.96828	0.97603	0.95369	0.92558	0.91675	0.95843	0.9439	0.98222	0.96012
	-1.70759e-08	0.97145	0.97123	0.95369	0.93703	0.92022	0.94724	0.93767	0.984	0.95369
	-1.65759e-08	0.97621	0.96484	0.94983	0.92558	0.92369	0.93765	0.93767	0.984	0.95112
	-1.60759e-08	0.96353	0.95685	0.95369	0.9294	0.92195	0.93605	0.93299	0.98222	0.95241
	-1.55759e-08	0.98097	0.95365	0.94983	0.92368	0.9341	0.92965	0.93611	0.98222	0.95241
	-1.50759e-08	0.97463	0.95205	0.9434	0.9294	0.9341	0.93285	0.93922	0.98578	0.94984
	-1.45759e-08	0.97145	0.95685	0.94597	0.92749	0.93583	0.92006	0.93611	0.99111	0.95627
	-1.40759e-08	0.96987	0.95685	0.94597	0.91223	0.94623	0.91846	0.94078	0.99111	0.94984
	-1.35759e-08	0.97304	0.94885	0.94597	0.91986	0.95317	0.91526	0.94857	1	0.95498
	-1.30759e-08	0.96828	0.94566	0.94726	0.93131	0.94797	0.92166	0.94234	0.99645	0.95627
	-1.25759e-08	0.97145	0.94566	0.94983	0.9294	0.95838	0.91686	0.94702	0.99822	0.95498
	-1.20759e-08	0.96828	0.94246	0.95498	0.92368	0.96011	0.91686	0.94078	0.98578	0.95884
	-1.15759e-08	0.97938	0.93767	0.95112	0.92177	0.96011	0.92166	0.94546	0.97689	0.96398
	-1.10759e-08	0.97938	0.93287	0.94855	0.93513	0.95838	0.92965	0.93143	0.968	0.9627
	-1.05759e-08	0.97304	0.93607	0.95112	0.92177	0.95838	0.92006	0.92987	0.96445	0.9627
	-1.00759e-08	0.9667	0.93926	0.9524	0.91414	0.96185	0.92645	0.92208	0.95378	0.96012
	-9.57592e-09	0.9667	0.93607	0.9524	0.91223	0.96705	0.92805	0.92208	0.96089	0.95627
	-9.07592e-09	0.95877	0.92808	0.95884	0.91986	0.96705	0.92805	0.92832	0.95911	0.95369
	-8.57592e-09	0.9556	0.93926	0.95626	0.92368	0.97572	0.93285	0.92052	0.96445	0.95369
	-8.07592e-09	0.95242	0.93287	0.95369	0.91795	0.97225	0.92645	0.92676	0.95734	0.94984
	-7.57592e-09	0.95877	0.92967	0.94983	0.91795	0.97399	0.93285	0.93455	0.96089	0.95369
	-7.07592e-09	0.94767	0.92008	0.9524	0.92177	0.96185	0.93125	0.93922	0.96089	0.94984
	-6.57592e-09	0.95084	0.92008	0.95626	0.92368	0.95317	0.93924	0.94234	0.95556	0.9434
	-6.07592e-09	0.95084	0.92168	0.95884	0.91795	0.9445	0.93125	0.93922	0.95734	0.94597
	-5.57592e-09	0.94608	0.92168	0.9627	0.91986	0.94103	0.93605	0.93922	0.968	0.94597
	-5.07592e-09	0.95084	0.91849	0.96527	0.92749	0.93063	0.93605	0.93611	0.97334	0.94597
	-4.57592e-09	0.94608	0.92328	0.96527	0.91795	0.93756	0.93445	0.93611	0.97689	0.94726
	-4.07592e-09	0.94767	0.92967	0.96784	0.91986	0.93583	0.93765	0.93143	0.97689	0.94984
	-3.57592e-09	0.95084	0.92808	0.9717	0.91986	0.94103	0.94404	0.92987	0.97867	0.95498
	-3.07592e-09	0.94291	0.92328	0.97299	0.92749	0.9341	0.94085	0.9252	0.98222	0.95112
	-2.57592e-09	0.94767	0.92967	0.97942	0.92558	0.93756	0.93924	0.92832	0.97689	0.94855
	-2.07592e-09	0.94449	0.93447	0.98199	0.91414	0.93756	0.94404	0.92832	0.95734	0.95112
	-1.57592e-09	0.9556	0.92967	0.98199	0.91605	0.93236	0.94884	0.93143	0.96089	0.95241
	-1.07592e-09	0.94449	0.92967	0.98199	0.91414	0.9341	0.94884	0.92832	0.96089	0.95241
	-5.75917e-10	0.93181	0.92648	0.98071	0.9046	0.9445	0.94404	0.92364	0.95911	0.95884
	-7.59174e-11	0.94608	0.93127	0.98585	0.90841	0.9497	0.94884	0.93455	0.94311	0.95627
	4.24083e-10	0.94132	0.92648	0.97942	0.91795	0.95317	0.95044	0.92987	0.95556	0.95369
	9.24083e-10	0.93339	0.93607	0.98585	0.9294	0.95317	0.94884	0.93922	0.95023	0.94984
	1.42408e-09	0.93022	0.94566	0.991	0.91414	0.95491	0.94884	0.9252	0.94845	0.95241
	1.92408e-09	0.92546	0.95365	0.991	0.91986	0.95838	0.94564	0.93922	0.94845	0.95627
	2.42408e-09	0.92705	0.96324	0.98971	0.91605	0.95317	0.95523	0.93922	0.94311	0.95884
	2.92408e-09	0.92229	0.96324	0.98714	0.92177	0.9341	0.96003	0.93143	0.95023	0.9627
	3.42408e-09	0.91912	0.97443	0.98714	0.91605	0.93756	0.95204	0.92832	0.95023	0.96527
	3.92408e-09	0.92388	0.97922	0.991	0.91795	0.93756	0.95683	0.92987	0.94845	0.96527
	4.42408e-09	0.92705	0.97763	0.98714	0.91795	0.93583	0.95523	0.93455	0.96089	0.96784
	4.92408e-09	0.92705	0.96803	0.98714	0.93322	0.92022	0.95523	0.93611	0.96089	0.9717
	5.42408e-09	0.92546	0.97283	0.98328	0.93513	0.93236	0.95843	0.93767	0.97334	0.97299
	5.92408e-09	0.92388	0.96803	0.98199	0.9294	0.92716	0.95363	0.93455	0.968	0.97942
	6.42408e-09	0.92546	0.96803	0.97942	0.9294	0.92542	0.95363	0.9439	0.97689	0.98199
	6.92408e-09	0.93022	0.96324	0.98714	0.93131	0.92542	0.95204	0.94702	0.97334	0.98199
	7.42408e-09	0.93657	0.96484	0.98842	0.92749	0.92022	0.95843	0.9439	0.97511	0.98199
	7.92408e-09	0.94291	0.96484	0.98071	0.92558	0.92716	0.96003	0.94702	0.97689	0.98071
	8.42408e-09	0.94767	0.96644	0.98071	0.91605	0.92716	0.96163	0.9439	0.97511	0.98585
	8.92408e-09	0.94767	0.96644	0.97299	0.93131	0.92542	0.96962	0.95013	0.97334	0.97942
	9.42408e-09	0.9556	0.96803	0.97685	0.92749	0.93756	0.96642	0.95325	0.968	0.98585
	9.92408e-09	0.95242	0.97763	0.98328	0.93703	0.93756	0.96163	0.95169	0.96978	0.991
	1.04241e-08	0.96194	0.98562	0.991	0.93322	0.9497	0.96642	0.95792	0.96978	0.991
	1.09241e-08	0.96511	0.98722	0.99871	0.94467	0.9445	0.97442	0.95481	0.97689	0.98971
	1.14241e-08	0.96828	0.99201	1	0.94276	0.95317	0.97442	0.95013	0.97156	0.98714
	1.19241e-08	0.97463	0.99201	0.991	0.93322	0.9497	0.97602	0.95325	0.97156	0.98714
	1.24241e-08	0.97304	0.99041	0.99228	0.9294	0.95144	0.97921	0.9626	0.968	0.991
	1.29241e-08	0.98256	0.98881	0.99357	0.94085	0.95317	0.98561	0.95637	0.97334	0.98714
	1.34241e-08	0.97621	0.99041	0.98842	0.94276	0.95144	0.98081	0.95637	0.97511	0.98714
	1.39241e-08	0.97463	0.99361	0.98456	0.93513	0.9497	0.98721	0.95169	0.95911	0.98328
	1.44241e-08	0.9778	0.99201	0.98456	0.94467	0.9445	0.99041	0.95325	0.96267	0.98199
	1.49241e-08	0.97304	0.98881	0.98328	0.95611	0.94623	0.9984	0.94857	0.97511	0.97942
	1.54241e-08	0.97304	0.99041	0.97556	0.9523	0.94623	0.9952	0.95013	0.97334	0.98714
	1.59241e-08	0.96511	0.99041	0.97556	0.94276	0.95317	0.98721	0.94078	0.97867	0.98842
	1.64241e-08	0.96511	0.98881	0.97813	0.9523	0.94797	0.98881	0.9439	0.97867	0.98071
	1.69241e-08	0.96511	0.99041	0.98199	0.96947	0.94797	0.99041	0.9439	0.98222	0.98071
	1.74241e-08	0.94925	1	0.98071	0.95993	0.9445	0.98561	0.94546	0.97689	0.97299
	1.79241e-08	0.95242	0.99521	0.97685	0.96756	0.9497	0.99201	0.95013	0.97867	0.97685
	1.84241e-08	0.94291	0.99041	0.97685	0.97901	0.95144	0.99041	0.95169	0.97334	0.98328
	1.89241e-08	0.94608	0.99041	0.97942	0.98473	0.93583	0.9936	0.95013	0.984	0.991
	1.94241e-08	0.93498	0.98562	0.98199	0.9771	0.9393	0.98401	0.95481	0.984	0.99871
	1.99241e-08	0.93657	0.98082	0.98585	0.96756	0.95144	0.98561	0.95169	0.98222	1
	2.04241e-08	0.94291	0.96963	0.98199	0.96756	0.9497	0.98081	0.9626	0.984	0.991
	2.09241e-08	0.93815	0.96004	0.98971	0.96756	0.95491	0.97282	0.96104	0.97867	0.99228
	2.14241e-08	0.93815	0.96644	0.98071	0.95039	0.95491	0.96642	0.95637	0.984	0.99357
	2.19241e-08	0.95877	0.96803	0.98456	0.94848	0.95838	0.96003	0.95948	0.97689	0.98842
	2.24241e-08	0.95718	0.96963	0.98199	0.9523	0.95317	0.95683	0.96416	0.95911	0.98456
	2.29241e-08	0.96353	0.97603	0.98199	0.95039	0.95491	0.94884	0.96104	0.96978	0.98456
	2.34241e-08	0.96353	0.98082	0.97685	0.94085	0.9497	0.95044	0.95637	0.97156	0.98328
	2.39241e-08	0.96987	0.99041	0.97942	0.94467	0.96011	0.94724	0.94546	0.96267	0.97556
	2.44241e-08	0.97621	0.98242	0.97041	0.94467	0.96011	0.94724	0.9439	0.96267	0.97556
	2.49241e-08	0.97938	0.97283	0.97041	0.94848	0.95838	0.94884	0.93767	0.96267	0.97813
	2.54241e-08	0.98097	0.97763	0.96913	0.94085	0.96011	0.93765	0.92208	0.95734	0.98199
	2.59241e-08	0.98573	0.96803	0.96784	0.94085	0.95491	0.94085	0.91897	0.952	0.98071
	2.64241e-08	0.99841	0.96644	0.96656	0.95802	0.96011	0.94564	0.91741	0.95911	0.97685
	2.69241e-08	1	0.96803	0.96527	0.96375	0.95317	0.93765	0.91273	0.952	0.97685
	2.74241e-08	0.99365	0.96803	0.96141	0.95993	0.93583	0.93605	0.91273	0.95911	0.97942
	2.79241e-08	0.99207	0.96484	0.95884	0.96566	0.94623	0.93924	0.91273	0.95734	0.98199
	2.84241e-08	0.99524	0.96644	0.95498	0.97138	0.94797	0.93125	0.91741	0.95911	0.98585
	2.89241e-08	0.98731	0.96963	0.95498	0.98283	0.9393	0.93285	0.91273	0.95911	0.98199
	2.94241e-08	0.97463	0.96963	0.94983	0.98283	0.9393	0.94404	0.90961	0.95378	0.98971
	2.99241e-08	0.97304	0.97123	0.95112	0.98473	0.9393	0.93605	0.90806	0.952	0.98071
	3.04241e-08	0.97463	0.96803	0.94726	0.99237	0.9341	0.94085	0.90338	0.94845	0.98456
	3.09241e-08	0.97304	0.96644	0.94597	1	0.92889	0.94404	0.90338	0.96445	0.98199
	3.14241e-08	0.97145	0.96963	0.95369	0.99046	0.93583	0.94564	0.90182	0.96445	0.98199
	3.19241e-08	0.96987	0.96963	0.95369	0.99618	0.92889	0.93924	0.90338	0.96445	0.97685
	3.24241e-08	0.9667	0.96484	0.95112	0.99237	0.93583	0.93605	0.90182	0.96267	0.97942
	3.29241e-08	0.96511	0.96803	0.95369	0.99809	0.9341	0.95363	0.90182	0.96267	0.97042
	3.34241e-08	0.96353	0.97603	0.94597	0.98855	0.93583	0.95044	0.90338	0.96445	0.97042
	3.39241e-08	0.9667	0.97603	0.94211	0.99428	0.93583	0.94085	0.90494	0.96267	0.96913
	3.44241e-08	0.96987	0.97283	0.94211	0.98855	0.93063	0.94085	0.90338	0.952	0.96784
	3.49241e-08	0.96828	0.97283	0.9434	0.99809	0.92889	0.93924	0.90182	0.95378	0.96656
	3.54241e-08	0.96511	0.97443	0.93954	0.99046	0.92542	0.93765	0.90338	0.95023	0.96527
	3.59241e-08	0.96194	0.96004	0.93182	0.99046	0.94103	0.92645	0.89871	0.94667	0.96141
	3.64241e-08	0.96511	0.96963	0.93825	0.99237	0.94103	0.93125	0.90494	0.96267	0.95884
	3.69241e-08	0.96035	0.95685	0.9344	0.99237	0.94103	0.92805	0.89715	0.95556	0.95498
	3.74241e-08	0.96035	0.96803	0.92925	0.99046	0.9393	0.93285	0.89091	0.95556	0.95498
	3.79241e-08	0.96194	0.96484	0.93311	0.98283	0.9393	0.92326	0.89871	0.95378	0.94984
	3.84241e-08	0.97463	0.96004	0.93825	0.98473	0.94103	0.92486	0.89715	0.95378	0.95112
	3.89241e-08	0.9667	0.96004	0.9434	0.98855	0.9393	0.93285	0.89559	0.94845	0.94726
	3.94241e-08	0.96353	0.96004	0.94211	0.98473	0.92889	0.92965	0.90026	0.93778	0.94597
	3.99241e-08	0.9667	0.95525	0.95112	0.97901	0.93063	0.92645	0.89403	0.93601	0.95369
	4.04241e-08	0.96353	0.96803	0.94211	0.97138	0.92716	0.93605	0.90182	0.93423	0.95369
	4.09241e-08	0.96511	0.95685	0.94983	0.98092	0.92369	0.93605	0.9065	0.93956	0.95112
	4.14241e-08	0.9667	0.95205	0.94983	0.96756	0.9393	0.93765	0.90961	0.93067	0.95369
	4.19241e-08	0.96353	0.95365	0.9434	0.95802	0.93236	0.93605	0.90806	0.93601	0.94597
	4.24241e-08	0.96194	0.94246	0.93568	0.97138	0.93236	0.93605	0.91429	0.94134	0.94212
	4.29241e-08	0.96194	0.92808	0.93568	0.96184	0.93063	0.94404	0.91429	0.94134	0.94212
	4.34241e-08	0.95877	0.92808	0.93182	0.96947	0.93063	0.94724	0.9065	0.94134	0.9434
	4.39241e-08	0.9556	0.92008	0.93311	0.96375	0.92542	0.94564	0.9065	0.93778	0.93954
	4.44241e-08	0.95242	0.91849	0.92668	0.97329	0.91502	0.95363	0.90961	0.94134	0.93183
	4.49241e-08	0.95242	0.91209	0.92282	0.98665	0.91328	0.95843	0.9065	0.94311	0.93826
	4.54241e-08	0.94767	0.91689	0.91767	0.97519	0.91155	0.95523	0.90026	0.95556	0.9344
	4.59241e-08	0.94449	0.92008	0.90996	0.96756	0.91675	0.95204	0.89871	0.95023	0.92925
	4.64241e-08	0.93974	0.91209	0.90867	0.96947	0.90808	0.95683	0.90806	0.95556	0.93311
	4.69241e-08	0.93974	0.91049	0.90738	0.97519	0.91328	0.96323	0.91273	0.96089	0.93826
	4.74241e-08	0.93815	0.9073	0.89967	0.96375	0.91849	0.95683	0.90961	0.96445	0.9434
	4.79241e-08	0.93181	0.91529	0.90224	0.96184	0.91849	0.94884	0.91585	0.95378	0.94212
	4.84241e-08	0.93339	0.91049	0.89581	0.95421	0.91849	0.95204	0.91429	0.97156	0.95112
	4.89241e-08	0.92705	0.9073	0.89709	0.96184	0.91502	0.94884	0.90494	0.96978	0.94212
	4.94241e-08	0.92546	0.91049	0.89581	0.9523	0.91849	0.94724	0.91117	0.968	0.94984
	4.99241e-08	0.92071	0.91209	0.89709	0.93131	0.92022	0.93445	0.90961	0.97689	0.94984
	5.04241e-08	0.92071	0.91049	0.89709	0.93322	0.93236	0.93285	0.91273	0.984	0.9434
	5.09241e-08	0.91753	0.9073	0.89967	0.93703	0.92716	0.93445	0.89715	0.97689	0.93569
	5.14241e-08	0.91912	0.9041	0.89709	0.94085	0.93236	0.92645	0.90026	0.97867	0.93569
	5.19241e-08	0.92546	0.91369	0.89452	0.93513	0.93756	0.92805	0.89871	0.968	0.93183
	5.24241e-08	0.93181	0.9073	0.89323	0.93894	0.94103	0.93605	0.90182	0.96445	0.93311
	5.29241e-08	0.93181	0.9057	0.8868	0.95802	0.93063	0.93445	0.90026	0.96623	0.92668
	5.34241e-08	0.93498	0.91369	0.87908	0.9523	0.94797	0.93445	0.90026	0.95378	0.92282
	5.39241e-08	0.93181	0.91369	0.88166	0.93703	0.94623	0.92326	0.89715	0.95023	0.91768
	5.44241e-08	0.93815	0.9073	0.87908	0.94085	0.9445	0.93285	0.89871	0.95378	0.90996
	5.49241e-08	0.93022	0.9073	0.88294	0.95421	0.95317	0.93125	0.90026	0.94667	0.90867
	5.54241e-08	0.93022	0.9073	0.88809	0.93894	0.96011	0.92965	0.90338	0.94489	0.90739
	5.59241e-08	0.92388	0.9009	0.89323	0.93703	0.95317	0.92166	0.90338	0.93956	0.89967
	5.64241e-08	0.92229	0.8993	0.89838	0.93894	0.95491	0.92166	0.91273	0.94311	0.90224
	5.69241e-08	0.91436	0.89451	0.90352	0.93131	0.9445	0.91207	0.91273	0.93778	0.89581
	5.74241e-08	0.91278	0.88652	0.90867	0.92749	0.94103	0.91207	0.9065	0.94311	0.8971
	5.79241e-08	0.90326	0.87693	0.90867	0.93131	0.94277	0.90887	0.89871	0.93601	0.89581
	5.84241e-08	0.90643	0.87693	0.90224	0.92558	0.93063	0.91367	0.90182	0.93423	0.8971
	5.89241e-08	0.91119	0.87853	0.90224	0.93703	0.92716	0.90887	0.90026	0.92889	0.8971
	5.94241e-08	0.90802	0.87533	0.89323	0.92177	0.93063	0.90567	0.90494	0.92889	0.89967
	5.99241e-08	0.90485	0.87533	0.89066	0.91414	0.92369	0.90567	0.90494	0.91823	0.8971
	6.04241e-08	0.91278	0.88012	0.89452	0.92177	0.92195	0.90727	0.90806	0.92178	0.89452
	6.09241e-08	0.91595	0.87053	0.89709	0.92749	0.91675	0.91047	0.90026	0.91467	0.89324
	6.14241e-08	0.91753	0.87533	0.89709	0.91986	0.92022	0.90727	0.9065	0.92001	0.8868
	6.19241e-08	0.91753	0.87053	0.89838	0.9294	0.91502	0.89608	0.90026	0.92178	0.87909
	6.24241e-08	0.91436	0.87053	0.89323	0.92749	0.92022	0.90247	0.90494	0.91467	0.88166
	6.29241e-08	0.91753	0.86254	0.89323	0.91795	0.91328	0.88968	0.89715	0.92356	0.87909
	6.34241e-08	0.91278	0.86734	0.88937	0.91986	0.91155	0.88649	0.89403	0.92356	0.88295
	6.39241e-08	0.91595	0.86254	0.8778	0.9046	0.90634	0.8721	0.89715	0.92712	0.88809
	6.44241e-08	0.92229	0.86734	0.8778	0.9046	0.90634	0.8689	0.90182	0.93067	0.89324
	6.49241e-08	0.92388	0.86254	0.87265	0.91605	0.89594	0.8673	0.89559	0.92534	0.89838
	6.54241e-08	0.91753	0.86734	0.87008	0.91414	0.89941	0.8721	0.89871	0.92712	0.90353
	6.59241e-08	0.91753	0.86254	0.87136	0.91223	0.89247	0.8705	0.89559	0.91823	0.90867
	6.64241e-08	0.92071	0.86734	0.87008	0.91414	0.89767	0.8689	0.89715	0.92712	0.90867
	6.69241e-08	0.91595	0.86734	0.8778	0.92368	0.89941	0.86091	0.89403	0.92534	0.90224
	6.74241e-08	0.90485	0.87053	0.87394	0.91414	0.89247	0.85451	0.8878	0.92001	0.90224
	6.79241e-08	0.90802	0.87533	0.8778	0.9046	0.90114	0.84492	0.89559	0.91467	0.89324
	6.84241e-08	0.90485	0.86894	0.86493	0.90651	0.90114	0.85451	0.89559	0.93067	0.89066
	6.89241e-08	0.90168	0.86414	0.87651	0.90269	0.90461	0.84492	0.89403	0.92534	0.89452
	6.94241e-08	0.90643	0.85775	0.87522	0.89506	0.90808	0.84652	0.88312	0.92889	0.8971
	6.99241e-08	0.91278	0.86094	0.8778	0.88742	0.90288	0.84332	0.88468	0.92178	0.8971
	7.04241e-08	0.91912	0.85775	0.8778	0.88933	0.90461	0.84172	0.87845	0.91645	0.89838
	7.09241e-08	0.91278	0.85135	0.87522	0.88742	0.89594	0.84971	0.87221	0.91467	0.89324
	7.14241e-08	0.91278	0.84656	0.87522	0.87216	0.90461	0.85931	0.87689	0.91112	0.89324
	7.19241e-08	0.91119	0.85135	0.87522	0.86834	0.90288	0.85291	0.87533	0.904	0.88938
	7.24241e-08	0.91119	0.85295	0.87522	0.86071	0.89767	0.84811	0.87377	0.90756	0.8778
	7.29241e-08	0.91595	0.84496	0.86879	0.86453	0.89247	0.85611	0.86286	0.91289	0.8778
	7.34241e-08	0.92071	0.84336	0.86622	0.8588	0.90808	0.84172	0.85819	0.91645	0.87265
	7.39241e-08	0.92071	0.84656	0.86493	0.84926	0.90288	0.84492	0.85351	0.904	0.87008
	7.44241e-08	0.92388	0.84496	0.86107	0.84545	0.90634	0.84492	0.85507	0.90223	0.87137
	7.49241e-08	0.92071	0.83697	0.86236	0.84736	0.89941	0.85771	0.84105	0.90045	0.87008
	7.54241e-08	0.91436	0.83697	0.85593	0.85308	0.89421	0.84971	0.84572	0.90045	0.8778
	7.59241e-08	0.91119	0.84656	0.8585	0.84163	0.89247	0.84492	0.83949	0.89334	0.87394
	7.64241e-08	0.90802	0.83697	0.85078	0.84354	0.889	0.85451	0.84416	0.88801	0.8778
	7.69241e-08	0.90643	0.83537	0.8495	0.85499	0.88206	0.84652	0.83949	0.89156	0.86494
	7.74241e-08	0.90643	0.83857	0.85336	0.84926	0.88553	0.84172	0.83481	0.88979	0.87651
	7.79241e-08	0.89533	0.84016	0.85464	0.84736	0.89074	0.84172	0.83481	0.88801	0.87523
	7.84241e-08	0.89692	0.83537	0.84692	0.84736	0.89421	0.83852	0.83481	0.87734	0.8778
	7.89241e-08	0.89533	0.84176	0.85593	0.85308	0.88206	0.84012	0.83325	0.87556	0.8778
	7.94241e-08	0.88265	0.85615	0.86107	0.84163	0.88033	0.84172	0.8317	0.87912	0.87523
	7.99241e-08	0.8874	0.85455	0.85336	0.84163	0.8786	0.84492	0.83481	0.87378	0.87523
	8.04241e-08	0.88423	0.84975	0.85336	0.84163	0.8786	0.85451	0.83325	0.86134	0.87523
	8.09241e-08	0.88899	0.84975	0.85078	0.86071	0.87166	0.85931	0.83014	0.85779	0.87523
	8.14241e-08	0.88265	0.85295	0.84178	0.8588	0.86645	0.8641	0.82235	0.85779	0.8688
	8.19241e-08	0.88106	0.85135	0.83663	0.86071	0.86992	0.85931	0.82235	0.85601	0.86622
	8.24241e-08	0.8874	0.85935	0.83149	0.87025	0.86819	0.85291	0.83014	0.85779	0.86494
	8.29241e-08	0.89375	0.85775	0.83278	0.87216	0.86645	0.85611	0.82702	0.86667	0.86108
	8.34241e-08	0.88265	0.87053	0.83406	0.87025	0.85605	0.85771	0.8239	0.87556	0.86237
	8.39241e-08	0.88106	0.86894	0.83663	0.86453	0.85432	0.85291	0.81455	0.88267	0.85593
	8.44241e-08	0.89533	0.88012	0.83535	0.87025	0.85778	0.86091	0.82546	0.8969	0.85851
	8.49241e-08	0.88423	0.88652	0.84435	0.87407	0.85258	0.85451	0.8239	0.89156	0.85079
	8.54241e-08	0.88899	0.88812	0.85078	0.86834	0.84044	0.85771	0.82702	0.88623	0.8495
	8.59241e-08	0.87947	0.88652	0.85078	0.86834	0.83697	0.85451	0.83014	0.88979	0.85336
	8.64241e-08	0.88265	0.89451	0.85207	0.86834	0.83697	0.84811	0.83325	0.8809	0.85465
	8.69241e-08	0.87789	0.89771	0.8495	0.87216	0.83524	0.85291	0.8239	0.8809	0.84693
	8.74241e-08	0.86996	0.8993	0.85336	0.86643	0.83697	0.85291	0.83325	0.8649	0.85593
	8.79241e-08	0.8763	0.9025	0.85464	0.86453	0.84564	0.85451	0.84105	0.86667	0.86108
	8.84241e-08	0.87313	0.9041	0.85593	0.86834	0.85432	0.85291	0.84416	0.8649	0.85336
	8.89241e-08	0.86996	0.89771	0.86107	0.87025	0.86125	0.85451	0.83793	0.85068	0.85336
	8.94241e-08	0.8652	0.8993	0.86107	0.86643	0.87513	0.84811	0.83949	0.85957	0.85079
	8.99241e-08	0.86362	0.88971	0.86365	0.85308	0.86992	0.84172	0.84572	0.86312	0.84178
	9.04241e-08	0.85727	0.89131	0.86879	0.85308	0.86472	0.83852	0.84728	0.87556	0.83664
	9.09241e-08	0.85727	0.88172	0.86365	0.85117	0.86819	0.84652	0.84416	0.87734	0.83149
	9.14241e-08	0.84617	0.88812	0.87136	0.84545	0.85952	0.83852	0.84416	0.88445	0.83278
	9.19241e-08	0.84776	0.88652	0.87136	0.84545	0.85952	0.83213	0.85195	0.88445	0.83407
	9.24241e-08	0.85886	0.88332	0.86879	0.83972	0.84391	0.84172	0.85663	0.89334	0.83664
	9.29241e-08	0.84617	0.87533	0.86879	0.84736	0.84564	0.83692	0.85975	0.88801	0.83535
	9.34241e-08	0.843	0.87853	0.86751	0.84163	0.84391	0.84172	0.85975	0.88445	0.84436
	9.39241e-08	0.84458	0.87533	0.87394	0.85308	0.83003	0.83373	0.85663	0.88445	0.85079
	9.44241e-08	0.843	0.87693	0.87394	0.84926	0.83871	0.83532	0.86286	0.87912	0.85079
	9.49241e-08	0.843	0.86734	0.86751	0.8588	0.84217	0.83053	0.86131	0.88445	0.85208
	9.54241e-08	0.83824	0.86574	0.87008	0.85117	0.85432	0.82733	0.85195	0.87912	0.8495
	9.59241e-08	0.84617	0.86894	0.86365	0.85117	0.85605	0.81614	0.85351	0.87912	0.85336
	9.64241e-08	0.84458	0.86894	0.86493	0.84926	0.86299	0.82413	0.85819	0.87734	0.85465
	9.69241e-08	0.84458	0.86414	0.86107	0.85117	0.86299	0.82254	0.85663	0.87912	0.85593
	9.74241e-08	0.85093	0.86734	0.86751	0.84163	0.87166	0.82573	0.85351	0.87912	0.86108
	9.79241e-08	0.85569	0.86574	0.87008	0.83972	0.86645	0.83373	0.85351	0.86845	0.86108
	9.84241e-08	0.85727	0.86094	0.86365	0.83972	0.86299	0.83373	0.85663	0.87023	0.86365
	9.89241e-08	0.86837	0.85135	0.86236	0.83972	0.86299	0.84492	0.8504	0.87201	0.8688
	9.94241e-08	0.8652	0.85135	0.86493	0.834	0.85778	0.84811	0.85195	0.87734	0.86365
	9.99241e-08	0.84776	0.84336	0.86493	0.83018	0.86299	0.84652	0.84416	0.86845	0.87137
	1.00424e-07	0.85569	0.85775	0.86365	0.84354	0.85778	0.85291	0.8426	0.86845	0.87137
	1.00924e-07	0.85886	0.85615	0.86622	0.84736	0.85778	0.85771	0.83325	0.86134	0.8688
	1.01424e-07	0.85093	0.86094	0.86365	0.834	0.85605	0.85931	0.8426	0.85957	0.8688
	1.01924e-07	0.8541	0.86094	0.86751	0.84926	0.85778	0.85611	0.83793	0.8649	0.86751
	1.02424e-07	0.86044	0.87053	0.86879	0.84545	0.85778	0.85291	0.83793	0.85601	0.87394
	1.02924e-07	0.85251	0.87373	0.86622	0.86834	0.84738	0.86091	0.83637	0.85245	0.87394
	1.03424e-07	0.85569	0.87373	0.86493	0.86262	0.84911	0.85131	0.8317	0.85779	0.86751
	1.03924e-07	0.85569	0.88172	0.87265	0.86262	0.85085	0.85451	0.83014	0.85068	0.87008
	1.04424e-07	0.86837	0.88652	0.87265	0.86643	0.85605	0.84971	0.82235	0.8489	0.86365
	1.04924e-07	0.86837	0.88012	0.8778	0.86453	0.84738	0.84971	0.8317	0.84534	0.86494
	1.05424e-07	0.87947	0.88652	0.87651	0.86071	0.84738	0.84492	0.82858	0.84356	0.86108
	1.05924e-07	0.88265	0.88332	0.87394	0.85117	0.84044	0.84492	0.83014	0.84001	0.86751
	1.06424e-07	0.87472	0.88652	0.86236	0.86262	0.83871	0.84811	0.83481	0.84534	0.87008
	1.06924e-07	0.86837	0.88971	0.86751	0.86643	0.84391	0.85131	0.8317	0.84356	0.86365
	1.07424e-07	0.86996	0.88652	0.85721	0.87216	0.83524	0.85931	0.84884	0.85423	0.86237
	1.07924e-07	0.85727	0.89131	0.85336	0.87025	0.83177	0.86091	0.84728	0.8489	0.86494
	1.08424e-07	0.86362	0.89131	0.8495	0.87216	0.83697	0.8641	0.84572	0.8489	0.86494
	1.08924e-07	0.8652	0.88971	0.85464	0.88361	0.83003	0.8705	0.84572	0.85423	0.86365
	1.09424e-07	0.85727	0.88812	0.8585	0.87979	0.8283	0.87529	0.84416	0.84534	0.86622
	1.09924e-07	0.86044	0.88812	0.8585	0.87407	0.82483	0.8737	0.83949	0.85601	0.86365
	1.10424e-07	0.86679	0.88492	0.85979	0.86262	0.8231	0.87689	0.84728	0.84712	0.86751
	1.10924e-07	0.86679	0.87213	0.86236	0.87216	0.81963	0.87689	0.84105	0.84712	0.8688
	1.11424e-07	0.86203	0.87853	0.86236	0.86262	0.82483	0.8737	0.83481	0.84179	0.86622
	1.11924e-07	0.86996	0.87213	0.8585	0.86262	0.8231	0.8689	0.82858	0.84534	0.86494
	1.12424e-07	0.86996	0.87373	0.85979	0.86834	0.8335	0.87689	0.83014	0.85423	0.87265
	1.12924e-07	0.86837	0.87373	0.86365	0.87598	0.8283	0.8673	0.8317	0.8489	0.87265
	1.13424e-07	0.87154	0.87373	0.85593	0.86262	0.8283	0.8689	0.83014	0.85601	0.8778
	1.13924e-07	0.8652	0.87053	0.85593	0.85499	0.8335	0.8705	0.82702	0.86312	0.87651
	1.14424e-07	0.86362	0.87693	0.85336	0.8588	0.82483	0.8689	0.83325	0.8649	0.87394
	1.14924e-07	0.86679	0.87533	0.85721	0.87216	0.83524	0.8721	0.83949	0.87378	0.86237
	1.15424e-07	0.86679	0.87213	0.85336	0.87216	0.82656	0.8721	0.8426	0.87201	0.86751
	1.15924e-07	0.86996	0.86254	0.8585	0.86643	0.82656	0.8721	0.84105	0.87556	0.85722
	1.16424e-07	0.87947	0.86254	0.85464	0.87025	0.82136	0.8705	0.85351	0.87023	0.85336
	1.16924e-07	0.87947	0.85775	0.85979	0.86834	0.82483	0.88169	0.85507	0.86667	0.8495
	1.17424e-07	0.88265	0.86894	0.8585	0.8569	0.8335	0.87529	0.85819	0.86134	0.85465
	1.17924e-07	0.88106	0.86894	0.8585	0.84354	0.8283	0.87849	0.86131	0.86845	0.85851
	1.18424e-07	0.87947	0.87053	0.85979	0.84545	0.83524	0.87849	0.86598	0.86845	0.85851
	1.18924e-07	0.8763	0.86894	0.86236	0.85117	0.84217	0.88489	0.86131	0.86667	0.85979
	1.19424e-07	0.87472	0.87053	0.85593	0.83781	0.84391	0.87529	0.85663	0.86312	0.86237
	1.19924e-07	0.87789	0.86894	0.85464	0.834	0.85258	0.8689	0.84884	0.8649	0.86237
	1.20424e-07	0.8763	0.86254	0.85078	0.84163	0.85085	0.87529	0.85351	0.86312	0.85851
	1.20924e-07	0.8763	0.86094	0.84435	0.85308	0.85432	0.8625	0.84572	0.86667	0.85979
	1.21424e-07	0.86837	0.86734	0.84435	0.84163	0.84911	0.8673	0.84884	0.85601	0.86365
	1.21924e-07	0.86837	0.87053	0.84564	0.83972	0.84564	0.86091	0.84884	0.85957	0.85593
	1.22424e-07	0.87313	0.87213	0.84692	0.83972	0.84044	0.8641	0.8504	0.85779	0.85593
	1.22924e-07	0.87472	0.86254	0.84821	0.85308	0.84738	0.87529	0.84572	0.85601	0.85336
	1.23424e-07	0.8763	0.87053	0.84821	0.84736	0.84738	0.8673	0.84105	0.85957	0.85722
	1.23924e-07	0.87947	0.86734	0.84692	0.83972	0.84564	0.8689	0.83014	0.85779	0.85336
	1.24424e-07	0.87789	0.87053	0.85078	0.84163	0.84217	0.8625	0.83014	0.85957	0.85851
	1.24924e-07	0.87947	0.87533	0.85464	0.85117	0.84391	0.86091	0.82858	0.86845	0.85465
	1.25424e-07	0.86679	0.88172	0.85336	0.84163	0.84217	0.85931	0.83637	0.87023	0.85979
	1.25924e-07	0.86996	0.87693	0.84692	0.84354	0.84564	0.84652	0.8317	0.87201	0.85851
	1.26424e-07	0.8652	0.86894	0.8495	0.84545	0.83524	0.84332	0.8426	0.87023	0.85851
	1.26924e-07	0.86362	0.86574	0.85593	0.84926	0.83871	0.84172	0.84105	0.86667	0.85979
	1.27424e-07	0.86203	0.86574	0.84692	0.84354	0.83697	0.84172	0.84728	0.8649	0.86237
	1.27924e-07	0.8652	0.85615	0.85078	0.83591	0.83524	0.84492	0.84105	0.8649	0.85593
	1.28424e-07	0.85886	0.85295	0.85078	0.83972	0.83871	0.84811	0.85507	0.86667	0.85465
	1.28924e-07	0.85886	0.85135	0.84821	0.84163	0.83697	0.85291	0.86442	0.87023	0.85079
	1.29424e-07	0.86679	0.84816	0.84178	0.83591	0.83871	0.84652	0.86754	0.87023	0.84436
	1.29924e-07	0.86679	0.84656	0.84306	0.84545	0.84738	0.85291	0.87377	0.86667	0.84436
	1.30424e-07	0.86837	0.84656	0.84049	0.834	0.84911	0.84971	0.88312	0.87023	0.84564
	1.30924e-07	0.86996	0.84496	0.83149	0.84545	0.85085	0.85291	0.87377	0.86134	0.84693
	1.31424e-07	0.86996	0.85135	0.83278	0.84354	0.84911	0.85771	0.88624	0.8649	0.84822
	1.31924e-07	0.86362	0.85775	0.83535	0.83972	0.84564	0.85931	0.87533	0.86845	0.84822
	1.32424e-07	0.86679	0.85455	0.84049	0.84354	0.84391	0.85771	0.87845	0.86134	0.84693
	1.32924e-07	0.85886	0.86734	0.84306	0.85499	0.84391	0.85771	0.87377	0.86667	0.85079
	1.33424e-07	0.8652	0.86894	0.85078	0.83781	0.84564	0.85771	0.87221	0.86667	0.85465
	1.33924e-07	0.86837	0.87213	0.85207	0.83018	0.84911	0.84971	0.86754	0.85957	0.85336
	1.34424e-07	0.85886	0.86894	0.84564	0.83781	0.84911	0.84971	0.85975	0.85068	0.84693
	1.34924e-07	0.8652	0.87373	0.85207	0.834	0.84564	0.85291	0.86131	0.86134	0.8495
	1.35424e-07	0.86362	0.88492	0.8495	0.82637	0.84911	0.85291	0.85975	0.85601	0.85593
	1.35924e-07	0.86837	0.88492	0.84692	0.82446	0.84044	0.85771	0.85195	0.86312	0.84693
	1.36424e-07	0.86996	0.88492	0.84692	0.82064	0.84391	0.85291	0.85351	0.86312	0.85079
	1.36924e-07	0.86679	0.88332	0.84821	0.83209	0.84738	0.85931	0.86286	0.87023	0.85079
	1.37424e-07	0.87154	0.88172	0.84821	0.834	0.84044	0.85611	0.86286	0.87734	0.84822
	1.37924e-07	0.86837	0.87533	0.84306	0.83591	0.84564	0.85611	0.86286	0.87556	0.84178
	1.38424e-07	0.86996	0.88012	0.84049	0.84736	0.84564	0.84811	0.86754	0.87378	0.84307
	1.38924e-07	0.86996	0.87853	0.84049	0.8588	0.83871	0.85291	0.86286	0.87378	0.8405
	1.39424e-07	0.86996	0.87853	0.83663	0.86262	0.83003	0.85131	0.86598	0.8809	0.83149
	1.39924e-07	0.8652	0.88492	0.83921	0.8569	0.84044	0.83852	0.85663	0.87201	0.83278
	1.40424e-07	0.87472	0.87853	0.83663	0.86453	0.83524	0.84332	0.87533	0.87912	0.83535
	1.40924e-07	0.87472	0.87693	0.84306	0.86262	0.84217	0.84172	0.86598	0.8809	0.8405
	1.41424e-07	0.86679	0.87693	0.83921	0.86643	0.84217	0.84811	0.8691	0.87556	0.84307
	1.41924e-07	0.87313	0.87053	0.84049	0.86262	0.84911	0.84652	0.86442	0.87556	0.85079
	1.42424e-07	0.87154	0.87533	0.83921	0.87025	0.85605	0.84811	0.87221	0.87201	0.85208
	1.42924e-07	0.86837	0.87213	0.84049	0.87216	0.85432	0.85451	0.86286	0.87734	0.84564
	1.43424e-07	0.85727	0.87693	0.84306	0.87598	0.85258	0.84811	0.86286	0.87556	0.85208
	1.43924e-07	0.86362	0.87533	0.84692	0.87598	0.85258	0.84012	0.85975	0.87378	0.8495
	1.44424e-07	0.85886	0.86574	0.84178	0.86643	0.85952	0.84172	0.86754	0.87912	0.84693
	1.44924e-07	0.85569	0.86574	0.8495	0.87407	0.85085	0.84492	0.86442	0.88979	0.84693
	1.45424e-07	0.84934	0.87053	0.85078	0.86453	0.85778	0.82733	0.86131	0.88979	0.84822
	1.45924e-07	0.85569	0.87693	0.84435	0.86071	0.85952	0.82413	0.86598	0.89512	0.84822
	1.46424e-07	0.86203	0.86894	0.83921	0.86262	0.85432	0.82413	0.86754	0.90045	0.84307
	1.46924e-07	0.8652	0.86254	0.84306	0.87025	0.85432	0.83213	0.85975	0.88801	0.8405
	1.47424e-07	0.87313	0.86414	0.84178	0.86643	0.85085	0.82094	0.85975	0.88979	0.8405
	1.47924e-07	0.87472	0.86254	0.83535	0.86071	0.85605	0.81614	0.85351	0.88801	0.83664
	1.48424e-07	0.86996	0.85775	0.84178	0.87025	0.85432	0.81134	0.85819	0.87734	0.83921
	1.48924e-07	0.86362	0.85615	0.84564	0.87407	0.85258	0.80975	0.86131	0.88267	0.83664
	1.49424e-07	0.85569	0.86094	0.83792	0.86834	0.85778	0.81614	0.85975	0.88267	0.84307
	1.49924e-07	0.8541	0.85455	0.84692	0.86643	0.86819	0.81614	0.85507	0.86667	0.83921
	1.50424e-07	0.86044	0.85615	0.84178	0.86643	0.86819	0.81134	0.85975	0.86312	0.8405
	1.50924e-07	0.85251	0.85455	0.83792	0.87979	0.87339	0.81934	0.86442	0.85957	0.83921
	1.51424e-07	0.8541	0.85295	0.83406	0.87216	0.8786	0.82573	0.86598	0.85779	0.8405
	1.51924e-07	0.85886	0.85455	0.83278	0.86071	0.86645	0.81774	0.87377	0.85245	0.84307
	1.52424e-07	0.86203	0.85295	0.83278	0.8588	0.86819	0.81774	0.87377	0.85423	0.84693
	1.52924e-07	0.86044	0.85135	0.83149	0.86834	0.86645	0.82893	0.87377	0.85245	0.84178
	1.53424e-07	0.84617	0.85295	0.82891	0.86071	0.85605	0.82254	0.87533	0.84712	0.8495
	1.53924e-07	0.8541	0.86094	0.82891	0.86262	0.86125	0.81934	0.87221	0.8489	0.85079
	1.54424e-07	0.84934	0.86574	0.82377	0.86071	0.86125	0.82733	0.87221	0.85601	0.84436
	1.54924e-07	0.85093	0.86574	0.82248	0.87216	0.84564	0.82893	0.8691	0.85245	0.83921
	1.55424e-07	0.85251	0.85775	0.8212	0.86834	0.84217	0.83373	0.87221	0.84712	0.84307
	1.55924e-07	0.85251	0.86894	0.81991	0.86834	0.83871	0.82893	0.86442	0.84001	0.84178
	1.56424e-07	0.86044	0.86574	0.80962	0.86834	0.83697	0.83373	0.8691	0.8489	0.83535
	1.56924e-07	0.85569	0.86254	0.81091	0.87598	0.83177	0.84332	0.8691	0.85068	0.84178
	1.57424e-07	0.85727	0.86734	0.80576	0.86071	0.8335	0.84971	0.86754	0.8489	0.84564
	1.57924e-07	0.86679	0.86574	0.79547	0.8588	0.83177	0.84652	0.85975	0.84712	0.83793
	1.58424e-07	0.86996	0.87693	0.79804	0.86834	0.82656	0.85291	0.86442	0.85423	0.84693
	1.58924e-07	0.86837	0.86414	0.79676	0.87407	0.8283	0.84492	0.86131	0.85423	0.84178
	1.59424e-07	0.86679	0.86094	0.78904	0.86262	0.83524	0.84492	0.86131	0.85068	0.83793
	1.59924e-07	0.86362	0.85935	0.7929	0.86453	0.83177	0.83852	0.85975	0.8489	0.83407
	1.60424e-07	0.86362	0.86414	0.78904	0.86262	0.82656	0.83532	0.85351	0.85601	0.83278
	1.60924e-07	0.86044	0.86094	0.78261	0.87407	0.81963	0.83213	0.8504	0.85601	0.83278
	1.61424e-07	0.8541	0.86094	0.78389	0.86643	0.8283	0.82254	0.8504	0.84712	0.83149
	1.61924e-07	0.85251	0.85455	0.78647	0.86643	0.83003	0.81774	0.84884	0.84712	0.82892
	1.62424e-07	0.85251	0.85615	0.78518	0.87216	0.8283	0.81294	0.84105	0.84179	0.82892
	1.62924e-07	0.8541	0.84656	0.78904	0.88552	0.82656	0.81934	0.83793	0.84001	0.82378
	1.63424e-07	0.86044	0.85135	0.7929	0.87598	0.8335	0.81934	0.8317	0.8329	0.82249
	1.63924e-07	0.85727	0.85135	0.79032	0.87598	0.8335	0.82094	0.83014	0.82046	0.8212
	1.64424e-07	0.86203	0.85135	0.78518	0.8817	0.83003	0.82254	0.82858	0.8169	0.81992
	1.64924e-07	0.86044	0.85295	0.7929	0.87789	0.8283	0.82573	0.83014	0.82046	0.80963
	1.65424e-07	0.85569	0.85455	0.79547	0.86262	0.83524	0.82733	0.82235	0.82401	0.81091
	1.65924e-07	0.8541	0.86254	0.79161	0.85499	0.83524	0.82413	0.8239	0.81512	0.80577
	1.66424e-07	0.86044	0.85455	0.7929	0.8569	0.82656	0.82094	0.8239	0.81334	0.79548
	1.66924e-07	0.8652	0.84975	0.79032	0.86071	0.82656	0.82893	0.8239	0.8169	0.79805
	1.67424e-07	0.86996	0.84496	0.79161	0.85117	0.82136	0.82254	0.82235	0.81334	0.79676
	1.67924e-07	0.86837	0.83857	0.7929	0.85117	0.81963	0.82094	0.82702	0.80979	0.78905
	1.68424e-07	0.8763	0.84336	0.78775	0.85117	0.81269	0.82413	0.8317	0.8169	0.79291
	1.68924e-07	0.87472	0.82738	0.78775	0.8588	0.80055	0.82893	0.8317	0.81157	0.78905
	1.69424e-07	0.88106	0.83217	0.78775	0.85308	0.79708	0.81774	0.82079	0.8169	0.78261
	1.69924e-07	0.88423	0.82098	0.78775	0.84926	0.80055	0.81934	0.81923	0.8169	0.7839
	1.70424e-07	0.88265	0.82578	0.79032	0.85117	0.80402	0.82733	0.81923	0.82046	0.78647
	1.70924e-07	0.88106	0.81299	0.79418	0.85117	0.79535	0.83373	0.813	0.82046	0.78519
	1.71424e-07	0.87154	0.81939	0.79161	0.85117	0.79361	0.82733	0.81144	0.82579	0.78905
	1.71924e-07	0.86679	0.81459	0.79676	0.85308	0.79708	0.83373	0.81455	0.8169	0.79291
	1.72424e-07	0.86996	0.8066	0.78775	0.85499	0.79361	0.83053	0.81455	0.82223	0.79033
	1.72924e-07	0.86044	0.80181	0.79032	0.86071	0.79014	0.82413	0.8052	0.82223	0.78519
	1.73424e-07	0.86044	0.81139	0.79161	0.85499	0.79708	0.82094	0.80832	0.82046	0.79291
	1.73924e-07	0.84934	0.8082	0.78904	0.85308	0.79188	0.80975	0.80053	0.82046	0.79548
	1.74424e-07	0.85093	0.81939	0.78132	0.84545	0.79708	0.80495	0.79741	0.82401	0.79162
	1.74924e-07	0.84458	0.81299	0.78389	0.84545	0.79708	0.79855	0.80053	0.82046	0.79291
	1.75424e-07	0.84458	0.82098	0.78518	0.83972	0.80055	0.80175	0.80053	0.82046	0.79033
	1.75924e-07	0.83507	0.81779	0.78261	0.82827	0.80055	0.79376	0.79429	0.81334	0.79162
	1.76424e-07	0.83031	0.82738	0.78261	0.82064	0.80575	0.79056	0.79897	0.82046	0.79291
	1.76924e-07	0.82714	0.82418	0.78647	0.83018	0.79708	0.80015	0.78806	0.81512	0.78776
	1.77424e-07	0.82238	0.81619	0.78904	0.83209	0.80228	0.80015	0.79118	0.82756	0.78776
	1.77924e-07	0.8319	0.82578	0.79032	0.82637	0.80228	0.78736	0.78494	0.82046	0.78776
	1.78424e-07	0.83031	0.81779	0.78261	0.82064	0.80055	0.79376	0.79118	0.8169	0.78776
	1.78924e-07	0.82714	0.81459	0.79032	0.83018	0.80055	0.79855	0.78806	0.81868	0.79033
	1.79424e-07	0.82238	0.81139	0.78132	0.81492	0.80402	0.79855	0.78494	0.82046	0.79419
	1.79924e-07	0.81921	0.8082	0.78647	0.80919	0.80055	0.79855	0.78494	0.8169	0.79162
	1.80424e-07	0.81762	0.8066	0.78518	0.81301	0.80055	0.80015	0.78494	0.81157	0.79676
	1.80924e-07	0.82238	0.805	0.78775	0.81492	0.79361	0.80175	0.78183	0.81512	0.78776
	1.81424e-07	0.81287	0.79541	0.78904	0.80538	0.80055	0.80335	0.78494	0.81512	0.79033
	1.81924e-07	0.80652	0.79861	0.79161	0.80729	0.79535	0.80175	0.78027	0.80623	0.79162
	1.82424e-07	0.8097	0.79861	0.78132	0.81683	0.80749	0.80335	0.78962	0.80801	0.78905
	1.82924e-07	0.79542	0.79062	0.78518	0.81683	0.80055	0.79695	0.79118	0.81157	0.78133
	1.83424e-07	0.79384	0.79381	0.78647	0.8111	0.79708	0.79855	0.78806	0.80979	0.7839
	1.83924e-07	0.79701	0.78902	0.79032	0.80538	0.79882	0.79056	0.78806	0.8009	0.78519
	1.84424e-07	0.78749	0.79062	0.78775	0.79775	0.80055	0.78416	0.79118	0.8009	0.78261
	1.84924e-07	0.78115	0.78742	0.79032	0.80538	0.79708	0.78257	0.78806	0.80446	0.78261
	1.85424e-07	0.76688	0.79062	0.79032	0.79965	0.79188	0.77777	0.77715	0.80801	0.78647
	1.85924e-07	0.77639	0.79222	0.79418	0.7863	0.79535	0.77137	0.77248	0.80623	0.78905
	1.86424e-07	0.76688	0.79062	0.79161	0.79011	0.79535	0.77777	0.77559	0.79734	0.79033
	1.86924e-07	0.77639	0.78582	0.78261	0.79202	0.78667	0.77937	0.76469	0.79201	0.78261
	1.87424e-07	0.77481	0.78742	0.79547	0.78248	0.78841	0.77937	0.76157	0.8009	0.79033
	1.87924e-07	0.78115	0.79062	0.79418	0.78439	0.79188	0.78257	0.75689	0.8009	0.78133
	1.88424e-07	0.78115	0.78263	0.7929	0.79775	0.79014	0.78416	0.75534	0.8009	0.78647
	1.88924e-07	0.77163	0.79541	0.79418	0.79011	0.78147	0.79056	0.75378	0.8009	0.78519
	1.89424e-07	0.77163	0.79062	0.79161	0.78821	0.78147	0.78736	0.75222	0.79734	0.78776
	1.89924e-07	0.77322	0.79222	0.79161	0.7863	0.78494	0.78257	0.74754	0.79023	0.78905
	1.90424e-07	0.77163	0.78902	0.78389	0.78057	0.78841	0.79056	0.75066	0.78846	0.79162
	1.90924e-07	0.76688	0.78742	0.78389	0.78057	0.78667	0.78896	0.74599	0.7849	0.78133
	1.91424e-07	0.77322	0.79062	0.78775	0.78821	0.778	0.78416	0.74754	0.78135	0.78519
	1.91924e-07	0.77798	0.79381	0.79032	0.77866	0.7728	0.78896	0.73663	0.78135	0.78647
	1.92424e-07	0.77639	0.78902	0.78775	0.77866	0.78147	0.78896	0.74131	0.79023	0.79033
	1.92924e-07	0.77956	0.79062	0.78775	0.77485	0.78147	0.79056	0.73663	0.8009	0.78776
	1.93424e-07	0.79225	0.78742	0.78132	0.77103	0.78147	0.77937	0.74131	0.79734	0.79033
	1.93924e-07	0.78908	0.79541	0.78389	0.76531	0.78147	0.77937	0.73819	0.78846	0.79033
	1.94424e-07	0.80177	0.79062	0.78132	0.76531	0.778	0.77617	0.74599	0.79023	0.79419
	1.94924e-07	0.80018	0.79062	0.78389	0.7634	0.77107	0.77457	0.73508	0.78668	0.79162
	1.95424e-07	0.80335	0.79062	0.78647	0.75959	0.76933	0.76818	0.74287	0.78668	0.78261
	1.95924e-07	0.79859	0.78582	0.78003	0.74623	0.76586	0.76978	0.74287	0.78312	0.79548
	1.96424e-07	0.80494	0.79062	0.78132	0.74623	0.76239	0.76018	0.74287	0.77957	0.79419
	1.96924e-07	0.80335	0.78263	0.78003	0.74814	0.76239	0.76018	0.74131	0.78846	0.79291
	1.97424e-07	0.79542	0.77943	0.7736	0.74241	0.77107	0.75858	0.74599	0.7849	0.79419
	1.97924e-07	0.79701	0.79062	0.76846	0.73669	0.78147	0.75539	0.74443	0.77779	0.79162
	1.98424e-07	0.78749	0.78742	0.75688	0.7405	0.778	0.75059	0.74131	0.7849	0.79162
	1.98924e-07	0.78749	0.78582	0.75817	0.75004	0.76933	0.75858	0.73819	0.77424	0.7839
	1.99424e-07	0.77956	0.78902	0.74659	0.74241	0.77107	0.75219	0.73819	0.78135	0.7839
	1.99924e-07	0.78749	0.78103	0.75173	0.74432	0.7676	0.75219	0.73975	0.77957	0.78776
	2.00424e-07	0.78274	0.77623	0.75302	0.74241	0.7676	0.74899	0.73508	0.77601	0.79033
	2.00924e-07	0.77956	0.77783	0.75945	0.75386	0.76413	0.75858	0.74131	0.77601	0.78776
	2.01424e-07	0.77956	0.76984	0.75559	0.74432	0.76066	0.75698	0.73975	0.76535	0.78776
	2.01924e-07	0.78591	0.77463	0.76202	0.74623	0.76933	0.75698	0.73663	0.77424	0.78133
	2.02424e-07	0.78749	0.78263	0.76717	0.7386	0.76586	0.76178	0.74599	0.76535	0.7839
	2.02924e-07	0.78908	0.77304	0.76717	0.75004	0.75892	0.76178	0.73508	0.7689	0.78133
	2.03424e-07	0.78591	0.77623	0.7646	0.75768	0.76586	0.76818	0.74443	0.77068	0.7839
	2.03924e-07	0.78908	0.77783	0.76717	0.74623	0.75546	0.76178	0.73819	0.77424	0.78647
	2.04424e-07	0.78908	0.77623	0.76974	0.76149	0.76239	0.75539	0.73975	0.77424	0.78004
	2.04924e-07	0.78591	0.77144	0.76717	0.76722	0.76066	0.76178	0.73352	0.77779	0.78133
	2.05424e-07	0.78432	0.77144	0.76846	0.76531	0.75719	0.76338	0.7304	0.77424	0.78004
	2.05924e-07	0.77798	0.77463	0.76588	0.75577	0.75719	0.75698	0.72417	0.77246	0.77361
	2.06424e-07	0.76846	0.77144	0.75817	0.75768	0.74678	0.76018	0.73352	0.77246	0.76846
	2.06924e-07	0.76688	0.78103	0.76202	0.76722	0.75546	0.76338	0.72105	0.7689	0.75689
	2.07424e-07	0.76529	0.78103	0.75559	0.75768	0.74678	0.76018	0.72261	0.77068	0.75817
	2.07924e-07	0.76688	0.77144	0.75173	0.75577	0.75025	0.75379	0.72573	0.76357	0.7466
	2.08424e-07	0.77481	0.77304	0.74916	0.76149	0.75199	0.75698	0.71793	0.77424	0.75174
	2.08924e-07	0.77163	0.76344	0.74916	0.7634	0.75546	0.76178	0.71949	0.76535	0.75303
	2.09424e-07	0.77639	0.75385	0.74659	0.76531	0.75546	0.75379	0.71638	0.76712	0.75946
	2.09924e-07	0.77798	0.76504	0.74787	0.76722	0.75892	0.74739	0.71326	0.76179	0.7556
	2.10424e-07	0.77798	0.76344	0.74402	0.77294	0.75546	0.74419	0.71482	0.75824	0.76203
	2.10924e-07	0.77798	0.76185	0.74144	0.78248	0.75372	0.74579	0.72105	0.76712	0.76718
	2.11424e-07	0.77798	0.76344	0.74402	0.77866	0.75372	0.741	0.71638	0.77601	0.76718
	2.11924e-07	0.78115	0.76344	0.7453	0.78057	0.75025	0.74419	0.72105	0.77068	0.76461
	2.12424e-07	0.78749	0.77463	0.7453	0.76722	0.75199	0.74739	0.7304	0.78135	0.76718
	2.12924e-07	0.77956	0.76984	0.75173	0.77103	0.74505	0.74739	0.71638	0.7689	0.76975
	2.13424e-07	0.78591	0.77304	0.74916	0.76531	0.75546	0.74419	0.71949	0.77068	0.76718
	2.13924e-07	0.77798	0.77623	0.75173	0.75004	0.74678	0.74739	0.71793	0.76179	0.76846
	2.14424e-07	0.78115	0.77463	0.75559	0.75386	0.74852	0.74899	0.71793	0.77246	0.76589
	2.14924e-07	0.77639	0.76504	0.75945	0.75768	0.74332	0.75539	0.71949	0.77068	0.75817
	2.15424e-07	0.77798	0.76344	0.76202	0.75768	0.73985	0.76018	0.72573	0.76357	0.76203
	2.15924e-07	0.77956	0.76504	0.76717	0.75959	0.74852	0.74899	0.71793	0.7529	0.7556
	2.16424e-07	0.78749	0.76984	0.76074	0.75959	0.75719	0.75539	0.72261	0.76179	0.75174
	2.16924e-07	0.78432	0.76185	0.77103	0.76912	0.75199	0.75858	0.7117	0.75646	0.74917
	2.17424e-07	0.78749	0.77144	0.77617	0.75768	0.76239	0.76018	0.71482	0.75646	0.74917
	2.17924e-07	0.78115	0.76664	0.77875	0.74814	0.75025	0.76178	0.70858	0.7529	0.7466
	2.18424e-07	0.79066	0.76824	0.77617	0.75386	0.75199	0.76338	0.71793	0.75824	0.74788
	2.18924e-07	0.78432	0.76344	0.78389	0.76149	0.74332	0.76498	0.7117	0.75112	0.74402
	2.19424e-07	0.78749	0.76185	0.79032	0.75959	0.75372	0.76178	0.72417	0.75468	0.74145
	2.19924e-07	0.78115	0.75865	0.78904	0.75959	0.75199	0.75539	0.71793	0.74402	0.74402
	2.20424e-07	0.78432	0.76344	0.78261	0.77103	0.74505	0.76178	0.72261	0.74046	0.74531
	2.20924e-07	0.78274	0.76025	0.78647	0.78248	0.73465	0.75858	0.71949	0.74402	0.74531
	2.21424e-07	0.78591	0.75865	0.78518	0.76912	0.74332	0.75219	0.71793	0.74757	0.75174
	2.21924e-07	0.79542	0.75705	0.77875	0.77103	0.73811	0.75539	0.7117	0.7369	0.74917
	2.22424e-07	0.79225	0.75226	0.78261	0.77294	0.73811	0.75698	0.71949	0.7369	0.75174
	2.22924e-07	0.80018	0.75545	0.79032	0.78248	0.73465	0.75539	0.71482	0.75112	0.7556
	2.23424e-07	0.80018	0.75066	0.78647	0.7863	0.73985	0.75698	0.71014	0.75646	0.75946
	2.23924e-07	0.80652	0.76664	0.78518	0.7863	0.73291	0.75698	0.71326	0.74579	0.76203
	2.24424e-07	0.80177	0.76185	0.78261	0.78439	0.73638	0.75219	0.71482	0.74935	0.76718
	2.24924e-07	0.79701	0.75705	0.78261	0.79202	0.72597	0.76018	0.72261	0.74935	0.76075
	2.25424e-07	0.79384	0.75385	0.78389	0.78057	0.7225	0.75698	0.71949	0.74046	0.77104
	2.25924e-07	0.79859	0.76185	0.78518	0.77485	0.72597	0.76178	0.72105	0.74757	0.77618
	2.26424e-07	0.79859	0.75705	0.78647	0.78439	0.72944	0.76338	0.72105	0.73513	0.77876
	2.26924e-07	0.79542	0.76025	0.78904	0.78248	0.71903	0.76658	0.71949	0.7369	0.77618
	2.27424e-07	0.79384	0.76185	0.78775	0.77866	0.71903	0.76498	0.72417	0.73157	0.7839
	2.27924e-07	0.80018	0.77144	0.77875	0.77485	0.73291	0.77297	0.72728	0.74046	0.79033
	2.28424e-07	0.79066	0.76984	0.77232	0.77103	0.73811	0.76658	0.73819	0.74935	0.78905
	2.28924e-07	0.79384	0.76504	0.76588	0.78821	0.72771	0.76658	0.73663	0.75468	0.78261
	2.29424e-07	0.78115	0.76504	0.76074	0.78248	0.73118	0.76658	0.73663	0.75112	0.78647
	2.29924e-07	0.78274	0.76984	0.75688	0.77485	0.73118	0.76178	0.73975	0.75824	0.78519
	2.30424e-07	0.78432	0.77304	0.75173	0.77866	0.7225	0.75379	0.74131	0.76179	0.77876
	2.30924e-07	0.77798	0.76984	0.75045	0.78248	0.72944	0.75698	0.74599	0.76179	0.78261
	2.31424e-07	0.77481	0.76984	0.74916	0.78439	0.7173	0.75059	0.75066	0.76712	0.79033
	2.31924e-07	0.77956	0.76984	0.74916	0.77103	0.71903	0.74739	0.74599	0.77246	0.78647
	2.32424e-07	0.78115	0.76664	0.7453	0.76912	0.71383	0.75539	0.75222	0.7689	0.78519
	2.32924e-07	0.78115	0.76664	0.75173	0.77866	0.7225	0.76338	0.74754	0.77246	0.78261
	2.33424e-07	0.78274	0.76504	0.75559	0.76722	0.73118	0.76018	0.75066	0.7689	0.78261
	2.33924e-07	0.78908	0.76504	0.7646	0.76912	0.73638	0.76338	0.74443	0.7689	0.7839
	2.34424e-07	0.79225	0.76344	0.76974	0.77103	0.73291	0.76178	0.75222	0.77068	0.78519
	2.34924e-07	0.78591	0.76504	0.78003	0.78057	0.73985	0.76338	0.7491	0.76001	0.78647
	2.35424e-07	0.78115	0.77783	0.78132	0.79011	0.74332	0.76178	0.74754	0.76357	0.78905
	2.35924e-07	0.78115	0.77623	0.77875	0.77485	0.74332	0.75858	0.74443	0.75646	0.78776
	2.36424e-07	0.77956	0.77943	0.77875	0.78439	0.74852	0.76018	0.7491	0.75824	0.77876
	2.36924e-07	0.78115	0.77783	0.77489	0.79202	0.75372	0.77137	0.7491	0.76712	0.77232
	2.37424e-07	0.78274	0.78103	0.77875	0.78439	0.75025	0.76978	0.74754	0.76535	0.76589
	2.37924e-07	0.78432	0.77943	0.7736	0.78248	0.75372	0.76018	0.74599	0.76712	0.76075
	2.38424e-07	0.78908	0.77144	0.77746	0.78439	0.75025	0.76978	0.75222	0.76179	0.75689
	2.38924e-07	0.78115	0.75865	0.78003	0.78821	0.75025	0.76978	0.76157	0.77424	0.75174
	2.39424e-07	0.77956	0.76344	0.78647	0.78248	0.75199	0.77617	0.76001	0.77068	0.75046
	2.39924e-07	0.78115	0.76824	0.78775	0.7863	0.74158	0.76818	0.75534	0.7689	0.74917
	2.40424e-07	0.77956	0.76984	0.79032	0.79584	0.74505	0.76978	0.75378	0.76001	0.74917
	2.40924e-07	0.77639	0.76664	0.79933	0.79202	0.73811	0.77137	0.75689	0.76712	0.74531
	2.41424e-07	0.77798	0.76984	0.80319	0.79011	0.73985	0.76818	0.75534	0.76712	0.75174
	2.41924e-07	0.77956	0.78103	0.80447	0.79202	0.74852	0.76658	0.75066	0.76357	0.7556
	2.42424e-07	0.77639	0.78263	0.80705	0.79202	0.74678	0.76818	0.76001	0.77601	0.76461
	2.42924e-07	0.77639	0.76824	0.79933	0.80156	0.74852	0.76818	0.75845	0.77957	0.76975
	2.43424e-07	0.77956	0.76185	0.79933	0.79393	0.74332	0.76658	0.75845	0.77068	0.78004
	2.43924e-07	0.78432	0.76185	0.79676	0.79202	0.75546	0.76498	0.75222	0.77068	0.78133
	2.44424e-07	0.79225	0.76504	0.78775	0.78057	0.75199	0.76658	0.76313	0.77246	0.77876
	2.44924e-07	0.79542	0.76185	0.78775	0.77866	0.75025	0.76178	0.76624	0.77424	0.77876
	2.45424e-07	0.78908	0.76025	0.78518	0.76912	0.74158	0.76338	0.77248	0.7689	0.7749
	2.45924e-07	0.79542	0.76025	0.79161	0.75959	0.74852	0.76018	0.77715	0.77601	0.77876
	2.46424e-07	0.80018	0.76664	0.78132	0.75959	0.74852	0.76818	0.77871	0.77068	0.77361
	2.46924e-07	0.80018	0.76504	0.78003	0.75768	0.74505	0.76498	0.77715	0.77068	0.77747
	2.47424e-07	0.79225	0.76344	0.76846	0.75004	0.75719	0.76818	0.78339	0.77779	0.78004
	2.47924e-07	0.78749	0.76504	0.77617	0.75195	0.76066	0.77137	0.77715	0.78312	0.78647
	2.48424e-07	0.78749	0.77144	0.77617	0.75386	0.75199	0.77297	0.7865	0.7849	0.78776
	2.48924e-07	0.78749	0.76504	0.78389	0.75959	0.75199	0.77777	0.79118	0.78312	0.79033
	2.49424e-07	0.78274	0.76664	0.79161	0.75004	0.75372	0.78097	0.79429	0.79201	0.79934
	2.49924e-07	0.78274	0.76504	0.79547	0.74814	0.75546	0.78097	0.78806	0.78846	0.80319
	2.50424e-07	0.78432	0.76824	0.8019	0.75768	0.75025	0.79216	0.79585	0.79557	0.80448
	2.50924e-07	0.77798	0.77304	0.81091	0.75004	0.75719	0.79376	0.79274	0.80446	0.80705
	2.51424e-07	0.77798	0.76984	0.81091	0.75768	0.75199	0.79536	0.78339	0.79912	0.79934
	2.51924e-07	0.77956	0.77304	0.80705	0.74814	0.75199	0.79695	0.78962	0.80801	0.79934
	2.52424e-07	0.78591	0.78103	0.80576	0.75386	0.75892	0.78896	0.79897	0.8009	0.79676
	2.52924e-07	0.77956	0.77144	0.80447	0.75195	0.76413	0.79376	0.79118	0.80979	0.78776
	2.53424e-07	0.77639	0.77304	0.80062	0.75004	0.76586	0.78416	0.79585	0.81512	0.78776
	2.53924e-07	0.78115	0.76664	0.79933	0.74623	0.76413	0.77457	0.79429	0.8169	0.78519
	2.54424e-07	0.78432	0.77463	0.79418	0.74623	0.7728	0.77937	0.79118	0.81512	0.79162
	2.54924e-07	0.78591	0.77144	0.79676	0.75577	0.76933	0.77297	0.79585	0.81334	0.78133
	2.55424e-07	0.79701	0.77623	0.7929	0.7634	0.77627	0.77137	0.7865	0.80979	0.78004
	2.55924e-07	0.78908	0.77943	0.79161	0.76912	0.78494	0.77457	0.78494	0.81512	0.76846
	2.56424e-07	0.79859	0.78742	0.79418	0.76912	0.77974	0.76658	0.78806	0.80623	0.77618
	2.56924e-07	0.79542	0.77783	0.79418	0.77676	0.78841	0.76658	0.79118	0.80979	0.77618
	2.57424e-07	0.79384	0.78582	0.79804	0.78057	0.78147	0.76818	0.78962	0.81157	0.7839
	2.57924e-07	0.79542	0.78263	0.80319	0.78821	0.79014	0.76338	0.78183	0.81157	0.79162
	2.58424e-07	0.79225	0.79222	0.8019	0.79011	0.79535	0.75219	0.79429	0.80623	0.79548
	2.58924e-07	0.79225	0.79541	0.79676	0.79965	0.79708	0.75698	0.7865	0.80268	0.80191
	2.59424e-07	0.78115	0.80021	0.79547	0.81301	0.79535	0.75219	0.78494	0.80268	0.81091
	2.59924e-07	0.79066	0.805	0.8019	0.79965	0.79361	0.76018	0.78027	0.79023	0.81091
	2.60424e-07	0.78591	0.79861	0.79804	0.79393	0.79014	0.75698	0.78027	0.79557	0.80705
	2.60924e-07	0.79542	0.79701	0.79676	0.79965	0.79535	0.76338	0.78339	0.79023	0.80577
	2.61424e-07	0.78591	0.79861	0.79032	0.78821	0.78667	0.76178	0.78494	0.79201	0.80448
	2.61924e-07	0.78749	0.8034	0.79032	0.78439	0.79014	0.76178	0.77715	0.78312	0.80062
	2.62424e-07	0.79384	0.79541	0.78518	0.77676	0.79188	0.76658	0.78806	0.7849	0.79934
	2.62924e-07	0.79066	0.79541	0.78389	0.7863	0.79188	0.76658	0.78027	0.78846	0.79419
	2.63424e-07	0.78908	0.79062	0.77746	0.78821	0.78667	0.77617	0.78339	0.78846	0.79676
	2.63924e-07	0.79701	0.78742	0.77103	0.78057	0.78321	0.77297	0.78183	0.7849	0.79291
	2.64424e-07	0.80018	0.78263	0.76846	0.77866	0.78321	0.78896	0.78027	0.78668	0.79162
	2.64924e-07	0.79225	0.78422	0.76974	0.78821	0.77107	0.79216	0.77871	0.79379	0.79419
	2.65424e-07	0.79225	0.77943	0.76331	0.77676	0.77627	0.79855	0.77871	0.79379	0.79419
	2.65924e-07	0.78908	0.78422	0.76846	0.77866	0.77107	0.79536	0.77871	0.79379	0.79805
	2.66424e-07	0.79225	0.78422	0.76846	0.77485	0.7728	0.80015	0.7865	0.79557	0.80319
	2.66924e-07	0.77798	0.78582	0.77617	0.77866	0.76413	0.80814	0.77404	0.80268	0.80191
	2.67424e-07	0.76529	0.78582	0.77103	0.76912	0.76586	0.81454	0.77715	0.8009	0.79676
	2.67924e-07	0.77639	0.78103	0.76974	0.77294	0.76933	0.80495	0.77404	0.79912	0.79548
	2.68424e-07	0.77639	0.78422	0.7736	0.76912	0.76933	0.80335	0.78494	0.79557	0.80191
	2.68924e-07	0.77481	0.78263	0.77746	0.77485	0.76586	0.80975	0.77092	0.79912	0.79805
	2.69424e-07	0.77163	0.78422	0.77746	0.77103	0.7676	0.80015	0.77715	0.79201	0.79676
	2.69924e-07	0.77481	0.78422	0.76717	0.76531	0.77454	0.80655	0.76469	0.79201	0.79033
	2.70424e-07	0.77798	0.78582	0.76588	0.77866	0.77454	0.80655	0.77559	0.78846	0.79033
	2.70924e-07	0.77163	0.78422	0.76588	0.79393	0.77454	0.80814	0.76936	0.78668	0.78519
	2.71424e-07	0.76529	0.78103	0.76202	0.79393	0.77627	0.80175	0.76624	0.7849	0.7839
	2.71924e-07	0.76846	0.77783	0.76717	0.79965	0.78321	0.79376	0.76157	0.79201	0.77747
	2.72424e-07	0.77163	0.78582	0.76331	0.81492	0.78147	0.79695	0.76469	0.78846	0.77104
	2.72924e-07	0.77322	0.77943	0.7646	0.80729	0.77974	0.79216	0.76313	0.78135	0.76846
	2.73424e-07	0.76846	0.77943	0.7646	0.80538	0.77627	0.79376	0.77092	0.79379	0.76975
	2.73924e-07	0.77481	0.77623	0.76202	0.80156	0.77974	0.78896	0.76936	0.79379	0.76332
	2.74424e-07	0.77481	0.77304	0.76331	0.80919	0.7728	0.79216	0.77715	0.79023	0.76846
	2.74924e-07	0.77639	0.77144	0.7646	0.79965	0.7728	0.78896	0.76936	0.79557	0.76846
	2.75424e-07	0.77956	0.77943	0.76331	0.79393	0.76933	0.79056	0.77248	0.79201	0.77618
	2.75924e-07	0.79066	0.77943	0.7646	0.78821	0.7676	0.78416	0.76936	0.79912	0.77104
	2.76424e-07	0.79384	0.78263	0.76074	0.79202	0.76586	0.78896	0.77559	0.79023	0.76975
	2.76924e-07	0.79542	0.77623	0.76717	0.79011	0.7728	0.79216	0.77559	0.78846	0.77361
	2.77424e-07	0.79384	0.78263	0.7646	0.78439	0.76933	0.79056	0.77715	0.78135	0.77747
	2.77924e-07	0.79225	0.78582	0.76074	0.78057	0.76239	0.78896	0.77715	0.77601	0.77747
	2.78424e-07	0.78908	0.78103	0.75817	0.77294	0.77454	0.79056	0.78027	0.77601	0.76718
	2.78924e-07	0.79225	0.77783	0.75559	0.7863	0.77454	0.79536	0.77404	0.77246	0.76589
	2.79424e-07	0.79225	0.78422	0.75173	0.76912	0.77107	0.79376	0.78183	0.7689	0.76589
	2.79924e-07	0.79701	0.78263	0.74916	0.76912	0.77627	0.79216	0.7678	0.76357	0.76203
	2.80424e-07	0.80652	0.78263	0.75173	0.7634	0.7728	0.80015	0.78183	0.76179	0.76718
	2.80924e-07	0.80335	0.77943	0.75173	0.76722	0.77974	0.79855	0.77715	0.76712	0.76332
	2.81424e-07	0.80335	0.77623	0.75817	0.76149	0.77107	0.80335	0.77559	0.76179	0.76461
	2.81924e-07	0.80018	0.77783	0.76074	0.7634	0.76933	0.79855	0.76936	0.75824	0.76461
	2.82424e-07	0.79701	0.77783	0.75431	0.75768	0.76239	0.80655	0.77248	0.76001	0.76203
	2.82924e-07	0.79542	0.77783	0.76074	0.7634	0.75719	0.80975	0.76157	0.75646	0.76332
	2.83424e-07	0.78749	0.77783	0.7646	0.76149	0.75719	0.80814	0.7678	0.76001	0.76461
	2.83924e-07	0.79066	0.77623	0.76331	0.77294	0.75372	0.79855	0.76313	0.75468	0.76332
	2.84424e-07	0.79066	0.77304	0.75559	0.78057	0.75025	0.79855	0.76469	0.76357	0.76461
	2.84924e-07	0.79542	0.77623	0.75302	0.79393	0.74505	0.78896	0.75689	0.76001	0.76075
	2.85424e-07	0.79384	0.77463	0.75173	0.77866	0.74332	0.78576	0.75845	0.76712	0.76718
	2.85924e-07	0.79384	0.78422	0.75559	0.78248	0.74852	0.78576	0.75378	0.76179	0.76461
	2.86424e-07	0.80335	0.78103	0.74659	0.77866	0.74332	0.77937	0.75534	0.76357	0.76075
	2.86924e-07	0.79066	0.78582	0.74402	0.76722	0.73985	0.78257	0.75689	0.76001	0.75817
	2.87424e-07	0.78591	0.78742	0.7453	0.76531	0.74158	0.77777	0.76157	0.76179	0.7556
	2.87924e-07	0.78749	0.78422	0.73887	0.75959	0.73811	0.77617	0.76001	0.76179	0.75174
	2.88424e-07	0.79066	0.78103	0.73758	0.75959	0.74158	0.77617	0.76313	0.75646	0.74917
	2.88924e-07	0.78432	0.78103	0.73758	0.77103	0.73638	0.77617	0.75534	0.76712	0.75174
	2.89424e-07	0.78591	0.77623	0.7363	0.77294	0.74505	0.76818	0.75222	0.76712	0.75174
	2.89924e-07	0.78432	0.77623	0.73244	0.7634	0.74158	0.76338	0.75378	0.76179	0.75817
	2.90424e-07	0.79701	0.77304	0.73758	0.76149	0.74852	0.76338	0.74287	0.76357	0.76075
	2.90924e-07	0.79066	0.76984	0.73372	0.77294	0.74332	0.76178	0.75066	0.76357	0.75431
	2.91424e-07	0.79542	0.77304	0.72987	0.75959	0.74505	0.76338	0.75066	0.76179	0.76075
	2.91924e-07	0.79225	0.76824	0.73372	0.76531	0.74158	0.75698	0.74443	0.75112	0.76461
	2.92424e-07	0.79066	0.76824	0.7363	0.76531	0.74332	0.75379	0.75066	0.75824	0.76332
	2.92924e-07	0.78908	0.76344	0.72601	0.77103	0.74332	0.76018	0.74754	0.7529	0.7556
	2.93424e-07	0.78274	0.76824	0.73244	0.76722	0.73811	0.75059	0.74287	0.75646	0.75303
	2.93924e-07	0.78749	0.76984	0.73115	0.76912	0.74852	0.75379	0.74131	0.75468	0.75174
	2.94424e-07	0.78432	0.77623	0.73501	0.76149	0.74852	0.75698	0.74599	0.7529	0.7556
	2.94924e-07	0.78749	0.76984	0.73372	0.76722	0.74332	0.75698	0.73975	0.76001	0.7466
	2.95424e-07	0.79225	0.76664	0.73244	0.77103	0.74505	0.75698	0.73819	0.76179	0.74402
	2.95924e-07	0.78749	0.77304	0.73244	0.76531	0.74505	0.75379	0.74287	0.7529	0.74531
	2.96424e-07	0.78432	0.76824	0.72987	0.77485	0.74332	0.75059	0.74131	0.74935	0.73888
	2.96924e-07	0.78274	0.76824	0.7363	0.77294	0.73291	0.74739	0.74131	0.74935	0.73759
	2.97424e-07	0.77639	0.76185	0.73244	0.75959	0.73985	0.74899	0.73352	0.75646	0.73759
	2.97924e-07	0.77639	0.77463	0.73501	0.75959	0.73465	0.7394	0.74443	0.75112	0.73631
	2.98424e-07	0.77005	0.77144	0.72987	0.76912	0.73811	0.733	0.73975	0.75468	0.73245
	2.98924e-07	0.76529	0.76025	0.72987	0.77103	0.73638	0.7362	0.73975	0.74046	0.73759
	2.99424e-07	0.75736	0.76185	0.72987	0.7634	0.73465	0.7346	0.73663	0.74046	0.73373
	2.99924e-07	0.74943	0.76025	0.72729	0.76149	0.74158	0.72981	0.73352	0.73335	0.72987
	3.00424e-07	0.74467	0.75705	0.72472	0.7634	0.74332	0.72341	0.73196	0.72979	0.73373
	3.00924e-07	0.73357	0.75705	0.72601	0.7634	0.73465	0.72181	0.72261	0.72624	0.73631
	3.01424e-07	0.73674	0.75705	0.71958	0.7634	0.73118	0.72821	0.72573	0.73513	0.72602
	3.01924e-07	0.73357	0.76504	0.72086	0.75959	0.73118	0.72821	0.72105	0.72624	0.73245
	3.02424e-07	0.7304	0.76185	0.72472	0.76531	0.73811	0.72661	0.72573	0.7369	0.73116
	3.02924e-07	0.73516	0.75865	0.72086	0.77866	0.73291	0.72981	0.72417	0.72624	0.73502
	3.03424e-07	0.72723	0.74906	0.72472	0.77485	0.73638	0.72821	0.72261	0.71913	0.73373
	3.03924e-07	0.73199	0.74586	0.72086	0.77294	0.7225	0.72501	0.72417	0.72268	0.73245
	3.04424e-07	0.73674	0.74267	0.72343	0.77103	0.7225	0.72981	0.72884	0.71735	0.73245
	3.04924e-07	0.73357	0.74586	0.72343	0.77866	0.71557	0.7346	0.72728	0.71557	0.72987
	3.05424e-07	0.73674	0.74107	0.71829	0.7634	0.7121	0.7314	0.72728	0.70846	0.73631
	3.05924e-07	0.7415	0.73787	0.71829	0.75386	0.70863	0.72981	0.72261	0.70313	0.73245
	3.06424e-07	0.73833	0.74107	0.71314	0.77103	0.7173	0.72981	0.72728	0.70135	0.73502
	3.06924e-07	0.73674	0.73467	0.71314	0.77485	0.70863	0.7314	0.71326	0.70313	0.72987
	3.07424e-07	0.73992	0.73627	0.71443	0.77294	0.71903	0.7378	0.71326	0.70846	0.72987
	3.07924e-07	0.74626	0.73467	0.70671	0.7634	0.70863	0.7346	0.7117	0.70491	0.72987
	3.08424e-07	0.75102	0.73148	0.70157	0.77676	0.70169	0.7378	0.71482	0.70668	0.7273
	3.08924e-07	0.74943	0.73308	0.70285	0.77103	0.70516	0.733	0.70547	0.71024	0.72473
	3.09424e-07	0.7526	0.74267	0.70285	0.7634	0.69996	0.733	0.71326	0.72802	0.72602
	3.09924e-07	0.75102	0.74586	0.69513	0.75768	0.69822	0.72021	0.7117	0.72802	0.71959
	3.10424e-07	0.73833	0.74746	0.69513	0.7634	0.69129	0.71861	0.71949	0.72624	0.72087
	3.10924e-07	0.73516	0.75066	0.69771	0.75768	0.68608	0.72021	0.71793	0.72802	0.72473
	3.11424e-07	0.73357	0.74746	0.69513	0.75577	0.68435	0.72501	0.71793	0.73335	0.72087
	3.11924e-07	0.73516	0.75066	0.69385	0.73287	0.68608	0.72021	0.71482	0.72802	0.72473
	3.12424e-07	0.73357	0.74267	0.68999	0.7386	0.69129	0.72021	0.70079	0.72624	0.72087
	3.12924e-07	0.73199	0.74107	0.69128	0.72715	0.68782	0.71861	0.70079	0.72979	0.72344
	3.13424e-07	0.73357	0.74267	0.68356	0.73096	0.68955	0.71701	0.68988	0.72802	0.72344
	3.13924e-07	0.72882	0.74107	0.68484	0.72333	0.69302	0.71861	0.68832	0.72446	0.7183
	3.14424e-07	0.73833	0.73148	0.68356	0.72906	0.71036	0.71701	0.68677	0.72802	0.7183
	3.14924e-07	0.73516	0.72828	0.69128	0.73096	0.71036	0.71701	0.693	0.72624	0.71315
	3.15424e-07	0.73833	0.73308	0.68613	0.72142	0.70863	0.70742	0.69612	0.71735	0.71315
	3.15924e-07	0.72723	0.73148	0.68999	0.72142	0.71036	0.71062	0.68832	0.72446	0.71444
	3.16424e-07	0.73199	0.72349	0.68742	0.72715	0.71557	0.70742	0.69144	0.7209	0.70672
	3.16924e-07	0.72723	0.71869	0.68098	0.71951	0.71036	0.69623	0.693	0.71913	0.70158
	3.17424e-07	0.72882	0.72508	0.6797	0.70425	0.70863	0.69783	0.69144	0.71379	0.70286
	3.17924e-07	0.72723	0.71709	0.67713	0.70807	0.7121	0.69303	0.68832	0.71201	0.70286
	3.18424e-07	0.73199	0.71709	0.6797	0.69853	0.71036	0.69303	0.69456	0.71201	0.69514
	3.18924e-07	0.72723	0.7123	0.67713	0.69662	0.70689	0.68504	0.68053	0.70846	0.69514
	3.19424e-07	0.72723	0.71869	0.67713	0.68135	0.71036	0.68024	0.67586	0.70491	0.69772
	3.19924e-07	0.7304	0.7107	0.68098	0.68326	0.70863	0.68184	0.67274	0.6978	0.69514
	3.20424e-07	0.72723	0.7139	0.67584	0.6928	0.69996	0.68344	0.67586	0.70313	0.69386
	3.20924e-07	0.72882	0.7139	0.67455	0.69662	0.70689	0.69144	0.66807	0.70846	0.69
	3.21424e-07	0.72723	0.7091	0.66812	0.70044	0.70343	0.68984	0.66651	0.70668	0.69129
	3.21924e-07	0.72882	0.71549	0.67455	0.70616	0.70169	0.68344	0.66495	0.70668	0.68357
	3.22424e-07	0.73833	0.7075	0.65783	0.70807	0.69649	0.69303	0.66027	0.70491	0.68485
	3.22924e-07	0.73833	0.7075	0.66426	0.71951	0.69475	0.69303	0.65248	0.70135	0.68357
	3.23424e-07	0.7304	0.7075	0.65526	0.71951	0.69475	0.68984	0.65404	0.70668	0.69129
	3.23924e-07	0.7304	0.7107	0.6604	0.70807	0.69129	0.68984	0.64781	0.69957	0.68614
	3.24424e-07	0.72882	0.7123	0.65783	0.70616	0.68782	0.68824	0.65248	0.70135	0.69
	3.24924e-07	0.72247	0.7107	0.66555	0.71761	0.68088	0.69463	0.64625	0.70135	0.68743
	3.25424e-07	0.72406	0.7107	0.66169	0.69662	0.68608	0.68824	0.64781	0.70313	0.681
	3.25924e-07	0.71613	0.72349	0.66298	0.70044	0.69129	0.68504	0.65872	0.70491	0.67971
	3.26424e-07	0.7193	0.7123	0.65912	0.70616	0.68955	0.68664	0.66183	0.6978	0.67714
	3.26924e-07	0.70503	0.7107	0.65912	0.70807	0.68955	0.68664	0.66495	0.70135	0.67971
	3.27424e-07	0.70503	0.7075	0.66298	0.70044	0.68782	0.69144	0.66339	0.70135	0.67714
	3.27924e-07	0.70186	0.7075	0.65783	0.69662	0.68435	0.68824	0.66183	0.69068	0.67714
	3.28424e-07	0.70344	0.7075	0.65912	0.70234	0.68955	0.69144	0.66651	0.69424	0.681
	3.28924e-07	0.6971	0.7059	0.65912	0.69853	0.68261	0.69144	0.66183	0.6978	0.67585
	3.29424e-07	0.69234	0.71549	0.66426	0.69471	0.68435	0.68664	0.66495	0.69602	0.67456
	3.29924e-07	0.70186	0.71549	0.66426	0.68326	0.68435	0.68024	0.66651	0.69424	0.66813
	3.30424e-07	0.70661	0.7091	0.66555	0.68899	0.68608	0.68984	0.66339	0.6978	0.67456
	3.30924e-07	0.69551	0.7043	0.66298	0.68517	0.68782	0.70582	0.65872	0.70668	0.65784
	3.31424e-07	0.69868	0.7091	0.66683	0.67945	0.68088	0.69463	0.66651	0.71024	0.66427
	3.31924e-07	0.70186	0.7091	0.66812	0.68135	0.68435	0.69463	0.65872	0.71557	0.65527
	3.32424e-07	0.70661	0.7043	0.67327	0.68517	0.68435	0.69144	0.66183	0.71913	0.66041
	3.32924e-07	0.71137	0.69471	0.67455	0.69089	0.67394	0.69463	0.66027	0.71735	0.65784
	3.33424e-07	0.71137	0.7107	0.66555	0.69662	0.67741	0.68824	0.65872	0.7209	0.66556
	3.33924e-07	0.71137	0.70271	0.66298	0.69662	0.68088	0.67545	0.66027	0.71557	0.6617
	3.34424e-07	0.71137	0.69152	0.65397	0.70616	0.67914	0.67385	0.66962	0.71913	0.66299
	3.34924e-07	0.71137	0.68672	0.66298	0.71379	0.67741	0.67545	0.66962	0.71735	0.65913
	3.35424e-07	0.71296	0.68512	0.66169	0.70998	0.68088	0.66745	0.6743	0.71557	0.65913
	3.35924e-07	0.70661	0.67873	0.66169	0.70616	0.68955	0.66266	0.66651	0.71201	0.66299
	3.36424e-07	0.70661	0.67553	0.66683	0.69471	0.69302	0.66106	0.67586	0.71557	0.65784
	3.36924e-07	0.7082	0.67873	0.66812	0.69662	0.69822	0.66106	0.6743	0.71024	0.65913
	3.37424e-07	0.70027	0.68033	0.67198	0.69089	0.70169	0.65306	0.6743	0.71201	0.65913
	3.37924e-07	0.70503	0.67234	0.67198	0.67754	0.69996	0.65306	0.66962	0.69602	0.66427
	3.38424e-07	0.70661	0.68033	0.67455	0.68517	0.70343	0.65626	0.67118	0.69246	0.66427
	3.38924e-07	0.71137	0.67713	0.67327	0.68708	0.69822	0.66585	0.67897	0.69068	0.66556
	3.39424e-07	0.69868	0.68193	0.67198	0.68326	0.70169	0.66585	0.68209	0.69068	0.66299
	3.39924e-07	0.70503	0.68033	0.67069	0.68326	0.69996	0.66426	0.68365	0.69602	0.66685
	3.40424e-07	0.71137	0.68512	0.67198	0.68517	0.69822	0.65946	0.693	0.69957	0.66813
	3.40924e-07	0.71454	0.67553	0.67713	0.68708	0.69475	0.66585	0.68988	0.70313	0.67328
	3.41424e-07	0.71454	0.68033	0.67455	0.69089	0.69822	0.66266	0.68988	0.69424	0.67456
	3.41924e-07	0.72089	0.68512	0.67584	0.67945	0.69302	0.66745	0.68521	0.69424	0.66556
	3.42424e-07	0.72406	0.68193	0.67841	0.68135	0.69475	0.67065	0.68521	0.6978	0.66299
	3.42924e-07	0.72247	0.67873	0.68098	0.6928	0.67914	0.67864	0.68521	0.68891	0.65398
	3.43424e-07	0.72089	0.67394	0.67841	0.68708	0.67568	0.68344	0.68677	0.69957	0.66299
	3.43924e-07	0.7304	0.67873	0.67584	0.67945	0.67394	0.67705	0.68521	0.68713	0.6617
	3.44424e-07	0.72723	0.68193	0.67327	0.68135	0.67394	0.67545	0.68988	0.68179	0.6617
	3.44924e-07	0.72247	0.69152	0.67455	0.68899	0.67914	0.68344	0.68053	0.69068	0.66685
	3.45424e-07	0.72247	0.69471	0.67198	0.68517	0.68261	0.67225	0.68832	0.69068	0.66813
	3.45924e-07	0.71613	0.7043	0.67327	0.68326	0.68608	0.66745	0.68521	0.68357	0.67199
	3.46424e-07	0.71771	0.7059	0.67455	0.68517	0.67741	0.66585	0.68053	0.69068	0.67199
	3.46924e-07	0.71454	0.70111	0.67198	0.69471	0.67741	0.67385	0.67897	0.69246	0.67456
	3.47424e-07	0.7082	0.7043	0.66941	0.68708	0.68088	0.67385	0.6743	0.69246	0.67328
	3.47924e-07	0.70503	0.7091	0.66941	0.67945	0.67221	0.66585	0.67274	0.69424	0.67199
	3.48424e-07	0.71137	0.70271	0.66426	0.68517	0.68261	0.66266	0.66807	0.68357	0.6707
	3.48924e-07	0.71613	0.69951	0.67069	0.68708	0.67047	0.67225	0.67274	0.68357	0.67199
	3.49424e-07	0.70978	0.69631	0.66941	0.68899	0.66527	0.67705	0.66962	0.68357	0.67714
	3.49924e-07	0.70978	0.69951	0.66941	0.67754	0.67394	0.67225	0.66807	0.68357	0.67456
	3.50424e-07	0.71454	0.69471	0.66555	0.69471	0.67394	0.67864	0.66962	0.68002	0.67585
	3.50924e-07	0.7082	0.69312	0.66683	0.69853	0.667	0.67864	0.66962	0.68179	0.67842
	3.51424e-07	0.70978	0.69312	0.66298	0.70234	0.67394	0.67705	0.66962	0.67291	0.681
	3.51924e-07	0.71613	0.68832	0.66555	0.6928	0.67568	0.67705	0.66183	0.67646	0.67842
	3.52424e-07	0.71613	0.68353	0.66941	0.70044	0.67568	0.68024	0.65872	0.67468	0.67585
	3.52924e-07	0.71296	0.67873	0.66683	0.70616	0.67741	0.68344	0.65716	0.68713	0.67328
	3.53424e-07	0.70978	0.68033	0.67455	0.70425	0.667	0.67385	0.65716	0.68713	0.67456
	3.53924e-07	0.71613	0.68832	0.67198	0.69853	0.667	0.67385	0.66027	0.68891	0.67199
	3.54424e-07	0.71613	0.67873	0.66941	0.69853	0.667	0.68344	0.66495	0.67468	0.67328
	3.54924e-07	0.71296	0.67873	0.66812	0.70807	0.667	0.67545	0.66027	0.67824	0.67456
	3.55424e-07	0.70503	0.68033	0.66426	0.71188	0.66354	0.67225	0.66183	0.68713	0.67199
	3.55924e-07	0.70978	0.68672	0.66426	0.71379	0.66527	0.68184	0.66339	0.68535	0.66942
	3.56424e-07	0.7082	0.68512	0.66169	0.72333	0.6566	0.67864	0.66807	0.68535	0.66942
	3.56924e-07	0.70661	0.67553	0.66941	0.72142	0.66007	0.67705	0.6556	0.68713	0.66427
	3.57424e-07	0.70344	0.68512	0.66298	0.71761	0.65833	0.67545	0.66651	0.68179	0.6707
	3.57924e-07	0.70186	0.68832	0.66555	0.71761	0.67047	0.67705	0.66183	0.68535	0.66942
	3.58424e-07	0.6971	0.68672	0.66426	0.70807	0.67047	0.67545	0.6743	0.68535	0.66942
	3.58924e-07	0.68917	0.68353	0.66683	0.70616	0.67221	0.67385	0.67118	0.68891	0.66556
	3.59424e-07	0.68917	0.69152	0.6604	0.70234	0.65833	0.65946	0.67118	0.69246	0.66685
	3.59924e-07	0.68758	0.69312	0.66298	0.69471	0.6618	0.66426	0.6743	0.69957	0.66299
	3.60424e-07	0.68917	0.68672	0.65912	0.69853	0.67047	0.66426	0.68053	0.70491	0.66556
	3.60924e-07	0.69075	0.69312	0.66298	0.70044	0.66874	0.66426	0.67118	0.71024	0.66942
	3.61424e-07	0.69393	0.69951	0.66298	0.69089	0.66874	0.66585	0.67586	0.71913	0.66685
	3.61924e-07	0.69393	0.7043	0.66683	0.69471	0.67047	0.65946	0.66807	0.71735	0.67456
	3.62424e-07	0.70661	0.70111	0.66426	0.69662	0.66527	0.65786	0.66027	0.72446	0.67199
	3.62924e-07	0.70503	0.69951	0.67198	0.69471	0.66874	0.65626	0.66183	0.71735	0.66942
	3.63424e-07	0.69868	0.69791	0.67841	0.70044	0.66874	0.65946	0.64937	0.71379	0.66813
	3.63924e-07	0.71454	0.7059	0.67841	0.6928	0.67221	0.64987	0.65716	0.71201	0.66427
	3.64424e-07	0.70978	0.69631	0.6797	0.70044	0.67568	0.64827	0.65404	0.72624	0.66427
	3.64924e-07	0.70978	0.69791	0.68098	0.70044	0.68261	0.65147	0.65716	0.71379	0.6617
	3.65424e-07	0.70978	0.69152	0.67841	0.69662	0.68782	0.64987	0.65716	0.71735	0.66942
	3.65924e-07	0.72089	0.7059	0.68098	0.68135	0.69302	0.65466	0.65248	0.71024	0.66299
	3.66424e-07	0.72564	0.70111	0.68356	0.67945	0.70169	0.65786	0.66339	0.71024	0.66556
	3.66924e-07	0.72564	0.7059	0.6887	0.68708	0.69996	0.65147	0.6556	0.71557	0.66427
	3.67424e-07	0.7193	0.7043	0.6887	0.67945	0.70689	0.65147	0.65716	0.71557	0.66685
	3.67924e-07	0.7193	0.7059	0.68613	0.67945	0.69996	0.64187	0.6556	0.70846	0.66041
	3.68424e-07	0.7193	0.7075	0.6797	0.67372	0.69649	0.64987	0.66027	0.70846	0.66299
	3.68924e-07	0.71137	0.7075	0.67584	0.67754	0.69475	0.65466	0.6556	0.71024	0.65913
	3.69424e-07	0.70503	0.70111	0.67455	0.67563	0.70863	0.65626	0.66495	0.70313	0.66299
	3.69924e-07	0.71613	0.69951	0.66941	0.66418	0.69649	0.65626	0.66183	0.6978	0.66299
	3.70424e-07	0.71613	0.69312	0.67198	0.66991	0.69996	0.66585	0.66651	0.69424	0.66685
	3.70924e-07	0.71296	0.70111	0.67713	0.68517	0.69302	0.66426	0.66495	0.69246	0.66427
	3.71424e-07	0.70978	0.68832	0.67841	0.67754	0.69302	0.66266	0.66495	0.68891	0.67199
	3.71924e-07	0.71137	0.68832	0.67327	0.67563	0.69822	0.65466	0.66339	0.68535	0.67842
	3.72424e-07	0.71137	0.69152	0.67069	0.69089	0.69822	0.65946	0.66962	0.69068	0.67842
	3.72924e-07	0.7082	0.68992	0.67069	0.69471	0.69129	0.66426	0.66651	0.69424	0.67971
	3.73424e-07	0.70027	0.69152	0.67069	0.68899	0.69129	0.65626	0.66651	0.68713	0.681
	3.73924e-07	0.69075	0.68992	0.66941	0.6928	0.69302	0.65946	0.66807	0.68357	0.67842
	3.74424e-07	0.70344	0.69951	0.66941	0.69662	0.68608	0.65626	0.66807	0.68535	0.681
	3.74924e-07	0.69551	0.69152	0.67198	0.69471	0.68088	0.66426	0.66962	0.68713	0.68357
	3.75424e-07	0.69551	0.69152	0.66426	0.69853	0.67741	0.66266	0.67586	0.68891	0.68871
	3.75924e-07	0.70027	0.69312	0.66683	0.69089	0.67568	0.65946	0.6743	0.68891	0.68871
	3.76424e-07	0.69868	0.69312	0.66426	0.67563	0.67221	0.66745	0.67742	0.68535	0.68614
	3.76924e-07	0.69868	0.68992	0.67327	0.68899	0.66874	0.66745	0.6743	0.68179	0.67971
	3.77424e-07	0.68758	0.69631	0.66683	0.67563	0.67394	0.65626	0.6743	0.67824	0.67585
	3.77924e-07	0.69393	0.69791	0.66555	0.66609	0.67741	0.66106	0.67586	0.68002	0.67456
	3.78424e-07	0.70186	0.7043	0.66555	0.67182	0.67047	0.65946	0.67274	0.67291	0.66942
	3.78924e-07	0.69551	0.7075	0.66426	0.67372	0.667	0.66585	0.66807	0.67291	0.67199
	3.79424e-07	0.69393	0.70271	0.66683	0.67182	0.66874	0.66745	0.6743	0.6658	0.67714
	3.79924e-07	0.69075	0.7091	0.67327	0.668	0.67047	0.67225	0.66651	0.68002	0.67842
	3.80424e-07	0.69393	0.7075	0.67327	0.67563	0.67221	0.67705	0.67274	0.67291	0.67328
	3.80924e-07	0.68441	0.7075	0.67584	0.67754	0.67221	0.67705	0.66807	0.66935	0.6707
	3.81424e-07	0.67648	0.7139	0.6797	0.67754	0.66874	0.67864	0.66651	0.66935	0.6707
	3.81924e-07	0.68282	0.7075	0.67198	0.67563	0.66527	0.68184	0.66339	0.66757	0.6707
	3.82424e-07	0.67807	0.71549	0.67455	0.67563	0.6618	0.67864	0.66962	0.67291	0.66942
	3.82924e-07	0.68282	0.7091	0.67198	0.68899	0.66354	0.68024	0.66651	0.67824	0.66942
	3.83424e-07	0.67172	0.70271	0.67069	0.68326	0.6566	0.67385	0.66651	0.67824	0.67199
	3.83924e-07	0.68282	0.70111	0.66683	0.67945	0.6566	0.66745	0.66495	0.68179	0.66427
	3.84424e-07	0.686	0.69951	0.66298	0.68899	0.64966	0.68024	0.66027	0.67824	0.66685
	3.84924e-07	0.69234	0.68992	0.66426	0.68708	0.66354	0.67705	0.66183	0.67824	0.66427
	3.85424e-07	0.68441	0.68992	0.65912	0.68326	0.6566	0.67705	0.6556	0.68357	0.67328
	3.85924e-07	0.69868	0.69312	0.65912	0.68135	0.65313	0.66905	0.65248	0.68002	0.66685
	3.86424e-07	0.68917	0.69152	0.65912	0.69089	0.65313	0.67225	0.6556	0.67291	0.66556
	3.86924e-07	0.69551	0.68353	0.65397	0.68708	0.6514	0.67864	0.66027	0.68002	0.66556
	3.87424e-07	0.68758	0.68353	0.65654	0.68517	0.6566	0.68184	0.64937	0.67824	0.66427
	3.87924e-07	0.69551	0.67394	0.6604	0.68326	0.6618	0.67545	0.65404	0.67468	0.66685
	3.88424e-07	0.69868	0.67713	0.65526	0.68899	0.6618	0.67545	0.66495	0.68002	0.67328
	3.88924e-07	0.70186	0.66914	0.66298	0.68899	0.66527	0.67385	0.6556	0.68535	0.67328
	3.89424e-07	0.69551	0.66115	0.6604	0.68326	0.6618	0.66585	0.65872	0.69246	0.67585
	3.89924e-07	0.69393	0.66594	0.6604	0.68135	0.6618	0.66905	0.65716	0.69246	0.67971
	3.90424e-07	0.69075	0.66435	0.66426	0.67563	0.667	0.66426	0.66183	0.69424	0.67199
	3.90924e-07	0.69075	0.65635	0.66812	0.67182	0.66354	0.66905	0.65092	0.6978	0.67456
	3.91424e-07	0.69234	0.67074	0.66555	0.66609	0.6566	0.65786	0.64625	0.69424	0.67199
	3.91924e-07	0.69551	0.67074	0.66298	0.668	0.66354	0.65306	0.64313	0.68535	0.6707
	3.92424e-07	0.69868	0.66754	0.65526	0.67182	0.6618	0.64987	0.65716	0.68179	0.66685
	3.92924e-07	0.69075	0.67234	0.65397	0.66991	0.65833	0.65626	0.65248	0.68002	0.66299
	3.93424e-07	0.68282	0.66594	0.65268	0.66609	0.66354	0.64827	0.64781	0.67468	0.66427
	3.93924e-07	0.67965	0.65635	0.65011	0.668	0.66874	0.65626	0.64781	0.67646	0.65913
	3.94424e-07	0.67648	0.66115	0.6514	0.66991	0.67568	0.66426	0.65248	0.67468	0.65913
	3.94924e-07	0.67648	0.66594	0.65526	0.67372	0.67568	0.65306	0.65248	0.67468	0.65913
	3.95424e-07	0.67172	0.66275	0.65268	0.68326	0.67741	0.65306	0.65248	0.67824	0.65398
	3.95924e-07	0.67807	0.66754	0.65912	0.67945	0.68088	0.65306	0.6556	0.66935	0.65655
	3.96424e-07	0.68917	0.66754	0.65912	0.67563	0.67741	0.65786	0.65092	0.67824	0.66041
	3.96924e-07	0.68917	0.66115	0.65912	0.67563	0.66874	0.66585	0.64625	0.67824	0.65527
	3.97424e-07	0.68441	0.66914	0.65783	0.67372	0.66527	0.66106	0.64157	0.67646	0.66299
	3.97924e-07	0.68917	0.67873	0.66426	0.66227	0.66354	0.65626	0.64313	0.6658	0.66041
	3.98424e-07	0.68441	0.68353	0.66298	0.668	0.65833	0.66745	0.64469	0.67113	0.66041
	3.98924e-07	0.69075	0.68033	0.66169	0.67945	0.66007	0.66426	0.64937	0.68002	0.66427
	3.99424e-07	0.68124	0.68353	0.66426	0.67182	0.65833	0.65466	0.64781	0.67824	0.66813
	3.99924e-07	0.68758	0.68992	0.66683	0.66418	0.65833	0.65147	0.64625	0.68002	0.66556
	4.00424e-07	0.67648	0.68832	0.66426	0.67945	0.6618	0.64667	0.65248	0.67291	0.66299
	4.00924e-07	0.67965	0.68512	0.6604	0.67563	0.65313	0.64187	0.64781	0.66935	0.65527
	4.01424e-07	0.67331	0.68672	0.6604	0.67182	0.6618	0.64187	0.65092	0.67468	0.65398
	4.01924e-07	0.67648	0.69312	0.6604	0.66609	0.6618	0.64507	0.64781	0.67468	0.6527
	4.02424e-07	0.67965	0.68832	0.66812	0.67754	0.66007	0.64987	0.64937	0.67824	0.65012
	4.02924e-07	0.67648	0.68832	0.67198	0.67945	0.64966	0.65466	0.64625	0.68179	0.65141
	4.03424e-07	0.67014	0.68512	0.66812	0.68517	0.65486	0.65786	0.64625	0.68535	0.65527
	4.03924e-07	0.67648	0.68353	0.67584	0.67372	0.66354	0.66266	0.64625	0.68357	0.6527
	4.04424e-07	0.67965	0.67553	0.67069	0.68708	0.6618	0.66745	0.64625	0.68535	0.65913
	4.04924e-07	0.67331	0.67394	0.67069	0.68326	0.66354	0.67065	0.64002	0.67824	0.65913
	4.05424e-07	0.67014	0.67074	0.67327	0.68135	0.6566	0.66266	0.63846	0.67113	0.65913
	4.05924e-07	0.686	0.67234	0.67455	0.67754	0.65313	0.66266	0.63378	0.6658	0.65784
	4.06424e-07	0.686	0.67553	0.67713	0.68899	0.65833	0.66905	0.64313	0.66224	0.66427
	4.06924e-07	0.67965	0.67713	0.67069	0.69471	0.65833	0.66745	0.64002	0.66046	0.66299
	4.07424e-07	0.68758	0.67074	0.67584	0.68708	0.6618	0.66106	0.64469	0.65513	0.6617
	4.07924e-07	0.68124	0.67873	0.67327	0.68708	0.66527	0.66266	0.64002	0.64802	0.66427
	4.08424e-07	0.686	0.67713	0.66812	0.70234	0.66874	0.66585	0.64625	0.64802	0.66685
	4.08924e-07	0.67648	0.67234	0.67198	0.70425	0.667	0.67065	0.63378	0.64802	0.66427
	4.09424e-07	0.67172	0.67074	0.66812	0.69853	0.66874	0.67065	0.62755	0.64624	0.66041
	4.09924e-07	0.67807	0.67074	0.67327	0.70234	0.6618	0.67545	0.62599	0.64624	0.66041
	4.10424e-07	0.66855	0.67713	0.66169	0.69853	0.65486	0.67705	0.62443	0.65157	0.66041
	4.10924e-07	0.67014	0.68193	0.66941	0.70234	0.64966	0.68024	0.62755	0.64802	0.66813
	4.11424e-07	0.66379	0.68193	0.66941	0.69853	0.64619	0.68664	0.62287	0.64624	0.67199
	4.11924e-07	0.66538	0.68193	0.65912	0.68135	0.64446	0.68824	0.63066	0.64624	0.66813
	4.12424e-07	0.66538	0.68672	0.65654	0.68326	0.63925	0.68344	0.63534	0.64269	0.67585
	4.12924e-07	0.67014	0.68353	0.64883	0.69471	0.63232	0.68824	0.63378	0.63735	0.6707
	4.13424e-07	0.65904	0.68832	0.64883	0.69089	0.63232	0.68984	0.63222	0.64091	0.6707
	4.13924e-07	0.67172	0.68832	0.64368	0.67945	0.63232	0.68344	0.63066	0.64802	0.67328
	4.14424e-07	0.67172	0.68992	0.64368	0.68326	0.63058	0.68824	0.64157	0.65157	0.67456
	4.14924e-07	0.67331	0.69312	0.64625	0.69662	0.63058	0.68504	0.63222	0.65691	0.67714
	4.15424e-07	0.67014	0.69312	0.65011	0.69662	0.63578	0.68024	0.62755	0.66224	0.6707
	4.15924e-07	0.66855	0.68672	0.65526	0.68899	0.63232	0.67385	0.63378	0.66224	0.67585
	4.16424e-07	0.6749	0.67553	0.65912	0.6928	0.63058	0.66745	0.64002	0.65335	0.67328
	4.16924e-07	0.67965	0.66914	0.65654	0.68517	0.63058	0.66585	0.64313	0.65513	0.66813
	4.17424e-07	0.67331	0.67234	0.65783	0.68135	0.62711	0.65626	0.64781	0.66224	0.67199
	4.17924e-07	0.68441	0.67713	0.65654	0.66227	0.62191	0.65147	0.64625	0.66224	0.66813
	4.18424e-07	0.68758	0.68033	0.65011	0.67182	0.62538	0.64667	0.66027	0.66224	0.67328
	4.18924e-07	0.686	0.67394	0.65268	0.68517	0.63232	0.65306	0.65716	0.66224	0.6617
	4.19424e-07	0.68917	0.67074	0.65397	0.67372	0.63578	0.64347	0.65716	0.66757	0.66942
	4.19924e-07	0.68917	0.67553	0.65011	0.67372	0.64099	0.64507	0.66339	0.65335	0.66942
	4.20424e-07	0.68441	0.67394	0.6514	0.67372	0.64619	0.64987	0.67274	0.64624	0.65913
	4.20924e-07	0.67965	0.66275	0.65011	0.67945	0.64619	0.65466	0.66807	0.63913	0.65655
	4.21424e-07	0.67172	0.66275	0.65011	0.67372	0.63752	0.65946	0.67586	0.6338	0.64884
	4.21924e-07	0.67014	0.66594	0.65268	0.67182	0.63925	0.65786	0.66651	0.63202	0.64884
	4.22424e-07	0.6749	0.66435	0.64497	0.67563	0.64619	0.65626	0.66183	0.6338	0.64369
	4.22924e-07	0.66855	0.65156	0.63982	0.68135	0.64619	0.65786	0.66183	0.63557	0.64369
	4.23424e-07	0.66379	0.65316	0.64497	0.65846	0.64619	0.65786	0.6556	0.63913	0.64627
	4.23924e-07	0.66221	0.65476	0.63853	0.65846	0.64619	0.65466	0.64781	0.62491	0.65012
	4.24424e-07	0.66379	0.65955	0.64111	0.65655	0.6514	0.65946	0.65404	0.62669	0.65527
	4.24924e-07	0.65904	0.65316	0.64883	0.65464	0.63752	0.65786	0.65092	0.62313	0.65913
	4.25424e-07	0.66221	0.64996	0.64239	0.64892	0.63058	0.64827	0.65872	0.62313	0.65655
	4.25924e-07	0.66538	0.66115	0.65011	0.64892	0.62365	0.65466	0.66027	0.62669	0.65784
	4.26424e-07	0.66538	0.66115	0.65397	0.65846	0.61844	0.65946	0.65716	0.62136	0.65655
	4.26924e-07	0.66538	0.65795	0.65526	0.65846	0.61671	0.66266	0.65248	0.61602	0.65012
	4.27424e-07	0.66538	0.66275	0.66169	0.66036	0.61844	0.65946	0.64157	0.62491	0.6527
	4.27924e-07	0.66538	0.66115	0.6604	0.65083	0.62018	0.65466	0.63534	0.6178	0.65398
	4.28424e-07	0.67014	0.65635	0.65783	0.65083	0.62365	0.66106	0.6369	0.62313	0.65012
	4.28924e-07	0.66855	0.65476	0.6514	0.66418	0.60977	0.66745	0.63222	0.6338	0.65141
	4.29424e-07	0.66221	0.64836	0.65268	0.65273	0.61151	0.66585	0.63846	0.63557	0.65012
	4.29924e-07	0.65904	0.65635	0.65011	0.65464	0.60804	0.67065	0.63222	0.6338	0.65012
	4.30424e-07	0.66221	0.64357	0.64883	0.65464	0.60804	0.67225	0.64002	0.63557	0.6527
	4.30924e-07	0.66379	0.64676	0.64111	0.65273	0.61151	0.66585	0.63222	0.64091	0.64498
	4.31424e-07	0.65428	0.64836	0.64239	0.65083	0.6063	0.66585	0.63378	0.63735	0.63983
	4.31924e-07	0.65586	0.64516	0.64111	0.64701	0.6011	0.66266	0.63066	0.63202	0.64498
	4.32424e-07	0.65745	0.64836	0.63339	0.65083	0.60977	0.66266	0.62911	0.63735	0.63855
	4.32924e-07	0.65269	0.63398	0.63853	0.65464	0.60283	0.66106	0.62443	0.64269	0.64112
	4.33424e-07	0.65111	0.64037	0.63725	0.65273	0.60804	0.66266	0.62443	0.63557	0.64884
	4.33924e-07	0.64952	0.65316	0.63982	0.64892	0.61844	0.65786	0.62911	0.63557	0.6424
	4.34424e-07	0.64952	0.64836	0.63467	0.6451	0.62018	0.65786	0.63378	0.63024	0.65012
	4.34924e-07	0.65269	0.64836	0.63082	0.65846	0.61844	0.66266	0.62131	0.62847	0.65398
	4.35424e-07	0.64952	0.64996	0.62824	0.65655	0.62018	0.66426	0.62287	0.63557	0.65527
	4.35924e-07	0.64794	0.65156	0.62181	0.64892	0.62538	0.66266	0.6182	0.63024	0.6617
	4.36424e-07	0.65745	0.64836	0.62181	0.65273	0.62191	0.66106	0.62911	0.63024	0.66041
	4.36924e-07	0.65428	0.64676	0.62181	0.66418	0.61671	0.65626	0.62287	0.63024	0.65784
	4.37424e-07	0.65111	0.64836	0.62053	0.66418	0.62191	0.65306	0.61976	0.63202	0.65141
	4.37924e-07	0.65904	0.64197	0.62824	0.65655	0.62711	0.65626	0.61976	0.62669	0.6527
	4.38424e-07	0.65428	0.64197	0.61667	0.65846	0.62018	0.65626	0.62443	0.62669	0.65012
	4.38924e-07	0.65428	0.63877	0.61795	0.65846	0.62018	0.65147	0.62443	0.62313	0.64884
	4.39424e-07	0.64318	0.63877	0.61795	0.64701	0.61497	0.65626	0.62755	0.6178	0.64112
	4.39924e-07	0.65111	0.64197	0.61409	0.63556	0.61324	0.65147	0.62443	0.62313	0.6424
	4.40424e-07	0.64159	0.63557	0.61538	0.63747	0.62018	0.64507	0.62443	0.62313	0.64112
	4.40924e-07	0.63525	0.63717	0.61667	0.63938	0.61497	0.64347	0.61976	0.62313	0.6334
	4.41424e-07	0.63366	0.64197	0.61667	0.63747	0.61497	0.64187	0.6182	0.63024	0.63855
	4.41924e-07	0.63525	0.65476	0.61409	0.63365	0.61497	0.63708	0.62131	0.62313	0.63726
	4.42424e-07	0.64159	0.64676	0.61152	0.63556	0.61671	0.64347	0.6182	0.62847	0.63983
	4.42924e-07	0.63842	0.64836	0.61024	0.64319	0.61151	0.64027	0.61508	0.62313	0.63469
	4.43424e-07	0.63525	0.65955	0.61281	0.63747	0.61151	0.64027	0.60261	0.63202	0.63083
	4.43924e-07	0.64159	0.66115	0.61281	0.63938	0.60804	0.63548	0.61196	0.63202	0.62826
	4.44424e-07	0.64318	0.66275	0.60252	0.6451	0.60283	0.64507	0.60729	0.62491	0.62183
	4.44924e-07	0.64476	0.65635	0.59994	0.64319	0.60804	0.63548	0.60261	0.63735	0.62183
	4.45424e-07	0.64159	0.66914	0.58965	0.6451	0.60804	0.63228	0.60573	0.6338	0.62183
	4.45924e-07	0.64318	0.66275	0.5948	0.63747	0.60804	0.62588	0.61196	0.63557	0.62054
	4.46424e-07	0.64476	0.65795	0.59351	0.64129	0.61497	0.62269	0.61352	0.6338	0.62826
	4.46924e-07	0.64476	0.65635	0.59223	0.63938	0.60804	0.62109	0.61352	0.63735	0.61668
	4.47424e-07	0.64318	0.65795	0.59223	0.64129	0.61324	0.61629	0.6182	0.63557	0.61797
	4.47924e-07	0.64001	0.65316	0.5948	0.63938	0.60804	0.6115	0.61352	0.63024	0.61797
	4.48424e-07	0.64318	0.65476	0.59351	0.63747	0.61671	0.62109	0.60729	0.62313	0.61411
	4.48924e-07	0.64001	0.65635	0.59223	0.63747	0.61671	0.62109	0.61352	0.61958	0.61539
	4.49424e-07	0.63208	0.65795	0.5948	0.62602	0.60977	0.61949	0.62287	0.62136	0.61668
	4.49924e-07	0.63525	0.65156	0.59609	0.63174	0.62191	0.61309	0.62287	0.61958	0.61668
	4.50424e-07	0.63366	0.65316	0.58965	0.61648	0.61844	0.61469	0.62755	0.61247	0.61411
	4.50924e-07	0.64318	0.65476	0.5948	0.6222	0.62018	0.61629	0.62131	0.60891	0.61153
	4.51424e-07	0.64001	0.64516	0.58708	0.61076	0.61844	0.6115	0.62599	0.6178	0.61025
	4.51924e-07	0.64476	0.64516	0.59351	0.61267	0.62191	0.61629	0.62131	0.60891	0.61282
	4.52424e-07	0.64794	0.64197	0.59094	0.60885	0.62018	0.61629	0.62287	0.61247	0.61282
	4.52924e-07	0.64318	0.63877	0.59994	0.61457	0.61497	0.61469	0.61508	0.61602	0.60253
	4.53424e-07	0.64476	0.63717	0.59866	0.60885	0.60804	0.61789	0.61508	0.61247	0.59996
	4.53924e-07	0.64001	0.63717	0.59994	0.60885	0.60457	0.61949	0.60885	0.61424	0.58967
	4.54424e-07	0.64476	0.63557	0.6038	0.60885	0.6063	0.61469	0.61196	0.61424	0.59481
	4.54924e-07	0.63525	0.63557	0.60638	0.6203	0.60457	0.61789	0.60106	0.6178	0.59353
	4.55424e-07	0.64159	0.63398	0.61152	0.62793	0.59763	0.6099	0.5995	0.62847	0.59224
	4.55924e-07	0.64001	0.62918	0.61024	0.61648	0.59416	0.6115	0.59794	0.62669	0.59224
	4.56424e-07	0.62732	0.62598	0.61152	0.62411	0.60283	0.61309	0.59482	0.63735	0.59481
	4.56924e-07	0.62256	0.63238	0.61281	0.62602	0.59416	0.6035	0.58859	0.64091	0.59353
	4.57424e-07	0.62098	0.63398	0.60895	0.60885	0.59763	0.6051	0.58859	0.63557	0.59224
	4.57924e-07	0.62732	0.64197	0.6038	0.61076	0.6011	0.6051	0.59482	0.63202	0.59481
	4.58424e-07	0.62098	0.64037	0.60123	0.61839	0.59763	0.6035	0.59482	0.62669	0.5961
	4.58924e-07	0.61622	0.64037	0.60509	0.61839	0.59936	0.6035	0.59638	0.62669	0.58967
	4.59424e-07	0.60987	0.64516	0.60123	0.61839	0.59936	0.6035	0.59326	0.62136	0.59481
	4.59924e-07	0.6067	0.64996	0.60252	0.61648	0.60283	0.6035	0.58859	0.61958	0.58709
	4.60424e-07	0.60829	0.65476	0.60252	0.61457	0.61324	0.6067	0.5995	0.62491	0.59353
	4.60924e-07	0.60353	0.65955	0.60638	0.62793	0.61151	0.61309	0.60106	0.61424	0.59095
	4.61424e-07	0.59877	0.66275	0.61281	0.62793	0.62191	0.61629	0.59482	0.61602	0.59996
	4.61924e-07	0.60512	0.66594	0.61152	0.62411	0.62538	0.61469	0.60106	0.61424	0.59867
	4.62424e-07	0.60195	0.66914	0.60638	0.64319	0.62018	0.61949	0.60261	0.61069	0.59996
	4.62924e-07	0.60512	0.65955	0.61024	0.63938	0.61671	0.62109	0.5995	0.61069	0.60382
	4.63424e-07	0.60512	0.65955	0.61024	0.63556	0.61151	0.62109	0.60885	0.62313	0.60639
	4.63924e-07	0.60987	0.65316	0.61281	0.63556	0.61151	0.61469	0.61352	0.62491	0.61153
	4.64424e-07	0.6067	0.65795	0.61152	0.62602	0.6063	0.6115	0.61976	0.63024	0.61025
	4.64924e-07	0.60829	0.65476	0.61024	0.63747	0.60457	0.62269	0.61664	0.6338	0.61153
	4.65424e-07	0.60987	0.65635	0.61924	0.62602	0.60977	0.6067	0.61352	0.6338	0.61282
	4.65924e-07	0.61622	0.65635	0.61409	0.62411	0.59936	0.6083	0.60885	0.63557	0.60896
	4.66424e-07	0.61622	0.65316	0.61152	0.62411	0.6011	0.6099	0.61508	0.63557	0.60382
	4.66924e-07	0.61463	0.65476	0.61024	0.62984	0.59936	0.6067	0.61196	0.6338	0.60124
	4.67424e-07	0.61305	0.65156	0.60895	0.62984	0.59589	0.6067	0.61196	0.63735	0.6051
	4.67924e-07	0.61305	0.66435	0.60895	0.62793	0.59589	0.6051	0.61508	0.62847	0.60124
	4.68424e-07	0.62256	0.67074	0.60895	0.62984	0.60804	0.6051	0.60729	0.62491	0.60253
	4.68924e-07	0.62415	0.66115	0.61152	0.64319	0.60977	0.61309	0.60573	0.63024	0.60253
	4.69424e-07	0.61939	0.67074	0.61024	0.63747	0.61497	0.6099	0.61041	0.63024	0.60639
	4.69924e-07	0.62098	0.66914	0.61667	0.62793	0.61844	0.61469	0.61196	0.62313	0.61282
	4.70424e-07	0.61939	0.66435	0.61152	0.62984	0.61844	0.62269	0.6182	0.62313	0.61153
	4.70924e-07	0.61939	0.65795	0.61924	0.62984	0.62018	0.62109	0.61196	0.62136	0.60639
	4.71424e-07	0.6178	0.65635	0.62181	0.62984	0.62018	0.62588	0.60573	0.62847	0.61025
	4.71924e-07	0.61463	0.65476	0.62696	0.6203	0.61844	0.62748	0.61352	0.63913	0.61025
	4.72424e-07	0.6178	0.64836	0.62824	0.61839	0.62191	0.62109	0.60885	0.63202	0.61282
	4.72924e-07	0.61622	0.64037	0.6321	0.62793	0.61324	0.61789	0.60573	0.63557	0.61153
	4.73424e-07	0.61939	0.63238	0.62567	0.62602	0.60977	0.62109	0.60573	0.6338	0.61025
	4.73924e-07	0.61939	0.62758	0.6231	0.61839	0.61497	0.61469	0.60885	0.6338	0.61925
	4.74424e-07	0.62573	0.61959	0.62181	0.61457	0.61497	0.61629	0.61664	0.6338	0.61411
	4.74924e-07	0.63366	0.61799	0.62181	0.6203	0.60804	0.62588	0.60729	0.6338	0.61153
	4.75424e-07	0.63208	0.61639	0.62053	0.62411	0.60804	0.61629	0.60573	0.6338	0.61025
	4.75924e-07	0.63842	0.6132	0.62053	0.61076	0.6063	0.61789	0.61041	0.63202	0.60896
	4.76424e-07	0.64635	0.61959	0.61538	0.60885	0.61324	0.61469	0.61041	0.63202	0.60896
	4.76924e-07	0.64318	0.62439	0.61795	0.61839	0.62365	0.62748	0.60106	0.63024	0.60896
	4.77424e-07	0.64794	0.62439	0.62181	0.61076	0.61671	0.62429	0.60261	0.63202	0.61153
	4.77924e-07	0.64794	0.61959	0.61924	0.60885	0.62018	0.62429	0.59794	0.6338	0.61025
	4.78424e-07	0.65586	0.62758	0.62053	0.61267	0.61844	0.61789	0.59482	0.63557	0.61668
	4.78924e-07	0.65586	0.62279	0.61795	0.62602	0.61844	0.61789	0.58547	0.63557	0.61153
	4.79424e-07	0.65269	0.61639	0.61667	0.61839	0.61844	0.61789	0.58236	0.64269	0.61925
	4.79924e-07	0.65428	0.6148	0.61795	0.59931	0.61844	0.61309	0.58236	0.63913	0.62183
	4.80424e-07	0.65586	0.6148	0.62053	0.61267	0.61844	0.61469	0.57924	0.63735	0.62697
	4.80924e-07	0.65269	0.60361	0.61924	0.61457	0.61671	0.61469	0.57768	0.64091	0.62826
	4.81424e-07	0.65745	0.60521	0.61924	0.60694	0.61671	0.6099	0.57456	0.64091	0.63212
	4.81924e-07	0.66697	0.6084	0.6231	0.59931	0.61497	0.61629	0.56989	0.6338	0.62568
	4.82424e-07	0.66538	0.6148	0.61024	0.59931	0.61671	0.6067	0.57456	0.62847	0.62311
	4.82924e-07	0.66379	0.6116	0.61409	0.60122	0.61844	0.6051	0.56521	0.63202	0.62183
	4.83424e-07	0.66538	0.6116	0.61409	0.60122	0.62018	0.60031	0.56365	0.62669	0.63658
	4.83924e-07	0.66062	0.6148	0.60895	0.59549	0.62018	0.6019	0.57145	0.62491	0.63527
	4.84424e-07	0.65745	0.61799	0.61667	0.60694	0.62711	0.59391	0.57145	0.62669	0.63527
	4.84924e-07	0.65269	0.6116	0.61152	0.61076	0.62365	0.59711	0.56833	0.63202	0.63
	4.85424e-07	0.64952	0.61	0.60895	0.61839	0.62191	0.59071	0.57145	0.62669	0.63263
	4.85924e-07	0.64794	0.6132	0.61152	0.61267	0.62538	0.59231	0.57456	0.62136	0.63658
	4.86424e-07	0.65904	0.61799	0.61024	0.61648	0.62538	0.59711	0.57924	0.63202	0.63395
	4.86924e-07	0.64794	0.62598	0.61024	0.6203	0.61844	0.60031	0.56989	0.63202	0.63527
	4.87424e-07	0.65269	0.62758	0.61924	0.61457	0.61324	0.5987	0.57612	0.64091	0.63263
	4.87924e-07	0.65111	0.62758	0.61924	0.61648	0.61671	0.59551	0.57768	0.6338	0.63131
	4.88424e-07	0.64794	0.62439	0.62181	0.61267	0.61151	0.59711	0.58391	0.63913	0.63263
	4.88924e-07	0.64318	0.62918	0.61924	0.61267	0.60977	0.59551	0.57924	0.64269	0.63527
	4.89424e-07	0.64159	0.64037	0.61667	0.61457	0.61151	0.59071	0.5808	0.63735	0.63395
	4.89924e-07	0.63049	0.63557	0.61667	0.60885	0.61671	0.58591	0.57924	0.63557	0.63395
	4.90424e-07	0.62573	0.64037	0.60895	0.60122	0.61151	0.58272	0.57924	0.63735	0.6379
	4.90924e-07	0.62098	0.63557	0.61152	0.59549	0.6063	0.58272	0.57145	0.6338	0.62473
	4.91424e-07	0.61939	0.64197	0.61152	0.5974	0.61671	0.58432	0.56989	0.62669	0.62868
	4.91924e-07	0.61463	0.64357	0.61538	0.59358	0.61671	0.58591	0.573	0.62669	0.62868
	4.92424e-07	0.62256	0.64516	0.61281	0.59549	0.62538	0.57632	0.56677	0.61958	0.62341
	4.92924e-07	0.61939	0.64357	0.61795	0.60312	0.61844	0.59391	0.56677	0.62136	0.63131
	4.93424e-07	0.6178	0.63557	0.6231	0.59549	0.62365	0.58432	0.56677	0.61958	0.62605
	4.93924e-07	0.62732	0.62918	0.61924	0.58786	0.62711	0.58591	0.57768	0.61958	0.62341
	4.94424e-07	0.62891	0.62918	0.62053	0.59931	0.62191	0.59551	0.58547	0.61958	0.62605
	4.94924e-07	0.62573	0.62119	0.61667	0.60694	0.62018	0.59551	0.5808	0.61958	0.62473
	4.95424e-07	0.62573	0.62119	0.61667	0.5974	0.62191	0.6067	0.58547	0.62136	0.62473
	4.95924e-07	0.63049	0.6148	0.60895	0.59168	0.61844	0.6099	0.58391	0.61602	0.63395
	4.96424e-07	0.62732	0.6148	0.60638	0.5974	0.61151	0.6083	0.5808	0.61424	0.63395
	4.96924e-07	0.63208	0.6084	0.6038	0.60503	0.61151	0.61629	0.5808	0.61602	0.63658
	4.97424e-07	0.62573	0.6116	0.60252	0.60503	0.60457	0.6083	0.59171	0.62669	0.63395
	4.97924e-07	0.62573	0.61	0.59609	0.59549	0.6063	0.61629	0.59015	0.62313	0.63131
	4.98424e-07	0.62732	0.6132	0.59351	0.60312	0.60457	0.61469	0.59326	0.62136	0.63131
	4.98924e-07	0.63049	0.61959	0.59351	0.60503	0.60457	0.61469	0.59171	0.63024	0.62341
	4.99424e-07	0.63683	0.61639	0.58965	0.59358	0.60457	0.61629	0.59326	0.63024	0.62605
	4.99924e-07	0.63683	0.61959	0.5948	0.59549	0.60457	0.6115	0.59171	0.62847	0.62605
	5.00424e-07	0.64001	0.62279	0.58837	0.60122	0.6063	0.61469	0.5995	0.62669	0.63
	5.00924e-07	0.63683	0.62598	0.59609	0.60694	0.6011	0.61629	0.59794	0.63557	0.62736
	5.01424e-07	0.63525	0.61959	0.6038	0.60312	0.59936	0.61309	0.61196	0.63735	0.63263
	5.01924e-07	0.63208	0.61639	0.6038	0.60122	0.6011	0.6067	0.60417	0.63557	0.6379
	5.02424e-07	0.63683	0.6084	0.60123	0.59549	0.61151	0.6035	0.60417	0.63735	0.63395
	5.02924e-07	0.63525	0.60361	0.60766	0.60885	0.60804	0.6035	0.5995	0.63557	0.63527
	5.03424e-07	0.63525	0.60361	0.60895	0.59931	0.6063	0.59231	0.59015	0.64091	0.63131
	5.03924e-07	0.63842	0.60361	0.60509	0.61076	0.61497	0.59391	0.58236	0.6338	0.63131
	5.04424e-07	0.63683	0.60041	0.59994	0.61076	0.61497	0.59551	0.58703	0.63024	0.62341
	5.04924e-07	0.62573	0.60201	0.59737	0.61267	0.61324	0.59711	0.5808	0.63557	0.62078
	5.05424e-07	0.61939	0.6068	0.5948	0.61457	0.61151	0.59391	0.57768	0.62847	0.61815
	5.05924e-07	0.61146	0.6116	0.58579	0.61457	0.62018	0.6019	0.58859	0.62847	0.61683
	5.06424e-07	0.61622	0.61639	0.59737	0.61076	0.62191	0.59391	0.59171	0.63024	0.61024
	5.06924e-07	0.6178	0.6148	0.59351	0.61648	0.62018	0.59711	0.58391	0.62847	0.60761
	5.07424e-07	0.61622	0.61	0.5948	0.61839	0.62191	0.6067	0.58703	0.62669	0.60761
	5.07924e-07	0.62415	0.61799	0.5948	0.60122	0.62018	0.6051	0.58391	0.6178	0.60366
	5.08424e-07	0.62256	0.6148	0.58837	0.60885	0.62538	0.59551	0.58547	0.62669	0.60893
	5.08924e-07	0.63049	0.60521	0.59351	0.59931	0.61844	0.6067	0.57456	0.62313	0.60234
	5.09424e-07	0.62891	0.6068	0.59737	0.59358	0.61497	0.6035	0.573	0.62491	0.61024
	5.09924e-07	0.63049	0.6132	0.59994	0.59168	0.62018	0.59711	0.57456	0.61424	0.61815
	5.10424e-07	0.64159	0.6148	0.60509	0.5974	0.61324	0.60031	0.58236	0.61602	0.61815
	5.10924e-07	0.63683	0.61959	0.60766	0.59931	0.61324	0.6019	0.58391	0.62136	0.61551
	5.11424e-07	0.63683	0.6148	0.60766	0.59549	0.61497	0.60031	0.58391	0.61602	0.6221
	5.11924e-07	0.63525	0.61	0.60509	0.59549	0.61324	0.58911	0.58547	0.61069	0.62341
	5.12424e-07	0.64001	0.6068	0.60895	0.60503	0.61151	0.59391	0.59326	0.60535	0.61946
	5.12924e-07	0.63683	0.60521	0.60638	0.60885	0.60283	0.58751	0.58859	0.60891	0.6142
	5.13424e-07	0.63842	0.61	0.60766	0.60694	0.61151	0.58911	0.58859	0.60713	0.61156
	5.13924e-07	0.64159	0.6084	0.59994	0.59549	0.60804	0.59071	0.57456	0.61069	0.60893
	5.14424e-07	0.64159	0.60361	0.59994	0.60503	0.60977	0.59711	0.58859	0.60891	0.59971
	5.14924e-07	0.63842	0.6116	0.60123	0.60503	0.59936	0.5987	0.59326	0.61069	0.61156
	5.15424e-07	0.63366	0.61	0.60509	0.5974	0.6011	0.6019	0.59171	0.61247	0.60761
	5.15924e-07	0.63366	0.6148	0.60123	0.5974	0.6063	0.6035	0.59326	0.61069	0.60893
	5.16424e-07	0.64318	0.6084	0.60509	0.60694	0.6011	0.6083	0.59171	0.61602	0.60893
	5.16924e-07	0.63049	0.6116	0.6038	0.61839	0.59589	0.6067	0.59482	0.61424	0.60234
	5.17424e-07	0.64001	0.6068	0.59866	0.61267	0.59069	0.6019	0.58236	0.61602	0.60761
	5.17924e-07	0.64001	0.60201	0.60252	0.60694	0.59416	0.61309	0.58391	0.61424	0.61156
	5.18424e-07	0.64001	0.60041	0.60123	0.6203	0.59243	0.6083	0.57924	0.61247	0.6142
	5.18924e-07	0.63525	0.59881	0.6038	0.62411	0.59589	0.6083	0.5808	0.61069	0.61946
	5.19424e-07	0.63208	0.60201	0.60766	0.6222	0.59416	0.6035	0.57768	0.60535	0.6221
	5.19924e-07	0.63525	0.60521	0.60638	0.61648	0.59589	0.6083	0.57768	0.59469	0.6221
	5.20424e-07	0.62891	0.6068	0.61152	0.62411	0.59763	0.6035	0.57924	0.59291	0.61946
	5.20924e-07	0.62415	0.60361	0.61409	0.63556	0.59589	0.6083	0.57924	0.59647	0.62341
	5.21424e-07	0.62256	0.60201	0.61152	0.6222	0.6011	0.6083	0.57456	0.59291	0.62078
	5.21924e-07	0.62415	0.60361	0.60638	0.62411	0.59936	0.61629	0.56989	0.59647	0.6221
	5.22424e-07	0.61939	0.60041	0.61152	0.62984	0.6011	0.6083	0.573	0.59469	0.6142
	5.22924e-07	0.6178	0.60201	0.61024	0.63174	0.59936	0.61789	0.57924	0.60358	0.6142
	5.23424e-07	0.62573	0.60041	0.60638	0.62984	0.59763	0.6067	0.58703	0.61069	0.61551
	5.23924e-07	0.62573	0.60521	0.6038	0.6203	0.59589	0.6067	0.57924	0.61247	0.61946
	5.24424e-07	0.62891	0.60521	0.60638	0.6222	0.59069	0.6083	0.5808	0.61958	0.61551
	5.24924e-07	0.62732	0.59242	0.60766	0.62602	0.58029	0.6035	0.57768	0.61424	0.61946
	5.25424e-07	0.63208	0.59402	0.60895	0.61267	0.57855	0.6019	0.57145	0.61958	0.61815
	5.25924e-07	0.64001	0.59881	0.60509	0.61648	0.58202	0.59391	0.57145	0.60891	0.61288
	5.26424e-07	0.63525	0.60361	0.60123	0.6203	0.57855	0.58591	0.573	0.61069	0.61683
	5.26924e-07	0.63366	0.60041	0.59994	0.61839	0.58202	0.58911	0.57456	0.61247	0.61551
	5.27424e-07	0.62256	0.60521	0.59737	0.61839	0.58029	0.58751	0.57145	0.61424	0.61815
	5.27924e-07	0.62573	0.6132	0.59351	0.60503	0.58896	0.59231	0.56833	0.6178	0.6221
	5.28424e-07	0.63208	0.61639	0.58579	0.61457	0.59589	0.59551	0.57612	0.61602	0.62078
	5.28924e-07	0.63525	0.6084	0.58194	0.61267	0.59763	0.59391	0.57924	0.61958	0.62605
	5.29424e-07	0.62256	0.6116	0.58065	0.61839	0.60457	0.59231	0.57768	0.61247	0.62868
	5.29924e-07	0.62573	0.61	0.58065	0.60122	0.59936	0.59551	0.57456	0.61424	0.62605
	5.30424e-07	0.62732	0.6132	0.5755	0.61076	0.60457	0.59551	0.57612	0.61247	0.62078
	5.30924e-07	0.62415	0.60521	0.57293	0.60122	0.59416	0.60031	0.573	0.60891	0.62605
	5.31424e-07	0.61939	0.6068	0.57293	0.60312	0.59589	0.6019	0.56833	0.60713	0.62473
	5.31924e-07	0.62098	0.61639	0.56779	0.60503	0.59763	0.59231	0.56989	0.60358	0.62078
	5.32424e-07	0.61622	0.6068	0.57036	0.59168	0.59936	0.6051	0.57456	0.59469	0.61815
	5.32924e-07	0.61622	0.6084	0.56907	0.5974	0.60283	0.6035	0.573	0.59469	0.62078
	5.33424e-07	0.61463	0.6132	0.57808	0.59931	0.6011	0.60031	0.57768	0.59824	0.6221
	5.33924e-07	0.60829	0.61959	0.57293	0.5974	0.60457	0.59551	0.5808	0.59291	0.62341
	5.34424e-07	0.61622	0.6148	0.57808	0.60694	0.59763	0.59391	0.59171	0.59647	0.61946
	5.34924e-07	0.60512	0.61639	0.5755	0.60694	0.59936	0.59711	0.58547	0.58936	0.61551
	5.35424e-07	0.60829	0.61639	0.58322	0.60694	0.59763	0.59071	0.5995	0.59113	0.6142
	5.35924e-07	0.61305	0.6148	0.59094	0.60694	0.59416	0.58272	0.58859	0.58758	0.61156
	5.36424e-07	0.60987	0.6132	0.59351	0.61076	0.59243	0.58272	0.59326	0.58936	0.60761
	5.36924e-07	0.60829	0.6148	0.5948	0.60503	0.58896	0.57472	0.59015	0.58936	0.59971
	5.37424e-07	0.59877	0.61959	0.60123	0.59931	0.58029	0.57632	0.58391	0.58936	0.59576
	5.37924e-07	0.60353	0.61639	0.6038	0.59549	0.58029	0.56833	0.58547	0.59291	0.59444
	5.38424e-07	0.60829	0.63078	0.60638	0.60503	0.58376	0.56513	0.58703	0.5858	0.59444
	5.38924e-07	0.60353	0.61799	0.60766	0.60694	0.57855	0.56513	0.58859	0.59824	0.58917
	5.39424e-07	0.6067	0.62758	0.61281	0.5974	0.58202	0.56513	0.58703	0.59113	0.58654
	5.39924e-07	0.61463	0.61959	0.60638	0.59168	0.57508	0.56353	0.58547	0.58936	0.58654
	5.40424e-07	0.6178	0.62918	0.60895	0.60122	0.57682	0.57153	0.58859	0.58936	0.58127
	5.40924e-07	0.62256	0.62279	0.60252	0.59168	0.57335	0.56833	0.58547	0.58758	0.58391
	5.41424e-07	0.62415	0.62598	0.60252	0.58786	0.57508	0.56993	0.58391	0.5858	0.58259
	5.41924e-07	0.62891	0.62758	0.6038	0.58404	0.57508	0.57313	0.57768	0.58225	0.59181
	5.42424e-07	0.63366	0.62439	0.60638	0.5974	0.57508	0.56673	0.57456	0.57691	0.58654
	5.42924e-07	0.63208	0.61799	0.60123	0.61076	0.57855	0.56993	0.57768	0.5858	0.59181
	5.43424e-07	0.64001	0.62918	0.60123	0.60694	0.57161	0.57313	0.5808	0.58936	0.58917
	5.43924e-07	0.63366	0.62439	0.59994	0.60694	0.58376	0.56353	0.57456	0.58402	0.59708
	5.44424e-07	0.63525	0.62918	0.6038	0.61076	0.57682	0.56513	0.57612	0.58936	0.60498
	5.44924e-07	0.63842	0.62918	0.60123	0.61076	0.57508	0.56353	0.57768	0.59647	0.60761
	5.45424e-07	0.62732	0.62758	0.59737	0.61457	0.57508	0.56353	0.57768	0.58758	0.60893
	5.45924e-07	0.63842	0.63238	0.59351	0.60885	0.57335	0.56993	0.57768	0.5858	0.61551
	5.46424e-07	0.62891	0.63398	0.59223	0.61457	0.57161	0.56833	0.57768	0.58936	0.61815
	5.46924e-07	0.62573	0.63078	0.58451	0.62411	0.56815	0.57313	0.57612	0.59113	0.62078
	5.47424e-07	0.62415	0.63238	0.58322	0.60503	0.56294	0.57313	0.57924	0.59469	0.6221
	5.47924e-07	0.61939	0.62279	0.58965	0.60122	0.57161	0.56833	0.573	0.58402	0.62736
	5.48424e-07	0.61146	0.61799	0.58451	0.5974	0.57508	0.56673	0.57924	0.58047	0.62078
	5.48924e-07	0.61463	0.61639	0.58837	0.60122	0.56988	0.56673	0.58391	0.57691	0.62341
	5.49424e-07	0.61305	0.61639	0.59094	0.59168	0.57508	0.56993	0.59171	0.58225	0.61683
	5.49924e-07	0.62891	0.61	0.58194	0.5974	0.58202	0.56673	0.59638	0.58047	0.61683
	5.50424e-07	0.63366	0.61	0.58451	0.60122	0.57335	0.56673	0.59482	0.57869	0.61815
	5.50924e-07	0.63366	0.60521	0.58451	0.60122	0.57161	0.56993	0.59015	0.58047	0.62078
	5.51424e-07	0.63208	0.6068	0.58322	0.59358	0.57508	0.57472	0.58859	0.57691	0.61551
	5.51924e-07	0.64318	0.60361	0.58837	0.5974	0.57682	0.57792	0.58391	0.57869	0.61551
	5.52424e-07	0.63842	0.60201	0.58965	0.5974	0.58029	0.58272	0.58547	0.56447	0.6142
	5.52924e-07	0.63525	0.60521	0.59223	0.5974	0.56988	0.57952	0.57924	0.57513	0.61815
	5.53424e-07	0.63525	0.60041	0.58837	0.59358	0.56641	0.58751	0.58859	0.57336	0.61551
	5.53924e-07	0.62256	0.6132	0.58837	0.58214	0.56294	0.58751	0.59171	0.56625	0.61156
	5.54424e-07	0.63525	0.60521	0.58194	0.58977	0.56815	0.58751	0.59482	0.56625	0.60761
	5.54924e-07	0.62098	0.60041	0.58708	0.59549	0.56641	0.59071	0.59015	0.5698	0.60629
	5.55424e-07	0.62098	0.59722	0.58194	0.59168	0.56468	0.58591	0.59171	0.56091	0.59839
	5.55924e-07	0.62573	0.59562	0.58194	0.58023	0.56641	0.58272	0.59326	0.55025	0.59708
	5.56424e-07	0.62573	0.59562	0.57808	0.59168	0.56294	0.58591	0.60106	0.5538	0.60366
	5.56924e-07	0.62415	0.58443	0.58065	0.60122	0.56468	0.58751	0.5995	0.55736	0.59839
	5.57424e-07	0.62732	0.59082	0.5755	0.5974	0.5508	0.57952	0.5995	0.55736	0.60234
	5.57924e-07	0.63366	0.58443	0.57293	0.60122	0.56121	0.59071	0.5995	0.55558	0.60498
	5.58424e-07	0.63208	0.57963	0.5755	0.59358	0.55947	0.58272	0.5995	0.55736	0.59576
	5.58924e-07	0.62891	0.58283	0.58065	0.60885	0.55254	0.59231	0.59482	0.55025	0.59839
	5.59424e-07	0.63049	0.58763	0.57936	0.5974	0.55254	0.59071	0.58703	0.55025	0.59839
	5.59924e-07	0.62573	0.57963	0.58065	0.60122	0.556	0.58591	0.57612	0.55558	0.59708
	5.60424e-07	0.62415	0.58283	0.58194	0.5974	0.54733	0.57792	0.573	0.55913	0.60234
	5.60924e-07	0.62415	0.58283	0.58965	0.60122	0.53693	0.58591	0.57456	0.56625	0.60366
	5.61424e-07	0.61463	0.58283	0.58965	0.58595	0.5404	0.58591	0.573	0.57336	0.60629
	5.61924e-07	0.6178	0.58763	0.59094	0.57832	0.54387	0.58432	0.57456	0.57513	0.60234
	5.62424e-07	0.62098	0.58283	0.59737	0.57832	0.54387	0.58432	0.573	0.56802	0.60234
	5.62924e-07	0.62415	0.57644	0.59223	0.59358	0.54213	0.58751	0.56833	0.57691	0.59576
	5.63424e-07	0.61939	0.57644	0.60252	0.57832	0.54387	0.58432	0.56989	0.58047	0.60103
	5.63924e-07	0.61939	0.57324	0.59994	0.57641	0.53693	0.57792	0.57768	0.58758	0.59576
	5.64424e-07	0.61622	0.57644	0.60509	0.58214	0.53693	0.57792	0.573	0.59291	0.59576
	5.64924e-07	0.61305	0.57164	0.59866	0.59168	0.54213	0.57792	0.56989	0.59824	0.59181
	5.65424e-07	0.60512	0.58123	0.59737	0.58404	0.5456	0.56673	0.5621	0.5858	0.59444
	5.65924e-07	0.6067	0.57324	0.60123	0.58595	0.55254	0.56513	0.56989	0.59113	0.58917
	5.66424e-07	0.61463	0.58443	0.59737	0.59358	0.55947	0.55714	0.56521	0.58225	0.58654
	5.66924e-07	0.59877	0.57804	0.59609	0.60503	0.56121	0.56673	0.56677	0.58758	0.58917
	5.67424e-07	0.59877	0.58603	0.5948	0.61076	0.55427	0.55714	0.56989	0.58402	0.59444
	5.67924e-07	0.59402	0.57804	0.58322	0.60122	0.56294	0.55234	0.56677	0.58047	0.59313
	5.68424e-07	0.59402	0.58123	0.58708	0.59931	0.56641	0.54754	0.56989	0.58402	0.59444
	5.68924e-07	0.58926	0.57164	0.58322	0.60122	0.57335	0.54914	0.5621	0.59113	0.59576
	5.69424e-07	0.57974	0.57804	0.58579	0.60312	0.57855	0.54435	0.55586	0.57691	0.60366
	5.69924e-07	0.58926	0.58443	0.58194	0.58977	0.58376	0.55074	0.5621	0.57513	0.60366
	5.70424e-07	0.59243	0.58123	0.57936	0.60312	0.57161	0.55714	0.55742	0.57513	0.60498
	5.70924e-07	0.58291	0.57963	0.57293	0.60312	0.57682	0.55874	0.5621	0.58225	0.61156
	5.71424e-07	0.58133	0.57963	0.57036	0.60312	0.56815	0.56034	0.56365	0.57869	0.60629
	5.71924e-07	0.5845	0.58123	0.56779	0.59358	0.57335	0.55714	0.5621	0.57869	0.61683
	5.72424e-07	0.58609	0.58443	0.56393	0.60503	0.56988	0.56034	0.56054	0.59291	0.6142
	5.72924e-07	0.59402	0.58283	0.55621	0.60312	0.56641	0.56833	0.56365	0.58936	0.61946
	5.73424e-07	0.5845	0.58603	0.56135	0.60122	0.56988	0.56193	0.56833	0.59469	0.61288
	5.73924e-07	0.59084	0.58123	0.56135	0.59358	0.57682	0.55714	0.55898	0.59647	0.61156
	5.74424e-07	0.59877	0.57484	0.56521	0.60312	0.56294	0.55554	0.56365	0.60535	0.61551
	5.74924e-07	0.58767	0.57324	0.57293	0.60503	0.56121	0.55554	0.5543	0.60891	0.61156
	5.75424e-07	0.59243	0.57324	0.57679	0.60503	0.56121	0.55554	0.55586	0.60713	0.61024
	5.75924e-07	0.59243	0.57484	0.58065	0.61076	0.56815	0.55234	0.55275	0.60535	0.60893
	5.76424e-07	0.5956	0.57804	0.5755	0.60885	0.56468	0.55554	0.55898	0.6018	0.59708
	5.76924e-07	0.59084	0.57804	0.57164	0.61457	0.56468	0.56034	0.55742	0.60713	0.60103
	5.77424e-07	0.5956	0.58763	0.56779	0.60122	0.57855	0.55234	0.5543	0.6018	0.59708
	5.77924e-07	0.60036	0.59242	0.56393	0.59358	0.57508	0.54754	0.5621	0.59469	0.59971
	5.78424e-07	0.5956	0.59242	0.56521	0.5974	0.58029	0.55394	0.5621	0.6018	0.59576
	5.78924e-07	0.5956	0.59242	0.56521	0.61076	0.58202	0.55714	0.5621	0.59824	0.59313
	5.79424e-07	0.5956	0.59242	0.56264	0.60503	0.59069	0.54914	0.56677	0.59647	0.58654
	5.79924e-07	0.5956	0.59402	0.57036	0.59931	0.59416	0.55074	0.5621	0.5858	0.58391
	5.80424e-07	0.59877	0.59242	0.56393	0.58977	0.59243	0.54754	0.573	0.5858	0.58127
	5.80924e-07	0.60353	0.59402	0.56907	0.59358	0.59069	0.54914	0.57612	0.58225	0.57732
	5.81424e-07	0.60036	0.59722	0.57164	0.58214	0.58722	0.55234	0.56989	0.5858	0.56942
	5.81924e-07	0.60353	0.59082	0.57422	0.5745	0.59243	0.54754	0.5808	0.58402	0.57469
	5.82424e-07	0.60987	0.58922	0.57936	0.58977	0.58722	0.55394	0.57612	0.58758	0.57469
	5.82924e-07	0.6067	0.58603	0.58065	0.60122	0.58029	0.54914	0.57456	0.59291	0.57864
	5.83424e-07	0.60195	0.58283	0.57808	0.59168	0.58722	0.55234	0.57456	0.59824	0.58654
	5.83924e-07	0.59402	0.58283	0.57679	0.58595	0.58376	0.55554	0.57612	0.59824	0.59049
	5.84424e-07	0.59877	0.57963	0.57808	0.58786	0.58202	0.55234	0.573	0.59647	0.59444
	5.84924e-07	0.59719	0.57484	0.57679	0.59549	0.57161	0.55234	0.5621	0.59113	0.58917
	5.85424e-07	0.60195	0.57963	0.57808	0.60122	0.57161	0.54595	0.56989	0.59291	0.58522
	5.85924e-07	0.60195	0.57963	0.57422	0.60503	0.56815	0.55234	0.573	0.58047	0.58127
	5.86424e-07	0.59877	0.57484	0.57422	0.61267	0.57161	0.55394	0.56677	0.58402	0.57732
	5.86924e-07	0.60036	0.57484	0.57679	0.6222	0.56988	0.55394	0.55586	0.57513	0.57864
	5.87424e-07	0.59084	0.57004	0.5755	0.61267	0.57335	0.55074	0.56989	0.57336	0.57864
	5.87924e-07	0.5956	0.57644	0.57808	0.61267	0.57855	0.55394	0.5621	0.57869	0.57601
	5.88424e-07	0.60195	0.57164	0.57422	0.61076	0.58376	0.55554	0.56054	0.57336	0.58391
	5.88924e-07	0.59877	0.56525	0.57936	0.6203	0.58376	0.55554	0.55586	0.57869	0.57732
	5.89424e-07	0.60512	0.57804	0.58194	0.61839	0.58202	0.55234	0.55586	0.5698	0.58259
	5.89924e-07	0.60829	0.57004	0.58579	0.61267	0.57682	0.55874	0.55275	0.5698	0.58522
	5.90424e-07	0.6067	0.57004	0.58065	0.6222	0.57855	0.55714	0.55275	0.5698	0.58786
	5.90924e-07	0.60353	0.56365	0.58065	0.61839	0.56641	0.56833	0.54807	0.57869	0.59313
	5.91424e-07	0.60353	0.56685	0.58194	0.61839	0.56988	0.56034	0.54651	0.57869	0.59444
	5.91924e-07	0.6067	0.56845	0.58579	0.61457	0.56121	0.56193	0.54651	0.57336	0.59181
	5.92424e-07	0.6067	0.57644	0.57936	0.61267	0.55947	0.56034	0.55586	0.57869	0.59049
	5.92924e-07	0.61146	0.57644	0.57936	0.61076	0.56468	0.57153	0.55275	0.57158	0.59181
	5.93424e-07	0.6067	0.58443	0.57679	0.60694	0.55947	0.56513	0.54807	0.57336	0.59049
	5.93924e-07	0.61305	0.58283	0.57293	0.60503	0.56468	0.55394	0.54495	0.56625	0.59181
	5.94424e-07	0.60512	0.57484	0.57036	0.60312	0.556	0.55714	0.54028	0.56802	0.58786
	5.94924e-07	0.60353	0.58283	0.56907	0.60122	0.556	0.55394	0.53405	0.56091	0.58786
	5.95424e-07	0.5956	0.58603	0.57164	0.58404	0.556	0.55234	0.5356	0.56091	0.59049
	5.95924e-07	0.59719	0.58763	0.57422	0.57069	0.56468	0.54914	0.53093	0.5698	0.58917
	5.96424e-07	0.58767	0.58603	0.56907	0.57259	0.56468	0.54115	0.53405	0.55736	0.59181
	5.96924e-07	0.58767	0.58283	0.57422	0.57069	0.55947	0.54914	0.5434	0.55558	0.58786
	5.97424e-07	0.5956	0.58763	0.57422	0.55542	0.56468	0.54914	0.54028	0.56269	0.59313
	5.97924e-07	0.59243	0.58603	0.58065	0.54207	0.55774	0.54435	0.54651	0.5538	0.59576
	5.98424e-07	0.60512	0.58922	0.58065	0.54207	0.55947	0.54754	0.54807	0.56091	0.59971
	5.98924e-07	0.59719	0.58123	0.58451	0.54016	0.55254	0.54914	0.5543	0.55913	0.59444
	5.99424e-07	0.60512	0.59562	0.58194	0.53253	0.55427	0.54754	0.54963	0.55558	0.59444
	5.99924e-07	0.60353	0.59881	0.58965	0.53825	0.54733	0.55394	0.55275	0.5538	0.59576
	6.00424e-07	0.60353	0.59722	0.59094	0.53443	0.54733	0.55394	0.5543	0.54847	0.59971
	6.00924e-07	0.59243	0.60041	0.58965	0.53825	0.556	0.56034	0.55898	0.55025	0.59313
	6.01424e-07	0.59877	0.59402	0.59094	0.54397	0.54387	0.56193	0.55586	0.54314	0.59313
	6.01924e-07	0.60195	0.59242	0.58451	0.53443	0.54213	0.56193	0.56521	0.54314	0.59049
	6.02424e-07	0.60353	0.59082	0.57808	0.54397	0.54907	0.55394	0.56521	0.5378	0.58654
	6.02924e-07	0.59877	0.58603	0.57036	0.55542	0.5404	0.55714	0.56365	0.54491	0.58391
	6.03424e-07	0.59084	0.59562	0.56393	0.55161	0.54733	0.55874	0.56365	0.53958	0.58259
	6.03924e-07	0.59243	0.59722	0.57164	0.54588	0.5456	0.56034	0.56521	0.53958	0.58522
	6.04424e-07	0.5956	0.59722	0.57164	0.53825	0.54213	0.56193	0.55898	0.54136	0.58786
	6.04924e-07	0.58926	0.59562	0.56779	0.5497	0.5404	0.56513	0.56054	0.54314	0.58259
	6.05424e-07	0.58609	0.59722	0.56521	0.5497	0.53519	0.56833	0.56365	0.54314	0.58786
	6.05924e-07	0.57974	0.60041	0.56779	0.54588	0.53693	0.56993	0.56054	0.53425	0.58786
	6.06424e-07	0.58609	0.60041	0.57164	0.55161	0.52999	0.57313	0.5621	0.54491	0.59444
	6.06924e-07	0.57974	0.59402	0.57164	0.56496	0.52999	0.57313	0.55898	0.54491	0.59444
	6.07424e-07	0.5734	0.59082	0.57293	0.56496	0.52479	0.56353	0.55898	0.54491	0.59839
	6.07924e-07	0.57023	0.59242	0.57293	0.55542	0.53172	0.56833	0.56054	0.54847	0.59576
	6.08424e-07	0.57499	0.58922	0.57293	0.55733	0.52652	0.56833	0.56054	0.54136	0.60366
	6.08924e-07	0.5734	0.58443	0.57936	0.5497	0.52652	0.56993	0.5621	0.54491	0.60498
	6.09424e-07	0.57499	0.58283	0.57679	0.55542	0.52826	0.55714	0.56677	0.54136	0.60366
	6.09924e-07	0.57816	0.57804	0.57422	0.53634	0.52999	0.56353	0.56833	0.53603	0.60498
	6.10424e-07	0.59084	0.57164	0.57679	0.54588	0.52999	0.56034	0.57145	0.53958	0.59839
	6.10924e-07	0.58767	0.57324	0.57936	0.55352	0.52132	0.56193	0.573	0.54491	0.59181
	6.11424e-07	0.58767	0.57004	0.58065	0.55161	0.53172	0.56034	0.56521	0.53958	0.58391
	6.11924e-07	0.59719	0.57004	0.57679	0.55924	0.53172	0.54595	0.57456	0.54847	0.57732
	6.12424e-07	0.60036	0.56845	0.57936	0.55924	0.53172	0.55554	0.56365	0.55025	0.58522
	6.12924e-07	0.59719	0.56525	0.57679	0.57259	0.53519	0.55394	0.57456	0.5538	0.58522
	6.13424e-07	0.60036	0.57164	0.57293	0.55733	0.52826	0.55074	0.57145	0.54847	0.58127
	6.13924e-07	0.60195	0.57004	0.57036	0.55733	0.53172	0.54754	0.56833	0.55025	0.57864
	6.14424e-07	0.59719	0.56845	0.56779	0.55924	0.52826	0.55554	0.56521	0.55025	0.58127
	6.14924e-07	0.60195	0.56845	0.56779	0.56306	0.52305	0.55394	0.56365	0.55558	0.58522
	6.15424e-07	0.59877	0.57164	0.56393	0.55542	0.52652	0.55554	0.55275	0.55202	0.58522
	6.15924e-07	0.60036	0.57164	0.56393	0.5497	0.53172	0.55394	0.5543	0.55558	0.58654
	6.16424e-07	0.60353	0.57324	0.56135	0.55542	0.52652	0.55554	0.55898	0.55025	0.58654
	6.16924e-07	0.60195	0.57484	0.55878	0.56496	0.53519	0.55874	0.54963	0.56091	0.58654
	6.17424e-07	0.60036	0.57324	0.55363	0.55352	0.53693	0.55394	0.54807	0.55736	0.59313
	6.17924e-07	0.59402	0.57484	0.54849	0.55161	0.5404	0.55234	0.55275	0.55025	0.59049
	6.18424e-07	0.60195	0.57644	0.55106	0.54397	0.53519	0.55394	0.5543	0.54491	0.58786
	6.18924e-07	0.60512	0.57004	0.54849	0.5497	0.53693	0.55234	0.54807	0.53958	0.59049
	6.19424e-07	0.60512	0.56525	0.54978	0.54588	0.53693	0.55074	0.55275	0.54491	0.59313
	6.19924e-07	0.6067	0.57164	0.54849	0.53634	0.54213	0.54275	0.55275	0.54491	0.59444
	6.20424e-07	0.60512	0.56205	0.5472	0.53825	0.53866	0.54435	0.54963	0.54314	0.59049
	6.20924e-07	0.60829	0.56525	0.54206	0.55161	0.54213	0.54914	0.54807	0.54847	0.59313
	6.21424e-07	0.60036	0.56685	0.54849	0.54397	0.53693	0.54435	0.54495	0.54669	0.59049
	6.21924e-07	0.59402	0.56845	0.54206	0.54207	0.54733	0.54275	0.54807	0.54314	0.58654
	6.22424e-07	0.59719	0.56685	0.54077	0.55352	0.54387	0.54435	0.55742	0.54136	0.58391
	6.22924e-07	0.58767	0.55885	0.54206	0.55924	0.53693	0.55074	0.54184	0.54136	0.58127
	6.23424e-07	0.5845	0.55885	0.53691	0.55161	0.53172	0.53955	0.54651	0.54491	0.58127
	6.23924e-07	0.58133	0.55885	0.53948	0.54779	0.52652	0.54435	0.54651	0.53425	0.57732
	6.24424e-07	0.57974	0.55566	0.53305	0.55542	0.53172	0.55394	0.54495	0.54669	0.57732
	6.24924e-07	0.57657	0.54607	0.53305	0.55161	0.53172	0.54754	0.53716	0.54314	0.57469
	6.25424e-07	0.58291	0.54607	0.53177	0.55733	0.52999	0.54754	0.53716	0.55202	0.57206
	6.25924e-07	0.5845	0.54926	0.53434	0.55161	0.53519	0.54435	0.53872	0.54491	0.56679
	6.26424e-07	0.58609	0.55406	0.53691	0.55924	0.53346	0.55234	0.54184	0.54491	0.56152
	6.26924e-07	0.57657	0.55086	0.53434	0.56878	0.52999	0.55234	0.54184	0.54314	0.56416
	6.27424e-07	0.58133	0.55406	0.54206	0.56687	0.52826	0.54914	0.54495	0.54669	0.56152
	6.27924e-07	0.5845	0.56365	0.54077	0.56687	0.52826	0.55074	0.54495	0.54491	0.56284
	6.28424e-07	0.57974	0.56045	0.5472	0.55924	0.53172	0.55714	0.54963	0.55025	0.56152
	6.28924e-07	0.5845	0.56685	0.54978	0.57259	0.52132	0.56034	0.54028	0.5538	0.5602
	6.29424e-07	0.58133	0.56045	0.55106	0.56687	0.53346	0.55394	0.54495	0.5538	0.55494
	6.29924e-07	0.57816	0.56525	0.55363	0.55924	0.52999	0.55234	0.54184	0.55736	0.56152
	6.30424e-07	0.57023	0.56045	0.55363	0.56687	0.53866	0.55074	0.53249	0.56802	0.55494
	6.30924e-07	0.57657	0.56205	0.55235	0.57641	0.53172	0.55234	0.53405	0.5698	0.55362
	6.31424e-07	0.56864	0.56045	0.55106	0.56306	0.53172	0.54914	0.53405	0.56625	0.55494
	6.31924e-07	0.57023	0.54767	0.55235	0.56496	0.52999	0.55394	0.53405	0.56625	0.54967
	6.32424e-07	0.5734	0.54607	0.55106	0.56496	0.53346	0.55874	0.54028	0.55913	0.5523
	6.32924e-07	0.57499	0.54767	0.55363	0.56687	0.53172	0.56513	0.53093	0.56625	0.54572
	6.33424e-07	0.56706	0.54767	0.55749	0.55924	0.53693	0.56833	0.53405	0.56625	0.54572
	6.33924e-07	0.56706	0.54287	0.55363	0.55542	0.5404	0.56353	0.52625	0.55202	0.5444
	6.34424e-07	0.57181	0.54607	0.56135	0.55733	0.5404	0.56193	0.52781	0.55558	0.54704
	6.34924e-07	0.56547	0.54607	0.55878	0.56687	0.54387	0.56993	0.5247	0.54847	0.54967
	6.35424e-07	0.5623	0.54926	0.55363	0.56115	0.55427	0.57472	0.53093	0.56269	0.54704
	6.35924e-07	0.56388	0.55086	0.55878	0.55161	0.556	0.56673	0.52937	0.55913	0.55494
	6.36424e-07	0.56547	0.54767	0.55106	0.55542	0.55254	0.56193	0.52937	0.57158	0.55362
	6.36924e-07	0.56388	0.54767	0.56007	0.56115	0.55254	0.56993	0.53249	0.56625	0.5602
	6.37424e-07	0.56388	0.54607	0.56007	0.55352	0.5456	0.56833	0.53405	0.5698	0.56284
	6.37924e-07	0.56388	0.54767	0.55878	0.55161	0.55254	0.56673	0.52781	0.5698	0.56416
	6.38424e-07	0.56706	0.53967	0.55749	0.54588	0.55254	0.56833	0.53249	0.5698	0.56679
	6.38924e-07	0.56388	0.53967	0.55749	0.55542	0.53866	0.57313	0.53249	0.56091	0.56679
	6.39424e-07	0.5623	0.53967	0.55749	0.55733	0.54213	0.56993	0.54028	0.5538	0.56547
	6.39924e-07	0.56706	0.53168	0.55492	0.54779	0.53519	0.57153	0.53249	0.54314	0.56416
	6.40424e-07	0.57023	0.53488	0.55106	0.5497	0.54907	0.56833	0.53405	0.54847	0.56547
	6.40924e-07	0.5734	0.53008	0.54592	0.56306	0.5456	0.56833	0.53872	0.54136	0.56416
	6.41424e-07	0.56388	0.53808	0.54334	0.55352	0.55774	0.55874	0.53249	0.54491	0.56679
	6.41924e-07	0.57499	0.53488	0.54463	0.55352	0.55254	0.56353	0.52781	0.5378	0.57074
	6.42424e-07	0.5734	0.54127	0.54463	0.55352	0.556	0.56193	0.52937	0.54491	0.56679
	6.42924e-07	0.57023	0.53648	0.54592	0.55161	0.556	0.56513	0.52158	0.5538	0.57469
	6.43424e-07	0.56864	0.54447	0.55106	0.54779	0.556	0.55394	0.5247	0.54847	0.57206
	6.43924e-07	0.56864	0.53967	0.55878	0.53443	0.54733	0.55234	0.51846	0.5378	0.56679
	6.44424e-07	0.57181	0.53328	0.56135	0.53825	0.5404	0.54595	0.5169	0.53958	0.57206
	6.44924e-07	0.57499	0.53488	0.56135	0.53825	0.52999	0.55074	0.51846	0.5378	0.56416
	6.45424e-07	0.57181	0.53648	0.55878	0.5268	0.53519	0.55234	0.52002	0.53603	0.57337
	6.45924e-07	0.57657	0.53008	0.55749	0.53634	0.52826	0.54435	0.5169	0.54136	0.57337
	6.46424e-07	0.57499	0.53967	0.55749	0.54016	0.53172	0.54275	0.52314	0.53958	0.57206
	6.46924e-07	0.56864	0.53328	0.55363	0.5497	0.52479	0.54115	0.52158	0.54314	0.57074
	6.47424e-07	0.57023	0.53168	0.55106	0.54779	0.53172	0.54595	0.52158	0.54136	0.57074
	6.47924e-07	0.5734	0.53967	0.54978	0.54397	0.5404	0.54435	0.5247	0.53958	0.57074
	6.48424e-07	0.5734	0.53808	0.54978	0.55542	0.53519	0.54754	0.53093	0.53069	0.56811
	6.48924e-07	0.57181	0.53168	0.5472	0.56306	0.52479	0.55714	0.52937	0.54669	0.56416
	6.49424e-07	0.57181	0.53488	0.54334	0.55924	0.52652	0.55074	0.53093	0.54669	0.55889
	6.49924e-07	0.5734	0.53808	0.54592	0.56306	0.52479	0.55554	0.53716	0.53425	0.55625
	6.50424e-07	0.5734	0.52689	0.54463	0.56115	0.52305	0.55714	0.53249	0.55202	0.55757
	6.50924e-07	0.57816	0.53008	0.54463	0.57259	0.52826	0.55394	0.54495	0.54669	0.55757
	6.51424e-07	0.57974	0.53328	0.55235	0.56687	0.52652	0.55074	0.5434	0.55736	0.55889
	6.51924e-07	0.57974	0.53328	0.5472	0.56496	0.52999	0.54275	0.5356	0.56269	0.56416
	6.52424e-07	0.58133	0.53648	0.54463	0.56306	0.52826	0.53795	0.54028	0.57336	0.57206
	6.52924e-07	0.5845	0.53808	0.54592	0.55352	0.52652	0.54435	0.52625	0.5698	0.57469
	6.53424e-07	0.58291	0.54607	0.54334	0.5497	0.51785	0.54275	0.53093	0.5698	0.57469
	6.53924e-07	0.58291	0.54767	0.54206	0.55352	0.53346	0.54435	0.53405	0.57158	0.57206
	6.54424e-07	0.59084	0.53967	0.54334	0.55924	0.53346	0.54115	0.54028	0.57336	0.57074
	6.54924e-07	0.58767	0.53648	0.54334	0.55733	0.52132	0.53955	0.53716	0.56269	0.57074
	6.55424e-07	0.58133	0.53967	0.54463	0.56496	0.53866	0.54115	0.5356	0.57513	0.56679
	6.55924e-07	0.58133	0.54287	0.54334	0.55542	0.53346	0.54115	0.53716	0.56269	0.56416
	6.56424e-07	0.58291	0.55406	0.54334	0.56878	0.54387	0.53795	0.53872	0.55913	0.56284
	6.56924e-07	0.57657	0.53808	0.54978	0.58023	0.54907	0.54115	0.52625	0.56091	0.56284
	6.57424e-07	0.57023	0.53967	0.54463	0.56687	0.55947	0.54275	0.53405	0.56625	0.5602
	6.57924e-07	0.5734	0.54607	0.55621	0.56878	0.556	0.53795	0.5356	0.56091	0.55625
	6.58424e-07	0.57023	0.54127	0.55492	0.56496	0.556	0.53635	0.53249	0.56447	0.55889
	6.58924e-07	0.57181	0.54127	0.55878	0.56878	0.55774	0.53635	0.52781	0.57336	0.55757
	6.59424e-07	0.56547	0.53808	0.55621	0.55733	0.55947	0.53635	0.53093	0.56625	0.55757
	6.59924e-07	0.55437	0.53808	0.55363	0.54779	0.54907	0.53795	0.53093	0.57158	0.56547
	6.60424e-07	0.55595	0.53967	0.55492	0.55161	0.56121	0.53795	0.53249	0.56802	0.5602
	6.60924e-07	0.54803	0.54447	0.55492	0.56687	0.54907	0.53156	0.5247	0.57158	0.55757
	6.61424e-07	0.54485	0.54926	0.54978	0.55542	0.5456	0.54275	0.52002	0.56625	0.55889
	6.61924e-07	0.5512	0.54607	0.54849	0.5497	0.54733	0.53635	0.52002	0.56269	0.55625
	6.62424e-07	0.55437	0.55246	0.54592	0.55924	0.55254	0.54115	0.51534	0.56269	0.55494
	6.62924e-07	0.5512	0.55406	0.54978	0.55733	0.54733	0.54595	0.52002	0.55913	0.55625
	6.63424e-07	0.54644	0.54767	0.55106	0.54397	0.5508	0.54595	0.51379	0.55558	0.55625
	6.63924e-07	0.54803	0.55885	0.5472	0.54016	0.55947	0.55074	0.52314	0.55558	0.55757
	6.64424e-07	0.5623	0.57004	0.54592	0.54397	0.55254	0.54914	0.51846	0.55202	0.55625
	6.64924e-07	0.5512	0.56045	0.54334	0.5497	0.55774	0.54275	0.52002	0.56447	0.55625
	6.65424e-07	0.55595	0.56205	0.54592	0.53634	0.55427	0.54275	0.52314	0.55736	0.56284
	6.65924e-07	0.55437	0.56845	0.5382	0.53634	0.55774	0.54275	0.51846	0.55913	0.55757
	6.66424e-07	0.55754	0.56525	0.53434	0.54397	0.55254	0.54115	0.52314	0.56091	0.56942
	6.66924e-07	0.55913	0.56365	0.53434	0.55352	0.54907	0.54275	0.51379	0.56802	0.56811
	6.67424e-07	0.55595	0.56045	0.53305	0.55733	0.54907	0.53795	0.51534	0.56269	0.57206
	6.67924e-07	0.56547	0.55246	0.5292	0.55352	0.5456	0.53475	0.51067	0.56091	0.56942
	6.68424e-07	0.56706	0.55086	0.52662	0.56306	0.54213	0.52996	0.50599	0.5538	0.56679
	6.68924e-07	0.56547	0.54767	0.52533	0.56878	0.54213	0.53475	0.51223	0.56447	0.56811
	6.69424e-07	0.56388	0.54926	0.52405	0.56306	0.53866	0.52196	0.51223	0.57158	0.56811
	6.69924e-07	0.56706	0.55406	0.52019	0.56115	0.5508	0.53156	0.50911	0.55736	0.56284
	6.70424e-07	0.56547	0.55246	0.52662	0.56115	0.54387	0.52676	0.51534	0.56625	0.56152
	6.70924e-07	0.56547	0.54447	0.52662	0.55352	0.5456	0.53475	0.50911	0.56447	0.55889
	6.71424e-07	0.55913	0.54287	0.52791	0.56496	0.54733	0.52676	0.5169	0.56802	0.56284
	6.71924e-07	0.56388	0.54447	0.53305	0.54779	0.55427	0.52996	0.50132	0.5538	0.56416
	6.72424e-07	0.56864	0.53808	0.53177	0.54779	0.54907	0.52516	0.51067	0.56269	0.5602
	6.72924e-07	0.56071	0.52849	0.53691	0.55542	0.54733	0.52676	0.50755	0.55913	0.55889
	6.73424e-07	0.5623	0.53328	0.53048	0.55161	0.5404	0.51717	0.49976	0.56269	0.55625
	6.73924e-07	0.56864	0.53808	0.5292	0.54588	0.5508	0.51557	0.50444	0.55913	0.55889
	6.74424e-07	0.56706	0.53967	0.53177	0.55924	0.55774	0.50918	0.50599	0.55736	0.55099
	6.74924e-07	0.56547	0.53168	0.53691	0.56115	0.54387	0.50278	0.50288	0.55913	0.54704
	6.75424e-07	0.57023	0.53168	0.53434	0.55352	0.55254	0.50438	0.51534	0.55736	0.54704
	6.75924e-07	0.56706	0.53488	0.5292	0.54016	0.5508	0.50118	0.50911	0.55202	0.54572
	6.76424e-07	0.57023	0.53967	0.53691	0.54779	0.55427	0.49958	0.51846	0.55202	0.54177
	6.76924e-07	0.56388	0.53967	0.53563	0.55161	0.5404	0.50438	0.51067	0.55025	0.53914
	6.77424e-07	0.5623	0.54287	0.5382	0.55161	0.54907	0.50598	0.51067	0.55202	0.53782
	6.77924e-07	0.56706	0.54447	0.5382	0.55542	0.5456	0.50438	0.51223	0.54314	0.5365
	6.78424e-07	0.56864	0.53648	0.53305	0.55352	0.54907	0.50598	0.50755	0.53425	0.53255
	6.78924e-07	0.57657	0.53648	0.53434	0.56878	0.5456	0.50918	0.51534	0.53603	0.53914
	6.79424e-07	0.57657	0.53488	0.5382	0.56878	0.54387	0.50598	0.51534	0.54491	0.53914
	6.79924e-07	0.57974	0.53648	0.53948	0.57259	0.5456	0.50598	0.51846	0.54314	0.54045
	6.80424e-07	0.57816	0.53488	0.53948	0.57641	0.54387	0.51397	0.51067	0.54847	0.54572
	6.80924e-07	0.56864	0.53328	0.54463	0.58404	0.53866	0.51397	0.51223	0.55025	0.5444
	6.81424e-07	0.56864	0.53488	0.54849	0.57832	0.53866	0.51237	0.51223	0.55025	0.54967
	6.81924e-07	0.57023	0.53488	0.54849	0.57259	0.53693	0.51397	0.50911	0.54314	0.54309
	6.82424e-07	0.56706	0.53648	0.54849	0.57832	0.53866	0.51237	0.50911	0.5538	0.54177
	6.82924e-07	0.57499	0.53328	0.5382	0.58977	0.52999	0.51237	0.50132	0.5538	0.5444
	6.83424e-07	0.57657	0.53328	0.54206	0.58023	0.52132	0.50918	0.50599	0.55202	0.54967
	6.83924e-07	0.57499	0.53808	0.54077	0.57259	0.52305	0.51557	0.50755	0.56802	0.54704
	6.84424e-07	0.57657	0.53648	0.53948	0.58214	0.53172	0.51877	0.50911	0.56802	0.54177
	6.84924e-07	0.57974	0.53808	0.5382	0.59358	0.52999	0.52676	0.50755	0.57691	0.54967
	6.85424e-07	0.57657	0.54926	0.5382	0.58214	0.53519	0.52516	0.51067	0.57513	0.54835
	6.85924e-07	0.57816	0.54767	0.54463	0.56878	0.53693	0.52516	0.50444	0.5858	0.55099
	6.86424e-07	0.57023	0.55246	0.53305	0.57259	0.53693	0.52836	0.50444	0.58758	0.55099
	6.86924e-07	0.56706	0.54926	0.54334	0.5745	0.52999	0.54115	0.49664	0.58402	0.54572
	6.87424e-07	0.57499	0.55726	0.54077	0.57832	0.5404	0.52356	0.50911	0.57869	0.54704
	6.87924e-07	0.57181	0.55086	0.5382	0.57069	0.5404	0.52836	0.49509	0.57869	0.55099
	6.88424e-07	0.5734	0.55406	0.5382	0.57832	0.53866	0.53475	0.50288	0.56447	0.5523
	6.88924e-07	0.5734	0.54926	0.53948	0.58595	0.55427	0.53156	0.50444	0.55913	0.5523
	6.89424e-07	0.57023	0.55086	0.53563	0.57641	0.55427	0.53156	0.50444	0.56447	0.55757
	6.89924e-07	0.57181	0.54607	0.53691	0.57832	0.56294	0.52836	0.50755	0.5538	0.56152
	6.90424e-07	0.57657	0.54767	0.53948	0.58595	0.56121	0.52676	0.50755	0.55736	0.56152
	6.90924e-07	0.56547	0.55086	0.53305	0.58404	0.57161	0.52836	0.51379	0.54491	0.56152
	6.91424e-07	0.55913	0.54607	0.53048	0.57641	0.57335	0.53316	0.5169	0.54491	0.55099
	6.91924e-07	0.55595	0.54287	0.52533	0.57259	0.56988	0.52516	0.5169	0.54847	0.55494
	6.92424e-07	0.55754	0.55726	0.52405	0.57259	0.56468	0.52996	0.5247	0.5378	0.55362
	6.92924e-07	0.5623	0.54926	0.52405	0.56687	0.56468	0.52356	0.51846	0.52891	0.5523
	6.93424e-07	0.56071	0.55566	0.52662	0.56306	0.5508	0.52356	0.5169	0.53247	0.55099
	6.93924e-07	0.56388	0.55726	0.53048	0.56115	0.5456	0.52356	0.51534	0.53425	0.55099
	6.94424e-07	0.56864	0.55246	0.52533	0.55924	0.5508	0.51877	0.52158	0.53603	0.55757
	6.94924e-07	0.5623	0.55086	0.52148	0.5745	0.5404	0.52196	0.51223	0.53958	0.54572
	6.95424e-07	0.56388	0.54767	0.5189	0.56496	0.54387	0.51877	0.51067	0.54136	0.55625
	6.95924e-07	0.56706	0.55885	0.52276	0.56306	0.53172	0.52516	0.51379	0.53603	0.55362
	6.96424e-07	0.5623	0.54767	0.51762	0.56687	0.53172	0.52676	0.51534	0.54314	0.55099
	6.96924e-07	0.55595	0.54926	0.5189	0.56687	0.53519	0.52996	0.51534	0.54314	0.55099
	6.97424e-07	0.5512	0.53808	0.51376	0.55352	0.52479	0.52996	0.51534	0.54136	0.5523
	6.97924e-07	0.55754	0.54447	0.51505	0.55161	0.51611	0.52676	0.50755	0.53069	0.54835
	6.98424e-07	0.55278	0.53967	0.50861	0.55733	0.51958	0.52516	0.50911	0.52891	0.54967
	6.98924e-07	0.54485	0.53967	0.5099	0.55733	0.52132	0.52516	0.51067	0.52002	0.5523
	6.99424e-07	0.54485	0.54447	0.51633	0.55733	0.52305	0.52037	0.51223	0.52536	0.54572
	6.99924e-07	0.5512	0.54607	0.51762	0.55352	0.52652	0.51717	0.51534	0.51825	0.54309
	7.00424e-07	0.56071	0.54607	0.51633	0.54779	0.52826	0.51397	0.51379	0.52002	0.53782
	7.00924e-07	0.56071	0.55086	0.51762	0.55542	0.52305	0.52037	0.51223	0.52536	0.5365
	7.01424e-07	0.55595	0.55406	0.51376	0.54779	0.52999	0.52356	0.51379	0.52536	0.5365
	7.01924e-07	0.55754	0.55246	0.5099	0.54016	0.52999	0.52037	0.52314	0.51825	0.53914
	7.02424e-07	0.56864	0.54926	0.5099	0.54588	0.52826	0.52516	0.5247	0.52536	0.54309
	7.02924e-07	0.5623	0.54287	0.51633	0.54397	0.51785	0.52676	0.51846	0.53069	0.53782
	7.03424e-07	0.56864	0.55086	0.51505	0.53825	0.51611	0.52196	0.52158	0.5378	0.53387
	7.03924e-07	0.56071	0.54447	0.51505	0.52871	0.50744	0.52516	0.52158	0.53425	0.53124
	7.04424e-07	0.56864	0.55726	0.52662	0.52871	0.51265	0.52836	0.52314	0.53603	0.53519
	7.04924e-07	0.5623	0.55726	0.52019	0.53825	0.50571	0.52356	0.51534	0.54136	0.52992
	7.05424e-07	0.56864	0.55885	0.52405	0.53443	0.50744	0.52356	0.51846	0.5538	0.53124
	7.05924e-07	0.57499	0.55406	0.53048	0.52871	0.51265	0.52836	0.51846	0.55025	0.52597
	7.06424e-07	0.56864	0.55726	0.5189	0.53634	0.51265	0.52196	0.5247	0.55025	0.52728
	7.06924e-07	0.57657	0.55246	0.51633	0.54016	0.50571	0.52356	0.5356	0.54669	0.5207
	7.07424e-07	0.57657	0.55086	0.51247	0.52871	0.51265	0.51397	0.52937	0.54669	0.52202
	7.07924e-07	0.57499	0.55086	0.51505	0.54016	0.51785	0.51557	0.52002	0.55202	0.5286
	7.08424e-07	0.57499	0.54767	0.50861	0.54016	0.52479	0.51237	0.52625	0.54491	0.52992
	7.08924e-07	0.58133	0.54127	0.51376	0.54588	0.52132	0.51557	0.52781	0.54136	0.5286
	7.09424e-07	0.57816	0.54287	0.50861	0.54016	0.52305	0.51397	0.52937	0.53425	0.52992
	7.09924e-07	0.5734	0.54447	0.5099	0.53443	0.52826	0.51237	0.52781	0.53425	0.52597
	7.10424e-07	0.57499	0.54287	0.50861	0.53443	0.5404	0.52676	0.53405	0.53247	0.52202
	7.10924e-07	0.56388	0.53967	0.51119	0.54207	0.53693	0.52996	0.52781	0.53247	0.52202
	7.11424e-07	0.55437	0.53488	0.51376	0.54016	0.53693	0.52037	0.52781	0.52358	0.5286
	7.11924e-07	0.54644	0.53328	0.51762	0.54397	0.53346	0.51877	0.52937	0.52358	0.52728
	7.12424e-07	0.54644	0.53008	0.51505	0.54779	0.53346	0.52356	0.52625	0.52358	0.52728
	7.12924e-07	0.53692	0.53328	0.51633	0.56115	0.53866	0.52196	0.52314	0.51647	0.53914
	7.13424e-07	0.54168	0.52849	0.51247	0.55352	0.53172	0.51877	0.53249	0.52358	0.53255
	7.13924e-07	0.55278	0.52849	0.5189	0.54779	0.52826	0.52196	0.5356	0.51469	0.5365
	7.14424e-07	0.54803	0.52849	0.5189	0.54207	0.52132	0.52196	0.53249	0.52358	0.54309
	7.14924e-07	0.55278	0.52209	0.52276	0.55352	0.52132	0.52196	0.5356	0.51647	0.53124
	7.15424e-07	0.55913	0.53168	0.52019	0.54207	0.51958	0.52676	0.5356	0.52536	0.5286
	7.15924e-07	0.55913	0.52529	0.52405	0.54397	0.51958	0.53475	0.53249	0.50758	0.52465
	7.16424e-07	0.56388	0.52369	0.53177	0.54207	0.51091	0.53316	0.5247	0.51292	0.52728
	7.16924e-07	0.55595	0.52369	0.5292	0.53825	0.51091	0.54275	0.52158	0.52002	0.5207
	7.17424e-07	0.5623	0.53328	0.5292	0.53443	0.51091	0.53635	0.5169	0.51647	0.52597
	7.17924e-07	0.56388	0.53808	0.53305	0.52489	0.50398	0.54115	0.51067	0.51292	0.5207
	7.18424e-07	0.56547	0.53008	0.52791	0.52299	0.51091	0.54435	0.51534	0.51825	0.52202
	7.18924e-07	0.55595	0.52529	0.53691	0.5268	0.50224	0.54115	0.50599	0.50936	0.5207
	7.19424e-07	0.55437	0.52529	0.53048	0.52871	0.51091	0.53795	0.50444	0.50936	0.52333
	7.19924e-07	0.55913	0.52849	0.53048	0.51917	0.50398	0.53635	0.49821	0.51469	0.52597
	7.20424e-07	0.55437	0.53488	0.53305	0.51535	0.51265	0.53955	0.49509	0.51469	0.52992
	7.20924e-07	0.55437	0.53488	0.52791	0.52489	0.4953	0.54115	0.49976	0.51647	0.52728
	7.21424e-07	0.54961	0.53488	0.53177	0.52108	0.50051	0.52516	0.50288	0.51292	0.5286
	7.21924e-07	0.55754	0.53488	0.52148	0.51344	0.50744	0.52196	0.50444	0.51114	0.52465
	7.22424e-07	0.56071	0.53648	0.52148	0.51344	0.50398	0.52516	0.50288	0.50936	0.53124
	7.22924e-07	0.55437	0.53168	0.52533	0.51917	0.50051	0.52356	0.50132	0.50936	0.53124
	7.23424e-07	0.55754	0.53488	0.52405	0.51535	0.50571	0.52516	0.50288	0.49869	0.53519
	7.23924e-07	0.56864	0.53168	0.5189	0.51154	0.49704	0.52996	0.49197	0.49336	0.53255
	7.24424e-07	0.57181	0.53488	0.51762	0.50963	0.49704	0.52516	0.49509	0.49158	0.5365
	7.24924e-07	0.57657	0.53648	0.51633	0.51917	0.50224	0.53156	0.49041	0.49158	0.5444
	7.25424e-07	0.57816	0.53967	0.51633	0.52108	0.50224	0.52516	0.48885	0.49336	0.54177
	7.25924e-07	0.56706	0.54127	0.51633	0.51535	0.50398	0.52996	0.4873	0.48625	0.54177
	7.26424e-07	0.56864	0.53328	0.51633	0.52489	0.50051	0.52676	0.49509	0.48625	0.54572
	7.26924e-07	0.57023	0.5189	0.52019	0.52871	0.49877	0.52037	0.49197	0.49158	0.54045
	7.27424e-07	0.57181	0.53168	0.52019	0.51917	0.49704	0.51717	0.49041	0.48447	0.54967
	7.27924e-07	0.57181	0.53328	0.5189	0.5268	0.49704	0.51397	0.49041	0.48625	0.54309
	7.28424e-07	0.57499	0.53488	0.51633	0.52871	0.48663	0.51557	0.49821	0.48803	0.54309
	7.28924e-07	0.57023	0.53008	0.52019	0.53634	0.48143	0.51717	0.49509	0.49336	0.54572
	7.29424e-07	0.56547	0.53967	0.5189	0.53443	0.47969	0.52196	0.49353	0.49692	0.54045
	7.29924e-07	0.56071	0.53488	0.51247	0.53062	0.47969	0.51077	0.49509	0.50581	0.5444
	7.30424e-07	0.55754	0.53328	0.51376	0.52489	0.48143	0.51077	0.49509	0.50047	0.53387
	7.30924e-07	0.55595	0.52209	0.51505	0.54207	0.47449	0.51077	0.49821	0.49692	0.53387
	7.31424e-07	0.55913	0.52849	0.51376	0.54016	0.47449	0.51077	0.48574	0.49869	0.53782
	7.31924e-07	0.56547	0.53008	0.51505	0.54588	0.47969	0.49958	0.49041	0.50403	0.5365
	7.32424e-07	0.56547	0.53328	0.51633	0.54779	0.47275	0.50118	0.49509	0.50758	0.53124
	7.32924e-07	0.56547	0.52689	0.52019	0.55542	0.47449	0.50757	0.48885	0.51114	0.52992
	7.33424e-07	0.56864	0.52529	0.52019	0.5497	0.47622	0.50278	0.49821	0.51292	0.5286
	7.33924e-07	0.56388	0.52529	0.51762	0.54207	0.48143	0.50118	0.50288	0.50581	0.5286
	7.34424e-07	0.57657	0.52369	0.52019	0.53825	0.4849	0.50118	0.49353	0.51647	0.5286
	7.34924e-07	0.57181	0.52369	0.51633	0.54016	0.49357	0.50438	0.49509	0.52002	0.5286
	7.35424e-07	0.57023	0.53008	0.52148	0.52299	0.48837	0.49478	0.49509	0.51825	0.53255
	7.35924e-07	0.5734	0.53008	0.51505	0.52299	0.4849	0.50438	0.48885	0.51469	0.53255
	7.36424e-07	0.56547	0.52529	0.51376	0.52489	0.48663	0.49798	0.49041	0.51647	0.53124
	7.36924e-07	0.56864	0.52369	0.51119	0.5268	0.49183	0.51237	0.48574	0.51469	0.5286
	7.37424e-07	0.55278	0.52689	0.50475	0.52299	0.4953	0.50438	0.49041	0.51469	0.53255
	7.37924e-07	0.55913	0.53328	0.50861	0.52108	0.49877	0.50598	0.4873	0.51469	0.53124
	7.38424e-07	0.55278	0.53488	0.50604	0.52108	0.50051	0.50438	0.48885	0.51114	0.52465
	7.38924e-07	0.54644	0.53808	0.50604	0.53062	0.49357	0.51717	0.48106	0.51647	0.52597
	7.39424e-07	0.53851	0.53808	0.50861	0.52871	0.50398	0.50918	0.48262	0.51114	0.52728
	7.39924e-07	0.54168	0.53808	0.51119	0.52489	0.50744	0.51077	0.48106	0.51469	0.52597
	7.40424e-07	0.54644	0.53328	0.51119	0.52299	0.50571	0.51397	0.4795	0.50758	0.52728
	7.40924e-07	0.54168	0.53008	0.51247	0.52489	0.50224	0.51237	0.47171	0.51647	0.5286
	7.41424e-07	0.54644	0.52369	0.50861	0.52108	0.50398	0.52196	0.47639	0.51825	0.53255
	7.41924e-07	0.53851	0.52529	0.51505	0.52108	0.50224	0.52196	0.47171	0.52002	0.53255
	7.42424e-07	0.54644	0.52689	0.51505	0.5268	0.50224	0.52356	0.47795	0.51647	0.52992
	7.42924e-07	0.54644	0.52049	0.51376	0.52299	0.50224	0.51557	0.47795	0.5218	0.53255
	7.43424e-07	0.5512	0.52529	0.5189	0.52489	0.49877	0.52516	0.47483	0.51469	0.5286
	7.43924e-07	0.55278	0.53008	0.51762	0.51726	0.50398	0.51717	0.48106	0.52002	0.53387
	7.44424e-07	0.55595	0.52529	0.5099	0.52871	0.49877	0.51557	0.48106	0.51825	0.52728
	7.44924e-07	0.5512	0.52209	0.5099	0.53062	0.50224	0.50757	0.4873	0.50936	0.52597
	7.45424e-07	0.54803	0.53168	0.50733	0.52299	0.4953	0.50438	0.48106	0.50581	0.52333
	7.45924e-07	0.55437	0.52849	0.50218	0.52871	0.50398	0.50438	0.48418	0.51114	0.51675
	7.46424e-07	0.54803	0.53008	0.50604	0.52108	0.50571	0.50918	0.4873	0.50581	0.5207
	7.46924e-07	0.5512	0.53168	0.50475	0.52299	0.50744	0.50438	0.48885	0.51114	0.51807
	7.47424e-07	0.55278	0.53328	0.50733	0.52108	0.50398	0.51397	0.49353	0.50403	0.51807
	7.47924e-07	0.54961	0.53328	0.50218	0.50963	0.50918	0.50438	0.49664	0.49514	0.5207
	7.48424e-07	0.55437	0.53168	0.50475	0.51726	0.50224	0.52037	0.50132	0.49869	0.52333
	7.48924e-07	0.55278	0.52689	0.49961	0.52299	0.50744	0.51397	0.49976	0.49514	0.52333
	7.49424e-07	0.55913	0.53648	0.50475	0.51726	0.50571	0.50918	0.49821	0.50225	0.52465
	7.49924e-07	0.56547	0.52849	0.50218	0.51154	0.49704	0.51077	0.50288	0.50758	0.5207
	7.50424e-07	0.56706	0.52849	0.50733	0.50772	0.49357	0.50918	0.50755	0.50047	0.52728
	7.50924e-07	0.56864	0.53168	0.50475	0.50772	0.49877	0.50918	0.50755	0.50581	0.52728
	7.51424e-07	0.56388	0.53488	0.50475	0.502	0.49357	0.50438	0.50288	0.50225	0.52597
	7.51924e-07	0.5623	0.54287	0.50218	0.50009	0.49877	0.50278	0.50132	0.49692	0.53124
	7.52424e-07	0.56071	0.53967	0.50347	0.50391	0.49183	0.50598	0.50911	0.50225	0.52992
	7.52924e-07	0.5512	0.53488	0.50475	0.50963	0.48316	0.50918	0.50911	0.51292	0.52202
	7.53424e-07	0.54961	0.53328	0.50475	0.50391	0.48663	0.50757	0.51379	0.51292	0.52202
	7.53924e-07	0.54485	0.53808	0.50604	0.49627	0.48316	0.49958	0.51223	0.50936	0.51938
	7.54424e-07	0.55278	0.53488	0.5009	0.502	0.4901	0.50278	0.52002	0.50403	0.51412
	7.54924e-07	0.55754	0.53328	0.50733	0.50772	0.4953	0.49958	0.51067	0.50403	0.51807
	7.55424e-07	0.55595	0.53648	0.50218	0.49437	0.48837	0.49159	0.50444	0.50758	0.51675
	7.55924e-07	0.55595	0.53328	0.49961	0.49818	0.49357	0.48519	0.51067	0.50758	0.51938
	7.56424e-07	0.56388	0.53328	0.50347	0.49437	0.4901	0.48839	0.51223	0.50403	0.51412
	7.56924e-07	0.56071	0.52849	0.50733	0.50009	0.4849	0.49159	0.50288	0.50403	0.51675
	7.57424e-07	0.56071	0.52849	0.50475	0.49246	0.4901	0.48519	0.50911	0.50225	0.51148
	7.57924e-07	0.56706	0.52529	0.50733	0.49246	0.50051	0.482	0.51534	0.50581	0.51675
	7.58424e-07	0.56706	0.53168	0.51119	0.49055	0.50051	0.4804	0.51379	0.50581	0.51412
	7.58924e-07	0.57499	0.52529	0.51762	0.48482	0.49704	0.48679	0.50599	0.50225	0.51938
	7.59424e-07	0.56864	0.53328	0.51247	0.49055	0.49183	0.4788	0.51067	0.50758	0.51675
	7.59924e-07	0.5623	0.53648	0.51247	0.48101	0.49183	0.48679	0.51067	0.50758	0.51675
	7.60424e-07	0.56706	0.53808	0.50475	0.49627	0.4953	0.4788	0.49976	0.50403	0.51412
	7.60924e-07	0.56388	0.53808	0.50861	0.50772	0.4953	0.482	0.49353	0.51114	0.51543
	7.61424e-07	0.5623	0.54287	0.50861	0.49818	0.49183	0.482	0.48885	0.50936	0.51675
	7.61924e-07	0.55754	0.53488	0.50733	0.49627	0.49183	0.48679	0.49664	0.50403	0.51675
	7.62424e-07	0.56706	0.53328	0.50733	0.502	0.4901	0.48679	0.49353	0.51114	0.51807
	7.62924e-07	0.5623	0.52689	0.50733	0.50009	0.49357	0.49319	0.49509	0.50936	0.5128
	7.63424e-07	0.55913	0.52689	0.50475	0.502	0.49357	0.49159	0.50132	0.50581	0.51938
	7.63924e-07	0.55278	0.52689	0.50733	0.49818	0.4901	0.48999	0.49197	0.50581	0.51412
	7.64424e-07	0.56388	0.52689	0.50347	0.49818	0.4953	0.49319	0.49821	0.50758	0.51148
	7.64924e-07	0.56071	0.52689	0.50733	0.51344	0.4953	0.49478	0.49664	0.50581	0.51543
	7.65424e-07	0.56071	0.52849	0.50733	0.51917	0.49183	0.49319	0.49821	0.50403	0.51938
	7.65924e-07	0.56388	0.53488	0.50475	0.51917	0.49877	0.48679	0.50599	0.50225	0.51675
	7.66424e-07	0.55754	0.53008	0.50475	0.51917	0.49704	0.49159	0.50911	0.51114	0.51938
	7.66924e-07	0.55913	0.52369	0.5009	0.5268	0.49183	0.49478	0.49821	0.51292	0.52333
	7.67424e-07	0.56071	0.52049	0.5009	0.53062	0.49877	0.48679	0.50132	0.50581	0.52992
	7.67924e-07	0.55754	0.52689	0.50475	0.52871	0.49704	0.48839	0.50288	0.50403	0.52465
	7.68424e-07	0.55754	0.52369	0.50604	0.53443	0.49357	0.49319	0.50444	0.50225	0.52465
	7.68924e-07	0.5512	0.5141	0.50347	0.54397	0.49357	0.49319	0.50444	0.50225	0.51675
	7.69424e-07	0.54485	0.5109	0.49704	0.53253	0.4953	0.48519	0.49664	0.49514	0.5207
	7.69924e-07	0.55437	0.5173	0.49318	0.53443	0.49357	0.48679	0.49509	0.50581	0.5207
	7.70424e-07	0.56071	0.52049	0.48932	0.54779	0.49183	0.48519	0.49821	0.50936	0.51938
	7.70924e-07	0.56071	0.5173	0.4906	0.54397	0.4901	0.48679	0.49353	0.5218	0.51938
	7.71424e-07	0.57023	0.5125	0.48675	0.53062	0.49877	0.4788	0.50288	0.52358	0.51938
	7.71924e-07	0.57023	0.52209	0.48932	0.5268	0.50051	0.4772	0.49976	0.52891	0.51675
	7.72424e-07	0.57181	0.52049	0.48289	0.52489	0.49357	0.4724	0.51379	0.52891	0.51938
	7.72924e-07	0.57657	0.5189	0.48803	0.52299	0.49183	0.474	0.51379	0.5218	0.51543
	7.73424e-07	0.57499	0.52369	0.4906	0.51726	0.4901	0.46921	0.51846	0.52891	0.51938
	7.73924e-07	0.57499	0.52369	0.48803	0.50581	0.4901	0.46441	0.51067	0.52714	0.51938
	7.74424e-07	0.57816	0.52369	0.49189	0.50581	0.48316	0.4724	0.5169	0.53069	0.51675
	7.74924e-07	0.56706	0.52689	0.49832	0.51344	0.49357	0.46921	0.50599	0.53069	0.51675
	7.75424e-07	0.56547	0.53008	0.49446	0.50772	0.49704	0.46921	0.49821	0.5218	0.5128
	7.75924e-07	0.56547	0.52049	0.4906	0.50581	0.50918	0.474	0.49509	0.52714	0.5128
	7.76424e-07	0.57181	0.52689	0.49704	0.49818	0.51091	0.4804	0.50444	0.52536	0.51675
	7.76924e-07	0.56071	0.5189	0.49832	0.51154	0.51611	0.4804	0.49664	0.52891	0.51807
	7.77424e-07	0.55754	0.5141	0.49704	0.49818	0.51611	0.48359	0.49821	0.52714	0.51543
	7.77924e-07	0.55913	0.5173	0.50475	0.502	0.50918	0.4804	0.49821	0.52891	0.50885
	7.78424e-07	0.5512	0.52689	0.50347	0.502	0.51611	0.48359	0.49197	0.52358	0.5049
	7.78924e-07	0.54485	0.5189	0.49704	0.51154	0.51438	0.482	0.49041	0.52714	0.50095
	7.79424e-07	0.54168	0.52369	0.49961	0.51917	0.51785	0.48679	0.48885	0.52002	0.50226
	7.79924e-07	0.53692	0.52369	0.50218	0.51154	0.51785	0.482	0.49353	0.53069	0.49831
	7.80424e-07	0.5401	0.52369	0.48932	0.51535	0.50918	0.4772	0.48885	0.5218	0.50095
	7.80924e-07	0.53692	0.5173	0.49446	0.51917	0.51438	0.48679	0.49509	0.52002	0.49436
	7.81424e-07	0.52899	0.52689	0.4906	0.51344	0.51265	0.48679	0.48106	0.52002	0.49963
	7.81924e-07	0.53058	0.53328	0.48675	0.51917	0.51611	0.48679	0.49197	0.5218	0.50226
	7.82424e-07	0.53534	0.52529	0.48289	0.51917	0.51438	0.482	0.4873	0.51647	0.49963
	7.82924e-07	0.53534	0.52689	0.49318	0.51535	0.51611	0.4804	0.49041	0.52714	0.50358
	7.83424e-07	0.54644	0.52849	0.48932	0.52871	0.51091	0.4772	0.48574	0.51825	0.51016
	7.83924e-07	0.54327	0.53008	0.4906	0.51154	0.51438	0.4756	0.4873	0.52358	0.50621
	7.84424e-07	0.5401	0.53648	0.49704	0.50772	0.50744	0.4724	0.49197	0.51825	0.50226
	7.84924e-07	0.54327	0.53008	0.49575	0.52299	0.51785	0.46921	0.48885	0.5218	0.50885
	7.85424e-07	0.53534	0.53168	0.50347	0.52108	0.50918	0.46281	0.49509	0.51647	0.51016
	7.85924e-07	0.53217	0.53328	0.49961	0.51917	0.50744	0.46441	0.4873	0.51114	0.50885
	7.86424e-07	0.53375	0.53008	0.50218	0.52871	0.50744	0.46441	0.49821	0.51825	0.51675
	7.86924e-07	0.54168	0.52849	0.49704	0.53443	0.50918	0.46601	0.49041	0.51114	0.51543
	7.87424e-07	0.53851	0.53488	0.49575	0.53634	0.50398	0.4676	0.49353	0.50758	0.50885
	7.87924e-07	0.54168	0.53648	0.49446	0.53443	0.51438	0.45801	0.49976	0.49869	0.51148
	7.88424e-07	0.53851	0.53967	0.49318	0.53443	0.50571	0.4676	0.51223	0.49869	0.51412
	7.88924e-07	0.52582	0.53168	0.4906	0.53062	0.51091	0.4756	0.51379	0.49336	0.50095
	7.89424e-07	0.52741	0.53168	0.50347	0.5268	0.50571	0.46921	0.51379	0.49336	0.50621
	7.89924e-07	0.52582	0.52689	0.49961	0.52299	0.50918	0.4708	0.51067	0.49158	0.50226
	7.90424e-07	0.52424	0.52209	0.5009	0.5268	0.50398	0.46921	0.51223	0.48447	0.49831
	7.90924e-07	0.51789	0.52049	0.50347	0.52871	0.49877	0.4708	0.51223	0.49692	0.49436
	7.91424e-07	0.51472	0.5173	0.50861	0.52871	0.50571	0.4676	0.50911	0.48803	0.5049
	7.91924e-07	0.52107	0.52369	0.50347	0.52871	0.49877	0.46921	0.51067	0.48625	0.50095
	7.92424e-07	0.52582	0.5173	0.50733	0.53062	0.4953	0.474	0.50755	0.48092	0.50226
	7.92924e-07	0.52582	0.5109	0.50733	0.54016	0.48663	0.4756	0.50755	0.48447	0.50885
	7.93424e-07	0.51631	0.5157	0.5009	0.53253	0.48663	0.4724	0.51379	0.48803	0.50753
	7.93924e-07	0.51789	0.5189	0.49832	0.53253	0.48143	0.4756	0.51379	0.48625	0.51543
	7.94424e-07	0.51472	0.5173	0.50475	0.53253	0.48143	0.4724	0.51223	0.48625	0.51148
	7.94924e-07	0.51155	0.50931	0.49961	0.54016	0.47969	0.4772	0.51379	0.4898	0.51412
	7.95424e-07	0.51314	0.50451	0.50733	0.54016	0.47275	0.4804	0.51379	0.48803	0.50885
	7.95924e-07	0.51314	0.50451	0.50604	0.52871	0.4849	0.4804	0.50911	0.49158	0.50753
	7.96424e-07	0.51472	0.50451	0.51119	0.52871	0.47622	0.48359	0.50132	0.49692	0.50621
	7.96924e-07	0.51631	0.49971	0.51376	0.53062	0.47449	0.48519	0.49821	0.50047	0.5049
	7.97424e-07	0.51631	0.50291	0.50733	0.5268	0.46929	0.48839	0.50288	0.49869	0.50226
	7.97924e-07	0.51155	0.50291	0.50861	0.52108	0.47275	0.4804	0.50444	0.49692	0.51543
	7.98424e-07	0.51631	0.49652	0.5099	0.53253	0.47622	0.49638	0.50444	0.49692	0.51148
	7.98924e-07	0.51631	0.49812	0.50733	0.53062	0.47449	0.48999	0.50599	0.50403	0.5128
	7.99424e-07	0.52741	0.50451	0.50733	0.52108	0.47449	0.48999	0.50288	0.49869	0.51543
	7.99924e-07	0.52741	0.50611	0.5099	0.51535	0.47796	0.48679	0.50444	0.50047	0.5207
	8.00424e-07	0.53534	0.50451	0.50861	0.51726	0.47622	0.48999	0.49664	0.51114	0.51543
	8.00924e-07	0.53375	0.50451	0.51119	0.52108	0.47969	0.48519	0.49041	0.50936	0.51938
	8.01424e-07	0.53058	0.5109	0.51119	0.51726	0.4849	0.48519	0.48574	0.50936	0.51938
	8.01924e-07	0.53851	0.5109	0.5099	0.51344	0.48837	0.48519	0.48262	0.50936	0.5128
	8.02424e-07	0.5401	0.50611	0.51119	0.51726	0.48663	0.4772	0.47795	0.51292	0.51016
	8.02924e-07	0.53692	0.50451	0.5099	0.5268	0.4849	0.48359	0.47171	0.51469	0.51675
	8.03424e-07	0.52899	0.50291	0.50218	0.51726	0.4849	0.4772	0.47639	0.50936	0.51148
	8.03924e-07	0.53375	0.5125	0.50733	0.51726	0.49183	0.4756	0.48262	0.51469	0.51938
	8.04424e-07	0.54644	0.50771	0.50475	0.5268	0.48663	0.48359	0.48106	0.50936	0.51807
	8.04924e-07	0.54485	0.50771	0.50347	0.52871	0.48837	0.474	0.48106	0.51292	0.52333
	8.05424e-07	0.54168	0.50131	0.50218	0.51917	0.49877	0.474	0.47327	0.51469	0.52597
	8.05924e-07	0.54168	0.50451	0.50604	0.50391	0.49704	0.4772	0.47171	0.50581	0.51938
	8.06424e-07	0.53851	0.50131	0.50475	0.50581	0.49704	0.4756	0.47171	0.52002	0.5207
	8.06924e-07	0.54644	0.50131	0.49704	0.502	0.49704	0.474	0.46548	0.5218	0.52202
	8.07424e-07	0.53692	0.49652	0.50218	0.49246	0.50051	0.4724	0.46704	0.51469	0.51938
	8.07924e-07	0.54327	0.50291	0.49575	0.48292	0.50224	0.4756	0.46548	0.51647	0.51938
	8.08424e-07	0.54644	0.50131	0.49318	0.48673	0.49704	0.4676	0.47327	0.51469	0.52202
	8.08924e-07	0.54485	0.49971	0.49575	0.49246	0.50224	0.4772	0.47015	0.51469	0.5207
	8.09424e-07	0.54485	0.50291	0.5009	0.48864	0.49704	0.4708	0.47171	0.51469	0.52333
	8.09924e-07	0.5512	0.5125	0.4906	0.48292	0.50051	0.474	0.4686	0.52002	0.52333
	8.10424e-07	0.5512	0.5125	0.4906	0.49055	0.50224	0.4708	0.47483	0.51114	0.52202
	8.10924e-07	0.54327	0.50771	0.49318	0.48673	0.49357	0.4724	0.47639	0.51292	0.52333
	8.11424e-07	0.54644	0.49971	0.49832	0.49055	0.50744	0.4756	0.48262	0.50936	0.52202
	8.11924e-07	0.54327	0.50291	0.49961	0.48101	0.50918	0.4724	0.47327	0.50225	0.51412
	8.12424e-07	0.54644	0.49812	0.49704	0.48101	0.50224	0.4804	0.47639	0.50047	0.51938
	8.12924e-07	0.54644	0.49332	0.5009	0.49437	0.50398	0.482	0.47483	0.49692	0.51675
	8.13424e-07	0.5401	0.48213	0.50475	0.49246	0.50224	0.48519	0.47795	0.50047	0.51543
	8.13924e-07	0.54327	0.48213	0.50475	0.49246	0.50224	0.4772	0.47327	0.49158	0.51412
	8.14424e-07	0.54961	0.48213	0.50604	0.48482	0.50224	0.48519	0.48262	0.49692	0.51807
	8.14924e-07	0.53851	0.47894	0.50604	0.48101	0.50744	0.48839	0.4795	0.49514	0.51675
	8.15424e-07	0.53851	0.46615	0.50861	0.48482	0.49877	0.4788	0.48106	0.49336	0.50885
	8.15924e-07	0.53534	0.47734	0.51119	0.4791	0.50051	0.48359	0.47639	0.49158	0.51412
	8.16424e-07	0.53534	0.46455	0.50861	0.4791	0.49704	0.48839	0.48574	0.49869	0.50753
	8.16924e-07	0.52265	0.46135	0.5099	0.47528	0.4901	0.48839	0.47639	0.50047	0.5049
	8.17424e-07	0.51314	0.45816	0.51633	0.47338	0.48837	0.4804	0.48106	0.50047	0.50753
	8.17924e-07	0.50996	0.46135	0.51505	0.46575	0.4849	0.48519	0.4873	0.49692	0.5128
	8.18424e-07	0.51948	0.46615	0.51247	0.47338	0.48837	0.48359	0.4873	0.49869	0.50226
	8.18924e-07	0.52265	0.46615	0.51505	0.48482	0.47969	0.48839	0.49041	0.49336	0.50226
	8.19424e-07	0.52265	0.46455	0.51505	0.48864	0.4849	0.482	0.4873	0.49336	0.5049
	8.19924e-07	0.52582	0.47094	0.51119	0.48673	0.48316	0.4804	0.48885	0.49869	0.51016
	8.20424e-07	0.52741	0.47094	0.50861	0.49437	0.48143	0.48359	0.48885	0.4898	0.51148
	8.20924e-07	0.53692	0.47094	0.51247	0.49246	0.47969	0.48679	0.48574	0.49869	0.50885
	8.21424e-07	0.53217	0.47734	0.51119	0.48864	0.48663	0.48359	0.48574	0.49514	0.5128
	8.21924e-07	0.52741	0.48213	0.51633	0.49055	0.48837	0.482	0.48885	0.49336	0.51675
	8.22424e-07	0.52424	0.48533	0.50733	0.49627	0.48837	0.48519	0.48574	0.49514	0.51675
	8.22924e-07	0.52107	0.48693	0.50733	0.50009	0.4849	0.48679	0.4873	0.49692	0.51807
	8.23424e-07	0.51631	0.48853	0.50475	0.49437	0.48663	0.48359	0.4873	0.50047	0.51807
	8.23924e-07	0.52899	0.49492	0.50218	0.49627	0.48143	0.48359	0.4873	0.49692	0.5207
	8.24424e-07	0.52582	0.49492	0.50475	0.502	0.48143	0.482	0.48574	0.49692	0.52333
	8.24924e-07	0.52424	0.48853	0.50475	0.49627	0.48663	0.48519	0.48262	0.49692	0.5207
	8.25424e-07	0.52107	0.48693	0.49832	0.49818	0.47796	0.482	0.48418	0.50225	0.52202
	8.25924e-07	0.52741	0.49812	0.49832	0.48292	0.48663	0.4788	0.48574	0.50225	0.5286
	8.26424e-07	0.52741	0.49332	0.49446	0.48101	0.48316	0.4788	0.48262	0.50581	0.52728
	8.26924e-07	0.51789	0.50131	0.4906	0.49055	0.48143	0.4772	0.48262	0.50047	0.52465
	8.27424e-07	0.52107	0.50771	0.48803	0.48864	0.48316	0.4756	0.4795	0.50758	0.52728
	8.27924e-07	0.52265	0.50931	0.48932	0.48673	0.4849	0.4708	0.4795	0.49692	0.52728
	8.28424e-07	0.52107	0.50771	0.48289	0.49437	0.48837	0.474	0.47795	0.49692	0.52333
	8.28924e-07	0.51789	0.5125	0.48417	0.49246	0.4849	0.4676	0.4795	0.49869	0.5207
	8.29424e-07	0.51631	0.50931	0.48675	0.4791	0.4849	0.46441	0.47327	0.49336	0.52465
	8.29924e-07	0.51472	0.50931	0.48417	0.47719	0.4849	0.46601	0.4686	0.49514	0.52333
	8.30424e-07	0.51472	0.5125	0.48803	0.47338	0.4901	0.46121	0.47639	0.50047	0.5286
	8.30924e-07	0.51631	0.5109	0.48932	0.47338	0.4901	0.46441	0.47483	0.49869	0.51938
	8.31424e-07	0.50838	0.5109	0.4816	0.46575	0.49357	0.46281	0.47483	0.49869	0.51938
	8.31924e-07	0.50679	0.52369	0.48031	0.46575	0.48837	0.45801	0.47639	0.49158	0.51675
	8.32424e-07	0.50838	0.52529	0.48675	0.46956	0.4953	0.46121	0.47639	0.49692	0.51412
	8.32924e-07	0.51155	0.5189	0.48031	0.4791	0.4849	0.45482	0.47795	0.49869	0.51675
	8.33424e-07	0.50996	0.52529	0.47903	0.46002	0.4849	0.45641	0.4795	0.49869	0.51675
	8.33924e-07	0.50996	0.52849	0.48031	0.46575	0.48663	0.45641	0.48262	0.49692	0.51016
	8.34424e-07	0.50838	0.52369	0.48932	0.47528	0.48143	0.45641	0.49041	0.49869	0.51016
	8.34924e-07	0.51631	0.52209	0.48803	0.47338	0.48316	0.46121	0.48574	0.49692	0.50621
	8.35424e-07	0.50838	0.5173	0.48932	0.46765	0.48837	0.46281	0.48418	0.49514	0.50226
	8.35924e-07	0.50521	0.5173	0.49575	0.46765	0.48663	0.45961	0.4873	0.49514	0.49963
	8.36424e-07	0.50045	0.5189	0.49575	0.46384	0.48663	0.46441	0.49041	0.50047	0.50095
	8.36924e-07	0.49886	0.52049	0.49961	0.47338	0.47969	0.46441	0.48574	0.51292	0.49436
	8.37424e-07	0.49728	0.5125	0.5009	0.47528	0.4849	0.46121	0.48574	0.50936	0.49568
	8.37924e-07	0.50838	0.50771	0.49832	0.46956	0.48663	0.46441	0.49509	0.52002	0.49831
	8.38424e-07	0.50679	0.5125	0.49446	0.4791	0.48663	0.46441	0.49041	0.5218	0.49568
	8.38924e-07	0.50521	0.50451	0.49446	0.48673	0.4849	0.4676	0.48262	0.5218	0.49963
	8.39424e-07	0.51314	0.5109	0.49318	0.4791	0.48663	0.46601	0.47795	0.52536	0.50095
	8.39924e-07	0.52107	0.5141	0.48675	0.48101	0.4849	0.46441	0.47795	0.52002	0.49305
	8.40424e-07	0.52107	0.5109	0.48803	0.47719	0.48316	0.46441	0.48262	0.52536	0.49173
	8.40924e-07	0.52265	0.50451	0.49446	0.49055	0.48316	0.4708	0.47639	0.51825	0.49831
	8.41424e-07	0.51948	0.50611	0.49189	0.48292	0.48837	0.4756	0.48106	0.51825	0.49173
	8.41924e-07	0.51472	0.5109	0.49318	0.48101	0.50051	0.46121	0.4795	0.51825	0.49041
	8.42424e-07	0.52107	0.5141	0.4906	0.48673	0.49704	0.46441	0.47639	0.52002	0.49173
	8.42924e-07	0.50838	0.5125	0.4906	0.48673	0.50744	0.46281	0.4873	0.51114	0.50095
	8.43424e-07	0.50362	0.5173	0.49318	0.48482	0.50918	0.46281	0.48418	0.52002	0.49963
	8.43924e-07	0.49886	0.52209	0.4906	0.47528	0.50918	0.46281	0.48574	0.51825	0.50095
	8.44424e-07	0.50679	0.5189	0.49318	0.48101	0.51265	0.4724	0.49664	0.50758	0.50753
	8.44924e-07	0.49886	0.52209	0.49704	0.4791	0.50744	0.4708	0.49821	0.51114	0.50753
	8.45424e-07	0.49411	0.5173	0.49446	0.48292	0.51265	0.46601	0.49664	0.50936	0.51148
	8.45924e-07	0.49569	0.5189	0.4906	0.46384	0.50571	0.46441	0.49509	0.50225	0.5128
	8.46424e-07	0.49728	0.5173	0.49318	0.4791	0.50571	0.46601	0.49197	0.50936	0.51016
	8.46924e-07	0.50045	0.5109	0.49189	0.48101	0.50571	0.46441	0.48885	0.50047	0.50621
	8.47424e-07	0.50045	0.50611	0.49704	0.48101	0.50744	0.45961	0.48418	0.49514	0.50621
	8.47924e-07	0.50362	0.5157	0.49575	0.47719	0.49877	0.46441	0.4873	0.49514	0.5049
	8.48424e-07	0.50679	0.5141	0.48803	0.48864	0.50744	0.46601	0.48574	0.49336	0.49831
	8.48924e-07	0.51631	0.5109	0.48932	0.49246	0.50571	0.46601	0.48418	0.49158	0.49963
	8.49424e-07	0.51472	0.5125	0.4906	0.49055	0.4953	0.46121	0.4795	0.49336	0.50621
	8.49924e-07	0.51314	0.50611	0.49446	0.502	0.49877	0.45801	0.47795	0.47914	0.50358
	8.50424e-07	0.51948	0.5141	0.49446	0.502	0.49704	0.45801	0.48885	0.48447	0.5049
	8.50924e-07	0.51472	0.5125	0.49318	0.502	0.4901	0.46121	0.48106	0.48803	0.50226
	8.51424e-07	0.50996	0.5157	0.49318	0.50581	0.49704	0.45482	0.48885	0.48092	0.50226
	8.51924e-07	0.50362	0.5189	0.49189	0.50391	0.48837	0.45322	0.48574	0.47736	0.5049
	8.52424e-07	0.50203	0.5157	0.48031	0.50772	0.48316	0.45641	0.4795	0.48269	0.50226
	8.52924e-07	0.50362	0.50451	0.48546	0.50963	0.48316	0.44842	0.47795	0.48803	0.5049
	8.53424e-07	0.50045	0.5109	0.47774	0.50772	0.48143	0.44682	0.48262	0.47558	0.50885
	8.53924e-07	0.49886	0.50931	0.47903	0.51917	0.47969	0.44522	0.47015	0.48803	0.50621
	8.54424e-07	0.50203	0.5125	0.47774	0.51535	0.48143	0.45002	0.48262	0.48092	0.50226
	8.54924e-07	0.49886	0.50611	0.4816	0.51535	0.46755	0.45641	0.47483	0.48625	0.5049
	8.55424e-07	0.50045	0.5109	0.47903	0.51154	0.47275	0.45162	0.47795	0.47914	0.50358
	8.55924e-07	0.49093	0.5157	0.47903	0.51344	0.47622	0.46121	0.47327	0.47558	0.50885
	8.56424e-07	0.49728	0.5157	0.47774	0.51344	0.46929	0.45482	0.4795	0.47736	0.50753
	8.56924e-07	0.49411	0.50611	0.47903	0.52108	0.46582	0.46441	0.47015	0.48092	0.49963
	8.57424e-07	0.50045	0.50771	0.47259	0.51726	0.47102	0.46121	0.47483	0.48092	0.50095
	8.57924e-07	0.51314	0.49812	0.47517	0.51154	0.47622	0.46121	0.47015	0.47381	0.50226
	8.58424e-07	0.51789	0.49812	0.47259	0.51154	0.46409	0.45801	0.4686	0.47381	0.50621
	8.58924e-07	0.51948	0.49492	0.47645	0.51535	0.47622	0.46281	0.4686	0.48092	0.50621
	8.59424e-07	0.51314	0.48533	0.47517	0.49818	0.46929	0.46921	0.46236	0.47736	0.5049
	8.59924e-07	0.51948	0.49332	0.48546	0.48482	0.47449	0.4708	0.46548	0.47025	0.5049
	8.60424e-07	0.51631	0.49172	0.47774	0.49055	0.46755	0.46601	0.46704	0.46314	0.50358
	8.60924e-07	0.51314	0.47894	0.48031	0.48864	0.46409	0.46601	0.46392	0.46136	0.49173
	8.61424e-07	0.51314	0.48373	0.47131	0.49055	0.46582	0.474	0.45613	0.45959	0.497
	8.61924e-07	0.50679	0.48693	0.47131	0.48673	0.46929	0.46601	0.45769	0.46136	0.48909
	8.62424e-07	0.51314	0.48373	0.47774	0.49055	0.46929	0.46601	0.4608	0.47203	0.49041
	8.62924e-07	0.51948	0.48213	0.47645	0.49055	0.46235	0.46601	0.45301	0.47203	0.48909
	8.63424e-07	0.51155	0.48533	0.47002	0.49437	0.46235	0.46601	0.45457	0.47914	0.49305
	8.63924e-07	0.51155	0.48853	0.46745	0.48673	0.46929	0.4676	0.45145	0.47914	0.49041
	8.64424e-07	0.50045	0.49332	0.46102	0.49627	0.46582	0.46281	0.4608	0.47203	0.49041
	8.64924e-07	0.50521	0.48533	0.4623	0.50772	0.45888	0.46921	0.45613	0.47203	0.48909
	8.65424e-07	0.50362	0.48693	0.46488	0.50391	0.45194	0.45961	0.45613	0.4667	0.49041
	8.65924e-07	0.49886	0.48533	0.45587	0.48673	0.45021	0.45322	0.45301	0.46136	0.48383
	8.66424e-07	0.50838	0.49172	0.44944	0.49246	0.44848	0.45482	0.45457	0.46314	0.48646
	8.66924e-07	0.49728	0.49332	0.45716	0.49627	0.45021	0.45641	0.45145	0.47203	0.48383
	8.67424e-07	0.49252	0.49971	0.45716	0.47338	0.46062	0.45641	0.45457	0.46136	0.48778
	8.67924e-07	0.50203	0.50451	0.45587	0.46765	0.46062	0.45801	0.45145	0.45247	0.48646
	8.68424e-07	0.49411	0.50611	0.4623	0.47147	0.46755	0.46601	0.44678	0.46136	0.497
	8.68924e-07	0.49569	0.49812	0.46488	0.46575	0.46755	0.46281	0.45613	0.46314	0.48909
	8.69424e-07	0.50521	0.50451	0.46745	0.47147	0.46062	0.46441	0.45457	0.46314	0.49173
	8.69924e-07	0.50521	0.50771	0.46359	0.46765	0.46062	0.46921	0.4499	0.47025	0.48251
	8.70424e-07	0.50679	0.50931	0.45716	0.4791	0.45541	0.46601	0.45457	0.47203	0.48251
	8.70924e-07	0.50362	0.50451	0.46359	0.49627	0.45021	0.45801	0.45301	0.46847	0.48909
	8.71424e-07	0.51314	0.49812	0.46874	0.49818	0.45194	0.46121	0.4608	0.48092	0.48778
	8.71924e-07	0.50521	0.49812	0.46488	0.49055	0.46062	0.45482	0.46392	0.47558	0.48119
	8.72424e-07	0.51314	0.49971	0.47002	0.50009	0.45021	0.45641	0.47015	0.47558	0.47856
	8.72924e-07	0.51472	0.48853	0.47131	0.502	0.44154	0.45801	0.47639	0.48092	0.47198
	8.73424e-07	0.51155	0.49652	0.47131	0.502	0.45021	0.46121	0.47015	0.48092	0.47329
	8.73924e-07	0.51631	0.48213	0.47131	0.502	0.45194	0.45482	0.47483	0.47736	0.47593
	8.74424e-07	0.52107	0.48213	0.47259	0.50581	0.45194	0.45322	0.47639	0.47203	0.46671
	8.74924e-07	0.51948	0.48053	0.46616	0.49627	0.45888	0.4676	0.45925	0.47203	0.46013
	8.75424e-07	0.51631	0.48693	0.46616	0.48864	0.46062	0.45641	0.46548	0.4667	0.46803
	8.75924e-07	0.52265	0.48693	0.46488	0.49246	0.45715	0.45801	0.45925	0.46492	0.46803
	8.76424e-07	0.52424	0.48853	0.46488	0.49627	0.46929	0.46441	0.4608	0.46314	0.46671
	8.76924e-07	0.52899	0.49012	0.46488	0.49818	0.46409	0.45801	0.45145	0.46847	0.47329
	8.77424e-07	0.51948	0.49812	0.4623	0.48482	0.46409	0.45801	0.45301	0.47558	0.47593
	8.77924e-07	0.52582	0.49652	0.47388	0.48673	0.46929	0.45801	0.45613	0.47914	0.47856
	8.78424e-07	0.52424	0.49332	0.47002	0.48864	0.46929	0.45961	0.45769	0.47203	0.47461
	8.78924e-07	0.52582	0.49492	0.47645	0.49246	0.46582	0.46121	0.4608	0.47381	0.46803
	8.79424e-07	0.52265	0.48693	0.47645	0.49818	0.46062	0.46441	0.45925	0.47558	0.47461
	8.79924e-07	0.52741	0.49012	0.47388	0.48673	0.46062	0.45961	0.4608	0.47381	0.47988
	8.80424e-07	0.52424	0.48533	0.47259	0.49055	0.45541	0.46601	0.47015	0.47381	0.47593
	8.80924e-07	0.52424	0.47894	0.47388	0.49437	0.45368	0.46281	0.45925	0.47558	0.48119
	8.81424e-07	0.52107	0.48053	0.47645	0.48864	0.45194	0.46281	0.45613	0.47381	0.48251
	8.81924e-07	0.52741	0.47094	0.47131	0.49055	0.45715	0.4676	0.4686	0.46847	0.48251
	8.82424e-07	0.52741	0.47094	0.47002	0.48482	0.46409	0.46441	0.46392	0.4667	0.48251
	8.82924e-07	0.52741	0.46615	0.47259	0.49437	0.46755	0.46921	0.4608	0.4667	0.48383
	8.83424e-07	0.52265	0.48213	0.47002	0.49627	0.46062	0.45801	0.46548	0.46492	0.47724
	8.83924e-07	0.51789	0.47254	0.46616	0.48482	0.46235	0.45002	0.45769	0.46492	0.47724
	8.84424e-07	0.50521	0.47574	0.46359	0.49246	0.46409	0.45322	0.46392	0.45959	0.47593
	8.84924e-07	0.50679	0.47574	0.46359	0.50391	0.46235	0.46121	0.45457	0.45959	0.47593
	8.85424e-07	0.50045	0.47414	0.46616	0.502	0.46235	0.46441	0.45769	0.45781	0.47593
	8.85924e-07	0.49728	0.47574	0.45973	0.50581	0.46409	0.46281	0.4608	0.45603	0.47329
	8.86424e-07	0.49252	0.46935	0.46102	0.50581	0.46235	0.46441	0.46236	0.45247	0.48514
	8.86924e-07	0.48935	0.46775	0.46488	0.50009	0.45715	0.45961	0.46392	0.4507	0.48119
	8.87424e-07	0.48776	0.46615	0.46359	0.49246	0.45541	0.45961	0.46548	0.45425	0.48778
	8.87924e-07	0.48459	0.47094	0.46359	0.49627	0.45541	0.45801	0.47483	0.44536	0.48778
	8.88424e-07	0.48459	0.46455	0.46102	0.49055	0.45368	0.45961	0.47483	0.45247	0.48514
	8.88924e-07	0.483	0.45816	0.46359	0.49246	0.45368	0.45961	0.4686	0.45247	0.48383
	8.89424e-07	0.47825	0.46135	0.46745	0.49437	0.44848	0.4676	0.48106	0.46492	0.48514
	8.89924e-07	0.47825	0.46615	0.46488	0.4791	0.44848	0.46121	0.47639	0.47025	0.48778
	8.90424e-07	0.47666	0.46935	0.46488	0.48673	0.44674	0.45961	0.4795	0.47203	0.48251
	8.90924e-07	0.47666	0.47254	0.46359	0.48673	0.44501	0.46281	0.46704	0.47381	0.48119
	8.91424e-07	0.47349	0.47574	0.45587	0.48864	0.44154	0.45322	0.4686	0.48092	0.48383
	8.91924e-07	0.46873	0.47734	0.46102	0.48101	0.4398	0.45162	0.45925	0.46847	0.48119
	8.92424e-07	0.46873	0.47094	0.45201	0.47528	0.44327	0.44682	0.46236	0.4667	0.47724
	8.92924e-07	0.4719	0.46775	0.45716	0.48292	0.4346	0.44842	0.45301	0.4667	0.47461
	8.93424e-07	0.47666	0.46935	0.46102	0.47719	0.44154	0.44522	0.45301	0.4667	0.47461
	8.93924e-07	0.483	0.47254	0.46102	0.4791	0.44154	0.44203	0.45145	0.46136	0.47724
	8.94424e-07	0.48935	0.46935	0.46102	0.48292	0.45368	0.44362	0.44522	0.45603	0.47066
	8.94924e-07	0.48776	0.45976	0.4623	0.48482	0.45888	0.45322	0.44834	0.4507	0.47198
	8.95424e-07	0.48618	0.47094	0.45973	0.47147	0.46062	0.45322	0.44522	0.4507	0.47593
	8.95924e-07	0.49252	0.47414	0.46488	0.47528	0.46235	0.45801	0.44366	0.44536	0.47461
	8.96424e-07	0.48776	0.46295	0.46102	0.47719	0.46929	0.4708	0.4421	0.44892	0.47461
	8.96924e-07	0.48935	0.45816	0.45844	0.49437	0.45715	0.46921	0.43275	0.45247	0.47198
	8.97424e-07	0.49093	0.46615	0.4623	0.48673	0.45541	0.46441	0.43587	0.45603	0.47461
	8.97924e-07	0.48776	0.46935	0.45973	0.49246	0.45541	0.474	0.43275	0.45603	0.47856
	8.98424e-07	0.49252	0.46135	0.46102	0.50009	0.45541	0.4772	0.43275	0.44892	0.47593
	8.98924e-07	0.49252	0.45816	0.46359	0.50391	0.45021	0.4676	0.43275	0.46492	0.47593
	8.99424e-07	0.48776	0.45656	0.46359	0.49627	0.44501	0.46601	0.43431	0.46136	0.47461
	8.99924e-07	0.49093	0.46295	0.46102	0.49627	0.4398	0.4708	0.4421	0.46492	0.46671
	9.00424e-07	0.48935	0.45976	0.45973	0.50581	0.4398	0.4724	0.44055	0.46314	0.47198
	9.00924e-07	0.49411	0.45976	0.4623	0.49818	0.4346	0.4724	0.44055	0.4667	0.46276
	9.01424e-07	0.48459	0.45017	0.46616	0.50009	0.43807	0.4724	0.43899	0.47558	0.46803
	9.01924e-07	0.49411	0.45976	0.46874	0.49246	0.44154	0.4756	0.44055	0.47914	0.47198
	9.02424e-07	0.49728	0.45496	0.4623	0.502	0.44501	0.474	0.4421	0.48092	0.47198
	9.02924e-07	0.49093	0.45656	0.46488	0.49818	0.44501	0.46921	0.43743	0.48447	0.47198
	9.03424e-07	0.50045	0.45176	0.45973	0.50391	0.43807	0.46441	0.42808	0.49514	0.47329
	9.03924e-07	0.49728	0.45496	0.46359	0.502	0.45368	0.46121	0.42964	0.48803	0.47066
	9.04424e-07	0.50045	0.45496	0.46102	0.50391	0.45021	0.45801	0.43275	0.48092	0.47593
	9.04924e-07	0.48935	0.44057	0.45973	0.49818	0.45368	0.45482	0.42496	0.48803	0.47198
	9.05424e-07	0.48935	0.44697	0.45973	0.50581	0.45194	0.46121	0.42964	0.48447	0.46934
	9.05924e-07	0.48935	0.44537	0.45844	0.49246	0.45541	0.45961	0.43275	0.47381	0.47329
	9.06424e-07	0.49252	0.44857	0.4623	0.50581	0.46409	0.46121	0.44366	0.47203	0.47066
	9.06924e-07	0.48618	0.44537	0.47002	0.49818	0.46755	0.45961	0.44055	0.47736	0.47198
	9.07424e-07	0.48142	0.44377	0.46488	0.50391	0.46929	0.46601	0.44055	0.48269	0.47461
	9.07924e-07	0.483	0.45176	0.46874	0.49055	0.47275	0.46281	0.44834	0.47558	0.47461
	9.08424e-07	0.48142	0.44697	0.47259	0.49246	0.48316	0.46121	0.45301	0.47381	0.47198
	9.08924e-07	0.47349	0.44857	0.47388	0.48864	0.47622	0.46601	0.44522	0.47203	0.47066
	9.09424e-07	0.47666	0.45496	0.46616	0.47528	0.46929	0.46281	0.44678	0.47736	0.47329
	9.09924e-07	0.48142	0.45017	0.46745	0.46956	0.47622	0.45641	0.45145	0.47914	0.47724
	9.10424e-07	0.48142	0.45496	0.46874	0.46956	0.47275	0.46121	0.44366	0.47558	0.47988
	9.10924e-07	0.48142	0.45017	0.46745	0.46956	0.46235	0.45641	0.44678	0.47736	0.47329
	9.11424e-07	0.48459	0.45656	0.47002	0.46002	0.46062	0.45961	0.4421	0.47736	0.47593
	9.11924e-07	0.48142	0.46295	0.46874	0.47147	0.46582	0.45801	0.44678	0.47381	0.47066
	9.12424e-07	0.47825	0.46295	0.46359	0.47147	0.47102	0.45961	0.44366	0.4667	0.47461
	9.12924e-07	0.483	0.46455	0.46488	0.47338	0.46409	0.46281	0.45145	0.46847	0.47198
	9.13424e-07	0.47983	0.46295	0.46102	0.45811	0.46235	0.45801	0.4499	0.4667	0.47066
	9.13924e-07	0.48142	0.46295	0.46102	0.46384	0.46062	0.45801	0.44678	0.45247	0.47066
	9.14424e-07	0.48142	0.45816	0.45973	0.46575	0.46582	0.45801	0.44678	0.46314	0.46934
	9.14924e-07	0.47666	0.45976	0.45844	0.47147	0.46755	0.4676	0.44055	0.4667	0.47329
	9.15424e-07	0.47983	0.46455	0.45973	0.47147	0.46409	0.46121	0.44055	0.46314	0.48119
	9.15924e-07	0.47666	0.46295	0.45459	0.47147	0.46582	0.4676	0.43431	0.45425	0.47593
	9.16424e-07	0.47349	0.46455	0.44944	0.47147	0.46582	0.46281	0.44678	0.45959	0.47988
	9.16924e-07	0.47507	0.45656	0.45073	0.48101	0.46235	0.4804	0.44522	0.46847	0.48383
	9.17424e-07	0.47032	0.46615	0.45459	0.46575	0.45541	0.48359	0.4499	0.45959	0.48514
	9.17924e-07	0.47666	0.46935	0.45587	0.46575	0.45715	0.48679	0.44522	0.45959	0.47724
	9.18424e-07	0.47507	0.46615	0.45073	0.46765	0.45541	0.48519	0.44834	0.46136	0.47856
	9.18924e-07	0.47507	0.46455	0.4533	0.47528	0.44154	0.48519	0.44366	0.47203	0.47988
	9.19424e-07	0.47666	0.47414	0.45201	0.46384	0.45194	0.4804	0.4421	0.46314	0.47856
	9.19924e-07	0.47032	0.47414	0.45587	0.46193	0.45541	0.4772	0.4421	0.45781	0.48119
	9.20424e-07	0.483	0.48213	0.45973	0.4562	0.45194	0.4708	0.43899	0.46314	0.47988
	9.20924e-07	0.48142	0.46775	0.45973	0.45811	0.44327	0.4724	0.43587	0.46136	0.47461
	9.21424e-07	0.47666	0.47574	0.45716	0.4562	0.44848	0.46601	0.43431	0.4507	0.47593
	9.21924e-07	0.483	0.47894	0.45587	0.44857	0.45715	0.46441	0.43119	0.45247	0.47198
	9.22424e-07	0.48776	0.47734	0.45716	0.43903	0.44848	0.46921	0.43743	0.44536	0.47198
	9.22924e-07	0.47666	0.46615	0.45459	0.44857	0.44848	0.46921	0.4234	0.44714	0.47066
	9.23424e-07	0.47507	0.47414	0.46102	0.45048	0.45021	0.4676	0.42652	0.44358	0.46934
	9.23924e-07	0.47825	0.47734	0.45716	0.44476	0.46062	0.4676	0.42808	0.4507	0.47066
	9.24424e-07	0.47507	0.47094	0.45201	0.44476	0.45194	0.46441	0.4234	0.44714	0.46539
	9.24924e-07	0.47666	0.46455	0.45973	0.45048	0.44674	0.474	0.43431	0.44714	0.46013
	9.25424e-07	0.4719	0.45976	0.45459	0.44857	0.45194	0.46921	0.43431	0.44536	0.46144
	9.25924e-07	0.4719	0.46295	0.45844	0.43903	0.45021	0.46601	0.43743	0.44003	0.46539
	9.26424e-07	0.47507	0.45656	0.45973	0.43903	0.4398	0.46921	0.43899	0.43825	0.46671
	9.26924e-07	0.47349	0.44857	0.45716	0.43522	0.44154	0.4724	0.43431	0.44358	0.46144
	9.27424e-07	0.47032	0.45336	0.45716	0.43903	0.4346	0.4772	0.43743	0.44181	0.46408
	9.27924e-07	0.47666	0.46135	0.45973	0.44476	0.43633	0.474	0.44366	0.43114	0.46276
	9.28424e-07	0.47507	0.46455	0.45073	0.44285	0.43286	0.4676	0.44522	0.43114	0.46671
	9.28924e-07	0.4719	0.46295	0.44815	0.4562	0.4398	0.4724	0.43743	0.42937	0.47066
	9.29424e-07	0.46239	0.46615	0.44558	0.45048	0.43633	0.4772	0.4421	0.4347	0.47066
	9.29924e-07	0.47032	0.47254	0.43658	0.45811	0.43633	0.4708	0.4421	0.43648	0.46803
	9.30424e-07	0.46873	0.47254	0.43529	0.45811	0.4346	0.46921	0.44055	0.44181	0.46671
	9.30924e-07	0.46239	0.47254	0.43658	0.46193	0.4294	0.4756	0.43431	0.43825	0.46803
	9.31424e-07	0.45763	0.46935	0.43786	0.45239	0.42766	0.46921	0.44055	0.44358	0.46539
	9.31924e-07	0.47032	0.46615	0.43915	0.45239	0.43286	0.46921	0.4421	0.43648	0.47198
	9.32424e-07	0.47507	0.46135	0.44429	0.44285	0.43113	0.4724	0.43743	0.43825	0.46803
	9.32924e-07	0.46556	0.45336	0.44172	0.44094	0.42073	0.4788	0.44055	0.43825	0.46276
	9.33424e-07	0.46239	0.45656	0.44044	0.44094	0.42073	0.46921	0.44366	0.44181	0.47066
	9.33924e-07	0.46239	0.45496	0.44044	0.43712	0.41899	0.4676	0.43119	0.44003	0.46539
	9.34424e-07	0.46873	0.46295	0.43658	0.43712	0.4242	0.46921	0.43275	0.43825	0.46934
	9.34924e-07	0.46715	0.46135	0.43401	0.44094	0.42593	0.46601	0.43275	0.45247	0.47066
	9.35424e-07	0.46556	0.46295	0.43143	0.43712	0.43113	0.46601	0.43587	0.44358	0.46803
	9.35924e-07	0.4608	0.46295	0.43014	0.43712	0.42766	0.4708	0.43431	0.44714	0.46803
	9.36424e-07	0.46239	0.46455	0.43014	0.44285	0.43286	0.4708	0.43743	0.44536	0.47066
	9.36924e-07	0.45922	0.46455	0.43014	0.45048	0.42593	0.46921	0.43275	0.44358	0.46144
	9.37424e-07	0.45287	0.46775	0.43014	0.44285	0.42766	0.46601	0.43275	0.44358	0.45881
	9.37924e-07	0.45763	0.46615	0.43529	0.44094	0.42766	0.46441	0.43119	0.44181	0.45618
	9.38424e-07	0.45763	0.46935	0.43401	0.45048	0.43113	0.4708	0.43275	0.43825	0.44696
	9.38924e-07	0.45763	0.46615	0.43014	0.45429	0.4294	0.4708	0.42652	0.43292	0.44564
	9.39424e-07	0.45129	0.47734	0.43786	0.44094	0.42766	0.46921	0.41561	0.43648	0.44696
	9.39924e-07	0.45604	0.47894	0.43786	0.43903	0.44154	0.46921	0.43275	0.4347	0.44827
	9.40424e-07	0.46556	0.47894	0.43786	0.43331	0.43286	0.4772	0.42964	0.42937	0.44959
	9.40924e-07	0.4608	0.47254	0.43786	0.44285	0.43633	0.4772	0.43431	0.44003	0.45486
	9.41424e-07	0.46397	0.47414	0.44044	0.44285	0.4346	0.46601	0.43743	0.43825	0.45223
	9.41924e-07	0.46873	0.47254	0.44044	0.42567	0.43286	0.46601	0.43899	0.43648	0.45091
	9.42424e-07	0.47983	0.47734	0.43529	0.44094	0.43286	0.46921	0.43743	0.43825	0.45091
	9.42924e-07	0.47507	0.47734	0.44044	0.44857	0.43113	0.4676	0.43275	0.44003	0.44696
	9.43424e-07	0.47032	0.47894	0.43915	0.44094	0.42766	0.46921	0.43743	0.44003	0.44432
	9.43924e-07	0.47666	0.48053	0.44172	0.43903	0.42246	0.46601	0.43899	0.43292	0.44169
	9.44424e-07	0.47507	0.48853	0.44429	0.44285	0.42593	0.46921	0.43743	0.43648	0.44037
	9.44924e-07	0.46873	0.49012	0.44429	0.45048	0.4242	0.46921	0.4421	0.43648	0.44037
	9.45424e-07	0.46239	0.49012	0.44558	0.44094	0.41899	0.474	0.4421	0.44358	0.44037
	9.45924e-07	0.4608	0.48853	0.44815	0.44476	0.4294	0.46921	0.43587	0.44181	0.44037
	9.46424e-07	0.46239	0.48853	0.44944	0.44476	0.42766	0.4804	0.44678	0.44714	0.44564
	9.46924e-07	0.45604	0.48853	0.44815	0.45048	0.42593	0.46921	0.44055	0.44892	0.44432
	9.47424e-07	0.45922	0.48373	0.45073	0.44285	0.42766	0.46121	0.43743	0.45247	0.44037
	9.47924e-07	0.45604	0.48533	0.44429	0.44285	0.4294	0.46601	0.43743	0.45959	0.44827
	9.48424e-07	0.45763	0.48853	0.44687	0.45239	0.4294	0.46121	0.43899	0.46136	0.44827
	9.48924e-07	0.45446	0.48373	0.44687	0.46002	0.42246	0.46281	0.44055	0.45959	0.44827
	9.49424e-07	0.45446	0.47574	0.45201	0.46193	0.42593	0.45961	0.43587	0.45247	0.44827
	9.49924e-07	0.45446	0.48373	0.45201	0.45811	0.42593	0.46121	0.43119	0.45959	0.45091
	9.50424e-07	0.44811	0.47894	0.45201	0.45811	0.43286	0.45641	0.43587	0.45425	0.45091
	9.50924e-07	0.44653	0.47414	0.44687	0.46384	0.43113	0.45801	0.43587	0.44714	0.44564
	9.51424e-07	0.4497	0.47894	0.4533	0.46002	0.43633	0.45641	0.43431	0.45247	0.45091
	9.51924e-07	0.44653	0.47574	0.44558	0.46575	0.43807	0.45322	0.44055	0.44892	0.44959
	9.52424e-07	0.44494	0.47574	0.44944	0.46384	0.44154	0.45162	0.44055	0.4507	0.45223
	9.52924e-07	0.45446	0.48693	0.45459	0.47338	0.44848	0.44842	0.43431	0.44536	0.45486
	9.53424e-07	0.45446	0.48373	0.45073	0.48292	0.45021	0.44203	0.42964	0.45781	0.45486
	9.53924e-07	0.46239	0.48693	0.4533	0.47528	0.44848	0.43723	0.43899	0.46492	0.45618
	9.54424e-07	0.4608	0.48533	0.45201	0.47528	0.44154	0.43723	0.44055	0.4667	0.45881
	9.54924e-07	0.46239	0.47574	0.45844	0.48101	0.44848	0.43883	0.44678	0.47025	0.46013
	9.55424e-07	0.45922	0.48213	0.4533	0.47719	0.44327	0.44043	0.44055	0.47025	0.45881
	9.55924e-07	0.46556	0.47414	0.45459	0.46765	0.43633	0.44362	0.44366	0.46314	0.46144
	9.56424e-07	0.46397	0.47894	0.44944	0.47147	0.44154	0.43883	0.44522	0.46314	0.45486
	9.56924e-07	0.46556	0.46295	0.45201	0.47719	0.43807	0.44043	0.44678	0.46314	0.45749
	9.57424e-07	0.46556	0.47094	0.44815	0.46765	0.4398	0.44043	0.44522	0.46136	0.45749
	9.57924e-07	0.46556	0.47414	0.45459	0.46193	0.4346	0.43243	0.4499	0.45959	0.46276
	9.58424e-07	0.4608	0.46775	0.45459	0.4562	0.44674	0.43723	0.44834	0.45959	0.46276
	9.58924e-07	0.46715	0.46935	0.45587	0.46002	0.45368	0.44043	0.4499	0.4667	0.46276
	9.59424e-07	0.46239	0.47574	0.45587	0.45811	0.45541	0.44043	0.45301	0.47203	0.45749
	9.59924e-07	0.46873	0.47894	0.4533	0.44476	0.45888	0.43243	0.45613	0.47558	0.46408
	9.60424e-07	0.47349	0.47094	0.44815	0.45048	0.45888	0.43243	0.46236	0.48092	0.45618
	9.60924e-07	0.46873	0.46775	0.44944	0.45239	0.45194	0.43563	0.46548	0.48092	0.46013
	9.61424e-07	0.47825	0.46295	0.44815	0.44666	0.45194	0.42924	0.46548	0.47558	0.46539
	9.61924e-07	0.47825	0.46615	0.45459	0.44476	0.45194	0.42764	0.4686	0.47203	0.46144
	9.62424e-07	0.47349	0.46455	0.4533	0.44857	0.45021	0.42924	0.45925	0.47025	0.46408
	9.62924e-07	0.4719	0.45816	0.44687	0.44476	0.44848	0.42924	0.45925	0.47203	0.46276
	9.63424e-07	0.46715	0.45976	0.44558	0.43903	0.44848	0.42764	0.45457	0.47025	0.46934
	9.63924e-07	0.4719	0.45816	0.44558	0.44857	0.45541	0.43563	0.45145	0.46847	0.46408
	9.64424e-07	0.47983	0.45816	0.44687	0.44666	0.46062	0.43723	0.45457	0.47025	0.46539
	9.64924e-07	0.47507	0.45656	0.44558	0.46384	0.46409	0.43883	0.44834	0.47203	0.46013
	9.65424e-07	0.47507	0.45656	0.45716	0.46384	0.46929	0.44203	0.44678	0.47203	0.46276
	9.65924e-07	0.47507	0.46135	0.45201	0.46002	0.46929	0.44203	0.4499	0.47558	0.45881
	9.66424e-07	0.47825	0.45976	0.45587	0.46765	0.46409	0.43563	0.4499	0.47736	0.46539
	9.66924e-07	0.47507	0.45496	0.45459	0.47338	0.46062	0.44682	0.4499	0.48803	0.46539
	9.67424e-07	0.47032	0.46135	0.4533	0.46956	0.45888	0.43723	0.44522	0.48269	0.46671
	9.67924e-07	0.46715	0.45976	0.44944	0.47147	0.46062	0.44522	0.4499	0.47025	0.46671
	9.68424e-07	0.4719	0.46295	0.44815	0.46765	0.45888	0.44682	0.44522	0.47025	0.46408
	9.68924e-07	0.46556	0.45336	0.44558	0.47338	0.45715	0.44362	0.4421	0.47203	0.45881
	9.69424e-07	0.4608	0.45656	0.43658	0.47147	0.45888	0.45322	0.44055	0.47381	0.46013
	9.69924e-07	0.45287	0.45656	0.43915	0.45429	0.46062	0.44522	0.4421	0.46492	0.45881
	9.70424e-07	0.45922	0.45176	0.43658	0.45811	0.46062	0.44043	0.44055	0.46492	0.46539
	9.70924e-07	0.45604	0.44377	0.44558	0.46193	0.46409	0.44842	0.44678	0.46314	0.46408
	9.71424e-07	0.45922	0.44217	0.44044	0.46765	0.46582	0.45482	0.44366	0.45959	0.45749
	9.71924e-07	0.45763	0.45496	0.44044	0.46575	0.47622	0.45322	0.44522	0.4507	0.45618
	9.72424e-07	0.46397	0.45336	0.44301	0.46956	0.47102	0.45162	0.44366	0.45781	0.45618
	9.72924e-07	0.45922	0.44697	0.44172	0.47338	0.45888	0.46121	0.4421	0.45247	0.45749
	9.73424e-07	0.46873	0.45496	0.43915	0.47338	0.45888	0.45322	0.44834	0.45247	0.45618
[truncated: 97,064 more rows]
