# Supplementary material for: Ultrafast photochemistry produces superbright short-wave infrared dots for low-dose in vivo imaging
Source: Nat Commun. 2020 Jun 10;11:2933. doi: 10.1038/s41467-020-16333-2 (PMC7286912; doi:10.1038/s41467-020-16333-2)
Supplement: Supplementary file 4 — Source Data [file 41467_2020_16333_MOESM4_ESM.zip › SUPPORTING/SI-Fig. 8 b.xlsx]

## Sheet: Plan1
	Concentration (mg/ml)	Lifetime (micseconds)
			col(B)/10
	1	1.93281e-06	1.93281e-07
	0.8	2.02544e-06	2.02544e-07
	0.7	1.92467e-06	1.92467e-07
	0.6	2.03646e-06	2.03646e-07
	0.5	1.96709e-06	1.96709e-07
	0.4	1.90911e-06	1.90911e-07
	0.3	1.98538e-06	1.98538e-07
	0.2	1.96311e-06	1.96311e-07
	0.1	2.03646e-06	2.03646e-07
