# Supplementary material for: Ultrafast photochemistry produces superbright short-wave infrared dots for low-dose in vivo imaging
Source: Nat Commun. 2020 Jun 10;11:2933. doi: 10.1038/s41467-020-16333-2 (PMC7286912; doi:10.1038/s41467-020-16333-2)
Supplement: Supplementary file 4 — Source Data [file 41467_2020_16333_MOESM4_ESM.zip › SUPPORTING/SI-Fig. 9 a.xlsx]

## Sheet: Plan1
			Interpolated Y1	Interpolated Y2	Interpolated Y3	Interpolated Y6	Interpolated Y5
			Linear interp of 100mW	Linear interp of 200mW	Linear interp of 300mW	Linear interp of 400mW	Linear interp of 600mW
			4.8	13.857	35.6765	25	24.5588
			6.12362	16.9713	44.651	54.2941	37.6277
			7.44725	20.0857	53.6255	71.2562	48.5216
			8.77087	23.2	62.6	97.617	58.7914
			10.5261	28.8	72.3093	116.667	77.0552
			12.2813	34.4	82.0186	134.529	89.8772
			14.0366	40	91.7279	160.327	98.2101
			15.0526	45.8667	104.352	193.998	113
			16.0687	51.7333	116.976	208.517	129.403
			17.0848	57.6	129.6	230.353	139.317
			18.1135	59.8667	144.4	236.176	154.076
			19.1422	62.1333	159.2	260.621	170.716
			20.1709	64.4	174	275.758	193.714
			22.1709	73.3333	184.4	290.997	210.42
			24.1709	82.2667	194.8	301.295	217.365
			26.1709	91.2	205.2	319.176
			26.9042	95.8667	213.825	337.437
			27.6375	100.533	222.45	362.871
			28.3709	105.2	231.075
			30.853	109	243.706
			33.3352	112.8	256.338
			35.8173	116.6	268.969
			37.0547	116.067	281.6
			38.2921	115.533	294.231
			39.5294	115	306.862
