# Supplementary material for: Ultrafast photochemistry produces superbright short-wave infrared dots for low-dose in vivo imaging
Source: Nat Commun. 2020 Jun 10;11:2933. doi: 10.1038/s41467-020-16333-2 (PMC7286912; doi:10.1038/s41467-020-16333-2)
Supplement: Supplementary file 4 — Source Data [file 41467_2020_16333_MOESM4_ESM.zip › SUPPORTING/SI-Fig. 9 b.xlsx]

## Sheet: Plan1
		dI/dt (Counts/min)	Pulse energy (mJ)
		0.1	4
		0.2	12
		0.3	29
		0.4	40
		0.5	83
		0.6	19
