# Supplementary material for: Ultrafast photochemistry produces superbright short-wave infrared dots for low-dose in vivo imaging
Source: Nat Commun. 2020 Jun 10;11:2933. doi: 10.1038/s41467-020-16333-2 (PMC7286912; doi:10.1038/s41467-020-16333-2)
Supplement: Supplementary file 4 — Source Data [file 41467_2020_16333_MOESM4_ESM.zip › SUPPORTING/Supplementary Figure 24. Power density control during ultrafast irradiation.xlsx]

## Sheet: Plan1
	BEAM WAIST (mm)	Distance from lens (cm)		BEAM WAIST (mm)	Laser Power density (W/cm2)
	8	2543.82		5	2.9514
	10	2300.29		7.70833	3.6094
	12	2130.53		10.4167	4.2075
	12	1882.94		13.125	5.38676
	14	1710.94		15.8333	6.52429
	16	1520.18		18.5417	8.26438
	18	1320.8		21.25	10.9478
	20	1097.41		23.9583	15.8585
	22	924.479		26.6667	22.3464
	22	726.318		29.375	36.2032
	24	568.034		32.0833	59.1906
	26	440.145		34.7917	98.5848
	28	361.747		37.5	145.946
	30	264.706		40.2083	272.568
	31	236.305		42.9167	342.024
	32	242.578		45.625	324.562
	33	264.583		48.3333	272.82
	34	383.073		51.0417	130.148
	36	521.484		53.75	70.2294
	36	711.914		56.4583	37.6831
	43	879.557		59.1667	24.6873
	48	1017.09		61.875	18.4622
	53	1154.62		64.5833	14.3259
	58	1360.59		67.2917	10.3169
	68	1567.06		70	7.77733
